# Supplementary material for: Soya saponins and prebiotics alter intestinal functions in Ballan wrasse (Labrus bergylta)
Source: Br J Nutr. 2023 Jan 12;130(5):765–82. doi: 10.1017/S000711452200383X (PMC10404481; doi:10.1017/S000711452200383X)
Supplement: Supplementary file 1 [file S000711452200383Xsup001.zip]

Archive with 10 entries (10 files):
- S000711452200383Xsup001.docx
- S000711452200383Xsup002.xlsx
- S000711452200383Xsup003.docx
- S000711452200383Xsup004.docx
- S000711452200383Xsup005.docx
- S000711452200383Xsup006.xlsx
- S000711452200383Xsup007.docx
- S000711452200383Xsup008.xlsx
- S000711452200383Xsup009.docx
- S000711452200383Xsup010.xlsx
