# Supplementary material for: Soya saponins and prebiotics alter intestinal functions in Ballan wrasse (Labrus bergylta)
Source: Br J Nutr. 2023 Jan 12;130(5):765–82. doi: 10.1017/S000711452200383X (PMC10404481; doi:10.1017/S000711452200383X)
Supplement: Supplementary file 1 [file S000711452200383Xsup001.zip › S000711452200383Xsup002.xlsx]

## Sheet: All
© 2000-2021 QIAGEN. All rights reserved.
Analysis Details for My Projects->Kai_Saponins_2017->Saponins p0.01- 2020-06-15 10:21 AM
Workspace	My Projects
Project	Kai_Saponins_2017
Analysis	Saponins p0.01- 2020-06-15 10:21 AM
Date	Mon Jun 15 01:21:28 PDT 2020
Analysis ID	19410906
Analysis Settings
Cutoff before duplicate resolution	TRUE
Resolve duplicate on	Expression logfoldchange
Color using	Expression logfoldchange
Cutoff for Expression intensity	--
Cutoff for Expression logfoldchange	--
Cutoff for Expression pvalue	--
Reference set	Ingenuity Knowledge Base (Genes Only)
Relationship to include	Direct and Indirect
Includes Endogenous Chemicals	Yes
Optional Analyses	My Pathways My List
Filter Summary
Consider only molecules and/or relationships where
(confidence = Experimentally Observed) AND
(mol. types = biologic drug OR canonical pathway OR chemical - endogenous mammalian OR chemical - endogenous non-mammalian OR chemical - other OR chemical drug OR chemical reagent OR chemical toxicant OR complex OR cytokine OR disease OR enzyme OR function OR G-protein coupled receptor OR group OR growth factor OR ion channel OR kinase OR ligand-dependent nuclear receptor OR other OR peptidase OR…
Canonical Pathways for My Projects->Kai_Saponins_2017->Saponins p0.01- 2020-06-15 10:21 AM
Ingenuity Canonical Pathways	-log(p-value)	zScore	Ratio	Molecules
3-phosphoinositide Biosynthesis	0	1.34164	0.0303	NUDT16,PIK3C2A,PIK3CD,PIK3R1,PTPN23
3-phosphoinositide Degradation	0		0.0129	NUDT16,PTPN23
4-1BB Signaling in T Lymphocytes	0		0.0312	MAPK11
Acetone Degradation I (to Methylglyoxal)	0		0.0333	CYP51A1
Allograft Rejection Signaling	0		0.0349	CD28,CD40,PRF1
Assembly of RNA Polymerase II Complex	0		0.02	TAF10
BMP signaling pathway	0		0.0235	BMP1,MAPK11
Cell Cycle Control of Chromosomal Replication	0		0.0357	CDK1,CDK14
Cell Cycle Regulation by BTG Family Proteins	0		0.027	PPP2CA
Chondroitin Sulfate Biosynthesis	0		0.0357	CHSY3,XYLT2
Chondroitin Sulfate Biosynthesis (Late Stages)	0		0.0208	CHSY3
D-myo-inositol (1,4,5,6)-Tetrakisphosphate Biosynthesis	0		0.0142	NUDT16,PTPN23
D-myo-inositol (3,4,5,6)-tetrakisphosphate Biosynthesis	0		0.0142	NUDT16,PTPN23
D-myo-inositol-5-phosphate Metabolism	0		0.0192	NUDT16,PLCB1,PTPN23
DNA Methylation and Transcriptional Repression Signaling	0		0.0286	MTA2
Dermatan Sulfate Biosynthesis	0		0.0339	CHSY3,XYLT2
Epithelial Adherens Junction Signaling	0		0.0329	CDH2,CRK,MYH9,TGFBR3,VCL
Estrogen Biosynthesis	0		0.0244	CYP51A1
FXR/RXR Activation	0		0.0317	FOXO1,LPL,NR0B2,PPARA
Fatty Acid β-oxidation I	0		0.0312	ACSL5
Heparan Sulfate Biosynthesis	0		0.0128	XYLT2
Hereditary Breast Cancer Signaling	0		0.0286	CDK1,PIK3C2A,PIK3CD,PIK3R1
LPS/IL-1 Mediated Inhibition of RXR Function	0	-0.447214	0.0357	ACSL5,ALDH1A2,ALDH9A1,IL18RAP,IL1RL2,NGFR,NR0B2,PPARA
Mitotic Roles of Polo-Like Kinase	0		0.0303	CDK1,PPP2CA
NER Pathway	0		0.00971	RNF111
Neuroprotective Role of THOP1 in Alzheimer's Disease	0		0.0342	ECE2,PREP,PRSS23,ST14
OX40 Signaling Pathway	0		0.0222	CD3G,TRAF3
PCP pathway	0		0.0333	FZD2,PRICKLE1
Phototransduction Pathway	0		0.0189	GUCY1A1
Role of BRCA1 in DNA Damage Response	0		0.0125	STAT1
Role of CHK Proteins in Cell Cycle Checkpoint Control	0		0.0351	CDK1,PPP2CA
Role of Cytokines in Mediating Communication between Immune Cells	0		0.0185	CXCL8
SPINK1 Pancreatic Cancer Pathway	0		0.0333	CPZ,SMAD2
Sumoylation Pathway	0		0.0291	CEBPA,CTBP2,RND3
Superpathway of Inositol Phosphate Compounds	0	0.816497	0.0303	NUDT16,PIK3C2A,PIK3CD,PIK3R1,PLCB1,PTPN23
Superpathway of Methionine Degradation	0		0.027	MAT2A
TNFR1 Signaling	0		0.02	CASP8
Th17 Activation Pathway	0		0.033	IL21R,NFAT5,PTGER4
Transcriptional Regulatory Network in Embryonic Stem Cells	0		0.0185	L1CAM
Triacylglycerol Degradation	0		0.0213	LPL
Xenobiotic Metabolism PXR Signaling Pathway	0	-1.34164	0.026	ALDH1A2,ALDH9A1,PRKCE,UGT1A1,UGT2A1
tRNA Charging	0		0.0256	2001-03-01
Estrogen-mediated S-phase Entry	0.208		0.0385	CDK1
Gluconeogenesis I	0.208		0.0385	ME2
Bupropion Degradation	0.218		0.04	CYP51A1
D-myo-inositol (1,4,5)-Trisphosphate Biosynthesis	0.218		0.04	PLCB1
Cysteine Biosynthesis III (mammalia)	0.229		0.0417	MAT2A
TCA Cycle II (Eukaryotic)	0.229		0.0417	IDH3A
CD27 Signaling in Lymphocytes	0.236		0.0377	CASP8,MAP2K6
Role of Lipids/Lipid Rafts in the Pathogenesis of Influenza	0.241		0.0435	RSAD2
Tryptophan Degradation III (Eukaryotic)	0.241		0.0435	KYNU
Oxidative Phosphorylation	0.248	2	0.0367	COX5B,COX6A1,NDUFA12,NDUFS5
UVC-Induced MAPK Signaling	0.252		0.0392	MAPK11,PRKCE
Methionine Degradation I (to Homocysteine)	0.253		0.0455	MAT2A
Telomerase Signaling	0.259	1	0.0374	PIK3C2A,PIK3CD,PIK3R1,PPP2CA
Endoplasmic Reticulum Stress Pathway	0.266		0.0476	ATF4
Cell Cycle: G2/M DNA Damage Checkpoint Regulation	0.269		0.0408	CDK1,SKP1
Xenobiotic Metabolism CAR Signaling Pathway	0.27	-1.13389	0.037	ALDH1A2,ALDH9A1,MAP2K6,PPP2CA,PRKCE,UGT1A1,UGT2A1
GDNF Family Ligand-Receptor Interactions	0.278		0.0395	PIK3C2A,PIK3CD,PIK3R1
Graft-versus-Host Disease Signaling	0.278		0.0417	CD28,PRF1
Inflammasome pathway	0.28		0.05	CASP8
The Visual Cycle	0.28		0.05	DHRS3
Aldosterone Signaling in Epithelial Cells	0.286	-0.816497	0.038	PIK3C2A,PIK3CD,PIK3R1,PLCB1,PRKCE,SLC12A2
Stearate Biosynthesis I (Animals)	0.288		0.0426	ACSL5,ELOVL6
DNA damage-induced 14-3-3σ Signaling	0.296		0.0526	CDK1
GADD45 Signaling	0.296		0.0526	CDK1
Granzyme A Signaling	0.296		0.0526	PRF1
Role of Oct4 in Mammalian Embryonic Stem Cell Pluripotency	0.298		0.0435	KDM5B,NR2F2
Basal Cell Carcinoma Signaling	0.309		0.0417	BMP1,FZD2,GLIS2
Purine Nucleotides Degradation II (Aerobic)	0.312		0.0556	PNP
ATM Signaling	0.325		0.0412	ATF4,CDK1,MAPK11,PPP2CA
Dermatan Sulfate Degradation (Metazoa)	0.329		0.0588	HYAL4
Mitochondrial L-carnitine Shuttle Pathway	0.329		0.0588	ACSL5
γ-linolenate Biosynthesis II (Animals)	0.329		0.0588	ACSL5
BAG2 Signaling Pathway	0.33		0.0465	BAG2,PSME1
Pyrimidine Ribonucleotides De Novo Biosynthesis	0.33		0.0465	CMPK2,PCK1
SPINK1 General Cancer Pathway	0.335		0.0435	PIK3C2A,PIK3CD,PIK3R1
Retinol Biosynthesis	0.341		0.0476	DHRS3,LPL
Chondroitin Sulfate Degradation (Metazoa)	0.349		0.0625	HYAL4
Parkinson's Signaling	0.349		0.0625	MAPK11
Cell Cycle: G1/S Checkpoint Regulation	0.353		0.0448	FOXO1,SKP1,TGFB3
Pyrimidine Ribonucleotides Interconversion	0.353		0.0488	CMPK2,PCK1
Systemic Lupus Erythematosus In T Cell Signaling Pathway	0.356	0	0.039	ATF4,CASP8,CD28,CD3G,GNAI1,GNAI2,MAP2K6,PIK3C2A,PIK3CD,PIK3R1,PPP2CA,RND3,RPS6KB2
Cholecystokinin/Gastrin-mediated Signaling	0.358	-1.34164	0.042	MAP2K6,MAPK7,PLCB1,PRKCE,RND3
Adenosine Nucleotides Degradation II	0.369		0.0667	PNP
Choline Biosynthesis III	0.369		0.0667	PLD5
Superpathway of Citrulline Metabolism	0.369		0.0667	ARG1
Death Receptor Signaling	0.372	2	0.044	CASP8,PARP10,PARP12,PARP9
Notch Signaling	0.406		0.0541	APH1B,PSENEN
Induction of Apoptosis by HIV1	0.415		0.0492	BAX,CASP8,NGFR
Fatty Acid Activation	0.417		0.0769	ACSL5
Leukotriene Biosynthesis	0.417		0.0769	GGT5
Role of IL-17A in Psoriasis	0.417		0.0769	CXCL8
UDP-N-acetyl-D-galactosamine Biosynthesis II	0.417		0.0769	HK1
Urate Biosynthesis/Inosine 5'-phosphate Degradation	0.417		0.0769	PNP
B Cell Development	0.42		0.0556	CD40,IGHM
Endometrial Cancer Signaling	0.426		0.05	PIK3C2A,PIK3CD,PIK3R1
VEGF Family Ligand-Receptor Interactions	0.435	0	0.0476	PIK3C2A,PIK3CD,PIK3R1,PRKCE
Noradrenaline and Adrenaline Degradation	0.436		0.0571	ALDH1A2,ALDH9A1
TWEAK Signaling	0.436		0.0571	CASP8,TRAF3
Guanosine Nucleotides Degradation III	0.444		0.0833	PNP
Xenobiotic Metabolism Signaling	0.449		0.0418	ALDH1A2,ALDH9A1,MAP2K6,MAPK11,MAPK7,PIK3C2A,PIK3CD,PIK3R1,PPP2CA,PRKCE,UGT1A1,UGT2A1
Cancer Drug Resistance By Drug Efflux	0.45		0.0517	FOXO1,PIK3CD,PIK3R1
Retinoate Biosynthesis I	0.452		0.0588	ALDH1A2,DHRS3
Glutamate Receptor Signaling	0.462		0.0526	CALM1 (includes others),GRINA,SLC1A4
Cyclins and Cell Cycle Regulation	0.466		0.0494	CDK1,PPP2CA,SKP1,TGFB3
γ-glutamyl Cycle	0.474		0.0909	GGT5
Renal Cell Carcinoma Signaling	0.477	0	0.05	CRK,PIK3C2A,PIK3CD,PIK3R1
Synaptic Long Term Potentiation	0.48	0.816497	0.0465	ADCY8,ATF4,CALM1 (includes others),GRINA,PLCB1,PRKCE
Ethanol Degradation II	0.486		0.0625	ALDH1A2,ALDH9A1
BEX2 Signaling Pathway	0.488	0	0.0506	CDH2,MMP2,NGFR,PPP2CA
Role of Wnt/GSK-3β Signaling in the Pathogenesis of Influenza	0.499		0.0513	CSNK1A1,CSNK1E,FZD2,NCOA4
SAPK/JNK Signaling	0.501	0.447214	0.049	CRK,LCK,PIK3C2A,PIK3CD,PIK3R1
Calcium Transport I	0.508		0.1	ATP2A2
Dopamine Receptor Signaling	0.51		0.0519	ADCY2,ADCY8,PPP2CA,SPR
Toll-like Receptor Signaling	0.522		0.0526	MAP2K6,MAPK11,PPARA,TLR7
Dopamine Degradation	0.524		0.0667	ALDH1A2,ALDH9A1
Protein Ubiquitination Pathway	0.53		0.044	PSMB7,PSME1,SKP1,TAP2,UBE2A,UBE2D2,UBE2E2,UBE2H,UBE2W,USP12,USP40,USP53
Apoptosis Signaling	0.532	1.34164	0.0505	BAX,CAPN3,CASP8,CDK1,PRKCE
VEGF Signaling	0.532	1	0.0505	FOXO1,PIK3C2A,PIK3CD,PIK3R1,VCL
p53 Signaling	0.543	-0.447214	0.051	BAX,PIK3C2A,PIK3CD,PIK3R1,THBS1
Sonic Hedgehog Signaling	0.544		0.069	CDK1,GLIS2
Citrulline Biosynthesis	0.546		0.111	ARG1
Folate Transformations I	0.546		0.111	SHMT2
Heme Biosynthesis II	0.546		0.111	CPOX
Phosphatidylethanolamine Biosynthesis II	0.546		0.111	CHKA
Sucrose Degradation V (Mammalian)	0.546		0.111	SI
Non-Small Cell Lung Cancer Signaling	0.559		0.0548	PIK3C2A,PIK3CD,PIK3R1,RARB
Melanoma Signaling	0.561		0.06	PIK3C2A,PIK3CD,PIK3R1
TGF-β Signaling	0.564		0.0521	MAP2K6,MAPK11,RNF111,SMAD2,TGFB3
Role of NANOG in Mammalian Embryonic Stem Cell Pluripotency	0.573	0	0.0504	BMP1,FZD2,IL6ST,PIK3C2A,PIK3CD,PIK3R1
Cdc42 Signaling	0.576	-0.816497	0.0479	CD3G,EXOC3,ITGA2,ITGA4,ITGA5,ITGB1,MAPK11,MPRIP
Autoimmune Thyroid Disease Signaling	0.577		0.0612	CD28,CD40,PRF1
Hematopoiesis from Pluripotent Stem Cells	0.577		0.0612	CD3G,CXCL8,IGHM
Prostate Cancer Signaling	0.623		0.0549	ATF4,FOXO1,PIK3C2A,PIK3CD,PIK3R1
Remodeling of Epithelial Adherens Junctions	0.628		0.0588	HGS,RAB5C,RAB7A,VCL
IL-17A Signaling in Gastric Cells	0.636		0.08	CXCL8,MAPK11
Tryptophan Degradation X (Mammalian, via Tryptamine)	0.636		0.08	ALDH1A2,ALDH9A1
Glycoaminoglycan-protein Linkage Region Biosynthesis	0.64		0.143	XYLT2
Phosphatidylcholine Biosynthesis I	0.64		0.143	CHKA
Purine Ribonucleosides Degradation to Ribose-1-phosphate	0.64		0.143	PNP
Superpathway of Serine and Glycine Biosynthesis I	0.64		0.143	SHMT2
Thioredoxin Pathway	0.64		0.143	NXN
Trehalose Degradation II (Trehalase)	0.64		0.143	HK1
Crosstalk between Dendritic Cells and Natural Killer Cells	0.649	0.447214	0.0562	CD209,CD28,CD40,PRF1,TLR7
Calcium Signaling	0.656	0	0.0485	ASPH,ATF4,ATP2A2,CACNA1H,CACNA2D1,CALM1 (includes others),CAMKK1,GRINA,MYH9,NFAT5
IL-22 Signaling	0.663		0.0833	MAPK11,STAT1
Role of JAK1, JAK2 and TYK2 in Interferon Signaling	0.663		0.0833	SOCS1,STAT1
Systemic Lupus Erythematosus Signaling	0.666		0.048	CD22,CD28,CD3G,CD40,IGHM,LCK,NFAT5,PIK3C2A,PIK3CD,PIK3R1,TLR7
Apelin Pancreas Signaling Pathway	0.666		0.0682	PIK3C2A,PIK3CD,PIK3R1
Necroptosis Signaling Pathway	0.667	-0.707107	0.051	CAPN3,CASP8,CYLD,NGFR,PYGL,STAT1,TNIP1,VDAC2
ErbB2-ErbB3 Signaling	0.673	0	0.0615	FOXO1,PIK3C2A,PIK3CD,PIK3R1
Netrin Signaling	0.673	-1	0.0615	CACNA1H,CACNA2D1,ENAH,NFAT5
Nicotine Degradation II	0.673	-1	0.0615	CYP51A1,LARGE1,UGT1A1,UGT2A1
PXR/RXR Activation	0.673		0.0615	FOXO1,NR0B2,PPARA,UGT1A1
Superpathway of Melatonin Degradation	0.673	-1	0.0615	CYP51A1,LARGE1,UGT1A1,UGT2A1
Oncostatin M Signaling	0.686		0.0698	IL6ST,MMP13,STAT1
Serotonin Receptor Signaling	0.686		0.0698	ADCY2,ADCY8,SPR
Apelin Cardiac Fibroblast Signaling Pathway	0.69		0.087	CCN2,TGFB3
Differential Regulation of Cytokine Production in Intestinal Epithelial Cells by IL-17A and IL-17F	0.69		0.087	CCL2,CCL4
Ethanol Degradation IV	0.69		0.087	ALDH1A2,ALDH9A1
Role of Pattern Recognition Receptors in Recognition of Bacteria and Viruses	0.697	0.447214	0.0519	CXCL8,PIK3C2A,PIK3CD,PIK3R1,PRKCE,TGFB3,TLR7,TNFSF11
Arginine Degradation VI (Arginase 2 Pathway)	0.699		0.167	ARG1
Chondroitin and Dermatan Biosynthesis	0.699		0.167	CHSY3
Glycerol Degradation I	0.699		0.167	GK
NAD Biosynthesis from 2-amino-3-carboxymuconate Semialdehyde	0.699		0.167	NADSYN1
Tryptophan Degradation to 2-amino-3-carboxymuconate Semialdehyde	0.699		0.167	KYNU
Urea Cycle	0.699		0.167	ARG1
Activation of IRF by Cytosolic Pattern Recognition Receptors	0.705	1	0.0635	CD40,DHX58,STAT1,TRAF3
Phospholipases	0.705		0.0635	PLA2R1,PLAAT3,PLCB1,PLD5
EIF2 Signaling	0.707	1.41421	0.0491	ATF4,PAIP1,PIK3C2A,PIK3CD,PIK3R1,RPL21,RPL27A,RPL30,RPL7A,RPS25,RPS8
Phosphatidylglycerol Biosynthesis II (Non-plastidic)	0.72		0.0909	AGPAT3,GPAT3
Polyamine Regulation in Colon Cancer	0.72		0.0909	PSME1,SAT1
Pyrimidine Deoxyribonucleotides De Novo Biosynthesis I	0.72		0.0909	CMPK2,PCK1
B Cell Activating Factor Signaling	0.727		0.0732	MAPK11,NFAT5,TRAF3
Mechanisms of Viral Exit from Host Cells	0.727		0.0732	CHMP2A,CHMP4B,PRKCE
Factors Promoting Cardiogenesis in Vertebrates	0.739	-2.12132	0.0533	ATF4,BMP1,FZD2,PLCB1,PRKCE,SMAD2,TGFB3,TGFBR3
14-3-3-mediated Signaling	0.74	-0.447214	0.0551	BAX,FOXO1,PIK3C2A,PIK3CD,PIK3R1,PLCB1,PRKCE
PEDF Signaling	0.746	1	0.061	CASP8,MAPK11,PIK3C2A,PIK3CD,PIK3R1
Sirtuin Signaling Pathway	0.748	-0.904534	0.0481	ACLY,ATG3,BAX,CXCL8,FOXO1,GABARAP,IDH2,MAPK7,NDUFA12,NDUFS5,PCK1,PPARA,RARB,VDAC2
Melatonin Degradation I	0.757	-1	0.0667	CYP51A1,LARGE1,UGT1A1,UGT2A1
Chronic Myeloid Leukemia Signaling	0.759		0.0583	CRK,CTBP2,PIK3C2A,PIK3CD,PIK3R1,TGFB3
Mouse Embryonic Stem Cell Pluripotency	0.759	-0.447214	0.0583	FZD2,IL6ST,MAPK11,PIK3C2A,PIK3CD,PIK3R1
Folate Polyglutamylation	0.771		0.2	SHMT2
dTMP De Novo Biosynthesis	0.771		0.2	SHMT2
April Mediated Signaling	0.772		0.0769	MAPK11,NFAT5,TRAF3
Nur77 Signaling in T Lymphocytes	0.775		0.0678	CALM1 (includes others),CD28,CD3G,MAPK7
JAK/Stat Signaling	0.776	0.447214	0.0625	PIK3C2A,PIK3CD,PIK3R1,SOCS1,STAT1
CDP-diacylglycerol Biosynthesis I	0.785		0.1	AGPAT3,GPAT3
Neuropathic Pain Signaling In Dorsal Horn Neurons	0.787	0	0.0594	GRINA,PIK3C2A,PIK3CD,PIK3R1,PLCB1,PRKCE
MSP-RON Signaling Pathway	0.794		0.069	CCL2,PIK3C2A,PIK3CD,PIK3R1
Thyroid Hormone Metabolism II (via Conjugation and/or Degradation)	0.796		0.0789	LARGE1,UGT1A1,UGT2A1
Inhibition of ARE-Mediated mRNA Degradation Pathway	0.801	-0.377964	0.0574	CNOT9,MAPK11,MAPK7,NGFR,PPP2CA,PSME1,TNFSF11
LXR/RXR Activation	0.814	-0.447214	0.0579	CCL2,CD36,CYP51A1,IL18RAP,IL1RL2,LPL,NGFR
Aryl Hydrocarbon Receptor Signaling	0.818	0.816497	0.0559	ALDH1A2,ALDH9A1,BAX,NCOA7,NR0B2,RARB,TGFB3,TGM2
Oxidative Ethanol Degradation III	0.82		0.105	ALDH1A2,ALDH9A1
Antiproliferative Role of Somatostatin Receptor 2	0.825		0.0649	GNG13,GUCY1A1,PIK3C2A,PIK3CD,PIK3R1
Nicotine Degradation III	0.833	-1	0.0714	CYP51A1,LARGE1,UGT1A1,UGT2A1
mTOR Signaling	0.834	0.377964	0.0524	DDIT4,PIK3C2A,PIK3CD,PIK3R1,PLD5,PPP2CA,PRKCE,RND3,RPS25,RPS6KB2,RPS8
Erythropoietin Signaling	0.842		0.0658	PIK3C2A,PIK3CD,PIK3R1,PRKCE,SOCS1
Bladder Cancer Signaling	0.844		0.0619	CXCL8,MMP13,MMP15,MMP17,MMP2,THBS1
Insulin Receptor Signaling	0.854	0	0.0571	ACLY,CRK,FOXO1,GRB10,PIK3C2A,PIK3CD,PIK3R1,RPS6KB2
Differential Regulation of Cytokine Production in Macrophages and T Helper Cells by IL-17A and IL-17F	0.859		0.111	CCL2,CCL4
FAT10 Signaling Pathway	0.859		0.111	PSME1,SQSTM1
FcγRIIB Signaling in B Lymphocytes	0.859		0.0667	CACNA1H,CACNA2D1,PIK3C2A,PIK3CD,PIK3R1
Communication between Innate and Adaptive Immune Cells	0.859		0.0625	CCL4,CD28,CD40,CXCL8,IGHM,TLR7
Arginine Degradation I (Arginase Pathway)	0.86		0.25	ARG1
Arsenate Detoxification I (Glutaredoxin)	0.86		0.25	PNP
Heme Biosynthesis from Uroporphyrinogen-III I	0.86		0.25	CPOX
Heme Degradation	0.86		0.25	HMOX2
Spermine and Spermidine Degradation I	0.86		0.25	SAT1
α-tocopherol Degradation	0.86		0.25	CYP4F3
Ovarian Cancer Signaling	0.866	0	0.0576	EDNRA,FZD2,MMP2,PIK3C2A,PIK3CD,PIK3R1,PTGS1,RPS6KB2
Fc Epsilon RI Signaling	0.867	-0.447214	0.0598	GRAP2,MAP2K6,MAPK11,PIK3C2A,PIK3CD,PIK3R1,PRKCE
Coagulation System	0.872		0.0857	TFPI,THBD,VWF
IL-17A Signaling in Fibroblasts	0.872		0.0857	CCL2,CEBPD,MAPK11
Estrogen-Dependent Breast Cancer Signaling	0.877	0.447214	0.0676	ATF4,IGF1,PIK3C2A,PIK3CD,PIK3R1
Regulation of Actin-based Motility by Rho	0.89	-1.63299	0.0638	ITGA2,ITGA4,ITGA5,ITGB1,MPRIP,RND3
Ubiquinol-10 Biosynthesis (Eukaryotic)	0.9		0.118	CYP26A1,CYP26B1
Cytotoxic T Lymphocyte-mediated Apoptosis of Target Cells	0.9		0.0882	CASP8,CD3G,PRF1
Role of JAK2 in Hormone-like Cytokine Signaling	0.9		0.0882	GHR,SOCS1,STAT1
Androgen Signaling	0.905	-0.447214	0.0588	CACNA1H,CACNA2D1,CALM1 (includes others),GNAI1,GNAI2,GNG13,NCOA4,PRKCE
Gαq Signaling	0.905	-0.377964	0.057	CALM1 (includes others),GNG13,PIK3C2A,PIK3CD,PIK3R1,PLCB1,PLD5,PRKCE,RND3
Actin Nucleation by ARP-WASP Complex	0.913	-2.23607	0.0694	ITGA2,ITGA4,ITGA5,ITGB1,RND3
ERK5 Signaling	0.913	1.34164	0.0694	ATF4,FOSL1,IL6ST,MAPK7,RPS6KB2
Ephrin B Signaling	0.913	-1	0.0694	CXCL12,EFNB2,GNAI1,GNAI2,GNG13
Small Cell Lung Cancer Signaling	0.932	1	0.0704	PIK3C2A,PIK3CD,PIK3R1,RARB,TRAF3
Extrinsic Prothrombin Activation Pathway	0.944		0.125	TFPI,THBD
Granzyme B Signaling	0.944		0.125	CASP8,PRF1
GM-CSF Signaling	0.951	1	0.0714	PIK3C2A,PIK3CD,PIK3R1,PIM1,STAT1
Myc Mediated Apoptosis Signaling	0.964	0	0.08	ADRB2,BAX,CASP8,NGFR
IL-10 Signaling	0.971		0.0725	CCR1,IL18RAP,IL1RL2,MAP2K6,MAPK11
Cellular Effects of Sildenafil (Viagra)	0.972		0.0611	ADCY2,ADCY8,CALM1 (includes others),GUCY1A1,MPRIP,MYH9,PDE4D,PLCB1
L-carnitine Biosynthesis	0.977		0.333	ALDH9A1
S-adenosyl-L-methionine Biosynthesis	0.977		0.333	MAT2A
Tetrahydrobiopterin Biosynthesis I	0.977		0.333	SPR
Tetrahydrobiopterin Biosynthesis II	0.977		0.333	SPR
Antioxidant Action of Vitamin C	0.985		0.0642	MAPK11,NXN,PLA2R1,PLAAT3,PLCB1,PLD5,SLC23A1
Pancreatic Adenocarcinoma Signaling	0.985	1	0.0642	PIK3C2A,PIK3CD,PIK3R1,PLD5,SMAD2,STAT1,TGFB3
G Protein Signaling Mediated by Tubby	0.99		0.0968	GNG13,LCK,PLCB1
Ceramide Signaling	0.991	-1.34164	0.0682	NGFR,NSMAF,PIK3C2A,PIK3CD,PIK3R1,PPP2CA
Histidine Degradation VI	0.992		0.133	CYP26A1,CYP26B1
Wnt/β-catenin Signaling	0.992	1.66667	0.0578	CDH2,CSNK1A1,CSNK1E,FZD2,PPP2CA,RARB,SFRP1,SFRP5,TGFB3,TGFBR3
p70S6K Signaling	1	0	0.062	GNAI1,GNAI2,PIK3C2A,PIK3CD,PIK3R1,PLCB1,PPP2CA,PRKCE
Serotonin Degradation	1.01	-2.23607	0.0746	ALDH1A2,ALDH9A1,LARGE1,UGT1A1,UGT2A1
Germ Cell-Sertoli Cell Junction Signaling	1.02		0.0585	CDH2,ITGA2,ITGB1,MAP2K6,PIK3C2A,PIK3CD,PIK3R1,RND3,TGFB3,VCL
Mitochondrial Dysfunction	1.02		0.0585	APH1B,CASP8,COX5B,COX6A1,LRRK2,NDUFA12,NDUFS5,PSENEN,TXN2,VDAC2
AMPK Signaling	1.03	0.632456	0.0561	ADRB2,ATF4,CAB39,FOXO1,MAPK11,PIK3C2A,PIK3CD,PIK3R1,PPM1B,PPP2CA,RAB3A,RAB7A
nNOS Signaling in Neurons	1.04		0.0851	CALM1 (includes others),CAPN3,GRINA,PRKCE
HIPPO signaling	1.05		0.0706	CSNK1E,FAT4,FRMD6,PPP2CA,SKP1,SMAD2
IL-4 Signaling	1.05		0.0706	NFAT5,PIK3C2A,PIK3CD,PIK3R1,RPS6KB2,SOCS1
Tight Junction Signaling	1.05		0.0595	CEBPA,CLDN4,F11R,MYH9,NAPA,NGFR,PPP2CA,TGFB3,TJP3,VCL
IL-17A Signaling in Airway Cells	1.05	1	0.0769	CCL11,MAPK11,PIK3C2A,PIK3CD,PIK3R1
Role of p14/p19ARF in Tumor Suppression	1.06		0.103	PIK3C2A,PIK3CD,PIK3R1
TR/RXR Activation	1.06		0.0714	COL6A3,NCOA4,PCK1,PIK3C2A,PIK3CD,PIK3R1
NRF2-mediated Oxidative Stress Response	1.06	-0.377964	0.0582	ATF4,EPHX1,FKBP5,FOSL1,MAP2K6,MAPK7,PIK3C2A,PIK3CD,PIK3R1,PRKCE,SQSTM1
Synaptic Long Term Depression	1.06	-1.50756	0.0582	CACNA1H,CACNA2D1,GNAI1,GNAI2,GUCY1A1,IGF1,PLA2R1,PLAAT3,PLCB1,PPP2CA,PRKCE
FAT10 Cancer Signaling Pathway	1.07	-2	0.087	NGFR,SMAD2,TGFB3,TGFBR3
PFKFB4 Signaling Pathway	1.07	0	0.087	ATF4,HK1,MAP2K6,TGFB3
PPAR Signaling	1.07	1.13389	0.0673	IL18RAP,IL1RL2,NGFR,NR0B2,PDGFD,PDGFRB,PPARA
iNOS Signaling	1.09		0.0889	CALM1 (includes others),IRF1,MAPK11,STAT1
Glioblastoma Multiforme Signaling	1.09	-1.89737	0.0606	FOXO1,FZD2,IGF1,PDGFD,PDGFRB,PIK3C2A,PIK3CD,PIK3R1,PLCB1,RND3
Thrombopoietin Signaling	1.1	0.447214	0.0794	PIK3C2A,PIK3CD,PIK3R1,PRKCE,STAT1
Pregnenolone Biosynthesis	1.1		0.154	CYP26A1,CYP26B1
LPS-stimulated MAPK Signaling	1.1	-0.447214	0.0732	MAP2K6,MAPK11,PIK3C2A,PIK3CD,PIK3R1,PRKCE
G Beta Gamma Signaling	1.11	-2.12132	0.0656	ADCY2,CACNA1H,CACNA2D1,CAV1,GNAI1,GNAI2,GNG13,PRKCE
Hepatic Cholestasis	1.11		0.0595	ADCY2,ADCY8,CXCL8,IL18RAP,IL1RL2,NGFR,NR0B2,PPARA,PRKCE,TGFB3,TNFSF11
IL-23 Signaling Pathway	1.12	0	0.0909	PIK3C2A,PIK3CD,PIK3R1,TNFSF11
Role of RIG1-like Receptors in Antiviral Innate Immunity	1.12	1	0.0909	CASP8,DHX58,TRAF3,TRIM25
Wnt/Ca+ pathway	1.12	-0.447214	0.0806	ATF4,FZD2,NFAT5,PLCB1,ROR1
FLT3 Signaling in Hematopoietic Progenitor Cells	1.14	1.34164	0.075	ATF4,MAPK11,PIK3C2A,PIK3CD,PIK3R1,STAT1
Role of MAPK Signaling in the Pathogenesis of Influenza	1.14		0.075	BAX,CCL2,MAP2K6,MAPK11,PLA2R1,PLAAT3
Adenine and Adenosine Salvage I	1.15		0.5	PNP
Epoxysqualene Biosynthesis	1.15		0.5	SQLE
Glycine Biosynthesis I	1.15		0.5	SHMT2
Glycine Degradation (Creatine Biosynthesis)	1.15		0.5	GATM
Autophagy	1.15		0.082	ATG3,LAMP1,SQSTM1,VPS33A,VPS41
IL-2 Signaling	1.15	0.447214	0.082	LCK,PIK3C2A,PIK3CD,PIK3R1,SOCS1
Role of Hypercytokinemia/hyperchemokinemia in the Pathogenesis of Influenza	1.15		0.093	CCL2,CCL4,CCR1,CXCL8
tRNA Splicing	1.15	-2	0.093	PDE10A,PDE4D,PDE8A,SMPDL3B
Glucose and Glucose-1-phosphate Degradation	1.16		0.167	HK1,PGM5
NAD biosynthesis II (from tryptophan)	1.16		0.167	KYNU,NADSYN1
IL-3 Signaling	1.17	0	0.0759	FOXO1,PIK3C2A,PIK3CD,PIK3R1,PRKCE,STAT1
Thyroid Cancer Signaling	1.17	-0.816497	0.0759	CXCL8,FOXO1,IGF1,PIK3C2A,PIK3CD,PIK3R1
Semaphorin Signaling in Neurons	1.17		0.0833	DPYSL2,DPYSL3,ITGB1,RND3,SEMA7A
p38 MAPK Signaling	1.17	0	0.0678	ATF4,IL18RAP,IL1RL2,MAP2K6,MAPK11,RPS6KB2,STAT1,TGFB3
Intrinsic Prothrombin Activation Pathway	1.18		0.0952	COL1A1,COL1A2,COL2A1,THBD
Acute Phase Response Signaling	1.19	-1.13389	0.0615	CRABP2,FN1,HMOX2,IL6ST,MAP2K6,MAPK11,NGFR,PIK3CD,PIK3R1,SOCS1,VWF
nNOS Signaling in Skeletal Muscle Cells	1.21		0.0976	CACNA1H,CACNA2D1,CALM1 (includes others),CAPN3
GDP-glucose Biosynthesis	1.23		0.182	HK1,PGM5
GABA Receptor Signaling	1.23		0.0737	ADCY2,ADCY8,ALDH9A1,CACNA1H,CACNA2D1,GABARAP,SLC6A13
Adipogenesis pathway	1.25		0.0672	CEBPA,CEBPD,CTBP2,FOXO1,FZD2,KLF5,LPL,NR1D2,NR2F2
ErbB Signaling	1.25	-0.816497	0.0745	FOXO1,MAP2K6,MAPK11,PIK3C2A,PIK3CD,PIK3R1,PRKCE
Fcγ Receptor-mediated Phagocytosis in Macrophages and Monocytes	1.25	-0.816497	0.0745	CRK,DGKB,FYB1,PIK3R1,PLD5,PRKCE,RPS6KB2
Gustation Pathway	1.25		0.0649	ADCY2,ADCY8,CACNA1H,CACNA2D1,GNG13,LPAR6,PDE10A,PDE4D,PDE8A,SMPDL3B
Tumoricidal Function of Hepatic Natural Killer Cells	1.26		0.125	BAX,CASP8,PRF1
Vitamin-C Transport	1.26		0.125	NXN,SLC23A1,STOM
Unfolded protein response	1.28	-1.34164	0.0893	ATF4,CEBPA,CEBPD,CEBPE,PDIA2
Huntington's Disease Signaling	1.28	-1.89737	0.0591	ATF4,BAX,CAPN3,CASP8,GNG13,IGF1,NAPA,PIK3C2A,PIK3CD,PIK3R1,PLCB1,PRKCE,PSME1,TGM2
Antigen Presentation Pathway	1.28		0.103	MR1,NLRC5,TAP2,TAPBP
HGF Signaling	1.3	-1.41421	0.0721	ITGA2,ITGA4,ITGA5,ITGB1,PIK3C2A,PIK3CD,PIK3R1,PRKCE
EGF Signaling	1.3	1	0.0909	MAPK11,PIK3C2A,PIK3CD,PIK3R1,STAT1
Glycine Betaine Degradation	1.31		0.2	SARDH,SHMT2
IL-1 Signaling	1.31		0.0769	ADCY2,ADCY8,GNAI1,GNAI2,GNG13,MAP2K6,MAPK11
Melatonin Signaling	1.32	-0.816497	0.0833	CALM1 (includes others),GNAI1,GNAI2,MAP2K6,PLCB1,PRKCE
Altered T Cell and B Cell Signaling in Rheumatoid Arthritis	1.34		0.0778	CD28,CD40,CXCL13,RELB,TLR7,TNFSF11,TRAF3
Senescence Pathway	1.34	-1	0.0582	CALM1 (includes others),CAPN3,CDK1,CXCL8,HBP1,MAP2K6,MAPK7,NFAT5,PIK3C2A,PIK3CD,PIK3R1,PPP2CA,SMAD2,SQSTM1,TGFB3,TGFBR3
RANK Signaling in Osteoclasts	1.38	0	0.0795	CALM1 (includes others),MAP2K6,MAPK11,PIK3C2A,PIK3CD,PIK3R1,TNFSF11
UVB-Induced MAPK Signaling	1.39	0	0.0962	MAPK11,PIK3C2A,PIK3CD,PIK3R1,PRKCE
Pathogenesis of Multiple Sclerosis	1.39		0.222	CCL4,CCR1
Glucocorticoid Receptor Signaling	1.4		0.0565	ADRB2,CCL11,CCL2,CD3G,CEBPA,CXCL8,FKBP5,KRT18,MAPK11,NFAT5,PCK1,PIK3C2A,PIK3CD,PIK3R1,SMAD2,STAT1,TAF10,TGFB3,VCAM1
Role of JAK1 and JAK3 in γc Cytokine Signaling	1.4		0.087	IL21R,PIK3C2A,PIK3CD,PIK3R1,SOCS1,STAT1
Putrescine Degradation III	1.4		0.143	ALDH1A2,ALDH9A1,SAT1
Sertoli Cell-Sertoli Cell Junction Signaling	1.41		0.0649	CLDN4,F11R,GUCY1A1,ITGA2,ITGA4,ITGA5,ITGB1,MAPK11,TGFB3,TGFBR3,TJP3,VCL
Xenobiotic Metabolism General Signaling Pathway	1.43	-1.26491	0.0699	MAP2K6,MAPK11,MAPK7,PIK3C2A,PIK3CD,PIK3R1,PPARA,PRKCE,UGT1A1,UGT2A1
Acetyl-CoA Biosynthesis III (from Citrate)	1.44		1	ACLY
Lanosterol Biosynthesis	1.44		1	LSS
Xanthine and Xanthosine Salvage	1.44		1	PNP
ErbB4 Signaling	1.45	0	0.0896	APH1B,PIK3C2A,PIK3CD,PIK3R1,PRKCE,PSENEN
Primary Immunodeficiency Signaling	1.46		0.1	CD40,IGHM,LCK,TAP2,ZAP70
Fatty Acid α-oxidation	1.46		0.15	ALDH1A2,ALDH9A1,BCO2
FGF Signaling	1.47	0	0.0833	ATF4,CRK,MAP2K6,MAPK11,PIK3C2A,PIK3CD,PIK3R1
Calcium-induced T Lymphocyte Apoptosis	1.48	0.816497	0.0909	ATP2A2,CALM1 (includes others),CD3G,LCK,PRKCE,ZAP70
Airway Pathology in Chronic Obstructive Pulmonary Disease	1.49		0.25	CXCL8,MMP2
Circadian Rhythm Signaling	1.51		0.121	ATF4,CSNK1E,GRINA,VIPR2
IL-9 Signaling	1.51	1	0.121	PIK3C2A,PIK3CD,PIK3R1,STAT1
Pyridoxal 5'-phosphate Salvage Pathway	1.51	0.447214	0.0923	CDK1,CSNK1A1,MAP2K6,MAPK7,PIM1,PRKCE
Apelin Adipocyte Signaling Pathway	1.52	0.816497	0.0854	ADCY2,ADCY8,GNAI1,GNAI2,MAPK11,MAPK7,NCF2
PI3K Signaling in B Lymphocytes	1.52	1.41421	0.0725	ATF4,BLK,CALM1 (includes others),CD40,NFAT5,PIK3CD,PIK3R1,PLCB1,PLEKHA2,PLEKHA3
Adrenomedullin signaling pathway	1.54	0.57735	0.066	ADCY2,ADCY8,BAX,CALM1 (includes others),GUCY1A1,MAP2K6,MAPK11,MAPK7,MMP2,PIK3C2A,PIK3CD,PIK3R1,PLCB1
Natural Killer Cell Signaling	1.54	1.94145	0.066	COL1A1,COL1A2,COL2A1,IL18R1,IL18RAP,ITGB1,LCK,MAPK11,NFAT5,PIK3C2A,PIK3CD,PIK3R1,ZAP70
Role of PI3K/AKT Signaling in the Pathogenesis of Influenza	1.54	0.447214	0.0938	CRK,GNAI1,GNAI2,PIK3C2A,PIK3CD,PIK3R1
Renin-Angiotensin Signaling	1.54	0.447214	0.0763	ADCY2,ADCY8,CCL2,MAPK11,PIK3C2A,PIK3CD,PIK3R1,PRKCE,STAT1
Iron homeostasis signaling pathway	1.54		0.073	ATP6V0A1,ATP6V0A2,ATP6V0D1,ATP6V1G1,ATP6V1H,BMP1,HMOX2,PDGFRB,SKP1,SMAD2
Th2 Pathway	1.56	1.66667	0.0735	APH1B,CCR1,CD28,CD3G,CD40,PIK3C2A,PIK3CD,PIK3R1,PSENEN,TGFBR3
PKCθ Signaling in T Lymphocytes	1.57	2.33333	0.071	CACNA1H,CACNA2D1,CD28,CD3G,GRAP2,LCK,NFAT5,PIK3C2A,PIK3CD,PIK3R1,ZAP70
Human Embryonic Stem Cell Pluripotency	1.58		0.0741	BMP1,FOXO1,FZD2,PDGFD,PDGFRB,PIK3C2A,PIK3CD,PIK3R1,SMAD2,TGFB3
Amyotrophic Lateral Sclerosis Signaling	1.6	1.41421	0.0825	BAX,CAPN3,GRINA,IGF1,PIK3C2A,PIK3CD,PIK3R1,RAB5C
Salvage Pathways of Pyrimidine Ribonucleotides	1.6	0.377964	0.0825	CDK1,CMPK2,CSNK1A1,MAP2K6,MAPK7,PCK1,PIM1,PRKCE
Agrin Interactions at Neuromuscular Junction	1.6	-2.44949	0.0886	ITGA1,ITGA2,ITGA4,ITGA5,ITGB1,ITGB3,LAMC1
Clathrin-mediated Endocytosis Signaling	1.6		0.0674	HGS,IGF1,ITGA5,ITGB1,ITGB3,PDGFD,PIK3C2A,PIK3CD,PIK3R1,RAB5C,RAB7A,SH3BP4,SNX9
ERK/MAPK Signaling	1.6	-0.57735	0.0674	ATF4,CRK,ITGA2,ITGA4,ITGA5,ITGB1,LAMTOR3,PIK3C2A,PIK3CD,PIK3R1,PPP2CA,PRKCE,STAT1
α-Adrenergic Signaling	1.62	-0.447214	0.0833	ADCY2,ADCY8,CALM1 (includes others),GNAI1,GNAI2,GNG13,PRKCE,PYGL
NGF Signaling	1.63	1	0.0789	ATF4,BAX,CRK,MAPK7,NGFR,PIK3C2A,PIK3CD,PIK3R1,RPS6KB2
VDR/RXR Activation	1.63		0.0897	CASR,CEBPA,FOXO1,IGFBP5,PRKCE,THBD,TNFSF11
HIF1α Signaling	1.65		0.0796	MAPK11,MAPK7,MMP13,MMP15,MMP17,MMP2,PIK3C2A,PIK3CD,PIK3R1
Histamine Degradation	1.65		0.176	ALDH1A2,ALDH9A1,HNMT
Melanocyte Development and Pigmentation Signaling	1.67	0.707107	0.0851	ADCY2,ADCY8,ATF4,CRK,PIK3C2A,PIK3CD,PIK3R1,RPS6KB2
Rac Signaling	1.67	-1.66667	0.0804	ABI2,ITGA2,ITGA4,ITGA5,ITGB1,NCF2,PIK3C2A,PIK3CD,PIK3R1
Gα12/13 Signaling	1.68	1.26491	0.0769	CDH11,CDH2,CDH6,LPAR1,LPAR6,MAPK7,PIK3C2A,PIK3CD,PIK3R1,TBXA2R
Neurotrophin/TRK Signaling	1.68	0.377964	0.0921	ATF4,MAP2K6,NGFR,PIK3C2A,PIK3CD,PIK3R1,SPRY1
Protein Kinase A Signaling	1.68	-0.894427	0.0578	ADCY2,ADCY8,ADD1,ADD3,AKAP12,ATF4,CALM1 (includes others),FLNA,GNAI1,GNAI2,GNG13,NFAT5,NGFR,PDE10A,PDE4D,PDE8A,PLCB1,PLN,PRKCE,PTPN23,PYGL,SMPDL3B,TGFB3
Production of Nitric Oxide and Reactive Oxygen Species in Macrophages	1.68	0	0.0691	IRF1,IRF8,MAPK11,NCF2,NGFR,PIK3C2A,PIK3CD,PIK3R1,PPARA,PPP2CA,PRKCE,RND3,STAT1
Superpathway of Cholesterol Biosynthesis	1.69	2	0.138	CYP51A1,LSS,MSMO1,SQLE
CREB Signaling in Neurons	1.7	0.301511	0.0676	ADCY2,ADCY8,ATF4,CACNA1H,CACNA2D1,CALM1 (includes others),GNAI1,GNAI2,GNG13,PIK3C2A,PIK3CD,PIK3R1,PLCB1,PRKCE
Angiopoietin Signaling	1.71	0	0.0933	ANGPTL1,CRK,FOXO1,PIK3C2A,PIK3CD,PIK3R1,TNIP1
IL-15 Signaling	1.71	0.377964	0.0933	CXCL8,LCK,MAPK11,PIK3C2A,PIK3CD,PIK3R1,RPS6KB2
Glioma Signaling	1.72	-0.707107	0.0818	CALM1 (includes others),IDH2,IGF1,PDGFD,PDGFRB,PIK3C2A,PIK3CD,PIK3R1,PRKCE
B Cell Receptor Signaling	1.74	1.50756	0.0703	ATF4,CALM1 (includes others),CD22,EGR1,FOXO1,IGHM,MAP2K6,MAPK11,NFAT5,PIK3C2A,PIK3CD,PIK3R1,RPS6KB2
Glioma Invasiveness Signaling	1.74	-0.377964	0.0946	ITGB3,MMP2,PIK3C2A,PIK3CD,PIK3R1,RND3,TIMP2
Hypoxia Signaling in the Cardiovascular System	1.74		0.0946	ATF4,HIF1AN,UBE2A,UBE2D2,UBE2E2,UBE2H,UBE2W
Leptin Signaling in Obesity	1.74	0	0.0946	ADCY2,ADCY8,FOXO1,PIK3C2A,PIK3CD,PIK3R1,PLCB1
Adenine and Adenosine Salvage III	1.74		0.333	HPRT1,PNP
Zymosterol Biosynthesis	1.74		0.333	CYP51A1,MSMO1
HMGB1 Signaling	1.74	-1.26491	0.0727	CCL2,CXCL8,MAP2K6,MAPK11,NGFR,PIK3C2A,PIK3CD,PIK3R1,RND3,TGFB3,TNFSF11,VCAM1
Triacylglycerol Biosynthesis	1.75	-2.23607	0.119	AGPAT3,DGAT1,ELOVL6,GPAT3,PLPP2
Corticotropin Releasing Hormone Signaling	1.76	0.333333	0.0759	ADCY2,ADCY8,ATF4,CACNA1H,CACNA2D1,CALM1 (includes others),GNAI1,GNAI2,GUCY1A1,MAPK11,PRKCE
CNTF Signaling	1.76	0.816497	0.105	IL6ST,PIK3C2A,PIK3CD,PIK3R1,RPS6KB2,STAT1
GPCR-Mediated Integration of Enteroendocrine Signaling Exemplified by an L Cell	1.77	-0.377964	0.0959	ADCY2,ADCY8,ADRB2,GLP2R,GNAI1,GNAI2,PLCB1
T Helper Cell Differentiation	1.77		0.0959	CD28,CD40,IL18R1,IL21R,IL6ST,NGFR,STAT1
Gαi Signaling	1.79	-1.41421	0.08	ADCY2,ADCY8,CAV1,GNAI1,GNAI2,GNG13,HCAR2,LPAR1,LTB4R,TBXA2R
Acute Myeloid Leukemia Signaling	1.8	0.816497	0.0899	CEBPA,IDH2,MAP2K6,PIK3C2A,PIK3CD,PIK3R1,PIM1,RPS6KB2
Regulation of IL-2 Expression in Activated and Anergic T Lymphocytes	1.8		0.0899	CALM1 (includes others),CD28,CD3G,NFAT5,SMAD2,TGFB3,TOB1,ZAP70
Cardiac Hypertrophy Signaling	1.82	-1.06904	0.0667	ADCY2,ADCY8,ADRB2,CALM1 (includes others),GNAI1,GNAI2,GNG13,IGF1,MAP2K6,MAPK11,PIK3C2A,PIK3CD,PIK3R1,PLCB1,RND3,TGFB3
Type II Diabetes Mellitus Signaling	1.82	-0.816497	0.0775	ACSL5,CACNA1H,CACNA2D1,CD36,NGFR,NSMAF,PIK3C2A,PIK3CD,PIK3R1,PRKCE,SOCS1
HOTAIR Regulatory Pathway	1.84	-1.1547	0.075	ATG3,COL1A1,COL1A2,IRF1,MMP13,MMP15,MMP17,MMP2,PCDH10,PIK3C2A,PIK3CD,PIK3R1
Cardiac β-adrenergic Signaling	1.84	-1	0.078	ADCY2,ADCY8,AKAP12,ATP2A2,GNG13,PDE10A,PDE4D,PDE8A,PLN,PPP2CA,SMPDL3B
Actin Cytoskeleton Signaling	1.85	-1.38675	0.0688	ABI2,CRK,FLNA,FN1,ITGA2,ITGA4,ITGA5,ITGB1,MPRIP,MYH9,PDGFD,PIK3C2A,PIK3CD,PIK3R1,VCL
Apelin Liver Signaling Pathway	1.86	-2	0.154	COL1A1,COL1A2,COL2A1,PDGFRB
eNOS Signaling	1.86	0.57735	0.0755	ADCY2,ADCY8,CALM1 (includes others),CASP8,CAV1,GUCY1A1,LPAR1,LPAR6,PIK3C2A,PIK3CD,PIK3R1,PRKCE
PDGF Signaling	1.88	0	0.093	CAV1,CRK,PDGFD,PDGFRB,PIK3C2A,PIK3CD,PIK3R1,STAT1
Glycogen Degradation III	1.89		0.214	AGL,PGM5,PYGL
Regulation of eIF4 and p70S6K Signaling	1.9	-0.707107	0.0764	ITGA2,ITGA4,ITGA5,ITGB1,MAPK11,PAIP1,PIK3C2A,PIK3CD,PIK3R1,PPP2CA,RPS25,RPS8
Systemic Lupus Erythematosus In B Cell Signaling Pathway	1.9	0	0.0655	CALM1 (includes others),CD22,CD40,CXCL8,FOXO1,IGHM,IL6ST,LCK,NFAT5,PIK3C2A,PIK3CD,PIK3R1,PRKCE,STAT1,TGFB3,TLR7,TNFSF11,TRAF3
Lymphotoxin β Receptor Signaling	1.91	0.447214	0.113	PIK3C2A,PIK3CD,PIK3R1,RELB,TRAF3,VCAM1
Role of JAK family kinases in IL-6-type Cytokine Signaling	1.92		0.16	IL6ST,MAPK11,SOCS1,STAT1
Docosahexaenoic Acid (DHA) Signaling	1.93		0.132	BAX,FOXO1,PIK3C2A,PIK3CD,PIK3R1
HER-2 Signaling in Breast Cancer	1.94		0.0952	FOXO1,ITGB1,ITGB3,MMP2,PIK3C2A,PIK3CD,PIK3R1,PRKCE
Nitric Oxide Signaling in the Cardiovascular System	1.99	0.333333	0.0909	ATP2A2,CALM1 (includes others),CAV1,GUCY1A1,PIK3C2A,PIK3CD,PIK3R1,PLN,PRKCE
ILK Signaling	2	-0.534522	0.0737	ATF4,FLNA,FN1,ITGB1,ITGB3,KRT18,MAP2K6,MYH9,PIK3C2A,PIK3CD,PIK3R1,PPP2CA,RND3,VCL
Thrombin Signaling	2.02	-0.57735	0.0721	ADCY2,ADCY8,ARHGEF15,GATA2,GNAI1,GNAI2,GNG13,MAPK11,MPRIP,PIK3C2A,PIK3CD,PIK3R1,PLCB1,PRKCE,RND3
Opioid Signaling Pathway	2.03	0.727607	0.0688	ADCY2,ADCY8,ATF4,BLK,CACNA1H,CACNA2D1,CALM1 (includes others),GNAI1,GNAI2,GRINA,LCK,MAP2K6,MAPK7,PLCB1,PRKCE,RGS1,RPS6KB2
Interferon Signaling	2.03	1.34164	0.139	BAX,IFI35,IRF1,SOCS1,STAT1
Prolactin Signaling	2.03	0.377964	0.0988	IRF1,NMI,PIK3C2A,PIK3CD,PIK3R1,PRKCE,SOCS1,STAT1
Regulation of Cellular Mechanics by Calpain Protease	2.03	-2.44949	0.108	CAPN3,CDK1,ITGA2,ITGA4,ITGA5,ITGB1,VCL
IL-12 Signaling and Production in Macrophages	2.04		0.0833	CD40,IRF1,IRF8,MAPK11,PIK3C2A,PIK3CD,PIK3R1,PRKCE,RAB7A,STAT1,TGFB3
IL-17 Signaling	2.06		0.1	CCL11,CCL2,CXCL8,MAP2K6,MAPK11,PIK3C2A,PIK3CD,PIK3R1
Neuregulin Signaling	2.08	-1	0.0938	CRK,DCN,ITGA2,ITGA4,ITGA5,ITGB1,PIK3R1,PRKCE,RPS6KB2
Glycogen Degradation II	2.08		0.25	AGL,PGM5,PYGL
Type I Diabetes Mellitus Signaling	2.13	0.377964	0.0901	CASP8,CD28,CD3G,IRF1,MAP2K6,MAPK11,NGFR,PRF1,SOCS1,STAT1
Inhibition of Angiogenesis by TSP1	2.13		0.147	CD36,GUCY1A1,HSPG2,MAPK11,THBS1
Ephrin A Signaling	2.16		0.128	EPHA3,NGEF,NGFR,PIK3C2A,PIK3CD,PIK3R1
CDK5 Signaling	2.21	-1.13389	0.0926	ADCY2,ADCY8,EGR1,ITGA2,ITGB1,LAMC1,MAPK11,MAPK7,NGFR,PPP2CA
Retinoic acid Mediated Apoptosis Signaling	2.22	1.63299	0.117	CASP8,CRABP2,IRF1,PARP10,PARP12,PARP9,RARB
TREM1 Signaling	2.23	0	0.107	CCL2,CD40,CXCL8,ITGA5,ITGB1,NLRC3,NLRC5,TLR7
PD-1, PD-L1 cancer immunotherapy pathway	2.27	-1	0.0943	CD28,LCK,MR1,NGFR,PDCD4,PIK3C2A,PIK3CD,PIK3R1,TGFB3,ZAP70
Prostanoid Biosynthesis	2.32		0.3	PTGES,PTGIS,PTGS1
CD28 Signaling in T Helper Cells	2.35	1.89737	0.0917	CALM1 (includes others),CD28,CD3G,CTLA4,GRAP2,LCK,NFAT5,PIK3C2A,PIK3CD,PIK3R1,ZAP70
PPARα/RXRα Activation	2.37	0.534522	0.0789	ADCY2,ADCY8,CD36,GHR,GK,IL18RAP,IL1RL2,LPL,MAP2K6,NR0B2,PLCB1,PPARA,SMAD2,TGFB3,TGFBR3
Role of IL-17F in Allergic Inflammatory Airway Diseases	2.4	0.447214	0.143	ATF4,CCL2,CCL4,CXCL8,IGF1,MMP13
Signaling by Rho Family GTPases	2.42	-2.32379	0.0738	ARHGEF15,CDC42EP1,CDH11,CDH2,CDH6,GNAI1,GNAI2,GNG13,ITGA2,ITGA4,ITGA5,ITGB1,NCF2,PIK3C2A,PIK3CD,PIK3R1,RND3,SEPTIN7
Role of PKR in Interferon Induction and Antiviral Response	2.43	0	0.094	BAX,CASP8,COLEC12,IRF1,MAP2K6,MAPK11,MARCO,PDGFD,PDGFRB,STAT1,TRAF3
fMLP Signaling in Neutrophils	2.46	0	0.0948	CALM1 (includes others),GNAI1,GNAI2,GNG13,NCF2,NFAT5,PIK3C2A,PIK3CD,PIK3R1,PLCB1,PRKCE
Relaxin Signaling	2.47	0	0.0867	ADCY2,ADCY8,GNAI1,GNAI2,GNG13,GUCY1A1,PDE10A,PDE4D,PDE8A,PIK3C2A,PIK3CD,PIK3R1,SMPDL3B
CXCR4 Signaling	2.48	-0.83205	0.0838	ADCY2,ADCY8,CRK,CXCL12,EGR1,GNAI1,GNAI2,GNG13,PIK3C2A,PIK3CD,PIK3R1,PLCB1,PRKCE,RND3
Endocannabinoid Developing Neuron Pathway	2.49	0.632456	0.0957	ADCY2,ADCY8,ATF4,GNAI1,GNAI2,MAP2K6,MAPK11,MAPK7,PIK3C2A,PIK3CD,PIK3R1
UVA-Induced MAPK Signaling	2.52	0.816497	0.102	MAPK11,PARP10,PARP12,PARP9,PIK3C2A,PIK3CD,PIK3R1,PLCB1,RPS6KB2,STAT1
PAK Signaling	2.55	-1.89737	0.103	EPHA3,ITGA2,ITGA4,ITGA5,ITGB1,PDGFD,PDGFRB,PIK3C2A,PIK3CD,PIK3R1
IL-8 Signaling	2.55	-2.13809	0.08	BAX,CXCL8,CXCR1,GNAI1,GNAI2,GNG13,ITGB3,MMP2,NCF2,PIK3C2A,PIK3CD,PIK3R1,PLD5,PRKCE,RND3,VCAM1
Role of NFAT in Regulation of the Immune Response	2.57	1.60357	0.0829	CALM1 (includes others),CD28,CD3G,CSNK1A1,CSNK1E,GNAI1,GNAI2,GNG13,LCK,NFAT5,PIK3C2A,PIK3CD,PIK3R1,PLCB1,ZAP70
Eicosanoid Signaling	2.57	-1	0.121	LTB4R,PLA2R1,PLAAT3,PTGER4,PTGES,PTGIS,PTGS1,TBXA2R
RhoGDI Signaling	2.6	2.88675	0.0833	ARHGAP12,ARHGAP6,ARHGEF15,CDH11,CDH2,CDH6,DLC1,GNAI1,GNAI2,GNG13,ITGA2,ITGA4,ITGA5,ITGB1,RND3
Gap Junction Signaling	2.6		0.0808	ADCY2,ADCY8,CAV1,CSNK1A1,CSNK1E,DBN1,GNAI1,GNAI2,GUCY1A1,LPAR1,MAPK7,PIK3C2A,PIK3CD,PIK3R1,PLCB1,PRKCE
Endocannabinoid Neuronal Synapse Pathway	2.6	0.301511	0.0938	ADCY2,ADCY8,CACNA1H,CACNA2D1,GNAI1,GNAI2,GRINA,MAPK11,MAPK7,PLCB1,RIMS1,TRPV1
Colorectal Cancer Metastasis Signaling	2.61	-1.5	0.0751	ADCY2,ADCY8,BAX,FZD2,GNG13,IL6ST,MMP13,MMP15,MMP17,MMP2,PIK3C2A,PIK3CD,PIK3R1,PTGER4,RND3,SMAD2,STAT1,TGFB3,TLR7
FAK Signaling	2.61		0.105	CAPN3,CRK,ITGA2,ITGA4,ITGA5,ITGB1,PIK3C2A,PIK3CD,PIK3R1,VCL
CD40 Signaling	2.61	0.816497	0.123	CD40,MAP2K6,MAPK11,PIK3C2A,PIK3CD,PIK3R1,PTGS1,TRAF3
P2Y Purigenic Receptor Signaling Pathway	2.62	0	0.0945	ADCY2,ADCY8,ATF4,GNAI1,GNAI2,GNG13,ITGB3,PIK3C2A,PIK3CD,PIK3R1,PLCB1,PRKCE
Endocannabinoid Cancer Inhibition Pathway	2.65	0.83205	0.0909	ADCY2,ADCY8,ATF4,CASP8,GNAI1,GNAI2,MAP2K6,MMP2,NSMAF,PIK3C2A,PIK3CD,PIK3R1,TRPV1
CCR5 Signaling in Macrophages	2.65	0.447214	0.106	CACNA1H,CACNA2D1,CALM1 (includes others),CCL4,CD3G,GNAI1,GNAI2,GNG13,MAPK11,PRKCE
Estrogen Receptor Signaling	2.65	-0.852803	0.0701	ADCY2,ADCY8,ATF4,CAV1,CTBP2,FOXO1,GNAI1,GNAI2,IGF1,MMP13,MMP15,MMP17,MMP2,MPRIP,NR0B2,PIK3C2A,PIK3CD,PIK3R1,PLCB1,PRKCE,RBFOX2,RPS6KB2,THRAP3
PTEN Signaling	2.65	1.50756	0.0952	FOXO1,GHR,ITGA2,ITGA4,ITGA5,ITGB1,NGFR,PDGFRB,PIK3CD,PIK3R1,RPS6KB2,TGFBR3
Integrin Signaling	2.67	-2.84019	0.0798	CAPN3,CAV1,CRK,ITGA1,ITGA2,ITGA4,ITGA5,ITGA9,ITGB1,ITGB3,MPRIP,PIK3C2A,PIK3CD,PIK3R1,RND3,TSPAN3,VCL
Amyloid Processing	2.67	-2	0.14	APH1B,CAPN3,CSNK1A1,CSNK1E,MAPK11,PRKCE,PSENEN
IL-7 Signaling Pathway	2.68	0.377964	0.115	BAX,FOXO1,IGHM,MAPK11,PIK3C2A,PIK3CD,PIK3R1,SOCS1,STAT1
IL-6 Signaling	2.68	-1.50756	0.096	COL1A1,CXCL8,IL18RAP,IL1RL2,IL6ST,MAP2K6,MAPK11,NGFR,PIK3C2A,PIK3CD,PIK3R1,SOCS1
CCR3 Signaling in Eosinophils	2.71	0	0.0968	CALM1 (includes others),CCL11,GNAI1,GNAI2,GNG13,MAPK11,MPRIP,PIK3C2A,PIK3CD,PIK3R1,PLCB1,PRKCE
T Cell Exhaustion Signaling Pathway	2.71	0.258199	0.0857	CD28,CTLA4,FOXO1,LAG3,LGALS9,NFAT5,PIK3C2A,PIK3CD,PIK3R1,PPP2CA,PRDM1,SMAD2,STAT1,TGFBR3,ZAP70
Regulation of the Epithelial-Mesenchymal Transition Pathway	2.73		0.0833	APH1B,CDH2,EGR1,FZD2,LOX,MAP2K6,MMP2,PDGFD,PDGFRB,PIK3C2A,PIK3CD,PIK3R1,PSENEN,SMAD2,TGFB3,ZEB2
Gαs Signaling	2.74	-0.632456	0.103	ADCY2,ADCY8,ADD1,ADD3,ADRB2,ATF4,AVPR2,GNG13,HCAR2,PTGER4,VIPR2
RhoA Signaling	2.74	1.1547	0.0976	ARHGAP12,ARHGAP6,CDC42EP1,DLC1,IGF1,LPAR1,LPAR6,MPRIP,NGEF,RHPN2,RND3,SEPTIN7
Macropinocytosis Signaling	2.76	-0.447214	0.118	ITGA5,ITGB1,ITGB3,MRC1,PDGFD,PIK3C2A,PIK3CD,PIK3R1,PRKCE
GNRH Signaling	2.76	-0.301511	0.0867	ADCY2,ADCY8,ATF4,CACNA1H,CACNA2D1,CALM1 (includes others),EGR1,GNAI1,GNAI2,MAP2K6,MAPK11,MAPK7,MMP2,PLCB1,PRKCE
IL-15 Production	2.8	-0.57735	0.0992	AATK,BLK,DDR2,EPHA3,IRF1,LCK,MAP2K6,PDGFRB,PTK7,ROR1,STAT1,ZAP70
T Cell Receptor Signaling	2.81		0.105	CALM1 (includes others),CD28,CD3G,CTLA4,GRAP2,LCK,NFAT5,PIK3C2A,PIK3CD,PIK3R1,ZAP70
CTLA4 Signaling in Cytotoxic T Lymphocytes	2.83		0.112	CD28,CD3G,CTLA4,GRAP2,LCK,PIK3C2A,PIK3CD,PIK3R1,PPP2CA,ZAP70
Guanine and Guanosine Salvage I	2.88		1	HPRT1,PNP
Phagosome Maturation	2.89		0.0927	ATP6V0A1,ATP6V0A2,ATP6V0D1,ATP6V1G1,ATP6V1H,EEA1,LAMP1,NAPA,NCF2,RAB5C,RAB7A,VPS33A,VPS37B,VPS41
Sphingosine-1-phosphate Signaling	2.93	-1.1547	0.103	ADCY2,ADCY8,CASP8,GNAI1,GNAI2,PDGFD,PDGFRB,PIK3C2A,PIK3CD,PIK3R1,PLCB1,RND3
Dendritic Cell Maturation	2.95	-0.27735	0.0874	ATF4,CD40,COL1A1,COL1A2,COL2A1,DDR2,IL1RL2,IRF8,MAPK11,NGFR,PIK3C2A,PIK3CD,PIK3R1,PLCB1,RELB,STAT1
Tec Kinase Signaling	3	-0.57735	0.0915	BLK,GNAI1,GNAI2,GNG13,ITGA2,ITGA4,ITGA5,ITGB1,LCK,PIK3C2A,PIK3CD,PIK3R1,PRKCE,RND3,STAT1
Cholesterol Biosynthesis I	3.02	2	0.308	CYP51A1,LSS,MSMO1,SQLE
Cholesterol Biosynthesis II (via 24,25-dihydrolanosterol)	3.02	2	0.308	CYP51A1,LSS,MSMO1,SQLE
Cholesterol Biosynthesis III (via Desmosterol)	3.02	2	0.308	CYP51A1,LSS,MSMO1,SQLE
Apelin Cardiomyocyte Signaling Pathway	3.02	0	0.111	ATP2A2,GNAI1,GNAI2,MAPK11,MAPK7,PIK3C2A,PIK3CD,PIK3R1,PLCB1,PLN,PRKCE
White Adipose Tissue Browning Pathway	3.06	-1.73205	0.101	ADCY2,ADCY8,ATF4,CACNA1H,CACNA2D1,CTBP2,GPBAR1,GUCY1A1,HIF1AN,MAPK11,PPARA,RARB,TRPV1
Role of IL-17A in Arthritis	3.09		0.145	CCL2,CXCL8,MAP2K6,MAPK11,MMP13,PIK3C2A,PIK3CD,PIK3R1
GPCR-Mediated Nutrient Sensing in Enteroendocrine Cells	3.1	-2.3094	0.107	ADCY2,ADCY8,CACNA1H,CACNA2D1,CASR,FFAR2,GNAI1,GNAI2,GNG13,GPBAR1,PLCB1,PRKCE
RAR Activation	3.11		0.0876	ADCY2,ADCY8,ALDH1A2,CRABP2,CYP26A1,DHRS3,MAPK11,NR2F2,PIK3CD,PIK3R1,PRKCE,RARB,RELB,RPL7A,SMAD2,TGFB3,TNIP1
Neuroinflammation Signaling Pathway	3.16	1.09109	0.0767	APH1B,ATF4,CASP8,CCL2,CD40,CXCL12,CXCL8,GRINA,MAPK11,MAPK7,NCF2,NFAT5,PIK3C2A,PIK3CD,PIK3R1,PSENEN,SLC6A13,STAT1,TGFB3,TGFBR3,TLR7,TRAF3,VCAM1
Chemokine Signaling	3.19	1	0.125	CALM1 (includes others),CCL11,CCL2,CCL4,CXCL12,GNAI1,GNAI2,MAPK11,MPRIP,PLCB1
Sperm Motility	3.25	-1.41421	0.0852	AATK,BLK,CACNA1H,CALM1 (includes others),DDR2,EPHA3,GUCY1A1,LCK,MAP2K6,PDE4D,PDGFRB,PLA2R1,PLAAT3,PLCB1,PRKCE,PTK7,ROR1,SLC12A2,ZAP70
Phospholipase C Signaling	3.29	0.5	0.0817	ADCY2,ADCY8,ARHGEF15,ATF4,CALM1 (includes others),CD3G,GNG13,GRAP2,ITGA2,ITGA4,ITGA5,ITGB1,LCK,MPRIP,NFAT5,PLCB1,PLD5,PRKCE,RND3,TGM2,ZAP70
Antiproliferative Role of TOB in T Cell Signaling	3.33	-1.88982	0.179	CD28,CD3G,DPP7,SKP1,SMAD2,TGFB3,TOB1
Inhibition of Matrix Metalloproteases	3.33	0.816497	0.179	HSPG2,MMP13,MMP15,MMP17,MMP2,THBS2,TIMP2
IGF-1 Signaling	3.39	-0.377964	0.115	CCN1,CCN2,FOXO1,GRB10,IGF1,IGFBP4,IGFBP5,PIK3C2A,PIK3CD,PIK3R1,RPS6KB2,SOCS1
Role of NFAT in Cardiac Hypertrophy	3.48	-1.5	0.0888	ADCY2,ADCY8,CACNA1H,CACNA2D1,CALM1 (includes others),CSNK1A1,GNAI1,GNAI2,GNG13,IGF1,IL6ST,MAP2K6,MAPK11,PIK3C2A,PIK3CD,PIK3R1,PLCB1,PRKCE,TGFB3
Ephrin Receptor Signaling	3.48	-0.534522	0.0944	ARHGEF15,ATF4,CRK,CXCL12,EFNB2,EPHA3,GNAI1,GNAI2,GNG13,GRINA,ITGA2,ITGA4,ITGA5,ITGB1,NGEF,PDGFD,SDCBP
Dopamine-DARPP32 Feedback in cAMP Signaling	3.5	-0.534522	0.0982	ADCY2,ADCY8,ATF4,ATP2A2,CALM1 (includes others),CAMKK1,CSNK1A1,CSNK1E,GNAI1,GNAI2,GRINA,GUCY1A1,KCNJ8,PLCB1,PPP2CA,PRKCE
Apelin Endothelial Signaling Pathway	3.54	0.27735	0.113	ADCY2,ADCY8,CALM1 (includes others),CCL2,GNAI1,GNAI2,PIK3C2A,PIK3CD,PIK3R1,PLCB1,PRKCE,RPS6KB2,VCAM1
cAMP-mediated signaling	3.56	-2.35702	0.0877	ADCY2,ADCY8,ADRB2,AKAP12,ATF4,AVPR2,CALM1 (includes others),GNAI1,GNAI2,HCAR2,LAMTOR3,LPAR1,LTB4R,PDE10A,PDE4D,PDE8A,PTGER4,SMPDL3B,TBXA2R,VIPR2
Growth Hormone Signaling	3.62	-0.333333	0.141	CEBPA,GHR,IGF1,PIK3C2A,PIK3CD,PIK3R1,PRKCE,RPS6KB2,SOCS1,STAT1
PI3K/AKT Signaling	3.63	0	0.0971	CXCR1,FOXO1,GHR,IL17RE,IL18R1,IL18RAP,IL1RL2,IL21R,IL6ST,ITGA2,ITGA4,ITGA5,ITGB1,PIK3CD,PIK3R1,PPP2CA,RPS6KB2
Synaptogenesis Signaling Pathway	3.67	-0.816497	0.0801	ADCY2,ADCY8,ATF4,CACNA2D1,CALM1 (includes others),CDH11,CDH2,CDH6,CRK,EFNB2,EPHA3,GRINA,LCK,NAPA,PIK3C2A,PIK3CD,PIK3R1,PRKCE,RAB3A,RAB5C,RELN,RPS6KB2,STXBP2,THBS1,THBS2
iCOS-iCOSL Signaling in T Helper Cells	3.69	2.52982	0.117	CALM1 (includes others),CD28,CD3G,CD40,GRAP2,LCK,NFAT5,PIK3C2A,PIK3CD,PIK3R1,PLEKHA2,PLEKHA3,ZAP70
NF-κB Activation by Viruses	3.73	-1.50756	0.134	ITGA1,ITGA2,ITGA4,ITGA5,ITGB1,ITGB3,LCK,PIK3C2A,PIK3CD,PIK3R1,PRKCE
Th1 and Th2 Activation Pathway	3.75		0.0994	APH1B,CCR1,CD28,CD3G,CD40,IL18R1,IRF1,LGALS9,MAP2K6,PIK3C2A,PIK3CD,PIK3R1,PSENEN,SOCS1,STAT1,TGFBR3,TNFSF11
G-Protein Coupled Receptor Signaling	3.76		0.0846	ADCY2,ADCY8,ADRB2,ATF4,AVPR2,GNAI1,GNAI2,HCAR2,LAMTOR3,LPAR1,LTB4R,PDE10A,PDE4D,PDE8A,PIK3C2A,PIK3CD,PIK3R1,PLCB1,PRKCE,PTGER4,SMPDL3B,TBXA2R,VIPR2
Paxillin Signaling	3.81	-1.66667	0.12	CRK,ITGA1,ITGA2,ITGA4,ITGA5,ITGA9,ITGB1,ITGB3,MAPK11,PIK3C2A,PIK3CD,PIK3R1,VCL
Breast Cancer Regulation by Stathmin1	3.85		0.0677	ADGRA2,ADGRF5,ADGRG2,ADGRG6,ADRB2,ARHGEF15,ATF4,AVPR2,CASR,CCR1,CDK1,CMKLR1,CXCR1,EDNRA,EDNRB,FFAR2,FZD2,GLP2R,GNG13,GPR153,GPR174,GPR18,GPR4,HCAR1,HCAR2,IGF1,LPAR1,LPAR6,LTB4R,MMP2,PIK3C2A,PIK3CD,PIK3R1,PLCB1,PPP2CA,PRKCE,PTGER4,RXFP3,TBXA2R,VIPR2
Virus Entry via Endocytic Pathways	3.85		0.121	CAV1,CXADR,FLNA,ITGA1,ITGA2,ITGA4,ITGA5,ITGB1,ITGB3,PIK3C2A,PIK3CD,PIK3R1,PRKCE
STAT3 Pathway	3.91	-2.44949	0.111	CXCR1,GHR,IGF1,IL17RE,IL18R1,IL18RAP,IL1RL2,IL21R,IL6ST,MAPK11,NGFR,PDGFRB,PIM1,SOCS1,TGFBR3
Molecular Mechanisms of Cancer	3.95		0.0767	ADCY2,ADCY8,APH1B,ARHGEF15,BAX,BMP1,CASP8,CDK1,CDK14,CRK,FOXO1,FZD2,GNAI1,GNAI2,ITGA2,ITGA4,ITGA5,ITGB1,LAMTOR3,MAP2K6,MAPK11,PIK3C2A,PIK3CD,PIK3R1,PLCB1,PRKCE,PSENEN,RND3,SMAD2,TGFB3
NF-κB Signaling	3.99	0.471405	0.101	AZI2,CASP8,CD40,GHR,LCK,MAP2K6,NGFR,PDGFRB,PIK3C2A,PIK3CD,PIK3R1,RELB,TGFBR3,TLR7,TNFSF11,TNIP1,TRAF3,ZAP70
Phagosome Formation	4.29		0.12	FN1,ITGA2,ITGA4,ITGA5,ITGB1,MARCO,MRC1,MRC2,PIK3C2A,PIK3CD,PIK3R1,PLCB1,PRKCE,RND3,TLR7
Th1 Pathway	4.46	1.06904	0.124	APH1B,CD28,CD3G,CD40,IL18R1,IRF1,LGALS9,MAP2K6,PIK3C2A,PIK3CD,PIK3R1,PSENEN,SOCS1,STAT1,TNFSF11
Osteoarthritis Pathway	4.49	-2.9824	0.0995	ADAMTS5,ATF4,CASP8,CASR,CCN4,COL2A1,CXCL8,DCN,DDIT4,DDR2,FN1,FZD2,GLIS2,IL18RAP,IL1RL2,ITGA2,ITGA4,ITGA5,ITGB1,MMP13,SMAD2
Role of Tissue Factor in Cancer	4.63		0.128	BLK,CCN1,CCN2,CXCL8,EGR1,ITGB1,ITGB3,LCK,MAPK11,MMP13,PDIA2,PIK3C2A,PIK3CD,PIK3R1,PLCB1
Endothelin-1 Signaling	4.72	-0.242536	0.106	ADCY2,ADCY8,CASP8,ECE2,EDNRA,EDNRB,GNAI1,GNAI2,GUCY1A1,MAPK11,MAPK7,PIK3C2A,PIK3CD,PIK3R1,PLA2R1,PLAAT3,PLCB1,PLD5,PRKCE,PTGS1
Caveolar-mediated Endocytosis Signaling	4.92		0.164	CAV1,COPB2,FLNA,FLOT2,ITGA1,ITGA2,ITGA4,ITGA5,ITGA9,ITGB1,ITGB3,RAB5C
Reelin Signaling in Neurons	5.33	-1.21268	0.132	ARHGEF15,BLK,CDH2,CRK,GRINA,ITGA1,ITGA2,ITGA4,ITGA5,ITGB1,ITGB3,LCK,MAP2K6,PIK3C2A,PIK3CD,PIK3R1,RELN
Atherosclerosis Signaling	5.47		0.135	CCL11,CCL2,CD36,CD40,COL1A1,COL1A2,COL2A1,CXCL12,CXCL8,ITGA4,LPL,MMP13,PDGFD,PLA2R1,PLAAT3,SELP,VCAM1
Agranulocyte Adhesion and Diapedesis	6.19		0.119	CCL11,CCL2,CCL4,CLDN4,CXCL12,CXCL13,CXCL8,CXCR1,FN1,GNAI1,GNAI2,ITGA1,ITGA2,ITGA4,ITGA5,ITGB1,MMP13,MMP15,MMP17,MMP2,MYH9,SELP,VCAM1
Role of Osteoblasts, Osteoclasts and Chondrocytes in Rheumatoid Arthritis	6.28		0.114	ADAMTS5,BMP1,CALM1 (includes others),COL1A1,CSNK1A1,FOXO1,FZD2,IGF1,IL18R1,IL18RAP,IL1RL2,ITGA2,ITGA5,ITGB1,ITGB3,MAP2K6,MMP13,NFAT5,NGFR,PIK3C2A,PIK3CD,PIK3R1,SFRP1,SFRP5,TNFSF11
Role of Macrophages, Fibroblasts and Endothelial Cells in Rheumatoid Arthritis	6.81		0.103	ATF4,CALM1 (includes others),CCL2,CEBPA,CEBPD,CEBPE,CSNK1A1,CXCL12,CXCL8,FN1,FZD2,IL18R1,IL18RAP,IL1RL2,IL6ST,MAP2K6,MMP13,NFAT5,NGFR,PDGFD,PIK3C2A,PIK3CD,PIK3R1,PLCB1,PRKCE,SFRP1,SFRP5,SOCS1,TLR7,TNFSF11,TRAF3,VCAM1
Cardiac Hypertrophy Signaling (Enhanced)	7.02	-2.34261	0.0883	ADCY2,ADCY8,ADRB2,ATP2A2,CALM1 (includes others),CXCL8,CXCR1,EDNRA,EDNRB,FZD2,GHR,GNAI1,GNAI2,IGF1,IL17RE,IL18R1,IL18RAP,IL1RL2,IL21R,IL6ST,ITGA2,ITGA4,ITGA5,ITGB1,MAP2K6,MAPK11,MAPK7,NFAT5,NGFR,PDE10A,PDE4D,PDE8A,PIK3C2A,PIK3CD,PIK3R1,PLCB1,PLN,PRKCE,RPS6KB2,SMPDL3B,TGFB3,TGFBR3,TNFSF11
Axonal Guidance Signaling	7.1		0.0888	ADAM19,ADAM8,ADAMTS1,ADAMTS15,ADAMTS17,ADAMTS20,ADAMTS5,ADAMTS7,ARHGEF15,BMP1,CRK,CXCL12,DPYSL2,ECE2,EFNB2,EPHA3,FZD2,GLIS2,GNAI1,GNAI2,GNG13,IGF1,ITGA2,ITGA4,ITGA5,ITGB1,L1CAM,MMP13,MMP15,MMP17,MMP2,NFAT5,NGEF,NGFR,PDGFD,PIK3C2A,PIK3CD,PIK3R1,PLCB1,PRKCE,SDCBP,SEMA7A,SLIT3
Granulocyte Adhesion and Diapedesis	7.36		0.133	CCL11,CCL2,CCL4,CLDN4,CXCL12,CXCL13,CXCL8,GNAI1,GNAI2,IL18RAP,IL1RL2,ITGA1,ITGA2,ITGA4,ITGA5,ITGB1,ITGB3,MMP13,MMP15,MMP17,MMP2,NGFR,SELP,VCAM1
Hepatic Fibrosis Signaling Pathway	9.09	-3.36269	0.109	ATF4,CALM1 (includes others),CCL2,CCN2,CD40,COL1A1,COL1A2,COL2A1,CXCL8,EDNRA,FOXO1,FZD2,GLIS2,GNAI1,GNAI2,IL18RAP,IL1RL2,ITGA2,ITGA4,ITGA5,ITGB1,ITGB3,MAP2K6,MAPK11,MMP13,NCF2,NGFR,PDCD4,PDGFD,PDGFRB,PIK3C2A,PIK3CD,PIK3R1,PRKCE,RND3,RPS6KB2,SMAD2,TGFB3,TGFBR3,VCAM1
Leukocyte Extravasation Signaling	9.12	-1.8	0.142	ARHGAP12,ARHGAP6,CLDN4,CRK,CXCL12,DLC1,F11R,GNAI1,GNAI2,ITGA1,ITGA2,ITGA4,ITGA5,ITGB1,ITGB3,MAPK11,MMP13,MMP15,MMP17,MMP2,NCF2,PIK3C2A,PIK3CD,PIK3R1,PRKCE,TIMP2,VCAM1,VCL
GP6 Signaling Pathway	10.3	-3.41121	0.193	CALM1 (includes others),CERT1,COL11A1,COL12A1,COL15A1,COL16A1,COL17A1,COL1A1,COL1A2,COL23A1,COL2A1,COL5A2,COL6A1,COL6A2,COL6A3,GRAP2,ITGB3,LAMA4,LAMC1,PIK3C2A,PIK3CD,PIK3R1,PRKCE
Hepatic Fibrosis / Hepatic Stellate Cell Activation	17.5		0.204	BAX,CCL2,CCN2,CD40,CERT1,COL11A1,COL12A1,COL15A1,COL16A1,COL17A1,COL1A1,COL1A2,COL23A1,COL2A1,COL5A2,COL6A1,COL6A2,COL6A3,CXCL8,EDNRA,EDNRB,FN1,IGF1,IGFBP4,IGFBP5,IL18RAP,IL1RL2,MMP13,MMP2,MYH9,NGFR,PDGFD,PDGFRB,SMAD2,STAT1,TGFB3,TIMP2,VCAM1
Upstream Regulators for My Projects->Kai_Saponins_2017->Saponins p0.01- 2020-06-15 10:21 AM
Analysis	ID	Upstream Regulator	Expr Log Ratio	Molecule Type	Predicted Activation State	Activation z-score	Notes	Bias Term	Bias-corrected z-score	p-value of overlap	Target molecules in dataset	Mechanistic Network
Saponins p0.01- 2020-06-15 10:21 AM		TNF		cytokine		1.446		-0.066	2.237	4.87e-28	AATK,ACADVL,ADAM8,ADAMTS5,ADAMTS7,ADGRG6,ADRB2,AKAP12,ANK3,ARG1,ARL6IP5,ARSI,ATF4,ATP2A2,B4GALNT1,BAX,CASP8,CAV1,CCDC80,CCL11,CCL2,CCL4,CCN1,CCN2,CCN4,CCR1,CD209,CD28,CD36,CD40,CDH11,CDH2,CEBPA,CEBPD,CERS6,CERT1,CHSY3,CLASP1,CLDN4,CLEC11A,CLEC4E,CNN1,COL15A1,COL16A1,COL1A1,COL1A2,COL2A1,CRISPLD2,CTLA4,CXCL12,CXCL13,CXCL8,CXCR1,CYLD,CYP26B1,CYTH3,CYTIP,DCN,DGAT1,DHRS3,DMBT1,EDNRB,EFNB2,EGFL7,EGR1,…	CEBPA,CEBPB,HIF1A,IFNG,IL1B,IL6,IRF1,JUN,MYC,NFKB1,NFKBIA,NFkB (complex),RELA,SP1,STAT1,STAT3,TNF,TP53
Saponins p0.01- 2020-06-15 10:21 AM		TGFB1		growth factor	Inhibited	-3.861		-0.061	-3.221	6.23e-25	ABI2,ACLY,ADAM19,ADGRG2,ARG1,ATF4,BAX,BMP1,CAB39,CALD1,CALM1 (includes others),CASP8,CAV1,CCL11,CCL2,CCL4,CCN1,CCN2,CCN4,CCR1,CD28,CD36,CD40,CDH11,CDH2,CDK1,CEBPA,CENPE,CLDN4,CNN1,COL11A1,COL12A1,COL16A1,COL1A1,COL1A2,COL2A1,COL6A1,COL6A2,COL6A3,CSRP2,CTLA4,CXADR,CXCL12,CXCL13,CXCL8,CXCR1,DCN,DDIT4,DDR2,DPYSL2,DPYSL3,EDNRA,EDNRB,EGR1,ELN,EMILIN1,ENPP1,FBLN5,FBN1,FLNA,FN1,FOXO1,FZD2,GABARAP,GAS1,G…	Ap1,CTNNB1,ETS1,FGF2,FOS,HIF1A,IFNG,IL1B,IRF1,JUN,NFKBIA,NFkB (complex),RELA,SMAD2,SMAD3,SP1,STAT1,STAT3,TGFB1,TNF,TP53,Tgf beta
Saponins p0.01- 2020-06-15 10:21 AM		lipopolysaccharide		chemical drug		0.412		-0.092	1.436	2.75e-24	ACLY,ADRB2,AFF3,ANGPTL2,ARG1,ATF4,ATP2A2,ATP6V0D1,BATF3,BAX,CALM1 (includes others),CASP8,CASR,CAV1,CCL11,CCL2,CCL4,CCN1,CCN2,CCN4,CCR1,CD209,CD22,CD276,CD28,CD36,CD40,CDH11,CDH2,CEBPA,CEBPD,CLEC4E,CMPK2,COL12A1,COL1A1,COL1A2,COL5A2,COL6A1,CXADR,CXCL12,CXCL13,CXCL8,CXCR1,CYTIP,DCN,DDIT4,DGAT1,DHX58,DMBT1,EFNB2,EGFL7,EGR1,ELL2,FBN1,FFAR2,FLOT2,FN1,FOXO1,FYB1,GABARAP,GAS1,GATA2,GHR,GK,GLIS2,GLP2R,G…	FOS,HIF1A,IFNG,IL1B,IL6,IRF1,JUN,NFKB1,NFkB (complex),RELA,SP1,STAT1,STAT3,TNF,TP53,lipopolysaccharide
Saponins p0.01- 2020-06-15 10:21 AM		tretinoin		chemical - endogenous mammalian	Inhibited	-2.649		-0.065	-1.978	6.55e-23	AATK,ABI3BP,ADAMTS5,ADD3,AKAP12,ALDH1A2,ALDH9A1,ARG1,ATF4,ATP2A2,CALM1 (includes others),CAMKK1,CCL2,CCL4,CCN1,CCN2,CCR1,CD36,CD93,CDH2,CDH6,CEBPA,CEBPE,CHKA,CHL1,CHN2,CLEC11A,COL1A1,COL1A2,COL2A1,COL6A3,CRABP2,CSNK1A1,CSRNP1,CTLA4,CXCL8,CYP26A1,CYP26B1,CYP4F3,DCN,DGAT1,DHRS3,DHX58,DLC1,DPYSL3,EGR1,ELN,EMP3,EPHX1,FBN2,FFAR2,FN1,FOSL1,GATA2,GHR,GRB10,HGS,HK1,HPRT1,IFI35,IFI44L,IGF1,IGFBP4,IGFBP5,I…	Ap1,EGR1,EP300,FOS,HIF1A,IL6,JUN,NFKB1,NFkB (complex),RB1,RELA,SP1,STAT1,STAT3,TGM2,TNF,TP53,tretinoin
Saponins p0.01- 2020-06-15 10:21 AM		dexamethasone		chemical drug	Inhibited	-4.043		-0.025	-3.749	7.52e-23	ACLY,ADAMTS1,ADAMTS15,ADRB2,AGPAT3,AKAP12,ANO1,ANOS1,ARL5B,ASPH,ATF4,ATP2A2,BAX,BCKDK,BMP1,CAV1,CCL11,CCL2,CCL4,CCN1,CCN2,CCR1,CD209,CD36,CD40,CDCA7L,CDH11,CDH2,CEBPA,CEBPD,CLEC11A,CMKLR1,CMPK2,COL11A1,COL15A1,COL1A1,COL1A2,COL6A1,COL6A2,CRABP2,CRISPLD2,CSNK1A1,CXADR,CXCL12,CXCL8,CXCR1,CYP26A1,CYP51A1,DCN,DDIT4,DLC1,DPYSL3,EDNRA,EDNRB,EGR1,ELN,ELOVL6,ENPP1,FAIM,FBLN1,FBN2,FKBP5,FLOT2,FN1,FOSL1,FO…	Ap1,CEBPA,EGR1,EP300,FOXO1,IFNG,IRF1,Insulin,JUN,MYC,NFkB (complex),NR3C1,RB1,RELA,SMAD3,SP1,STAT1,STAT3,TGFB1,TNF,TP53,dexamethasone
Saponins p0.01- 2020-06-15 10:21 AM		beta-estradiol		chemical - endogenous mammalian	Inhibited	-2.311		-0.055	-1.689	9.81e-20	ACADVL,ADAMTS1,ADAMTS5,ADGRF5,ADGRG2,ADRB2,AKAP12,ALDH1A2,ANK3,ANXA4,ARG1,ARHGEF15,BAX,BICD1,C8orf44-SGK3/SGK3,CALM1 (includes others),CAV1,CCDC80,CCL2,CCL4,CCN1,CCN2,CCR1,CD276,CD40,CDH11,CDH2,CDK1,CEBPA,CEBPD,CLDN4,CNN1,COL1A1,COL1A2,COLEC12,CRABP2,CRK,CTLA4,CXADR,CXCL12,CXCL13,CXCL8,CYP26B1,CYP51A1,CYTH3,DBN1,DCN,DDIT4,DMBT1,ECE2,EFNB2,EGR1,FBLN1,FBN1,FLNA,FN1,FOSL1,FOXO1,FZD2,GATA2,GHR,GK,GRB…	Ap1,CEBPB,ESR1,ESR2,FOS,JUN,MYC,NFkB (complex),PGR,PPARG,RELA,SP1,STAT3,TGFB1,TNF,TP53,beta-estradiol,estrogen receptor,progesterone,prostaglandin E2
Saponins p0.01- 2020-06-15 10:21 AM		TWIST1		transcription regulator	Inhibited	-2.783		-0.064	-2.423	6.06e-19	ADAMTS1,BAX,CCL2,CCN4,CD40,CDH2,CLDN4,COL1A1,COL2A1,COL6A1,CXCL12,CXCL8,DCN,DDR2,DPYSL3,EFNB2,EMILIN1,EMP3,FAT4,FBN2,FN1,FOSL1,FOXO1,FREM2,IGFBP4,IGFBP5,ITGB3,MMP2,MRC2,NCAM1,OLFML3,PCOLCE,PXDN,RELB,THBS2,VCAN,ZEB2	BCL2,CEBPA,CEBPB,Creb,ESR2,IRF3,JUN,MYC,NFKB1,NFKBIA,NFkB (complex),NOTCH1,PPARA,PPARG,PPARGC1A,RUNX2,RXRA,SP1,SRC (family),STAT1,STAT3,TP53,TWIST1,YAP1
Saponins p0.01- 2020-06-15 10:21 AM		EDN1		cytokine	Inhibited	-3.933		-0.147	-3.12	1.49e-17	ADAM19,ANXA4,ATP2A2,BAG2,CCL2,CCN1,CCN2,CDH2,CDK1,COL1A2,CXCL8,EDNRA,EDNRB,EGR1,ENAH,FN1,FOSL1,ITGA2,ITGA5,ITGB1,ITGB3,MCAM,MMP13,MMP2,MPRIP,MYO9B,PPARA,PRKCE,PTGER4,PTGS1,RAB3A,SOCS1,TGM2,THBS1,TNC,VCAM1,VCAN,VCL,VWF	Ap1,EDN1,EGR1,EP300,FOS,FOSL1,JUN,MAP2K1,MYC,NFKB1,NFKBIA,NFkB (complex),Pkc(s),RB1,RELA,SMAD2,SMAD3,SP1,STAT3,TGFB1,TP53
Saponins p0.01- 2020-06-15 10:21 AM		ERBB2		kinase		-0.283		-0.096	0.382	3.81e-17	ADAM19,ADAM8,ADAMTS5,ANGPTL2,APLP2,ATF4,BAG2,BMP1,CAPZA2,CCDC80,CCL11,CCL2,CCL4,CCN2,CD36,CDCA7L,CDH11,CDH2,CDK1,CENPE,CHD1L,CLDN4,CLEC11A,CLEC4E,COL1A1,COL5A2,COL6A1,COL6A2,COL6A3,CXCL12,CXCL8,CYP51A1,DGAT1,EGR1,ELL2,EMP3,FLOT2,FN1,FOXO1,GHR,GNAI1,IGFBP4,IGFBP5,IL6ST,ITGA2,ITGA5,ITGB1,ITGB3,KDM5B,LAMP1,LGALS3,LSS,MMP13,MRC1,MYO10,NCF2,NID1,NPNT,P4HA2,PDCD4,PDE8A,PDGFD,PIK3CD,PTGES,PTGS1,RARB,RRA…	AR,Ap1,CEBPA,CEBPB,EGFR,EGR1,ERBB2,ERBB4,ERK1/2,HIF1A,JUN,MYC,NFkB (complex),RELA,SP1,STAT3,TP53,prostaglandin E2
Saponins p0.01- 2020-06-15 10:21 AM		IFNG		cytokine	Activated	3.122		-0.072	3.847	7.08e-17	ACLY,ADGRG2,ARG1,ARL6IP5,ATF4,ATG3,ATP2A2,BAX,CAPN3,CASP8,CAV1,CCL11,CCL2,CCL4,CCN2,CCR1,CD2,CD209,CD276,CD36,CD40,CDH2,CDK1,CEBPA,CEBPD,CERS6,CLEC4E,CMPK2,COL1A1,COL1A2,COL5A2,CXADR,CXCL12,CXCL8,CYLD,DDR2,EDNRA,EDNRB,EFNB2,EGR1,ELN,F11R,FBLN1,FKBP5,FN1,FOXO1,FZD2,GGT5,GNAI2,GNL1,HCAR2,HSPG2,IFI35,IFI44L,IGF1,IGFBP4,IL18R1,IL18RAP,IRF1,IRF8,ITGA4,ITGA5,ITGB1,ITGB3,KYNU,LAG3,LAMC1,LARGE1,LGALS3,LG…	FOS,HIF1A,IFNG,IL1B,IL6,JUN,NFKB1,NFKBIA,NFkB (complex),RELA,SP1,STAT1,STAT3,TNF,TP53
Saponins p0.01- 2020-06-15 10:21 AM		ITGB1	-0.767	transmembrane receptor		1.754		-0.019	1.856	7.74e-17	ADAM19,ADAMTS5,BMP1,CCL2,CCN4,CDH2,COL1A1,COL1A2,COL5A2,CXCL8,FBN2,FLNA,FN1,GAS1,HSPG2,IGHM,ITGA5,ITGA9,ITGB3,LAMC1,LOX,LOXL1,MMP15,MMP2,OLFML3,RELN,SEMA5B,SPON1,TGM2,THBS1,TIMP2,TNFSF11	Ap1,CCN1,Collagen type IV,FN1,ITGB1,JUN,MYC,NFKB1,NFKBIA,NFkB (complex),SMAD2,SMAD3,SP1,SPP1,STAT1,STAT3,TGFB1,TP53
Saponins p0.01- 2020-06-15 10:21 AM		Alpha catenin		group	Activated	4.75		0.178	3.792	7.96e-17	ADAM8,ADAMTS1,ADAMTS5,C1QTNF2,CDH11,COL15A1,COL1A1,COL1A2,COL5A2,COL6A1,COL6A2,COL6A3,CXCL12,ELN,EPHA3,IGF1,IGFBP4,IL6ST,IRF1,ITGA5,LAMA4,MMP13,MMP2,RELB,TGM2,THBS2,TNC,TSPAN8,VCAM1,ZEB2	Alpha catenin,Ap1,CTNNB1,FOS,FOSL1,JUN,MYC,Mapk,NFKB1,NFKBIA,NFkB (complex),RELA,SMAD3,SNAI2,SP1,STAT3,TP53
Saponins p0.01- 2020-06-15 10:21 AM		CCR2		g-protein coupled receptor	Inhibited	-3.791		-0.116	-3.2	1.24e-16	ARG1,CCL11,CCL2,CCL4,CCR1,CD40,COL12A1,COL1A1,COL1A2,COL6A1,COL6A2,COL6A3,CXCL12,CXCL13,DCN,FBLN1,FBN1,FN1,HSPG2,IGF1,MMP13,MMP2,OGN,PCOLCE,TGM2,THBS1,TIMP2,TNC,VCAN	CCR2,CTNNB1,FOS,IL6,JUN,MYC,NFKB1,NFkB (complex),RELA,SMAD3,SMAD7,SP1,STAT1,STAT3,TGFB1,TNF,TP53
Saponins p0.01- 2020-06-15 10:21 AM		PDGF BB		complex		-0.712		-0.111	-0.005	1.54e-16	ADD3,ADRB2,AKAP12,ATP2A2,CALD1,CALM1 (includes others),CCL2,CCN1,CCN2,CDK1,CEBPD,CNN1,CSRP2,CXCL8,DCN,DGAT1,EDNRB,EGR1,ENPP1,FBLN5,FLNA,FN1,FOSL1,FZD2,GHR,IGF1,IGFBP4,ITGA5,ITGB1,LGALS3,MAT2A,MMP2,PCOLCE,PDGFRB,PIM1,PRSS35,RGS1,RND3,SAT1,SLC6A6,SYNE1,TGFB3,TGM2,THBD,THBS1,TNC,TOB1,VCAM1,VCAN	Ap1,CTNNB1,ETS1,FGF2,FOS,FOXO1,FOXO3,IL6,JUN,MRTFA,MRTFB,MYC,NFKB1,NFkB (complex),PDGF BB,PI3K (complex),SP1,SRF,STAT3,TGFB1,TP53
Saponins p0.01- 2020-06-15 10:21 AM		HRAS		enzyme	Activated	2.058		-0.056	2.394	2.22e-16	ACLY,ATP2A2,BAX,BMP1,CALD1,CAV1,CCDC80,CCN1,CCN2,CDK1,CEBPD,CNN1,COL1A1,COL1A2,COL2A1,COL5A2,COL6A2,COPB2,CRABP2,CSRP2,CXCL12,CXCL8,EFEMP2,EGR1,ELN,ENPP1,EPHX1,FLNA,FN1,FOSL1,FOXO1,FRMD6,FZD2,IGFBP4,IGFBP5,ITGA4,ITGA5,ITGB1,KLF5,KRT18,LOXL1,LRRC17,MCAM,MMP13,MMP2,MSMO1,NID1,NID2,PCK1,PDCD4,PDGFRB,PLOD2,PRSS23,PRXL2A,PTGFRN,PTGS1,RARB,RPL27A,RPL30,SASH1,SLIT3,SPON1,SQLE,TAP2,TENM3,TGFB3,TGM2,THBS1…	AKT1,AR,Ap1,CEBPA,CEBPB,EGFR,ERK,FOSL1,FOXO1,HIF1A,HRAS,JUN,MYC,NFkB (complex),PPARGC1A,RB1,RELA,SP1,STAT3,TERT,TP53,TWIST1
Saponins p0.01- 2020-06-15 10:21 AM		trichostatin A		chemical drug		-1.156		-0.043	-0.803	1.5e-15	ADAMTS1,ADAMTS5,ADGRL2,AKAP12,ARG1,AVIL,BAX,C8orf44-SGK3/SGK3,CCL2,CD28,CDH2,CDK1,CEBPA,COL1A2,COL2A1,COL6A3,COLEC12,CRABP2,CTBP2,CXADR,CXCL12,CXCL8,CYP26A1,DDR2,DHRS3,DLC1,EFNB2,ELOVL6,EPHA3,FBLN1,FN1,FOXF2,FOXO1,GHR,GNAI2,IRF1,IRF8,ITGA1,L1CAM,LOX,MAT2A,MBNL1,MMP13,MRC1,MYO9B,NCAM1,NGFR,NPNT,NR0B2,PDIA2,PIK3CD,PIM1,PLCB1,PPARA,PRDM1,PRSS23,PTGS1,RAB3A,RARB,RELB,RELN,RND3,SAT1,SCAMP2,SFRP1,SLC43…	Ap1,EGR1,EP300,IFNG,IKBKB,IRF1,MYC,NFKB1,NFKBIA,NFkB (complex),PPARG,RB1,RELA,SP1,STAT1,STAT3,TP53,decitabine,trichostatin A
Saponins p0.01- 2020-06-15 10:21 AM		rosiglitazone		chemical drug		0.136		-0.059	0.544	1.79e-15	ABCC9,ACADVL,ACLY,ACSL5,ADAM8,ADAMTS1,APOL3,ARG1,BAX,CAV1,CCL11,CCL2,CCN2,CCN4,CD36,CEBPA,CERT1,COL1A1,COL1A2,COL6A1,CXCL8,DGAT1,DHRS3,EDNRA,ELOVL6,FN1,FOSL1,GK,HCAR1,HCAR2,HPGD,IDH3A,IGF1,IGFBP5,IL21R,IRF1,ITGA1,ITGB3,KLF11,KRT18,LOX,LPL,LTB4R,MAT2A,MR1,PCK1,PDGFRB,PIK3R1,PPARA,PTGES,RARB,SOCS1,STAT1,TBXA2R,TGFB3,THBS1,THBS2,TNC	Ap1,CEBPA,EGR1,EP300,FOXO1,IL6,Insulin,JUN,NFKB1,NFkB (complex),NR3C1,PPARG,RB1,RELA,RXRA,SMAD3,SP1,STAT3,TNF,TP53,rosiglitazone
Saponins p0.01- 2020-06-15 10:21 AM		HGF		growth factor	Inhibited	-2.233		-0.128	-1.38	5.28e-15	ADAMTS1,ADGRF5,ADGRL2,AKAP12,ANGPTL2,ANK3,BAG2,CALM1 (includes others),CASP8,CAV1,CCL2,CCL4,CCN1,CCN2,CD28,CD40,CD93,CDK1,COL1A1,COL1A2,COL2A1,CXCL8,EFNB2,EGR1,EMP2,FKBP5,FLNA,FN1,FOSL1,GPR4,GRB10,HK1,IGF1,IGFBP4,IL6ST,IRF8,ITGA2,ITGB1,KRT18,L1CAM,MAT2A,MID1,MMP13,MMP2,MPHOSPH10,NID2,NR0B2,PCK1,PIM1,PKD1,PLA2R1,PTGS1,SFRP1,SLC9A3R1,ST14,TBXA2R,THBD,THBS1,VCAM1	Ap1,CEBPB,EGR1,ERK1/2,ESR1,FOS,FOSL2,FOXO1,HGF,HIF1A,JUN,NFkB (complex),Nfat (family),RELA,SP1,STAT3,TP53,VEGFA,prostaglandin E2
Saponins p0.01- 2020-06-15 10:21 AM		progesterone		chemical - endogenous mammalian		-1.885		-0.045	-1.573	9.79e-15	ADAMTS1,ADRB2,ALDH1A2,BAX,CAV1,CCL2,CD36,CD40,CDH11,CDH2,CEBPD,CLDN4,CNDP2,COL15A1,CXCL12,CXCL8,CYP26A1,DLC1,ECE2,EDNRA,EGR1,ELL2,ENPP1,FKBP5,FN1,FOXO1,GATA2,GHR,GRB10,GRINA,IDH2,IGF1,IGFBP5,ITGA1,ITGA2,ITGA5,ITGB1,KLF11,KLF5,LEPROT,LGALS3,LPL,MMP13,MMP2,MPHOSPH10,MRC1,MYO10,NCAM1,PCK1,PIK3R1,PPM1B,PPP2CA,PRSS23,PRSS35,PTGER4,PTGS1,RELN,SMAD2,SOCS1,STAT1,TGFB3,TGFBR3,TGM1,THBD,TNFSF11,TRPV1,UGT1A1	AGT,Ap1,CTNNB1,EGR1,ETS1,FOXO1,HIF1A,IL1B,JUN,MYC,NFkB (complex),P38 MAPK,PGR,RB1,RELA,SP1,STAT3,TGFB1,TP53,estrogen receptor,progesterone
Saponins p0.01- 2020-06-15 10:21 AM		SP1		transcription regulator	Inhibited	-3.313		-0.16	-2.449	1.24e-14	ADAMTS1,ADD3,AKAP12,ATP2A2,BAG2,BAX,CAV1,CCL2,CCN2,CD28,CD40,CDH2,CDK1,CEBPA,CEBPD,COL1A1,COL1A2,COL2A1,CRABP2,CXCL12,CXCL8,CYP26A1,CYP51A1,DLC1,EGR1,FLNA,FN1,FOSL1,FOXF2,GHR,GNAI2,IGF1,IGFBP4,IL21R,IRF1,ITGA2,ITGB3,KRT18,LPL,LTB4R,MAT2A,MMP2,MRC1,NCF2,NGFR,PCK1,PDGFRB,PIM1,PRKCE,PTGER4,PTGS1,ROBO4,SOCS1,STAT1,TBXA2R,TGFBR3,TGM1,THBD,TIMP2,TNC,TNFSF11,VWF,ZEB2	Ap1,CEBPA,CEBPB,ESR1,FOXO1,FOXO3,HIF1A,JUN,MYC,NFkB (complex),NOTCH1,Nfat (family),RAS,RB1,RELA,SP1,STAT3,TP53,VEGFA,Vegf
Saponins p0.01- 2020-06-15 10:21 AM		TP53		transcription regulator		-1.691		-0.021	-1.479	1.32e-14	ACADVL,ACLY,ADAM8,ADD3,ADRB2,AKAP12,ALDH1A2,ALDH9A1,ANXA4,APBB2,ATF4,BAX,BMP1,CASP8,CAV1,CCDC80,CCL2,CCL4,CCN1,CCN2,CD36,CDK1,CEBPA,CEBPD,CENPE,CEP170B,CERS6,CNN1,COL1A1,COL1A2,COL2A1,COL5A2,COL6A2,CPOX,CXCL12,CXCL8,CXCR1,CYP26B1,CYP51A1,DDIT4,DLC1,EDNRA,EGR1,EMILIN1,EPHX1,F11R,FKBP5,FN1,FOSL1,FOXO1,GAS1,GATM,GNAI1,GNAI2,GPR4,HERC5,HIF1AN,HSPG2,IDH2,IFI35,IGF1,IGFBP4,IGFBP5,IL21R,IRF8,ITGA2,KRT18…	Akt,Ap1,EGR1,EP300,FOXO1,FOXO3,HIF1A,IFNG,IL1B,IRF1,JUN,NFKBIA,NFkB (complex),RARA,RB1,RELA,SP1,STAT1,STAT3,TNF,TP53
Saponins p0.01- 2020-06-15 10:21 AM		PPARGC1A		transcription regulator	Activated	2.303		-0.042	2.581	2.2e-14	ACADVL,ADAMTS1,ADAMTS20,ADAMTS5,ANGPTL1,BAX,CALM1 (includes others),CCN2,CCN4,CD36,CD40,CDC42EP1,CEBPD,COL1A2,COL2A1,COL6A2,COL6A3,COX5B,DCN,DGAT1,FAM20A,FBLN1,GK,GPC6,IDH3A,IGFBP5,LAMA4,LPL,MAP2K6,MMP15,MMP2,MSMO1,NCEH1,OGN,OLFML3,PCK1,PIK3R1,PLA2R1,PPARA,SERPINH1,SLIT3,SOCS1,TGFBR3,TIMP2,TNFSF11,TXN2,UGT1A1,VCAN	Akt,Ap1,CEBPA,CREB1,CTNNB1,ESR1,ESR2,FOS,FOXO1,FOXO3,IL6,IRS1,JUN,NFKB1,NFkB (complex),PPARA,PPARG,PPARGC1A,RXRA,SP1,SREBF1,STAT3,TP53
Saponins p0.01- 2020-06-15 10:21 AM		docosahexaenoic acid		chemical drug		1.383		0.065	1.02	4.84e-14	ARG1,ATF4,BAX,CASP8,CCL2,CCL4,CCN2,CD40,COL1A1,CTLA4,CXCL8,DPYSL2,ELOVL6,FOXO1,HPGD,LOX,LOXL1,LOXL3,MMP13,MMP2,MRC1,PCK1,PIK3R1,PPARA,PTGES,PTGS1,SERPINH1,TGFB3,THBS1,THBS2,TIMP2,VCAM1	AKT1,Akt,Ap1,CEBPB,EGR1,ERK1/2,FOXO1,FOXO3,HIF1A,IL1B,NFkB (complex),PPARGC1A,RELA,SP1,STAT3,TP53,TWIST1,docosahexaenoic acid,prostaglandin E2
Saponins p0.01- 2020-06-15 10:21 AM		ESR1		ligand-dependent nuclear receptor	Inhibited	-3.823		-0.026	-3.584	7.08e-14	ABI2,ACLY,ADAMTS5,ADD3,ADGRG6,ANGPTL2,ANK3,ANXA4,ATG3,ATP6V0D1,ATP6V1H,BAX,CALD1,CAV1,CCL2,CCL4,CCN1,CDC42BPB,CDK1,CEBPA,CEBPD,CENPE,CENPQ,CHFR,CLDN4,CNN1,COL16A1,COL5A2,CRABP2,CRK,CSNK1A1,CXADR,CXCL12,CXCL8,CYP26B1,DDIT4,EEA1,EFNB2,EGR1,ELN,ENAH,FBLN1,FLCN,FLNA,FLOT2,FOSL1,FOXO1,FZD2,GATA2,GHR,GUCY1A1,GULP1,IFI44L,IGF1,IGFBP4,IGFBP5,IL6ST,IRF1,LCK,LPL,LTB4R,LTBP4,MAP2K6,MAPK11,MR1,MYO9B,NCF2,NFA…	4-hydroxytamoxifen,AR,Ap1,CEBPA,CEBPB,CTNNB1,Creb,ESR1,ESR2,FOS,FOXO3,JUN,MED1,MYC,NFkB (complex),SP1,TP53,beta-estradiol,estrogen receptor,fulvestrant
Saponins p0.01- 2020-06-15 10:21 AM		FGF2		growth factor		-1.093		-0.097	-0.539	1.41e-13	ADAMTS5,ADGRL2,AGL,ATF4,BAX,CAPZA2,CAV1,CCL2,CCN1,CCN4,CDH11,COL1A1,COL1A2,CXCL12,DCN,EDNRB,EFNB2,EGR1,ELN,ENPP1,FBN1,FLNA,FN1,FOSL1,FOXO1,IGF1,IGFBP4,IGFBP5,ITGA1,ITGA4,ITGA5,ITGB1,LOX,MCAM,MMP13,MMP2,NGFR,PDGFRB,PLXDC1,PRKCE,SFRP1,SPRY1,SQSTM1,STOM,TFPI,TGFBR3,THBS1,TNFSF11,VCAM1,VWF,ZEB2	AR,Ap1,CTNNB1,EGFR,FGF2,FOXO1,HIF1A,HRAS,JUN,NFKBIA,NFkB (complex),NOTCH1,RELA,SMAD2,SMAD3,SP1,STAT3,TNF,TP53,TP73,Tgf beta,VEGFA
Saponins p0.01- 2020-06-15 10:21 AM		OGA		enzyme		0.891		0.017	0.77	1.41e-13	ABCC9,ADAM19,ADAMTS17,ADAMTS5,ADGRG2,ADGRL2,BAX,CAV1,CCL2,CCR1,CD151,CD36,CD40,CD93,CDCA7L,CEBPA,CNN1,CXCL8,EFNB2,FBLN1,FLNA,FN1,GAS1,HPGD,IDH3A,IGF1,IGFBP4,IGFBP5,IL21R,IL6ST,ITGA2,JDP2,LSS,MCAM,MSMO1,MYO10,NGEF,PIK3R1,PLAAT3,PRF1,PYGL,SFRP5,SMTNL1,SOCS1,ST14,STAT1,TGFBR3,THBS1,TIMP2,TNC,TSPAN12	Ap1,CEBPA,CEBPB,FOXO1,Growth hormone,HMGB1,Histone h3,Insulin,JUN,MED1,MYC,NFKB1,NFKBIA,NFkB (complex),NR3C1,OGA,PPARG,RELA,RNA polymerase II,RXRA,SMAD3,SP1,STAT3,STAT5a/b,TP53
Saponins p0.01- 2020-06-15 10:21 AM		IL1B		cytokine		1.195		-0.071	1.789	1.45e-13	ADAM8,ADAMTS1,ADAMTS5,ADRB2,ARG1,ARL6IP5,ATF4,ATP2A2,BAX,CASR,CCL11,CCL2,CCL4,CCN2,CCR1,CD40,CEBPA,CEBPD,CMPK2,COL1A1,COL2A1,CSRNP1,CXCL12,CXCL13,CXCL8,CXCR1,CYTIP,DCN,DDIT4,EGR1,ELN,ENPP1,FKBP5,FN1,FOSL1,FOXO1,GHR,GNL1,HERC5,HPRT1,HSPG2,IGF1,IGFBP4,IGFBP5,IL18R1,IL18RAP,IRF1,ITGA1,ITGA5,ITGB1,ITGB3,LGALS9,LOX,MAP2K6,MMP13,MMP2,NFAT5,NMI,NR0B2,NR2F2,PIM1,PPARA,PRDM1,PTGES,PTGIS,PTGS1,RARB,RELB,RS…	Ap1,CEBPB,HIF1A,IFNG,IL1A,IL1B,IL6,IRF1,JUN,NFKB1,NFKBIA,NFkB (complex),RELA,SP1,STAT1,STAT3,TNF,TP53,prostaglandin E2
Saponins p0.01- 2020-06-15 10:21 AM		IFNB1		cytokine	Activated	3.145		-0.08	3.511	2.05e-13	AGL,APOL3,CASP8,CCL2,CCL4,CD40,CDH2,CLEC4E,CMPK2,COL12A1,CXCL8,DHX58,FBN1,FKBP9,GAS1,GLIS2,GLP2R,HERC5,IRF1,ITGB3,MMP2,NID2,NMI,OGN,PARP12,PHLDB2,PRDM1,RND3,RSAD2,SOCS1,SPRY1,SQLE,STAT1,THBS1,THBS2,TIMP2,TLR7,TRIM21,UBE2E2,VCL,XAF1	FOS,IFNAR1,IFNB1,IRF1,IRF3,IRF7,Interferon alpha,NFKB1,NFkB (complex),RELA,SMAD3,SNAI1,STAT1,STAT2,STAT3,TP53
Saponins p0.01- 2020-06-15 10:21 AM		VEGFA		growth factor	Inhibited	-2.353		-0.139	-1.506	8.02e-13	ADAMTS1,BAX,CAV1,CCL2,CCN1,CCN2,CD36,CD40,COL1A1,COX5B,CTLA4,CXCL12,CXCL8,EFNB2,EGR1,EXOC3L2,FN1,GRB10,HK1,IGFBP4,IGFBP5,ITGA1,ITGA2,ITGA4,ITGB1,ITGB3,LAG3,ME2,MMP13,MMP15,MMP2,NR2F2,PDGFRB,PIM1,PTGS1,SHMT2,THBD,THBS1,TNC,TXN2,VCAM1	Ap1,CTNNB1,EGR1,ERK1/2,ETS1,FGF2,FOS,HIF1A,IL6,JUN,NFKB1,NFkB (complex),P38 MAPK,RELA,SP1,STAT3,TP53,VEGFA,VHL
Saponins p0.01- 2020-06-15 10:21 AM		trans-hydroxytamoxifen		chemical drug		1.682		0.03	1.517	1.21e-12	ADGRA2,CAV1,COL15A1,COL1A1,COL1A2,CXCL12,CXCL8,DBN1,DCN,DDIT4,EGR1,FN1,IGFBP4,ITGA2,KYNU,L1CAM,LHFPL2,LOX,LOXL3,MMP2,NR2F2,PLOD2,PLXDC1,PRSS23,PXDN,RND3,SELENBP1,SFRP1,STAT1,TGFB3,THBS2	Ap1,ESR1,ESR2,FOS,JUN,NFkB (complex),PGR,RARA,RELA,RNA polymerase II,SP1,TP53,estrogen receptor,trans-hydroxytamoxifen
Saponins p0.01- 2020-06-15 10:21 AM		decitabine		chemical drug	Inhibited	-2.23		-0.067	-1.69	1.46e-12	ADAMTS1,ADGRL2,ADRB2,AKAP12,ALDH1A2,BAX,CASP8,CAV1,CCN2,CDH11,CDH2,CDH6,CDK1,CHFR,COL1A1,COL1A2,COL6A3,CRABP2,CTBP2,CXCL12,CXCR1,CYP26A1,DDR2,DHRS3,DLC1,DMBT1,EFNB2,ELOVL6,EPHA3,FBN2,FN1,FOXF2,HPGD,HPRT1,IFI35,ITGA1,ITGA2,ITGA4,KRT18,L1CAM,LGALS3,LOX,MMP13,MMP2,MYO9B,NCAM1,NPNT,PIK3CD,PLCB1,PXDN,RAB3A,RARB,RELN,RPS25,RRAD,SAT1,SERPINH1,SFRP1,SLC43A1,SMAD2,SOCS1,ST14,STAT1,TAP2,THBD,THBS1,TIMP2,TN…	Ap1,CEBPA,CEBPB,CTNNB1,EGR1,EP300,JUN,MYC,NFkB (complex),RB1,RELA,SMAD2,SMAD3,SP1,STAT3,TGFBR2,TNF,TP53,decitabine
Saponins p0.01- 2020-06-15 10:21 AM		BMP7		growth factor		0.246		-0.095	0.654	1.72e-12	ALDH1A2,BMP1,CALD1,CCL2,CDH2,CEBPA,CEBPD,COL1A1,COL1A2,COL5A2,CXCL8,F11R,FN1,GRB10,IGF1,IGFBP4,IGFBP5,ITGA5,MMP13,MMP2,NCAM1,PDGFRB,PIK3R1,RNF111,SMAD2,SULF1,TCF21,TGFB3,VCAN,ZEB2	Ap1,BMP7,CCL2,CTNNB1,ETS1,IRF3,Jnk,NFkB (complex),P38 MAPK,PPARG,RELA,SMAD2,SMAD3,SMAD7,SP1,STAT3
Saponins p0.01- 2020-06-15 10:21 AM		TGFB3	-0.912	growth factor	Inhibited	-3.97		-0.134	-3.36	3.68e-12	ADAM19,CCN1,CCN2,CDH2,CDH6,COL11A1,COL1A1,COL1A2,COL2A1,ELN,FN1,ITGB3,MAPK11,MMP2,MYO10,PALLD,PLOD2,SH3PXD2A,SMAD2,TGFB3,TGFBR3,THBS1,TNC,ZEB2	Ap1,CCN1,CTNNB1,ETS1,FGF2,FOS,HRAS,JUN,NFKB1,NFkB (complex),NOTCH1,SMAD2,SMAD3,SMAD7,SP1,STAT3,TGFB3,TP53,TP73
Saponins p0.01- 2020-06-15 10:21 AM		Tgf beta		group	Inhibited	-2.666		-0.082	-2.182	5.42e-12	CASP8,CCL11,CCL2,CCL4,CCN1,CCN2,CD209,CDH11,CDH2,COL12A1,COL1A1,COL1A2,COL6A2,CTLA4,CXCL8,DCN,FN1,HSPG2,IGF1,IGFBP4,IGFBP5,ITGA1,ITGA2,ITGA5,ITGB1,ITGB3,LOX,MMP13,MMP15,MMP2,NFAT5,RNF111,SLIT3,SMAD2,SSBP3,THBS1,TIMP2,TNFSF11,VCAM1	Ap1,FN1,FOXO1,HIF1A,IL6,JUN,MYC,NFKB1,NFkB (complex),RELA,SMAD2,SMAD3,SP1,STAT3,TGFB1,TNF,TP53,Tgf beta,VEGFA
Saponins p0.01- 2020-06-15 10:21 AM		F2		peptidase		-1.506		-0.166	-0.553	7.06e-12	BAX,CALD1,CCL2,CCN1,CCN2,CDC42EP1,COL1A1,CXCL13,CXCL8,EDNRB,EGR1,EHD4,ELL2,FN1,FOSL1,IGF1,IGFBP4,IGFBP5,ITGB1,LAMP1,MMP2,MYH9,NCF2,NCOA7,PRKCE,RAB3A,RELB,SELP,TAP2,TFPI,TGFB3,THBD,THBS1,TIMP2,TRAF3,VCAM1,VWF	Ap1,CEBPA,CTNNB1,ETS1,F2,F2R,FGF2,FOS,FOSL2,JUN,NFKB1,NFKBIA,NFkB (complex),RELA,SP1,STAT1,STAT3,TP53,YAP1,lipopolysaccharide
Saponins p0.01- 2020-06-15 10:21 AM		AGT		growth factor		-1.812		-0.091	-1.205	1.04e-11	ADAMTS5,ADD3,ANK3,ANO1,BAX,CACNA2D1,CASP8,CAV1,CCL2,CCL4,CCN2,CD36,CDK1,COL1A1,COL1A2,COL6A1,CRABP2,CXCL8,CYTH3,EDNRA,EDNRB,EFNB2,EGR1,FN1,HSPG2,IGF1,IGFBP4,IGFBP5,IL18R1,IL6ST,ITGA2,ITGA5,ITGB1,ITGB3,KLF5,L1CAM,LSS,MAPK7,MMP2,MSMO1,NCF2,PALLD,PIK3R1,PTGS1,SOCS1,TFPI,TGFB3,THBD,TNFSF11,VCAM1,ZEB2	AGT,Ap1,CTNNB1,EGR1,ESR1,ESR2,FOXO1,HGF,JUN,MYC,NFKBIA,NFkB (complex),RELA,SMAD2,SMAD3,SP1,STAT3,TGFB1,TNF,TP53,Tgf beta,beta-estradiol
Saponins p0.01- 2020-06-15 10:21 AM		PPARG		ligand-dependent nuclear receptor		-0.957		-0.053	-0.636	1.49e-11	ACLY,ACSL5,ADRB2,ALDH1A2,ALDH9A1,APH1B,ARG1,ATP2A2,BAX,CAV1,CCL11,CCL2,CCN2,CD36,CD40,CEBPA,COL1A1,COL1A2,CRABP2,CXCL8,CYP26A1,DGAT1,DHRS3,ELOVL6,EPHX1,F11R,FN1,FOSL1,GATA2,HCAR1,HCAR2,IGF1,IGFBP5,KLF11,KRT18,LPL,MBNL1,MCTP1,MRC1,NR2F2,PCK1,PPARA,PRDM1,PTGES,PYGL,RARB,SAT1,SLC44A1,SOCS1,TBXA2R,VAMP8,VCAM1	ADIPOQ,AR,CEBPB,CTNNB1,EGR1,EP300,FOS,FOXO1,JUN,MYC,NCOR2,NFkB (complex),NR4A1,PPARA,PPARG,PPARGC1A,RARA,RELA,RNA polymerase II,RXRA,SIRT1,SP1,STAT3,TBX21,rosiglitazone,troglitazone
Saponins p0.01- 2020-06-15 10:21 AM		dihydrotestosterone		chemical - endogenous mammalian		-1.023		-0.088	-0.472	1.9e-11	ACADVL,ACLY,ADAMTS1,AIG1,ANO1,ARG1,ASAP2,ATP2A2,BAX,CASP8,CCN2,CD36,CDH2,CEBPA,CMKLR1,COL5A2,COL6A1,DCN,EGR1,ELN,FKBP5,FN1,FOXO1,GHR,GRB10,HECTD2,HPGD,IGF1,IGFBP4,IGFBP5,IL6ST,ITGA2,ITGB1,LOX,LPL,MCAM,MMP13,MMP2,NID2,PCK1,PDCD4,PPARA,PREP,PTGER4,RPL30,SELENBP1,SI,SLC1A4,SLC25A16,SQLE,TFPI,TGFBR3,TGM2,THBS1,TIMP2,VCAM1,VCAN,VCL	ADIPOQ,Akt,Ap1,CTNNB1,ESR1,ESR2,FOS,FOXO1,FOXO3,IL6,JUN,MYC,NFKB1,NFkB (complex),PPARA,SP1,STAT3,TGFB1,TP53,beta-estradiol,dihydrotestosterone
Saponins p0.01- 2020-06-15 10:21 AM		MYC		transcription regulator	Activated	2.013		-0.075	2.615	2.18e-11	ACLY,ADAMTS1,ADD1,AKAP12,ANXA4,ARG1,ATF4,BAX,CASP8,CAV1,CCN4,CD151,CDH2,CDK1,CEBPA,CEBPD,CEBPE,CHKA,COL15A1,COL1A1,COL1A2,COL2A1,COL5A2,COL6A3,COX5B,COX6A1,CRABP2,CSRP2,CXCL8,CYP26A1,DBN1,DDIT4,EGR1,FBLN5,FBN1,FBN2,FKBP5,FLNA,FN1,FOSL1,GABARAP,GAS1,HERC5,HMOX2,IDH2,IFI35,IFI44L,ITGA1,ITGB1,ITGBL1,LAMP1,LOX,MAT2A,ME2,MRC1,NCAM1,NFAT5,NMI,PCK1,PDCD4,PDGFRB,PPARA,PPP2CA,PRDM1,PREP,RARB,RPL21,RPL27A,…	Ap1,CEBPA,CEBPB,CTNNB1,EGR1,EP300,FOS,FOSL2,JUN,MYC,NFKB1,NFkB (complex),RB1,SMAD3,SNAI2,SP1,STAT1,STAT3,TP53
Saponins p0.01- 2020-06-15 10:21 AM		isobutylmethylxanthine		chemical toxicant		-1.34		-0.095	-0.959	2.88e-11	ACLY,CAV1,CCN2,CD36,CEBPA,CEBPD,COL1A1,COL1A2,COL6A1,CRABP2,DHRS3,EGR1,ELOVL6,FN1,ITGA1,ITGB3,LPL,MMP13,MMP2,PDE4D,PDGFRB,PLAAT3,PPARA,PTGFRN,RAB5C,RAB7A,STAT1,THBS1,THBS2,TIMP2,TNC,TRPV1	ADIPOQ,Ap1,CEBPA,CTNNB1,FOS,FOXO1,Growth hormone,Insulin,JUN,MYC,NFkB (complex),NR3C1,PPARA,PPARG,RELA,RXRA,SMAD3,SP1,STAT3,STAT5a/b,TGFB1,TP53,isobutylmethylxanthine
Saponins p0.01- 2020-06-15 10:21 AM		COLQ		other		-1.175		-0.021	-1.093	4.82e-11	ADAMTS5,BMP1,COL11A1,COL2A1,COL5A2,COL6A3,DCN,FBLN5,FN1,HSPG2,LAMA4,LARGE1,LTBP4,MMP2,NID1,NID2,TGFB3,VCAN
Saponins p0.01- 2020-06-15 10:21 AM		CTNNB1		transcription regulator		-1.418		-0.113	-0.763	6.84e-11	ACADVL,ACLY,ADGRG2,ALDH1A2,ATP6V0A1,BMP1,CALM1 (includes others),CCN1,CCN2,CCN4,CD36,CDH11,CDH2,CEBPA,COL1A1,COL2A1,CRABP2,CXCL12,CXCL8,CYP51A1,EGR1,ENPP1,FLOT2,FN1,FOSL1,GATA2,GHR,GPAT3,IGFBP5,IGHM,IRF8,ITGA1,ITGA4,ITGB1,KLF5,L1CAM,LCK,LGALS3,LPL,MMP13,MMP15,MMP2,NCAM1,NFAT5,NGFR,OGN,PCK1,PIK3R1,PKD1,PPP2CA,PRDM1,PRSS35,QPCT,RAB3A,RPL21,RPL27A,RPL30,RPL7A,RPS25,RPS8,SALL1,SFRP1,SLC12A2,SLC9A3R1,…	Akt,Ap1,BMP4,CTNNB1,EP300,ESR1,ESR2,ETS1,FOXO1,FOXO3,JUN,MITF,MYC,NFkB (complex),P38 MAPK,PGR,PPARG,SP1,STAT3,TP53,estrogen receptor,progesterone
Saponins p0.01- 2020-06-15 10:21 AM		Interferon alpha		group	Activated	2.22		-0.116	2.897	9.05e-11	ADAM19,APOL3,CASP8,CCL2,CCR1,CD209,CD40,CHMP5,CXCL8,DDIT4,DHX58,FBXO6,GIMAP4,HERC5,IFI35,IFI44L,IGFBP4,IL18R1,IL18RAP,IL21R,IL6ST,IRF1,IRF8,ITGA4,ITGB1,LARGE1,LCK,LGALS9,NMI,PARP10,PARP12,PARP9,PIM1,PRF1,PRKCE,PTGES,RSAD2,SAT1,SOCS1,SPRY1,STAT1,TAP2,TAPBP,TGM1,TLR7,TRIM21,VCAM1,ZC3HAV1	IFNG,IRF1,IRF3,IRF7,Ifnar,Interferon alpha,NFkB (complex),RELA,SP1,STAT1,STAT2,STAT3,STAT6,VDR
Saponins p0.01- 2020-06-15 10:21 AM		SNAI1		transcription regulator	Inhibited	-2.456		0.014	-2.511	9.52e-11	AFAP1,CCL2,CCN1,CCN2,CDH2,CLDN4,COL1A1,COL1A2,COL2A1,CXADR,CXCL8,DPYSL3,FLNA,FN1,FOSL1,HPGD,ITGA2,ITGB1,KRT18,L1CAM,RAB25,SERPINH1,TGFBR3,THBD,TMOD1,ZEB2	Ap1,CDKN2A,CREB1,CREBBP,CTNNB1,EGR1,EP300,ETS1,JUN,MYC,NFkB (complex),RB1,SMAD3,SMAD7,SNAI1,SP1,STAT3,TAZ,TEAD1,TEAD2,TEAD3,TEAD4,TGFB1,TP53
Saponins p0.01- 2020-06-15 10:21 AM		IL4		cytokine	Inhibited	-2.448		-0.096	-1.696	1.05e-10	ADAM19,ALDH1A2,ANO1,ANXA4,ARG1,B4GALNT1,BAX,CCL11,CCL2,CCL4,CCN2,CD2,CD209,CD276,CD36,CD40,CDK1,CMPK2,COL1A1,COL1A2,COL6A2,COL6A3,CPOX,CXCL8,CXCR1,DHX58,EEA1,EPHX1,FKBP5,FLNA,FN1,GATM,HPGD,IFI44L,IGF1,IGFBP4,IL18R1,IL18RAP,IL1RL2,IL6ST,IRF1,IRF8,ITGA1,ITGA2,ITGA4,ITGB1,ITGB3,LGALS3,LPL,MARCO,MMP2,MRC1,MYH9,PIM1,PLOD2,PNP,PRDM1,PRF1,PSME1,RIDA,SELP,SLC23A1,SOCS1,SQSTM1,ST14,STAT1,SYNGR2,TAP2,TAPBP…	CEBPB,IFNG,IL10,IL13,IL4,IL6,IRF1,JUN,NFKB1,NFkB (complex),PPARA,PPARG,RELA,SP1,STAT1,STAT3,STAT6
Saponins p0.01- 2020-06-15 10:21 AM		Vegf		group	Inhibited	-3.867		-0.137	-2.917	1.06e-10	ADAMTS1,ADGRF5,ADGRL2,AKAP12,ANGPTL2,BAG2,BAX,CALM1 (includes others),CASP8,CCN1,CD40,CD93,CDK1,CNN1,CXCL12,CXCL8,EFNB2,EGR1,ELN,EMP2,FKBP5,FLNA,FN1,FOSL1,FRMD6,GASK1B,GPR4,GRB10,IGFBP4,IL6ST,IRF1,ITGA2,ITGB1,LPAR1,LPAR6,MID1,MMP13,MMP2,MPHOSPH10,NID2,NR2F2,PCDH10,PKDCC,PLOD2,SFRP1,SLC12A4,TBXA2R,THBD,TNC,VCAM1,VWF	AR,Ap1,CTNNB1,EGFR,EGR1,ERK1/2,FOXO1,HIF1A,HRAS,JUN,MYC,NFkB (complex),NOTCH1,RELA,SP1,STAT3,TGFB1,TP53,TP73,VEGFA,Vegf
Saponins p0.01- 2020-06-15 10:21 AM		CSF1		cytokine		-0.882		-0.122	-0.23	1.18e-10	ARG1,BAX,CCL2,CCR1,CD209,CEBPA,COL23A1,CYP51A1,EGR1,FN1,GRAP2,IGF1,IL6ST,IRF8,ITGA4,ITGA5,ITGB1,ITGB3,JDP2,LAG3,LAMP1,LPL,LSS,MARCO,MRC1,MSMO1,NCF2,SALL3,SFRP1,SQLE,STAT1,STX12,THBS1,VCAM1	Ap1,CCL2,CSF1,CSF2,EGR1,IFNG,IL10,IL6,IRF1,IRF3,JUN,NFKB1,NFkB (complex),RELA,SP1,STAT1,STAT3
Saponins p0.01- 2020-06-15 10:21 AM		EGFR		kinase		-0.693		-0.083	-0.183	1.21e-10	ACY1,ARG1,BAX,CAPZA2,CAV1,CCL2,CCN2,CDK1,CHKA,COL1A1,COL5A2,COL6A1,COL6A2,CXCL12,CXCL8,EFNB2,EGR1,FBN1,FOSL1,GHR,IGF1,IGFBP4,IGFBP5,IRF1,ITGA2,LAMA4,MMP13,MMP2,MTA2,PDIA2,PRF1,PSMB7,PTGER4,PTGES,PTGIS,PTGS1,SEMA7A,SFRP1,TGM2,THBS1,TNC,TNFSF11,VCAN,VCL,ZEB2	CEBPB,CTNNB1,EGF,EGFR,ERBB3,ERBB4,ESR2,IL6,JUN,MYC,NFKB1,NFkB (complex),SMAD2,SP1,STAT3,TGFB1,TP53
Saponins p0.01- 2020-06-15 10:21 AM		PGR		ligand-dependent nuclear receptor	Inhibited	-3.877		-0.117	-3.227	1.6e-10	ADAMTS1,CALD1,CD36,CDK1,CEBPA,CEBPD,COL6A1,COL6A2,CXCL8,DPYSL2,EDNRA,ELL2,FKBP5,FLOT2,FN1,FOXO1,GRB10,HPGD,IGFBP5,ITGB1,KLF11,KLF5,KRT18,MAT2A,MPHOSPH10,MYO10,P4HA2,PTGES,SLC9A3R1,SMPDL3B,STAT1,TGFB3,TNC,TNFSF11,VCAN,VCL	AR,Ap1,ESR2,FOS,FOXO1,JUN,MYC,NFKB1,NFkB (complex),NR3C1,NR3C2,PGR,PPARG,RELA,SP1,STAT1,STAT3,TP53,dexamethasone,estrogen receptor,medroxyprogesterone acetate,progesterone
Saponins p0.01- 2020-06-15 10:21 AM		bleomycin		biologic drug	Inhibited	-3.315		-0.166	-2.486	1.72e-10	ARG1,BAX,BMP1,CCL2,CCN2,CCN4,CCR1,CDH11,CEBPA,COL1A1,COL1A2,CXCL12,DCN,ELN,FN1,FOSL1,IGF1,ITGA1,ITGB1,LGALS3,LOX,MID1,MMP2,MRC1,SFRP1,STOM,THBS1,TIMP2,VWF	Ap1,HIF1A,IL1B,IL6,JUN,MYC,NFKB1,NFKBIA,NFkB (complex),RELA,SMAD2,SMAD3,SP1,STAT3,TGFB1,TNF,TP53,Tgf beta,bleomycin
Saponins p0.01- 2020-06-15 10:21 AM		prostaglandin E2		chemical - endogenous mammalian	Inhibited	-2.407		-0.062	-2.068	2.14e-10	ADAMTS1,ARG1,BAX,CCL2,CCL4,CCN2,CCR1,CD40,CEBPD,COL1A1,CTLA4,CXCL12,CXCL8,CYTIP,DCN,DGAT1,EEA1,EGR1,FN1,FOSL1,FOXO1,IGF1,IGFBP4,IGFBP5,IRF1,ITGA5,ITGB1,MMP13,MMP2,MRC1,PRDM1,PTGER4,PTGES,PTGS1,TGFBR3,THBD,THBS1,TNFSF11	Ap1,HIF1A,IL1A,IL1B,IL6,JUN,MYC,NFKB1,NFKBIA,NFkB (complex),RELA,SP1,STAT3,TGFB1,TNF,TP53,prostaglandin E2
Saponins p0.01- 2020-06-15 10:21 AM		halofuginone		chemical drug		1.079		0.138	0.774	2.62e-10	ADD3,AKAP12,ANXA4,CCN2,COL1A1,COL1A2,DBN1,EDNRB,EGR1,EHD3,ELN,EPHX1,FBLN5,FBN1,GATM,HK1,LOX,MMP13,MMP2,PCOLCE,PTGFRN,TGFB3,TGM2,TIMP2	Ap1,CTNNB1,FOS,FOSL2,JUN,NFKB1,NFKBIA,NFkB (complex),RELA,SMAD2,SMAD3,SMAD7,SP1,STAT1,STAT3,TP53,halofuginone
Saponins p0.01- 2020-06-15 10:21 AM		cycloheximide		chemical reagent		1.329		0.024	1.186	3.22e-10	BAX,BMP1,CAV1,CCL11,CCL2,CCL4,CCN1,CCN2,CCR1,CEBPD,COL1A1,COL2A1,CXCL8,DDIT4,EGR1,FN1,GNAI1,GNAI2,IGF1,IGFBP4,IGFBP5,ITGB3,KLF5,LPL,MMP13,MMP2,OGN,PDGFRB,PDIA2,PRDM1,PTGIS,PTGS1,RELB,RSAD2,SELP,SLC12A4,THBD,THBS1,TNFSF11,TNIP1,TOB1,VCAM1	Ap1,CEBPB,ETS1,FOS,HIF1A,IL1B,NFKB1,NFkB (complex),P38 MAPK,RELA,SP1,STAT1,STAT3,TNF,TP53,cycloheximide,prostaglandin E2
Saponins p0.01- 2020-06-15 10:21 AM		FN1	-1.136	enzyme	Inhibited	-2.434		-0.107	-1.897	3.76e-10	ADD1,APLP2,CCL2,CCL4,CCN1,CCN2,CDH2,COL1A1,CXCL8,FLNA,FN1,HK1,ITGA1,ITGA4,ITGA5,ITGB1,ITGB3,LAMP1,LGALS8,MAT2A,MMP13,MMP2,SDCBP,SMAD2,SQSTM1,TGM2,THBS1,TIMP2,TNIP1,UBE2H	Ap1,ETS1,FN1,FOXO1,FOXO3,HIF1A,JUN,MAP2K1,NFKB1,NFKBIA,NFkB (complex),P38 MAPK,PI3K (complex),SMAD2,SMAD3,SP1,STAT3,Tgf beta,VEGFA
Saponins p0.01- 2020-06-15 10:21 AM		AHR		ligand-dependent nuclear receptor	Activated	3.642		-0.021	3.761	3.76e-10	ADAM19,ADAMTS5,APH1B,BAX,CASP8,CD36,CDH2,CDK1,CEBPA,COL11A1,COL12A1,COL16A1,COL1A1,COL1A2,COL5A2,COL6A1,COL6A3,DCN,EMILIN1,FBLN5,FBN2,FN1,FOSL1,GAS1,HECTD2,IGHM,IRF1,ITGA5,ITGBL1,MMP2,NID1,NID2,PCK1,PDGFRB,POMP,SLC1A4,TGFB3,THBS1,TIMP2,UGT1A1,VCL	AHR,Ap1,CEBPA,CEBPB,EGR1,EP300,IL6,JUN,MYC,NFKB1,NFKBIA,NFkB (complex),RB1,RELA,SP1,STAT3,TGFB1,TP53
Saponins p0.01- 2020-06-15 10:21 AM		VCAN	-0.863	other		-0.4		-0.019	-0.303	4.01e-10	CCL2,CRISPLD2,CXCL12,CXCL8,DCN,ELN,FBLN5,FN1,FNDC1,GPC6,IFI44L,IGFBP4,IRF8,ITGA5,ITGB1,LGALS3,OGN,PTGIS,SMPDL3B,STAT1,TGFB3,THBD,VCAM1,VCAN,VCL,XAF1	AR,Ap1,CXCL12,EGFR,ERBB2,ESR2,FOS,FOXO1,HIF1A,JUN,Jnk,KLF4,NFKB1,NFkB (complex),PGR,PPARG,RELA,RHOA,SP1,STAT3,TP53,VCAN
Saponins p0.01- 2020-06-15 10:21 AM		APP		other		0.24		-0.064	0.634	5.71e-10	ADAM19,APH1B,APLP2,ARG1,ARL6IP5,ATF4,ATP6V0D1,BAX,CCL11,CCL2,CCL4,CCN2,CD151,CD40,CDH2,CDK1,CMPK2,CRABP2,CRK,CXCL12,CXCL8,CYP26B1,DBN1,DCN,DPYSL2,ECE2,EGR1,ELN,FLNA,FN1,GHR,HCAR2,HK1,HSPG2,IFI35,IGF1,IGFBP5,IL6ST,IRF1,ITGA1,ITGA2,ITGA4,ITGB3,KYNU,L1CAM,LDB2,LGALS3,LHFPL2,LPAR6,MMP13,MMP2,MRC1,NGFR,OGN,PDCD4,PDGFRB,PIK3R1,PPP2CA,PSENEN,PSME1,RAMP1,RELN,RSAD2,SEPTIN7,SOCS1,SQSTM1,TCF21,THSD4,TLR7,T…	APP,Ap1,FOS,HIF1A,IKBKB,IL1B,IL6,JUN,Jnk,NFKB1,NFKBIA,NFkB (complex),PPARG,RELA,SP1,STAT1,STAT3,TP53
Saponins p0.01- 2020-06-15 10:21 AM		ERK		group	Inhibited	-2.498		-0.117	-1.874	7.81e-10	ACSL5,ADGRG6,BAX,CAV1,CCL2,CCL4,CCN2,CCR1,CEBPD,CLDN4,COL1A1,CXCL8,DPYSL2,EGR1,FN1,FOSL1,FOXO1,GK,ITGB3,KLF5,KRT18,KYNU,MCAM,MMP13,MMP2,PRDM1,PTGES,RARB,STAT1,TGM2,THBS1,VCAN	Ap1,EGR1,ERK,ERK1/2,FOS,FOXO1,FOXO3,IL6,JUN,NFKB1,NFkB (complex),PI3K (complex),RELA,SP1,STAT1,STAT3,TNF,TP53
Saponins p0.01- 2020-06-15 10:21 AM		MRTFB		transcription regulator	Inhibited	-3.139		-0.08	-2.769	8.98e-10	ADAMTS1,CALD1,CCN1,CCN2,CD151,CEBPE,CNN1,COL5A2,EDNRA,EGR1,F11R,FLNA,HPGD,IGFBP5,ITGA5,ITGB1,LOXL1,MYH9,NUAK1,RAMP1,SELP,SH3BP4,SULF1,THBS1,VCL,WTIP	CTNNB1,JUN,MRTFA,MRTFB,TEAD,TEAD1,TP73,YAP1
Saponins p0.01- 2020-06-15 10:21 AM		EGF		growth factor	Inhibited	-2.667		-0.117	-1.935	1.07e-09	ATP2A2,CAV1,CCN1,CCN2,CDC42EP1,CDH11,CDK1,CEBPD,CEBPE,COL1A1,COL1A2,CXCL13,CXCL8,DCN,EFNB2,EGR1,ENAH,FN1,FOSL1,GAS1,GATA2,GGT5,HPGD,IGF1,IGFBP4,IGFBP5,ITGA2,ITGB1,ITGB3,MAPK11,MMP13,MMP2,NCAM1,NFE2L1,PDCD4,PDGFRB,PIK3R1,PLXDC1,PSMB7,PTGES,PTGS1,STAT1,TGFB3,TGM1,TGM2,THBS1,TJP3,TNC,VCAM1,VCAN,VCL	AR,Ap1,CTNNB1,EDN1,EGF,EGFR,ESR1,ESR2,FOS,FOSL2,HIF1A,IL6,JUN,NFKB1,NFkB (complex),SP1,STAT3,TP53,beta-estradiol
Saponins p0.01- 2020-06-15 10:21 AM		IL6		cytokine		-1.167		-0.097	-0.487	1.22e-09	ADAMTS1,ADAMTS5,ADGRL2,AGL,ARG1,ATP2A2,BAX,CCL11,CCL2,CCL4,CCN2,CCR1,CD209,CD36,CD40,CDK1,CEBPA,CEBPD,CENPE,CLEC4E,COL1A1,COL2A1,CXCL13,CXCL8,CYTIP,DCN,EGR1,FFAR2,FN1,FOSL1,HPGD,IGF1,IGFBP4,IGFBP5,IGHM,IL6ST,IRF1,ITGA1,ITGB1,ITGB3,KRT18,LAG3,LARGE1,LPL,MMP13,MMP2,NCF2,NEU3,PIM1,PRF1,PSME1,PTGER4,PTGES,ROR1,SLC12A2,SOCS1,STAT1,STOM,TGM2,THBS1,TLR7,TNC,TNFSF11,TRAF3,VCAM1	FOS,HIF1A,IFNG,IL1B,IL4,IL6,IRF1,NFKB1,NFkB (complex),RELA,SP1,STAT1,STAT3,STAT6,TNF,TP53
Saponins p0.01- 2020-06-15 10:21 AM		ERBB3		kinase		-0.272		-0.025	-0.161	1.56e-09	ADAM19,BAX,CCN1,CCN2,COL1A1,COL6A1,CXCL12,EGR1,EMP2,FBN1,FN1,GHR,IGFBP5,LAMA4,NID1,PTGS1,SFRP1,TGM2,THBS1,TNC,TSPAN3	AR,CEBPB,CTNNB1,EGF,EGFR,ERBB2,ERBB3,ERBB4,ESR2,HIF1A,JUN,NFkB (complex),NRG1,PGR,RELA,SP1,STAT3,TP53
Saponins p0.01- 2020-06-15 10:21 AM		thioacetamide		chemical toxicant	Inhibited	-3.077		-0.158	-2.5	1.6e-09	ADAMTS1,ADD3,AKAP12,ANXA4,CCN2,CLDN4,COL1A1,COL1A2,CSRP2,DBN1,EDNRB,EHD3,ELN,EMP3,EPHX1,FBLN5,FBN1,GATM,HK1,IGF1,LGALS3,LOX,MMP13,MMP2,PCOLCE,PDGFD,PTGFRN,TGFB3,TGM2,TIMP2,TRIM25,TSPAN8	Ap1,ERK,FOSL1,JUN,MYC,NFkB (complex),RELA,SP1,STAT3,TGFB1,TNF,TP53,thioacetamide
Saponins p0.01- 2020-06-15 10:21 AM		INHA		growth factor		-0.101		0.004	-0.117	1.77e-09	ADAMTS1,BAX,CCN1,CCN2,CCN4,CERT1,CNN1,COL1A2,COL6A1,CYP26B1,CYP51A1,EPHX1,F11R,IGFBP4,ITGA9,KRT18,MMP2,PIK3CD,PIK3R1,PRSS23	EGR1,FSH,INHA,INHBA,JUN,RB1,SMAD2,SMAD7,SP1
Saponins p0.01- 2020-06-15 10:21 AM		TGFB2		growth factor	Inhibited	-2.848		-0.073	-2.533	1.84e-09	CCN2,CD248,CD36,CD40,CDH11,CNN1,COL1A1,COL1A2,COL6A2,EGR1,FN1,GAS1,HSPG2,MMP2,PDGFRB,PLOD2,SMAD2,TGFBR3,THBS1,TIMP2,VCAN	Ap1,EGR1,ERK1/2,ETS1,JUN,MYC,NFKBIA,NFkB (complex),P38 MAPK,RELA,SMAD2,SMAD3,SP1,STAT3,TGFB1,TGFB2,TP53,Tgf beta
Saponins p0.01- 2020-06-15 10:21 AM		mifepristone		chemical drug	Activated	2.528		0.039	2.298	2.05e-09	ARG1,BAX,CASP8,CAV1,CCL11,CCL2,CCN2,CDH2,CEBPD,COL15A1,COL2A1,COL5A2,DDIT4,DLC1,EDNRB,EFNB2,EGR1,FKBP5,HPGD,ITGA2,ITGA4,ITGB3,KLF11,LOX,OGN,PKD1,PTGIS,PTGS1,RELN,SFRP1,SPEG,STXBP2,TAX1BP1,TENM3,TFPI,THBS2,VCAN	AGT,AR,Akt,Ap1,EGR1,ERK1/2,ESR1,ESR2,FOXO1,FOXO3,NFkB (complex),NR3C1,RELA,SP1,STAT3,TNF,TP53,mifepristone
Saponins p0.01- 2020-06-15 10:21 AM		PRL		cytokine		1.092		-0.124	1.805	2.13e-09	ATP2A2,CAV1,CCL2,CD40,CEBPD,CMPK2,COL1A1,COL1A2,DCN,DHX58,EGR1,FN1,HERC5,IFI35,IFI44L,IGFBP5,IRF1,ITGA1,LAMC1,MARS1,N4BP1,PARP10,PARP12,PCOLCE,PIM1,PSME1,RSAD2,SOCS1,STAT1,TIMP2,TNFSF11,TRIM25,XAF1,ZCCHC2	Ap1,EGR1,EP300,FOS,IRF1,IRF7,NFKB1,NFKBIA,NFkB (complex),PRL,RB1,RELA,SP1,STAT1,STAT2,STAT3,STAT6,TP53,VDR
Saponins p0.01- 2020-06-15 10:21 AM		OSM		cytokine		-1.162		-0.067	-0.709	2.19e-09	ACSL5,ADAMTS1,ADAMTS5,ADGRG6,ARG1,CCL11,CCL2,CDH2,CEBPA,CEBPD,CLDN4,COL1A1,COL1A2,COL2A1,COL6A1,CXADR,CXCL12,CXCL13,CXCL8,CYP4F3,DHRS3,EGR1,EMP3,FN1,FOSL1,IFI35,IL6ST,IRF1,LARGE1,MAPK7,MMP13,MMP2,MRC1,NUAK1,PDCD4,PRDM1,PREP,PTGES,PYGL,RBFOX2,SELP,SOCS1,STAT1,SYNE1,TAP2,TAPBP,TNC,TNFSF11,TOM1,UGT1A1,VCAM1,ZC3HAV1	Ap1,FOS,IL6,IL6R,JUN,MYC,NFKB1,NFkB (complex),OSM,RAS,RELA,SP1,STAT1,STAT3,TGFB1,TP53
Saponins p0.01- 2020-06-15 10:21 AM		KLF11	0.646	transcription regulator		-0.535		-0.048	-0.354	2.45e-09	ACSL5,ADAMTS1,CAV1,CCL11,CCL2,CCN2,COL1A2,DCN,IDH3A,ITGA1,ITGA2,ITGB3,LOX,MMP13,MMP2,SERPINH1,SMAD2,STAT1,TGFB3,THBS1,THBS2,TIMP2
Saponins p0.01- 2020-06-15 10:21 AM		aspirin		chemical drug	Activated	3.074		0.112	2.509	2.48e-09	ADRB2,AKAP12,CAV1,CCL2,CCL4,CD40,CXCL8,DLC1,EDNRB,EFNB2,FBLN5,FBN1,GHR,HPGD,ITGA1,ITGA2,MCAM,MMP13,MMP2,NGFR,PDGFRB,PPARA,PTGS1,SELP,THBS1,VCAM1	Ap1,EGR1,ERK1/2,ESR1,FOXO1,FOXO3,Fibrinogen,JUN,NFKB1,NFKBIA,NFkB (complex),Nfat (family),PI3K (complex),RELA,SP1,STAT3,TNF,TP53,aspirin
Saponins p0.01- 2020-06-15 10:21 AM		fulvestrant		chemical drug		0.675		0.044	0.435	3.45e-09	ADRB2,ATF4,BAX,CAV1,CCDC80,CCL2,CCN1,CDK1,CEBPD,CXCL12,DDIT4,EGR1,FNTA,GHR,GUCY1A1,IGF1,IGFBP5,IRF1,ITGB1,ITGB3,LPL,MAP2K6,NGFR,PDCD4,PPP1R9B,PRSS23,PTGES,SELP,SLC9A3R1,SQSTM1,SUSD3,TGFBR3,VCAM1	Ap1,CEBPB,EGR1,EP300,ESR1,ESR2,FOXO1,FOXO3,IGF1,NFkB (complex),PGR,PPARG,RARA,RB1,SP1,STAT3,TP53,estrogen receptor,fulvestrant,progesterone,prostaglandin E2
Saponins p0.01- 2020-06-15 10:21 AM		KLF2		transcription regulator		0.333		0.035	0.193	3.57e-09	CAV1,CCL2,CCL4,CCN2,CD36,CD40,CD93,CDH2,CEBPA,CXCL8,ELN,FBLN1,ITGA4,ITGB1,ITGB3,LGALS9,PLOD2,PRDM1,PRF1,PTGIS,STAT1,TFPI,THBD,THBS1,VCAM1,VWF	Ap1,CCL11,CCL5,CTNNB1,FOS,FOSL2,HIF1A,JUN,KLF2,NFKB1,NFKBIA,NFkB (complex),RELA,SP1,STAT1,STAT3,TP53,VHL
Saponins p0.01- 2020-06-15 10:21 AM		IGFBP3		other		0		0.031	-0.105	3.75e-09	BAX,CCL11,CCL4,CDK1,COL2A1,IGF1,MMP13,SMAD2,STAT1,THBS2,TNC,VCAM1	Akt,Ap1,EGR1,ERK1/2,FOXO1,FOXO3,IGF1,IGFBP3,IL4,Jnk,NFkB (complex),PPARG,RELA,SP1,STAT1,STAT3,STAT6,TP53
Saponins p0.01- 2020-06-15 10:21 AM		SPDEF		transcription regulator	Activated	3.86		0.121	3.393	3.75e-09	CCN2,CD40,CDH11,CDH2,COL16A1,COL1A1,COL5A2,COL6A1,COL6A2,COL6A3,CXCL8,ITGA5,LAMC1,SMAD2,SQSTM1,TNC	CTNNB1,FN1,FZD8,MYC,NFKB1,NFkB (complex),SMAD2,SMAD3,SNAI2,SPDEF,STAT3,TP53
Saponins p0.01- 2020-06-15 10:21 AM		IGFBP2		other	Inhibited	-3.244		-0.14	-2.727	5.75e-09	CCL2,COL11A1,ELOVL6,EMP2,FN1,GHR,IGFBP4,ITGA5,MMP13,MMP2,PTGFRN,SI,TGFB3,THBS2	AR,Akt,Ap1,EGFR,ERBB2,ESR2,FOXO1,FOXO3,HIF1A,IGF1,IGFBP2,JUN,NFkB (complex),NOTCH1,PGR,RB1,SP1,STAT3,TP53,Vegf
Saponins p0.01- 2020-06-15 10:21 AM		KRAS		enzyme	Activated	2.258		-0.007	2.297	5.95e-09	ACLY,ACY1,APLP2,ARG1,CAV1,CCDC80,CCL2,CCN2,CDH2,COL1A1,CXADR,CXCL8,DBN1,DPYSL2,EGR1,ELN,EMP2,FBN1,FLOT2,FN1,FOSL1,GAS1,GPC5,IRF1,ITGB3,LAMA4,LAMP1,LGALS3,LOX,LTBP4,MACC1,MCAM,MMP2,MRC1,NCAM1,NCF2,NGEF,NXN,P3H3,PALLD,PARG,PCOLCE,PDIA2,PHLDB2,PIM1,PTGS1,RAB7A,SEMA7A,SQSTM1,STAT1,STOM,STRA6,THBS1,TIMP2,TNC,VCAN,VPS35	AR,Akt,Ap1,EGFR,ERK,ETS1,FOS,FOSL1,FOXO1,FOXO3,HIF1A,JUN,Jnk,KLF11,KRAS,MAPK1,NFkB (complex),PPARG,RELA,SP1,STAT3,TP53
Saponins p0.01- 2020-06-15 10:21 AM		IL17A		cytokine		-1.141		-0.124	-0.5	6.19e-09	CCL11,CCL2,CCL4,CCN1,CCN2,CD40,CDH2,CEBPD,COL1A1,COL2A1,CXCL12,CXCL13,CXCL8,CYTH3,FOSL1,LOX,LPL,LRRK2,MMP13,MMP2,MRC1,PPARA,PRDM1,SELP,SOCS1,THBD,TIMP2,TNC,TNFSF11,VCAM1,VWF	Ap1,FOS,HIF1A,IL17A,IL1B,Jnk,NFKB1,NFKBIA,NFkB (complex),PPARG,RELA,SP1,STAT1,STAT3,TNF,TP53
Saponins p0.01- 2020-06-15 10:21 AM		PSMB11		peptidase		1.789		0.145	1.139	6.7e-09	ADCY2,CAV1,CCL11,CD2,CD28,CLDN4,COL1A1,COL1A2,COL6A1,COL6A2,CXCL12,GNG13,IL18R1,L1CAM,LGALS3,MAPK11,NCAM1,NID1,THBS1,VCAN
Saponins p0.01- 2020-06-15 10:21 AM		ESR2		ligand-dependent nuclear receptor		-0.167		-0.033	0	9.42e-09	ADAMTS1,ADAMTS5,AKAP12,ANGPTL2,ANXA4,CAV1,CCL2,CCN2,CD93,CDH2,CEBPD,CLDN4,CNN1,COL11A1,COL16A1,COL1A1,COL1A2,CXCL12,CXCL8,CYP26B1,EGR1,EPHA3,FBLN1,FN1,FOXO1,FZD2,HPGD,IGF1,IGFBP4,ITGA2,ITGB1,LOX,LPL,MAP2K6,ME2,MMP2,NID2,PLXDC1,PTGIS,PYGL,RELN,SLC12A4,SLC9A3R1,SMAD2,TGM2,TIMP2,TNFSF11,VWF	Ap1,CTNNB1,EGR1,EP300,ESR1,ESR2,FOS,JUN,NFkB (complex),RARA,RB1,RELA,SMAD3,SP1,STAT3,TNF,TP53,beta-estradiol,estrogen,estrogen receptor
Saponins p0.01- 2020-06-15 10:21 AM		D-glucose		chemical - endogenous mammalian	Inhibited	-4.057		-0.056	-3.683	1.02e-08	ACLY,ANO1,ATF4,ATP2A2,BAX,BVES,C8orf44-SGK3/SGK3,CALD1,CAPZA2,CAV1,CCL2,CCN2,CD36,CDK1,CEBPA,CNN1,COL1A1,COL2A1,CXCL8,DCN,DDIT4,EGR1,ELOVL6,FN1,HK1,HPRT1,IGF1,IL6ST,ITGA1,ITGA5,ITGB1,LAMC1,LPL,MAPK7,MCAM,MMP13,MMP17,MMP2,NPNT,NUAK1,PCK1,PDCD4,PDGFRB,PLCB1,PPARA,PTGIS,RELB,SQSTM1,TGFB3,TGM2,THBS1,VAMP8,VCAM1,VCL,ZAP70	ADIPOQ,CEBPA,CTNNB1,D-glucose,FOS,FOXO1,Insulin,JUN,LEP,MYC,NFKB1,NFkB (complex),NR3C1,PPARA,PPARG,SMAD3,SP1,STAT3,STAT6,TGFB1,TP53,dexamethasone
Saponins p0.01- 2020-06-15 10:21 AM		ERK1/2		group		-0.507		-0.111	0.083	1.34e-08	APH1B,BAX,CAV1,CCL11,CCL2,CCL4,CCN2,CCN4,CD40,CDK1,CEBPA,CLEC11A,COL1A1,COL2A1,CXCL8,EFNB2,EGR1,FKBP5,FN1,FOSL1,FOXO1,HPGD,ITGA2,ITGB3,MMP13,MMP2,PTGER4,PTGES,SLC12A4,TAP2,TAPBP,TIMP2,VCAM1,VCAN	Ap1,ERK,ERK1/2,FOSL1,FOXO1,FOXO3,HIF1A,IGF1,IL1B,IL6,JUN,Jnk,NFKB1,NFkB (complex),PPARG,RELA,SP1,STAT3,TP53
Saponins p0.01- 2020-06-15 10:21 AM		CCN1	-1.352	other		-1.175		-0.124	-0.719	1.62e-08	BAX,CCL2,CCL4,CCN1,COL1A1,COL1A2,CXCL8,FN1,IL6ST,ITGA2,ITGA5,ITGB1,ITGB3,MMP2,SFRP1,TIMP2,TLR7	AHR,Ap1,CCN1,CTNNB1,EGR1,ERK1/2,ETS1,FGF2,FOS,ITGB3,JUN,NFKB1,NFKBIA,NFkB (complex),PTK2,RELA,SMAD2,SMAD3,SP1,STAT3,STAT6,TP53,YAP1
Saponins p0.01- 2020-06-15 10:21 AM		cyclosporin A		biologic drug		-0.13		0.055	-0.477	1.72e-08	BAX,CASR,CAV1,CCL11,CCL2,CCL4,CCN2,CD40,CDH11,CLDN4,COL1A1,CTLA4,CXCL8,DDIT4,EDNRA,EDNRB,EFEMP2,EGR1,ELL2,EMP3,FKBP5,FLNA,FN1,FOXO1,FREM2,LGALS3,MMP2,MRC1,NFAT5,NGFR,PDCD4,PREP,PRF1,SDCBP,SERPINH1,SMPDL3B,SOCS1,TNFSF11,TSPAN8,VCAM1,VDAC2,VPS4B,XAF1	Ap1,EGR1,ERK1/2,ETS1,IL10,JUN,Jnk,NFKB1,NFkB (complex),P38 MAPK,PPARG,RELA,SP1,STAT1,STAT3,cyclosporin A,doxorubicin
Saponins p0.01- 2020-06-15 10:21 AM		ethanol		chemical - endogenous mammalian		-0.431		-0.057	-0.101	1.74e-08	ACLY,ADCY8,ATF4,BAX,CCL2,CCN2,CD36,CEBPA,CEBPD,COL1A2,CXCL8,DDR2,EDNRB,EGR1,EPHX1,ETNPPL,GNAI1,GNAI2,GPC5,HSBP1,IGHM,LSS,MAT2A,MMP13,MMP2,MOG,NCF2,NGFR,NMI,PCK1,PPARA,PRF1,SQLE,STAT1,TGFB3,TIMP2,TLR7,TNFSF11,VCAM1	ADIPOQ,Ap1,CTNNB1,ETS1,FOS,IFNG,IRF1,NFKB1,NFKBIA,NFkB (complex),P38 MAPK,PPARA,RELA,SP1,STAT1,STAT3,TNF,TP53,ethanol
Saponins p0.01- 2020-06-15 10:21 AM		forskolin		chemical toxicant		-1.141		-0.089	-0.571	1.8e-08	ADAMTS1,ADGRL2,AGL,AKAP12,ARL6IP5,ATP6V0D1,ATP6V1G1,CALM1 (includes others),CCL11,CCL2,CCN2,CDH2,CDK14,CEBPD,CEBPE,CNN1,COL15A1,COL1A1,COL1A2,CRISPLD2,CXCL13,DDIT4,DHRS3,EFNB2,EGR1,ELL2,FBLN5,FKBP5,FN1,FOSL1,FOXO1,GK,HPGD,IGF1,IGFBP5,ITGA1,KRT18,LAMP1,LARGE1,MAT2A,MSMO1,P4HA2,PCK1,PDE4D,PIK3CD,PPP2CA,PTGES,PTGS1,RAB5C,RAB7A,RARB,SAT1,SH3BP4,STAT1,STK24,STOM,THBS1,VCAN,VCL	Ap1,CEBPB,Creb,ERK,ESR2,FOSL1,FSH,HIF1A,IL1B,IL6,JUN,NFKB1,NFkB (complex),PPARG,RELA,SMAD2,SP1,STAT3,TP53,cyclic AMP,forskolin
Saponins p0.01- 2020-06-15 10:21 AM		IL13		cytokine		-0.27		-0.089	0.275	2e-08	ACADVL,ADAM8,ALDH1A2,ARG1,BAX,CASP8,CCL11,CCL2,CCL4,CCN2,CD209,CD36,CD40,CEBPA,CHN2,CLEC4E,COL1A1,COL1A2,COL6A2,CXCL8,DMBT1,DYNLT3,EGR1,GNAI2,HK1,IGF1,MMP13,MMP2,MRC1,MSMO1,NID1,PTGES,SELP,SOCS1,ST14,SYNGR2,TGM2,THBS1,TIMP2,TNFSF11,TRPV1,VCAM1	Ap1,IL13,IL4,IL6,JUN,Jnk,NFKB1,NFKBIA,NFkB (complex),PPARG,RELA,SP1,STAT1,STAT3,STAT6,TNF,TP53
Saponins p0.01- 2020-06-15 10:21 AM		CD3		complex		1.686		-0.136	2.554	2.21e-08	ATF4,CALM1 (includes others),CASP8,CCL4,CCR1,CD2,CD28,CDK1,COPB2,CTLA4,CXCL8,FYB1,GGT5,HGS,IFI35,IGF1,IGFBP5,IL18R1,IL21R,IRF1,IRF8,ITGA4,LAMP1,LCK,MMP2,MTA2,NFAT5,OGN,PDE4D,PLA2R1,PNP,PREP,PRF1,PTGER4,PYGL,RELB,RPL30,RRAGA,SEC14L1,SMPDL3B,SOCS1,STAT1,STOM,SUSD6,SYAP1,TGM2,THBS1,TMPO,TNFSF11,TRIM25,VDAC2,VIPR2,VPS4B,XAF1	Ap1,CD3,CSF2,EGR1,FOS,IL10,IL12 (complex),NFKB1,NFkB (complex),Nfat (family),RELA,RELB,SP1,STAT1,STAT3,STAT4,STAT6,TCR,TP53
Saponins p0.01- 2020-06-15 10:21 AM		E. coli serotype 0127B8 lipopolysaccharide		chemical - endogenous non-mammalian		1.05		-0.06	1.347	2.5e-08	ADGRG2,CASP8,CAV1,CCL2,CCN2,CD40,CXCL12,EDNRA,EDNRB,ELN,FZD2,GNAI2,GNL1,HCAR2,IGF1,IRF1,LAMC1,LGALS3,LOX,PCK1,PTGES,RSAD2,SEMA7A,STAT1,TGFBR3	Ap1,E. coli serotype 0127B8 lipopolysaccharide,HIF1A,IFNG,IL1B,IRF1,NFKB1,NFKBIA,NFkB (complex),RELA,SP1,STAT1,STAT3,TNF,TP53
Saponins p0.01- 2020-06-15 10:21 AM		IL10RA		transmembrane receptor	Inhibited	-3.327		-0.006	-3.292	2.56e-08	ADD3,ADGRL2,ANO1,BAX,CCN1,CD36,CD40,CLEC4E,CSRP2,CTLA4,DCN,DDIT4,EDNRB,EMP2,FBN1,FN1,GHR,GPR18,HCAR2,HPGD,IRF1,NLRC5,OGN,P3H2,PCK1,PCOLCE,PLAAT3,PYGL,RSAD2,SELENBP1,SPON1,STAT1,TAP2,TGM2	FOS,IL10,IL10RA,NFKB1,NFkB (complex),RELA,STAT1,STAT2,STAT3,STAT6,TP53,VDR
Saponins p0.01- 2020-06-15 10:21 AM		TCR		complex	Activated	3.489		-0.117	3.998	2.62e-08	CCL4,CCR1,CD28,CTLA4,CXCL13,CXCL8,CYTIP,DHX58,EGR1,ELL2,FLNA,HERC5,IDH2,IFI44L,IL18R1,IRF1,LAMP1,LCK,N4BP1,PDCD4,PFDN6,PIK3CD,PIK3R1,PIM1,PRDM1,PRF1,RELB,RPL30,RSAD2,SDCBP,SOCS1,STAT1,TLR7,TNFSF11,TOB1,TRAF3,ZAP70,ZC3HAV1	Ap1,BCL6,CD28,CD3,FOS,IL10,IL2,NFKB1,NFkB (complex),RELA,SP1,STAT1,STAT3,STAT6,TBX21,TCF3,TCR,TP53
Saponins p0.01- 2020-06-15 10:21 AM		PI3K (complex)		complex	Inhibited	-2.58		-0.127	-2.001	2.78e-08	ADRB2,ATF4,CCL2,CCL4,CCN2,CCR1,CD2,CDH2,COL1A1,CXCL8,DDIT4,FBLN5,FN1,FOSL1,FOXO1,GATA2,HIF1AN,HK1,IGF1,ITGB1,MCAM,MMP13,MMP2,MRC1,PDCD4,PIM1,PRDM1,RND3,SLC12A4,TGM2,THBS1,TRIM25,VCAM1	Akt,Ap1,CEBPB,ERK,FOSL1,FOXO1,FOXO3,JUN,Jnk,NFkB (complex),PI3K (complex),PPARG,RAS,RELA,SP1,STAT3,TP53,prostaglandin E2
Saponins p0.01- 2020-06-15 10:21 AM		sirolimus		chemical drug		-0.314		0.107	-1.018	2.89e-08	ACADVL,ARG1,ATF4,ATP6V1G1,BAX,CALD1,CCN2,CD151,CD209,CD36,CD40,CDK1,CEBPA,COL1A1,COL1A2,COX6A1,CTLA4,DDIT4,DPP7,DPYSL2,EGR1,FN1,HGS,IGFBP5,LGALS3,MMP13,MMP2,MRC1,NCAM1,PDCD4,PDGFRB,PIK3R1,PIM1,PSMB7,RPL21,RPL27A,RPL30,RPL7A,RPS8,SQLE,SQSTM1,STAT1,THBD,TMPO,TRIM25,VCAM1	Ap1,CTNNB1,D-glucose,FOS,FOXO1,FOXO3,HIF1A,IL13,JUN,MYC,NFKB1,NFkB (complex),PPARG,RELA,SP1,STAT1,STAT3,STAT6,TP53,VEGFA,sirolimus
Saponins p0.01- 2020-06-15 10:21 AM		MYCN		transcription regulator	Activated	3.949		-0.041	4.175	2.99e-08	BAX,CAV1,CCN2,CDH11,COL1A1,COL5A2,DPYSL3,FBN1,FKBP9,FN1,FRMD6,ITGA2,ITGB1,KDM5B,MAT2A,MMP2,MRC2,MYH9,NCAM1,NGFR,P3H1,PSMB7,RPL21,RPL27A,RPL30,RPS25,RPS8,SLIT3,TGM2,TIMP2,ZEB2,ZFAND5	Ap1,CEBPA,CEBPB,CTNNB1,ERK,FOSL1,HIF1A,ITGA2,ITGA3,ITGB1,JUN,MYC,MYCN,NFkB (complex),RUNX2,SP1,STAT3,TP53,YAP1
Saponins p0.01- 2020-06-15 10:21 AM		NFKBIA		transcription regulator		-1.283		-0.052	-0.974	3.15e-08	ADAMTS5,BAX,BCKDK,CAPZA2,CASP8,CCL11,CCL2,CCR1,CD40,CEBPD,COL1A2,COL2A1,COL5A2,CXCL12,CXCL8,DCN,FN1,FOXF2,IRF1,ITGA2,ITGB1,JDP2,KLF5,KRT18,MMP13,MMP15,MR1,NID1,OGN,PIK3R1,PIM1,PTGES,RELB,RPL27A,SAT1,SFRP1,SLC12A2,TIMP2,TMPO,TNC,UBE2H,VCAM1	Ap1,CHUK,IKBKB,IL6,JUN,NFKB1,NFKBIA,NFKBIE,NFkB (complex),RELA,RELB,SP1,STAT3,TNF,TP53
Saponins p0.01- 2020-06-15 10:21 AM		SP3		transcription regulator		0.128		-0.097	0.393	3.44e-08	ADD3,AKAP12,CD40,CDH2,CEBPA,COL1A1,COL1A2,COL2A1,CYP26A1,CYP51A1,EGR1,FOSL1,GHR,GNAI2,IGF1,ITGA2,LPL,MAT2A,MMP2,NCF2,PTGS1,SERPINH1,STAT1,TGFBR3,TGM1,TIMP2,TNC	Ap1,ESR1,HMGB1,Histone h3,JUN,MED1,MYC,NFkB (complex),Nfat (family),RAS,RELA,RNA polymerase II,SP1,SP3,STAT3,TGFB1,TP53
Saponins p0.01- 2020-06-15 10:21 AM		tributyltin		chemical reagent		-1.093		0.002	-1.1	3.96e-08	ACLY,CCN2,CEBPA,COL1A1,COL1A2,COL6A1,COL6A2,CYP26B1,DCN,ELOVL6,FN1,ITGB3,LPL,NGEF,PDGFRB,PPARA,STAT1,THBS1,THBS2,TNC	Akt,Ap1,ETS1,FOXO1,FOXO3,NFkB (complex),P38 MAPK,PPARG,RELA,RXRA,SP1,STAT3,TP53,tributyltin
Saponins p0.01- 2020-06-15 10:21 AM		FSH		complex		-1.224		-0.063	-0.95	4.01e-08	ADAMTS1,AKAP12,ARL6IP5,ATP2A2,BCKDK,CCN2,CDH2,CDK14,CLEC11A,COL15A1,CSNK1A1,DHRS3,ELL2,FKBP5,FOSL1,FOXO1,GK,HBP1,IGFBP4,ITGA5,KRT18,LOX,MMP2,MSMO1,P4HA2,PCK1,PIK3CD,PPARA,PTGS1,RAB5C,SH3BP4,SMAD2,STAT1,STK24,TGFBR3,THBS1,TIMP2,TOB1,VCL	AKT1,Akt,Ap1,CG,CTNNB1,Creb,ESR1,ESR2,FOXO1,FOXO3,FSH,NFkB (complex),PGR,PPARG,PPARGC1A,RUNX2,SP1,SP3,TP53,TWIST1,beta-estradiol,estrogen receptor,progesterone
Saponins p0.01- 2020-06-15 10:21 AM		WNT3A		cytokine	Inhibited	-2.319		-0.094	-1.805	5.76e-08	ACADVL,CCDC80,CCN1,CCN2,CCN4,CDH2,CEBPA,CLEC11A,COL1A1,COL2A1,COLEC12,CXCL12,DCN,DDIT4,FN1,GAS1,GGT5,IGFBP5,JDP2,LRRC17,MMP13,NCAM1,NGFR,OGN,PRDM1,PRICKLE1,SPRY1,TGFB3,THBS1,TNC,TNFSF11,VCAM1	Ap1,CTNNB1,EGR1,ERK1/2,FOXO1,FOXO3,JUN,MYC,NFkB (complex),PI3K (complex),RELA,ROCK,SMAD2,SMAD3,SNAI2,SP1,STAT3,TP53,WNT3A,YAP1
Saponins p0.01- 2020-06-15 10:21 AM		JUN		transcription regulator		-1.182		-0.102	-0.647	5.79e-08	AKAP12,ANGPTL2,ARG1,BAX,CALM1 (includes others),CAV1,CCL2,CCN1,CCN2,CDK1,CHL1,COL1A1,COL1A2,CXCL8,CXCR1,EHD4,FBLN5,FN1,FOSL1,HK1,HPGD,IGFBP4,ITGB1,LGALS3,LPAR1,MAT2A,MMP13,MMP2,NCAM1,NCF2,NR0B2,PDCD4,PIM1,PPP2CA,PRKCE,PTGES,PXDN,RELB,SLC6A6,STAT1,THBS1,TNC,VCAM1,ZEB2	Ap1,CTNNB1,EGR1,EP300,ESR2,ETS1,FOS,FOSL1,IL6,JUN,MYC,NFKB1,NFKBIA,NFkB (complex),Pkc(s),RB1,SP1,STAT3,TGFB1,TP53
Saponins p0.01- 2020-06-15 10:21 AM		tetradecanoylphorbol acetate		chemical drug		-1.224		-0.096	-0.463	6.41e-08	ADAM8,ADAMTS1,ARG1,ATP2A2,BAX,CAV1,CCL11,CCL2,CCL4,CCN1,CCN2,CD209,CD276,CD28,CD36,CDK1,CEBPA,CTLA4,CXCL13,CXCL8,CXCR1,DDIT4,DMBT1,EFNB2,EGR1,ETNPPL,FBN1,FFAR2,FKBP5,FOSL1,GATA2,GNAI2,IFI35,IGF1,IGFBP5,IL18R1,IRF1,IRF8,ITGA2,ITGA5,ITGB1,ITGB3,KLF5,LAMP1,LPL,MEIS2,MMP13,MMP2,MRC1,MYH9,MYO9B,NCOA7,NEU3,NFAT5,PCK1,PDCD4,PDE4D,PDGFRB,PIM1,PNP,PRF1,PRKCE,PTGER4,PTGES,PTGS1,RARB,RELB,RGS1,SELP,SLC12A2,…	FOS,HIF1A,IL1B,IL6,JUN,MYC,NFKB1,NFkB (complex),RELA,SP1,STAT1,STAT3,TGFB1,TNF,TP53,tetradecanoylphorbol acetate
Saponins p0.01- 2020-06-15 10:21 AM		estrogen receptor		group		0.878		0.008	0.837	6.66e-08	BAX,CALD1,CAV1,CCN2,CDH11,CLDN4,COL12A1,COL6A1,COL6A2,CXCL12,CXCL8,EGR1,F11R,FN1,IGF1,ITGB1,KRT18,MMP15,MMP17,PCDH10,PDGFD,SAT1,SLC9A3R1,TGFB3,TGFBR3,TIMP2,TJP3,TNC	Ap1,CEBPB,CTNNB1,EGF,EGR1,EP300,ESR1,ESR2,FOS,JUN,NFkB (complex),PGR,RB1,SMAD3,SP1,STAT3,TP53,beta-estradiol,estrogen,estrogen receptor
Saponins p0.01- 2020-06-15 10:21 AM		Immunoglobulin		complex	Activated	3.864		-0.007	3.911	6.8e-08	ACLY,ADAM19,BATF3,CCL2,CCL4,CD28,CD40,CD93,CDH2,CEBPD,CHN2,COX6A1,CRISPLD2,CXCL12,CXCL13,CXCL8,CXCR1,DDIT4,DPYSL2,DYSF,EDNRB,EGR1,FAIM,FKBP5,FN1,IDH2,IDH3A,IGFBP4,IL18R1,IRF1,IRF8,ITGA4,LAG3,LCK,LGALS3,LTB4R,MMP13,MMP2,NCF2,PCK1,PIK3C2A,PRDM1,PRF1,RELB,RSAD2,SAT1,SQLE,TGFBR3,THBD,TLR7,TMEM106B,TNFSF11,VCAM1,VCAN,ZEB2	Ap1,FOS,IFNG,IL10,IL2,IRF1,Immunoglobulin,MYD88,NFKB1,NFkB (complex),RELA,SP1,STAT1,STAT3,STAT6,TP53
Saponins p0.01- 2020-06-15 10:21 AM		STAT3		transcription regulator		-1.397		-0.091	-0.848	7.29e-08	ARG1,CCL11,CCL2,CCL4,CCN2,CCR1,CD209,CD40,CDH2,CDK1,CEBPA,CEBPD,CMPK2,COL1A1,COL1A2,CTLA4,CXCL13,CXCL8,CXCR1,CYP26A1,DMBT1,EGR1,FFAR2,FN1,HERC5,IFI35,IGFBP5,IL18R1,IL6ST,IRF1,ITGB1,KLF5,LOX,MMP13,MMP2,NEURL3,PCK1,PIM1,PRDM1,PRF1,ROR1,RSAD2,SELP,SOCS1,STAT1,THBD,THBS1,TNFSF11,TOB1,VCAN,XAF1	Ap1,CEBPB,FOS,HIF1A,IFNG,IL1B,IL6,IRF1,JUN,NFKB1,NFKBIA,NFkB (complex),RELA,SP1,STAT1,STAT3,TNF,TP53,prostaglandin E2
Saponins p0.01- 2020-06-15 10:21 AM		P38 MAPK		group	Inhibited	-2.3		-0.148	-1.491	7.42e-08	BAX,CAV1,CCL11,CCL2,CCN2,CD36,CD40,CEBPA,CEBPD,CXCL12,CXCL8,CYP4F3,EDNRB,EGR1,FLNA,FN1,HBP1,IGFBP5,ITGA4,ITGB3,KLF5,MMP13,MMP2,NFAT5,NGFR,PCK1,PRDM1,RAB7A,RND3,RRAD,SMAD2,STAT1,THBS1,TIMP2,TNFSF11,TNIP1,VCAM1	Ap1,FOS,FOXO1,HIF1A,IL1B,NFKB1,NFKBIA,NFkB (complex),P38 MAPK,RELA,SP1,STAT1,STAT3,TNF,TP53,VEGFA
Saponins p0.01- 2020-06-15 10:21 AM		BRD4		kinase	Inhibited	-3.313		-0.174	-2.581	7.46e-08	ACSL5,CCR1,CEBPA,COL1A1,COL1A2,FBN1,FN1,IRF1,IRF8,ITGA1,ITGA4,ITGA5,ITGB1,LCK,LOX,LOXL1,PDGFRB,PIM1,PRDM1,THBS1,THBS2	BRD4,CTNNB1,IL6,JUN,MYC,NFKB1,NFkB (complex),SP1,STAT3,TP53
Saponins p0.01- 2020-06-15 10:21 AM		FAS		transmembrane receptor	Activated	2.235		0.01	2.195	7.95e-08	BAX,CASP8,CCL2,CCL4,CCN2,CCR1,CD22,CD93,CEBPD,CLASP1,COL15A1,COL1A1,COL1A2,COL6A1,COL6A3,CXCL8,EGR1,FBN1,FLOT2,FOXO1,GNAI2,IL18R1,IRF1,LGALS3,MAPK7,MMP13,OPTN,PIK3CD,PKN2,PTGER4,RSAD2,SELP,THBD,TNC,TRAF3,TSPAN3,VCAM1	Ap1,ERK,FAS,FOSL1,IFNG,IRF1,NFKB1,NFKBIA,NFkB (complex),RELA,SP1,STAT1,STAT3,TP53
Saponins p0.01- 2020-06-15 10:21 AM		valproic acid		chemical drug		0.953		-0.014	1.024	8.19e-08	ANK3,ANTXR2,ATF4,AVPR2,BAG2,C8orf44-SGK3/SGK3,CASP8,CCL2,CCN1,CCR1,CD151,CD209,CD40,CEBPA,CHKA,CXADR,CYP51A1,ELOVL6,FRMD6,GNAI2,LOXL3,MMP13,MSMO1,NCAM1,NR0B2,P3H2,PDGFRB,POMP,PRSS23,PSMB7,PSME1,ROR1,SERPINH1,SQLE,SQSTM1,TENM3,TGM2,THBS1,THSD4,TMPO,TRAF3,UBE2H,UGT1A1	CTNNB1,ESR1,ESR2,FOXO1,JUN,LEP,MTOR,MYC,NFE2L2,NFKB1,NFkB (complex),NR3C1,Nr1h,PPARG,SP1,SREBF1,STAT1,STAT3,STAT6,TP53,TP63,TP73,beta-estradiol,cholesterol,cisplatin,valproic acid
Saponins p0.01- 2020-06-15 10:21 AM		MYD88		other		-1.002		-0.167	-0.145	9.31e-08	ALDH1A2,ARG1,CCL2,CCL4,CCN1,CCN4,CD40,CEBPD,CMPK2,CXCL12,CXCL13,CXCL8,EDNRB,EGR1,IGF1,IGFBP5,IRF1,IRF8,ITGA4,LPAR1,MARCO,MMP2,MRC1,PTGES,RELB,RSAD2,SOCS1,TNFSF11,VCAM1,ZAP70	Ap1,HIF1A,IL1B,IRF1,Jnk,MYD88,NFKB1,NFKBIA,NFkB (complex),PPARG,RELA,SP1,STAT1,STAT2,STAT3,STAT6,TLR4,VDR
Saponins p0.01- 2020-06-15 10:21 AM		PIK3R1	-0.622	kinase		-0.169		-0.104	0.211	1.05e-07	ATF4,CCL4,CD36,COL1A2,CXCL12,CXCL8,FOXO1,MMP2,NFE2L1,PCK1,PDGFRB,PIK3CD,PIK3R1,SELP,TGFB3,VCAM1	AKT1,Akt,Ap1,CEBPA,CEBPB,FOXO1,FOXO3,JUN,MYC,NFkB (complex),PIK3R1,PPARGC1A,RELA,SP1,STAT3,TGFB1,TNF,TP53,TWIST1
Saponins p0.01- 2020-06-15 10:21 AM		HIF1A		transcription regulator	Inhibited	-3.247		-0.129	-2.52	1.05e-07	ADAMTS1,AKAP12,ATP2A2,BAX,CAV1,CCN1,CCN2,CD36,CDH2,CHKA,CXCL12,CXCL8,CXCR1,CYP4F3,DDIT4,EDNRB,FN1,FZD2,GHR,IGF1,IGFBP5,ITGA1,ITGA5,ITGB3,KRT18,L1CAM,LOX,MMP13,MMP2,P4HA2,PCDH10,PLOD2,PPARA,PTGIS,SFRP1,SULF1,TGFB3,THBS1,TRIM21,VCAM1	Ap1,CEBPA,CEBPB,EPAS1,FOXO1,HIF1A,JUN,MYC,NFKB1,NFKBIA,NFkB (complex),RELA,SP1,STAT3,TNF,TP53,VEGFA,VHL
Saponins p0.01- 2020-06-15 10:21 AM		COL4A3		other						1.07e-07	CCN2,COL1A1,COL1A2,FN1,ITGA2,ITGB3,LAMC1,MMP2,TIMP2	AHR,Ap1,COL4A3,FOXO1,HIF1A,ITGAV,ITGB3,NFKB1,NFKBIA,NFkB (complex),RELA,SMAD2,SMAD3,SP1,STAT3,STAT6,TP53,VEGFA
Saponins p0.01- 2020-06-15 10:21 AM		BIRC5		other						1.08e-07	BAX,CCN2,COL1A1,COL5A2,CXCL13,FBLN1,FBN1,FN1,IGHM,ITGA5,LAMA4,MMP2,VWF	Ap1,BIRC5,CDKN2A,CTNNB1,EGR1,EP300,FOXO1,FOXO3,HIF1A,Hdac,JUN,NFkB (complex),RAC1,RB1,RELA,SP1,STAT3,TP53,VEGFA
Saponins p0.01- 2020-06-15 10:21 AM		TNFSF11	-0.745	cytokine		-0.799		-0.146	-0.043	1.1e-07	CAV1,CCL2,CCL4,CCR1,CD40,CDK14,CEBPA,CLEC11A,CLEC4E,CXCL8,FOSL1,FOXO1,GRB10,IGF1,IRF8,ITGA5,ITGB3,JDP2,LDB2,PIM1,PRDM1,PTGER4,PTPN23,RELB,SH3PXD2A,SOCS1,STAT1,TNFSF11,TNIP1,VCAM1	Ap1,EGR1,ERK1/2,HIF1A,IFNG,IL1B,IL6,IRF1,JUN,NFKB1,NFkB (complex),RELA,SP1,STAT1,STAT3,TNF,TNFSF11,TP53
Saponins p0.01- 2020-06-15 10:21 AM		calcitriol		chemical drug		-0.382		0.016	-0.472	1.16e-07	ADAM19,ALDH1A2,BAX,CASR,CCN1,CD40,CDK1,CEBPA,CEBPD,CENPQ,CPOX,CTLA4,CXCL12,CXCL8,EGR1,ELN,FBN1,FBN2,FN1,GHR,GNAI2,HPGD,IDH2,IFI44L,IGF1,IGFBP5,ITGA4,LAMP1,LPAR1,LPL,LRRC17,MRC1,NCAM1,NUSAP1,P3H2,PDCD4,PHEX,RSAD2,SARDH,SULF1,TFPI,THBD,THBS1,TLR7,TNFSF11,TSHZ3,TSKU,VCL	Ap1,CEBPB,CTNNB1,ERBB3,ESR1,ESR2,ETS1,NFkB (complex),P38 MAPK,RARA,RXRA,SMAD2,SP1,STAT1,STAT3,TP53,VDR,beta-estradiol,calcitriol,prostaglandin E2
Saponins p0.01- 2020-06-15 10:21 AM		poly rI:rC-RNA		biologic drug		1.835		-0.122	2.599	1.28e-07	AFAP1,APOL3,ATF4,ATP6V0A2,BAX,CCL11,CCL2,CCL4,CD209,CD36,CD40,CDH2,CEBPD,CLEC4E,CXCL8,DHX58,EGR1,FN1,FOSL1,GATM,IGF1,IRF1,ITGA5,KYNU,LGALS9,LPL,MARCO,MMP2,MOG,NLRC5,NMI,PARG,PIM1,PTPN23,RELB,RGS1,RSAD2,SAT1,SOCS1,STAT1,TAP2,THBS1,TRIM25,TRPV1,VCAM1,ZC3HAV1	HIF1A,IFNG,IL1B,IL6,IRF1,IRF3,IRF7,JUN,NFKB1,NFKBIA,NFkB (complex),RELA,SP1,STAT1,STAT3,TICAM1,poly rI:rC-RNA
Saponins p0.01- 2020-06-15 10:21 AM		IL1		group		-0.761		-0.119	-0.128	1.28e-07	ADAMTS1,ADAMTS5,ADRB2,BAX,CCL2,CCL4,CD40,CEBPD,COL1A1,COL2A1,CXCL8,DCN,EGR1,FN1,IGF1,IRF1,KYNU,LOX,MAP2K6,MMP13,MMP2,NGFR,PDGFRB,PPARA,PTGS1,RELB,SELP,TGFB3,TGM2,THBD,TLR7,TNC,TNFSF11,VCAM1,VCAN	Ap1,CEBPB,IL1,IL6,JUN,Jnk,NFKB1,NFKBIA,NFkB (complex),PPARG,RELA,SP1,STAT3,TNF,TP53,prostaglandin E2
Saponins p0.01- 2020-06-15 10:21 AM		IGF1	-0.781	growth factor	Inhibited	-2.121		-0.09	-1.585	1.31e-07	BAX,CCL11,CCL4,CCN1,CCN2,CDK1,CEBPD,CLEC11A,CNN1,COL1A1,COL2A1,CXCL8,DDIT4,EFNB2,EGR1,ELN,FN1,FOXO1,GATA2,GHR,IGF1,IGFBP4,IGFBP5,ITGA5,LAMP1,LPL,MGA,MMP13,MMP2,NCAM1,NCF2,PCOLCE,PDGFRB,PIM1,PTGER4,RARB,SLC12A4,SQLE,TAP2,THBS1,TRPV1,UBE2D2,VCAM1	AR,Ap1,CTNNB1,EGR1,ERK1/2,ESR1,ESR2,FOXO1,HRAS,IGF1,IL6,JUN,NFKB1,NFkB (complex),NOTCH1,PPARG,RELA,RNA polymerase II,SIRT1,SP1,STAT3,TP53,TP73,beta-estradiol
Saponins p0.01- 2020-06-15 10:21 AM		PLG		peptidase		-0.933		-0.174	-0.276	1.38e-07	ARG1,BAX,CAV1,CCL2,CCN1,CD40,COL1A1,COLEC12,CRK,EDNRB,GULP1,MRC1,PRKCE,RAB7A,TNFSF11	Ap1,CEBPB,ETS1,FOS,FOSL2,JUN,NFKB1,NFKBIA,NFkB (complex),P38 MAPK,PLG,RELA,SP1,STAT1,STAT2,STAT3,STAT6,TP53,VDR,prostaglandin E2
Saponins p0.01- 2020-06-15 10:21 AM		EGR1	0.729	transcription regulator		-0.525		-0.135	0.065	1.42e-07	ATP2A2,BAX,CACNA1H,CASP8,CAV1,CCL2,CCL4,CCR1,COL1A1,COL1A2,COL2A1,CXCL8,EGR1,FN1,FOSL1,HPGD,PTGES,RRAD,SLC12A2,SOCS1,SQLE,THBS1,TNFSF11,VCAM1	Ap1,EGR1,ERK,ERK1/2,FOS,FOSL1,FOSL2,JUN,NFKB1,NFKBIA,NFkB (complex),RELA,SP1,STAT3,TNF,TP53
Saponins p0.01- 2020-06-15 10:21 AM		collagenase		group		0		-0.185	0.584	1.53e-07	CCL11,CCL4,CEBPD,CXCL12,EGR1,FOSL1,IRF1,ITGA4,SELP,VCAM1	HMGB1,IL6,JUN,NFKB1,NFKBIA,NFKBIB,NFkB (complex),RELA,SP1,STAT3,TNF,TP53,Tnf (family),collagenase
Saponins p0.01- 2020-06-15 10:21 AM		cisplatin		chemical drug		-0.755		-0.07	-0.293	1.55e-07	ACADVL,ADAMTS1,ANXA4,ATF4,BAX,CASP8,CAV1,CCL2,CCN2,CCR1,CDK1,CEBPA,CHFR,CHKA,CLDN4,COL1A1,CXCL8,CYP26A1,DDIT4,DHRS3,EFEMP2,EGR1,EMP3,ESYT2,F11R,FN1,FOSL1,GAS1,GHR,GPC5,HK1,IDH2,IL6ST,IQSEC2,ITGB1,LGALS3,MCAM,MMP2,MRC1,NADSYN1,NCAM1,NCF2,NMI,NR0B2,P4HA2,PPARA,PTGES,SAT1,SLC6A6,SPEG,TFPI,THBS1,TOB1,TRPV1,TSPAN8,UBE2A,VCAM1	Ap1,CEBPA,CEBPB,ERK,FOS,FOSL1,FOSL2,HIF1A,JUN,MAPK9,MYC,NFkB (complex),RELA,SP1,STAT3,TP53,TP63,TP73,cisplatin
Saponins p0.01- 2020-06-15 10:21 AM		LDLR		transporter		0		0.047	-0.094	1.59e-07	ACLY,CCL2,CCL4,CCR1,CD36,CD40,CDK1,CEBPA,CLEC4E,CYTIP,EGR1,ELOVL6,GATM,GRAP2,HSPG2,ITGB3,LAG3,LPL,MMP2,NUSAP1,PPARA,PSMB7,RGS1,SOCS1,VCAM1,VCAN	APOE,Ap1,CTNNB1,EGR1,IFNG,IRF1,LDL,LDLR,LEP,LPL,NFKB1,NFKBIA,NFkB (complex),PPARG,RELA,SP1,STAT1,STAT3,STAT6
Saponins p0.01- 2020-06-15 10:21 AM		Collagen type I (complex)		complex	Inhibited	-2.66		-0.1	-2.306	1.75e-07	BAX,CDH2,COL1A1,EXOC3L2,FN1,ITGA1,ITGA2,ITGB1,MMP13,MMP2,PLOD2,SI,TIMP2,TNC	Ap1,CEBPB,Collagen type I (complex),FN1,FOXO1,HIF1A,KLF4,NFKB1,NFkB (complex),NOTCH1,PPARG,RB1,RHOA,RUNX2,SMAD2,SMAD3,SP1,STAT3,VEGFA
Saponins p0.01- 2020-06-15 10:21 AM		IgG		complex		-0.293		0.064	-0.611	2.29e-07	ATP6V0D1,CCL11,CCL2,CCL4,CD209,CD40,CEBPD,CLDN4,CRABP2,CXCL8,EGR1,FN1,FOXO1,GUK1,KRT18,LGALS3,PIM1,RND3,ST14,STK24,TAPBP,THBS1,TLR7,TNC,TOB1,VCAM1	AKT1,Ap1,ERK,FOS,FOSL1,FOXO1,IL6,IgG,JUN,NFKB1,NFkB (complex),PPARGC1A,RELA,SP1,STAT1,STAT3,TNF,TP53,TWIST1
Saponins p0.01- 2020-06-15 10:21 AM		F2R		g-protein coupled receptor	Inhibited	-2.232		-0.12	-1.764	2.59e-07	CCL2,CCN1,CCN2,CDH11,CXCL12,CXCL8,EGR1,FN1,MCAM,MMP2,SELP,TFPI,TGM2,THBS1,TJP3,VCAM1,VWF	Akt,Ap1,ERK,F2R,FOS,FOSL1,FOXO1,FOXO3,IL17A,JUN,NFKB1,NFKBIA,NFkB (complex),NOS3,Pkc(s),SP1,STAT3,TP53
Saponins p0.01- 2020-06-15 10:21 AM		F10		peptidase		-1.093		-0.185	-0.61	2.7e-07	CCL2,CCN1,CCN2,CXCL8,EGR1,MMP2,VCAM1	Ap1,ETS1,F10,F2,F2R,F7,FOS,FOXO1,HIF1A,JUN,NFKB1,NFKBIA,NFkB (complex),RELA,SP1,STAT3,VEGFA,YAP1
Saponins p0.01- 2020-06-15 10:21 AM		IL15		cytokine		1.538		-0.11	2.087	2.77e-07	ATF4,CALM1 (includes others),CCL11,CCL2,CCL4,CCN2,CCR1,CD2,CD28,CD40,CMKLR1,COPB2,CXCL12,CXCL8,FYB1,GGT5,HK1,IFI35,IL18R1,IL18RAP,IL21R,IRF1,ITGB1,LAMP1,LCK,MTA2,NCAM1,OGN,PDCD4,PIK3R1,PIM1,PNP,PRDM1,PRF1,PYGL,SMAD2,SOCS1,SYAP1,TNFSF11,VCAM1	FOS,IFNG,IL10,IL15,IL2,IRF1,IRF7,Interferon alpha,NFKB1,NFkB (complex),RELA,SP1,STAT1,STAT2,STAT3,STAT6,TP53
Saponins p0.01- 2020-06-15 10:21 AM		TEAD2		transcription regulator	Inhibited	-3.317		-0.176	-2.734	2.84e-07	CALD1,CCN1,CCN2,CDK1,COL5A2,EDNRA,IGFBP5,LOXL1,NUAK1,SH3BP4,SULF1,THBS1	CTNNB1,JUN,MRTFA,MRTFB,TEAD2,TP73,YAP1
Saponins p0.01- 2020-06-15 10:21 AM		triamcinolone acetonide		chemical drug		-0.74		-0.005	-0.718	3.09e-07	ANOS1,B4GALNT1,BAX,CD22,CHKA,CHL1,CXADR,CYTIP,EDNRA,EFNB2,EGR1,FKBP5,GAS1,GPR18,IGFBP4,IL6ST,MARVELD2,MMP13,PALLD,PRF1,SLC9A3R1,SPRY1,TRIM21,VWF,ZFAND5	FOXO3,NFkB (complex),NOTCH1,RB1,STAT3,Vegf,triamcinolone acetonide
Saponins p0.01- 2020-06-15 10:21 AM		tamoxifen		chemical drug		1.038		-0.006	1.07	3.29e-07	ATF4,BAX,CASP8,CAV1,CCDC80,CCN1,CD36,CDH11,CDH2,CEBPD,COL11A1,COL1A1,COL1A2,CXCL12,CXCL8,EPHX1,FN1,IDH3A,IGF1,IGFBP4,IRF1,LOXL3,LSS,MMP2,NR0B2,PPARA,PRSS23,SALL1,SLC9A3R1,SQSTM1,SYNE1,ZEB2	AGT,Ap1,CEBPA,CEBPB,EGR1,EP300,ESR1,ESR2,FOS,FOXO1,FOXO3,JUN,MYC,NFE2L2,NFkB (complex),RB1,SP1,SREBF1,STAT3,TP53,palmitic acid,tamoxifen
Saponins p0.01- 2020-06-15 10:21 AM		actinomycin D		biologic drug		0.553		0.092	0.09	3.67e-07	ATF4,BAX,CAV1,CCL11,CCL2,CCN1,CCN2,CD28,CDH2,CERS6,CLEC11A,COL1A2,COL2A1,CXCL8,FLNA,FN1,GUCY1A1,HK1,IGFBP4,IGFBP5,IRF1,LPL,LTB4R,MMP2,PTGIS,SFRP1,SLC12A4	Ap1,EGR1,EP300,ERK1/2,JUN,MYC,NFKB1,NFKBIA,NFkB (complex),RB1,RELA,SP1,STAT3,TGFB1,TNF,TP53,actinomycin D
Saponins p0.01- 2020-06-15 10:21 AM		INS		other		1.246		-0.031	1.368	3.8e-07	ACADVL,ACLY,ANO1,ASPH,CCN1,CCN2,CD36,CRABP2,EGR1,FOSL1,FOXO1,GRB10,IGF1,IGFBP4,IGFBP5,LPL,PCK1,PPM1B,PTGS1,RARB,SELP	AR,Akt,Ap1,CEBPA,EGR1,ESR1,ESR2,FOS,FOXO1,FOXO3,IGF1,INS,Insulin,NFkB (complex),NR3C1,PPARG,RNA polymerase II,SIRT1,SMAD3,SP1,TP53,estrogen,estrogen receptor
Saponins p0.01- 2020-06-15 10:21 AM		CHUK		kinase	Inhibited	-2.818		-0.15	-2.146	4.44e-07	ARL6IP5,CCL11,CCL2,CCL4,CCR1,CEBPD,CXCL12,CXCL13,CXCL8,DCN,ENAH,FOXF2,IFI35,ITGB3,KLF5,MAT2A,MMP13,MMP2,NID1,OGN,RELB,SFRP1,SQSTM1,TNIP1,VCAM1	Ap1,CHUK,HTT,IKBKB,IKBKG,NCOR2,NFKB1,NFKBIA,NFkB (complex),RELA,SP1,STAT3,TNF,TP53
Saponins p0.01- 2020-06-15 10:21 AM		ID3		transcription regulator		-0.757		0.012	-0.806	4.56e-07	BLK,CCL11,CCR1,CDK1,CXCL8,ELOVL6,FOXO1,IGFBP4,IRF8,ITGB3,JDP2,MAP2K6,MAPK7,MMP2,NFAT5,PIK3R1,PRDM1,PREP,RELB,SEMA7A,TGFBR3,TNFSF11,TRAF3,VCAM1	Akt,Ap1,CXCL8,FOXO1,FOXO3,GATA4,ID3,IL6,JUN,NFKB1,NFkB (complex),RXRA,SP1,STAT3,TBX5,TP53
Saponins p0.01- 2020-06-15 10:21 AM		IKBKB		kinase		-1.968		-0.113	-1.389	4.83e-07	BAX,CASP8,CCL11,CCL2,CCL4,CCN2,CCR1,CEBPD,CXCL12,CXCL8,DCN,EGR1,FOXF2,FOXO1,IRF1,ITGB3,KLF5,KRT18,MAT2A,MMP13,MMP2,NID1,OGN,RELB,SFRP1,SOCS1,TIMP2,TNC,VCAM1,VCAN	Ap1,CHUK,ERK,FOSL1,HTT,IKBKB,IKBKG,NCOR2,NFKB1,NFKBIA,NFKBIE,NFkB (complex),RELA,RELB,SP1,STAT3,TNF,TP53
Saponins p0.01- 2020-06-15 10:21 AM		Jnk		group		-0.84		-0.12	-0.257	4.85e-07	ALDH1A2,BAX,CCL11,CCL2,CCL4,CCN2,CD209,CD40,CDH2,COL1A1,CXCL12,CXCL8,EGR1,FN1,IGF1,ITGA4,MMP13,MMP2,MRC1,MRC2,PTGES,STRA6,TGM2,VCAM1,VCAN	APP,Ap1,CTNNB1,EGR1,ERK1/2,IL1,IL6,JUN,Jnk,NFKB1,NFKBIA,NFkB (complex),RELA,SP1,STAT1,STAT3,TP53
Saponins p0.01- 2020-06-15 10:21 AM		bucladesine		chemical toxicant		-1.414		-0.105	-0.87	4.98e-07	ADAMTS1,ADCY8,ADGRL2,AGL,CDH2,CTLA4,CXCL8,EGR1,ENPP1,FOSL1,FOXO1,IGF1,IGFBP5,ITGA1,MAT2A,MCAM,MMP13,MMP2,NCAM1,PCK1,PDE10A,PDE4D,PTGER4,PTGS1,RARB,SLC9A3R1,STOM,TGFB3,TGFBR3,THBD,TIMP2,TNFSF11,XAF1,ZEB2	Ap1,CEBPB,CTNNB1,Creb,EGR1,EP300,ESR2,MYC,NFkB (complex),PGR,PPARG,RB1,SMAD3,SNAI2,SP1,STAT3,TP53,bucladesine,cyclic AMP,estrogen receptor,progesterone
Saponins p0.01- 2020-06-15 10:21 AM		TGM2	-1.157	enzyme		-0.799		-0.081	-0.394	5.03e-07	CCL2,CD36,CD93,CSRNP1,CXCL8,CYP4F3,FFAR2,FN1,IFI35,ITGB3,LGALS9,LRRK2,MMP2,NCF2,PARP9,PDGFRB,PIM1,PTGES,PTGS1,SDCBP,SELP,SEMA7A,STAT1,THBS1,TNIP1,XAF1	Akt,Ap1,FN1,FOS,FOXO1,FOXO3,IL6,IRF3,JUN,NFKB1,NFkB (complex),SMAD2,SMAD3,SP1,SRC (family),STAT1,STAT3,TGM2,TP53,YAP1
Saponins p0.01- 2020-06-15 10:21 AM		MAPK1		kinase	Inhibited	-2.747		-0.001	-2.742	5.04e-07	AKAP12,ANTXR2,CAV1,CCDC80,CCL2,CCL4,CCN2,CDH2,CRABP2,CXCL8,DCN,EGR1,ENDOD1,FAM20A,FN1,FOXO1,HERC5,IFI35,ITGA5,ITGB3,LAG3,LAMA4,LGALS3,LOX,MMP13,MMP2,NMI,PAIP1,PARP12,PLXDC1,STAT1,TNFSF11,TRIM21,TRIM25,TSKU,ZC3HAV1	Ap1,CTNNB1,EGR1,ERK,ERK1/2,FOS,FOSL1,HIF1A,IRF1,JUN,MAPK1,NFKB1,NFkB (complex),PRL,RELA,SP1,STAT1,STAT3,TP53,VHL
Saponins p0.01- 2020-06-15 10:21 AM		INSR		kinase		1.91		-0.138	2.404	5.2e-07	ACADVL,ACSL5,CCL2,CCL4,CCN2,CD36,CDK1,CEBPA,COL6A3,CYP51A1,DDR2,EGR1,FBLN1,GAS1,GRB10,IDH3A,IGF1,ITGA5,LDB2,LSS,MMP2,MSMO1,OGN,PDCD4,PFDN6,PIM1,PPARA,RAB7A,RPL7A,SAT1,SQLE,TGFB3,THBS2,VCAM1,ZFAND5	ADIPOQ,Ap1,CEBPA,CTNNB1,D-glucose,FOS,FOXO1,FOXO3,HIF1A,IGF2,INSR,Insulin,JUN,NFKB1,NFKBIA,NFkB (complex),NR3C1,PPARA,PPARG,SMAD3,SP1,STAT3,TNFRSF1A,TP53,estrogen receptor
Saponins p0.01- 2020-06-15 10:21 AM		LMNA		other		-1.96		0.03	-2.017	5.5e-07	AGPAT3,CCN2,CD28,CD93,CEBPA,CERS6,COL11A1,COL12A1,COL1A1,DCN,ELN,FN1,GULP1,IRF1,IRF8,KCNE4,KLF5,KRT18,MCAM,MMP15,PKD1,PPARA,RHPN2,SEMA7A,SSUH2,STAT1,TIMP2,TMPO	Ap1,EGR1,ERK1/2,FOXO3,Hdac,IL6,JUN,LMNA,NFKB1,NFkB (complex),NR3C1,RB1,RELA,SP1,SREBF1,STAT1,STAT3,TNF,TP53,UBE2I
Saponins p0.01- 2020-06-15 10:21 AM		Am 580		chemical reagent		-1.818		-0.027	-1.726	5.53e-07	CYP26B1,CYP51A1,IRF1,LSS,PDCD4,PPARA,RARB,SQLE,STRA6,TGM2,THBD,TNFSF11	Am 580,CEBPB,CTNNB1,Ca2+,Creb,EP300,MYC,NCOR2,NFkB (complex),NOTCH1,NR4A1,PPARG,RARA,RXRA,SP1,STAT1
Saponins p0.01- 2020-06-15 10:21 AM		E. coli B5 lipopolysaccharide		chemical - endogenous non-mammalian		0.279		-0.089	0.745	5.95e-07	ADAMTS1,ADRB2,CCL11,CCL2,CCL4,CCR1,CD40,CEBPA,CHFR,CRK,CTLA4,CXCL13,CXCL8,IL18RAP,IL21R,IL6ST,IRF1,MAT2A,MMP13,NCF2,PRDM1,SELENBP1,TGFB3,TGFBR3,TGM2,THBS1,TLR7,TNFSF11	E. coli B5 lipopolysaccharide,FOS,HIF1A,IL10,IL18,IL1B,IL6,JUN,NFKB1,NFKBIA,NFkB (complex),RELA,SP1,STAT1,STAT3,STAT6,TP53
Saponins p0.01- 2020-06-15 10:21 AM		IL6R		transmembrane receptor		-1.614		-0.11	-1.226	6.25e-07	CCL2,CD36,COL1A1,COL1A2,COL2A1,CXCL8,FN1,IGF1,IGFBP5,IL6ST,IRF1,MMP13,MMP2,TNFSF11,VCAM1	Ap1,ETS1,FOS,IL6,IL6R,JUN,Jnk,NFKB1,NFKBIA,NFkB (complex),P38 MAPK,PPARG,RELA,SP1,STAT1,STAT3,TP53
Saponins p0.01- 2020-06-15 10:21 AM		HTT		transcription regulator	Inhibited	-2.433		-0.038	-2.291	6.43e-07	ADAMTS5,AKAP12,ATP2A2,BMP1,CA4,CCN2,CCN4,CDH11,CEBPA,CHKA,COL16A1,COL6A1,COL6A3,COX6A1,CSNK1E,CYP51A1,DCN,EDNRB,EGR1,EMP3,ETNPPL,FN1,FOSL1,IDH3A,IGFBP5,ITGB1,KLF5,LOX,MCAM,MEIS2,MMP2,MPRIP,NDUFA12,NGEF,NGFR,NR1D2,PDE10A,PLCB1,PPARA,PSME1,PTPN23,RARB,RNF34,SERPINH1,SFRP1,SLC12A2,SQSTM1,STX12,TGM2,THBS2,UBE2H,VCAM1,VDAC2,VIPR2,ZNF706	Ap1,CTNNB1,Ca2+,Creb,ETS1,FOXO1,HTT,MTOR,MYC,NFKBIA,NFkB (complex),NOTCH1,NR3C1,P38 MAPK,PTEN,RB1,SP1,STAT1,STAT3,TAF4,TP53
Saponins p0.01- 2020-06-15 10:21 AM		SRF		transcription regulator		0.619		-0.072	0.921	7.02e-07	AKAP12,ARHGAP20,AZI2,CALD1,CCN2,CEBPD,CEBPE,CNN1,CSRP2,CYLD,EGR1,FLNA,FOSL1,GCKR,HSPG2,IGF1,IGHM,ITGA1,ITGA9,ITGB1,KRIT1,LPL,MYH9,NCOA7,PDCD10,PLA2R1,RAMP1,RND3,SELP,TJP3,TNC,VCAN,VCL	Ap1,ESR2,ETS1,FOS,JUN,MRTFA,MRTFB,SP1,SRF,TEAD,TEAD1,YAP1
Saponins p0.01- 2020-06-15 10:21 AM		NOTCH1		transcription regulator		-0.327		-0.025	-0.202	7.5e-07	ADAM19,CCN1,CCN2,CEBPA,CEBPD,CNN1,COL1A1,COL1A2,CXCL8,EFNB2,FOSL1,GATA2,IGFBP4,IRF1,IRF8,ITGB1,LOX,MCAM,MMP2,NGFR,NR2F2,PDGFRB,RELB,RND3,SOCS1,TGFB3,TGFBR3,TNFSF11	CEBPA,CEBPB,FOS,HIF1A,JUN,MYC,MYOCD,NFKB1,NFKBIA,NFkB (complex),NOTCH1,RB1,RELA,RUNX2,SMAD3,SP1,STAT1,STAT3,TNF,TP53
Saponins p0.01- 2020-06-15 10:21 AM		IL1A		cytokine		-1.411		-0.129	-0.759	7.63e-07	ADAMTS1,ADAMTS5,BAX,CCL11,CCL2,CCL4,CCN1,CD40,CXCL12,CXCL8,FOSL1,HSPG2,IGF1,IGFBP5,IRF1,ITGA5,ITGB1,ITGB3,LGALS9,LOX,MCAM,MMP13,MMP2,NR2F2,PTGES,TNFSF11,VCAM1	Ap1,CEBPB,IL1A,IL6,JUN,Jnk,MYD88,NFKB1,NFkB (complex),PPARG,RELA,SP1,STAT1,STAT3,TNF,TP53,prostaglandin E2
Saponins p0.01- 2020-06-15 10:21 AM		lysophosphatidic acid		chemical - other		-1.62		-0.138	-1.102	7.77e-07	CACNA2D1,CCL11,CCL2,CCL4,CCN1,CCN2,CD36,CXCL8,EGR1,FKBP5,KLF5,LPL,PCK1,PDGFRB,SOCS1,VCAM1	Akt,Ap1,ETS1,FOS,FOSL1,FOXO1,FOXO3,JUN,NFKB1,NFKBIA,NFkB (complex),P38 MAPK,Pkc(s),RELA,SP1,STAT3,TP53,lysophosphatidic acid
Saponins p0.01- 2020-06-15 10:21 AM		PTEN		phosphatase		-0.694		0.005	-0.723	8.48e-07	ARG1,ASPH,BAX,BMP1,CD40,CDH2,CEBPA,COL5A2,CSNK1E,CXCL13,CXCL8,EFNB2,ELOVL6,FN1,FOXO1,GPR4,IDH2,IDH3A,IGF1,IGFBP5,ITGB1,KLF5,L1CAM,LAMP1,LEPROT,LGALS3,LSS,MAT2A,MCAM,MMP2,MRC1,NCAM1,NGFR,NR2F2,PDCD4,PDGFRB,PIK3R1,PIM1,PTGS1,PYGL,RAB5C,SAT1,SFRP1,SMAD2,SNX3,SOGA3,STOM,SURF4,TAF10,THBS1,TOM1,VCAM1,ZEB2	AKT1,Ap1,CEBPA,CEBPB,FOXO1,FOXO3,IGF1,JUN,MYC,NFkB (complex),PI3K (complex),PPARGC1A,PTEN,RELA,SP1,STAT3,TNF,TP53,TWIST1
Saponins p0.01- 2020-06-15 10:21 AM		SMAD3		transcription regulator		-1.503		-0.101	-1.054	8.73e-07	ABI2,ATF4,CCL2,CCL4,CCN2,CDH11,CDH2,CDH6,COL1A1,COL1A2,COL2A1,COL6A1,COL6A3,CRISPLD2,CYP51A1,EGR1,ELN,FBN2,FN1,ITGB1,LPAR1,MMP13,RPS8,SPON1,TGFB3,THBS1,TNC,ZEB2	Ap1,CTNNB1,FOS,FOXO1,JUN,MYC,NFKB1,NFKBIA,NFkB (complex),SMAD1,SMAD2,SMAD3,SMAD7,SNAI2,SP1,STAT1,STAT3,TGFB1,TP53,Tgf beta
Saponins p0.01- 2020-06-15 10:21 AM		GNA15		enzyme						1e-06	ADD3,AKAP12,ARG1,CEBPD,CXCL8,ENPP1,FBLN5,FOSL1,LGALS3,MAT2A,PRSS35,SELENBP1,SLC6A6,SYNE1,TGFB3,THBD,VCAN	Ap1,CTNNB1,FOS,GNA15,HRAS,IKBKB,NFKB1,NFKBIA,NFkB (complex),NOTCH1,SP1,STAT1,STAT3,TP53,TP73
Saponins p0.01- 2020-06-15 10:21 AM		RUNX3		transcription regulator	Activated	3.348		0.126	2.851	1.06e-06	ASPH,BAX,CCN1,CCN2,CDH11,COL12A1,CXCL8,FBN1,FLNA,FZD2,IL6ST,LOX,MID1,MMP2,NUAK1,PXDN,TIMP2,VWF	CTNNB1,FOXO3,HIF1A,JUN,MRTFA,MRTFB,NFkB (complex),NOTCH1,RB1,RUNX3,STAT3,TEAD1,TEAD4,TP53,TP73,VHL,Vegf,YAP1
Saponins p0.01- 2020-06-15 10:21 AM		MAP2K1		kinase	Inhibited	-2.151		-0.146	-1.526	1.07e-06	CAPN3,CCL2,CCL4,CCN1,CCN2,CEBPA,COL1A1,COL1A2,CXCL8,FLNA,FOSL1,ITGA5,ITGB1,ITGB3,LGALS3,MMP13,MMP2,MOG,PIM1,SMAD2,TGM2,THBS1,TNC	Ap1,FN1,FOS,FOSL2,FOXO1,FOXO3,IL6,JUN,MAP2K1,MYC,NFKB1,NFkB (complex),PI3K (complex),SMAD2,SMAD3,SP1,STAT3,TGFB1,TP53
Saponins p0.01- 2020-06-15 10:21 AM		SEMA7A	-0.734	transmembrane receptor		-1.414		-0.185	-0.892	1.09e-06	BAX,CCN2,CCN4,COL1A1,COL1A2,EGR1,ELN,FN1	Akt,Ap1,CTNNB1,FOXO1,FOXO3,HIF1A,ITGB1,SEMA7A,SP1,STAT3,TP53
Saponins p0.01- 2020-06-15 10:21 AM		NFKB1		transcription regulator		0.991		-0.131	1.533	1.09e-06	ARG1,BAX,BLK,CASR,CCL11,CCL2,CCL4,CCN1,CCN2,CD3G,CD40,CEBPA,COL1A1,COL1A2,COL2A1,CXCL8,EGR1,IGHM,IRF1,MAT2A,MMP13,NMI,RELB,RGS1,SELP,STAT1,UBE2H,VCAM1	Ap1,CEBPA,FOS,HMGB1,IL6,IRF1,JUN,NFKB1,NFKBIA,NFkB (complex),RELA,RELB,SP1,STAT1,STAT3,STAT6,TP53,cytokine
Saponins p0.01- 2020-06-15 10:21 AM		Pam3-Cys-Ser-Lys4		chemical reagent		0.301		-0.127	0.818	1.15e-06	ALDH1A2,CASP8,CCL2,CCL4,CCR1,CD40,CXCL13,CXCL8,CXCR1,CYLD,IRF1,ITGA4,MMP2,PTGES,RELB,RGS1,SELP,STAT1,TGFB3,TRAF3	Ap1,IL10,MYD88,NFKB1,NFKBIA,NFkB (complex),Pam3-Cys-Ser-Lys4,RELA,SP1,STAT1,STAT3,TLR2,TNF,TP53
Saponins p0.01- 2020-06-15 10:21 AM		PTK2		kinase		-1.863		-0.072	-1.652	1.25e-06	CCN1,COL1A1,COL1A2,FN1,ITGA5,KRT18,MMP2,PALLD,PDGFRB,THBS1,TNC,VCAM1	Ap1,CEBPA,CEBPB,EGR1,FOXO1,Focal adhesion kinase,HIF1A,JUN,MAP2K1,MYC,NFKB1,NFkB (complex),PTK2,RELA,SMAD2,SMAD3,SP1,SRC,STAT3,TP53,VEGFA
Saponins p0.01- 2020-06-15 10:21 AM		PTH		other	Inhibited	-2.942		-0.116	-2.476	1.31e-06	ADAMTS1,ADD3,ANK3,ATP2A2,CCL2,CCN2,COL1A1,COL1A2,COL2A1,CXCL12,EFNB2,FN1,IGF1,IGFBP5,MMP13,MMP2,PHLDB2,RGS1,SNX3,ST14,TNFSF11	Ap1,CREB1,ESR2,ETS1,FOS,FOXO1,IL6,IL6R,JUN,NFKB1,NFKBIA,NFkB (complex),PTH,PTHLH,RB1,RELA,SP1,SPP1,STAT1,STAT3
Saponins p0.01- 2020-06-15 10:21 AM		IL2		cytokine		1.276		-0.111	1.956	1.39e-06	ADAM19,ADAM8,ARHGAP12,BAX,CCL11,CCL2,CCL4,CCR1,CD2,CD28,CD3G,CD40,CEBPA,CHN2,CMKLR1,CSRNP1,CTLA4,CXCL12,CXCL8,CXCR1,CYTIP,FOXO1,IGFBP4,IL18R1,IL18RAP,IRF1,ITGA1,ITGA2,ITGA4,ITGB1,L1CAM,LCK,LTB4R,MAP2K6,MMP2,NDUFA12,NMI,PDCD4,PIM1,PLCB1,PNP,PRDM1,PRF1,RPL21,SELP,SOCS1,TGFBR3,TNFSF11,UBE2W	Ap1,FOXO1,HIF1A,HMGB1,IL10,IL12 (complex),IL1B,IL2,IL4,Immunoglobulin,NFKB1,NFkB (complex),RELA,SP1,STAT1,STAT3,STAT4,STAT6
Saponins p0.01- 2020-06-15 10:21 AM		FASN		enzyme		0.137		-0.098	0.474	1.4e-06	ACLY,CAV1,CD36,CDH2,CXCL8,DDIT4,EDNRB,ELOVL6,FOXO1,LPL,LRRK2,PCK1,TBXA2R	Akt,Ap1,CEBPA,ESR1,FASN,FOXO1,FOXO3,HNF4A,Insulin,NFE2L2,NFkB (complex),NR3C1,Nr1h,PPARG,RELA,SMAD3,SP1,SREBF1,STAT3,TNF,TP53,cholesterol
Saponins p0.01- 2020-06-15 10:21 AM		RETNLB		other	Inhibited	-2.673		-0.171	-2.034	1.41e-06	BMP1,CCL2,CCN2,CCN4,CCR1,COL1A1,COL1A2,ELN,FN1,IGF1,MID1,MMP2,SFRP1,STOM	Akt,Ap1,FOXO1,FOXO3,IL6,JUN,Jnk,NFKB1,NFkB (complex),PI3K (complex),PPARG,RELA,RETNLB,SP1,STAT3,TNF,TP53
Saponins p0.01- 2020-06-15 10:21 AM		TMPO	0.62	other	Inhibited	-2.236		-0.185	-1.823	1.42e-06	COL11A1,COL12A1,COL1A1,MMP15,TIMP2
Saponins p0.01- 2020-06-15 10:21 AM		TEAD3		transcription regulator	Inhibited	-3.317		-0.168	-2.76	1.47e-06	CALD1,CCN1,CCN2,COL5A2,EDNRA,IGFBP5,LOXL1,NUAK1,SH3BP4,SULF1,THBS1
Saponins p0.01- 2020-06-15 10:21 AM		FOXC2		transcription regulator	Inhibited	-2.843		-0.119	-2.44	1.52e-06	ADD1,ADRB2,BAX,CDH2,CEBPA,EFNB2,FN1,ITGB3,LPL,MMP2,PDGFRB,PPARA	Akt,Ap1,CTNNB1,EGR1,ERK1/2,FOXC2,FOXO1,FOXO3,JUN,MET,NFKBIA,NFkB (complex),PPARG,RELA,RXRA,SP1,STAT3,TP53
Saponins p0.01- 2020-06-15 10:21 AM		EZH2		transcription regulator		-0.017		0.014	-0.079	1.57e-06	ADRB2,BMP1,CDH2,CEBPA,COL1A1,COL1A2,CRISPLD2,CSNK1A1,CXCL8,EGR1,FBLN1,FBN1,FKBP5,FOXF2,IGF1,IL18R1,IL18RAP,ITGA1,MMP2,NCOA7,NGFR,PARP12,PARP9,PCDH10,PHEX,POU2F3,PRDM1,PRICKLE1,PTGES,SCAMP2,SFRP5,SH3BP4,SOCS1,SULF1,TIMP2	Ap1,EZH2,FOS,FOSL1,HMGB1,Histone h3,JUN,MED1,Mapk,NFKB1,NFKBIA,NFkB (complex),RELA,RNA polymerase II,S100A8,S100A9,SP1,STAT1,STAT3,TP53
Saponins p0.01- 2020-06-15 10:21 AM		SPP1		cytokine		-0.779		-0.115	-0.31	1.58e-06	ARG1,BAX,CASP8,CCL2,CCL4,CDH2,COL1A1,CXCL12,CXCL8,FN1,HMOX2,IGF1,ITGA2,ITGB3,KRT18,LOX,MMP13,MMP2,MTA2,PIK3R1,TNFSF11,VAT1	AR,Ap1,CXCL12,EGFR,ESR1,ESR2,FOS,HIF1A,JUN,Jnk,MYC,NFkB (complex),Nfat (family),PPARG,RELA,SP1,SPP1,STAT3,TGFB1,TP53
Saponins p0.01- 2020-06-15 10:21 AM		IGF2		growth factor		-0.471		-0.071	-0.263	1.59e-06	CCN2,CD36,CDK1,EGR1,ELOVL6,FN1,GAS1,GHR,GNAI2,IGF1,IGFBP4,IGFBP5,ITGA5,OGN,PDCD4,PFDN6,PIK3R1,PIM1,SAT1,THBS2,ZFAND5	Ap1,CTNNB1,EGR1,FOS,FOXA2,FOXO1,FOXO3,Growth hormone,IGF1,IGF2,INS,INSR,LDL,NFKB1,NFkB (complex),PPARG,RXRA,SP1,STAT3,STAT5a/b,TP53
Saponins p0.01- 2020-06-15 10:21 AM		IRF7		transcription regulator	Activated	4.474		-0.185	5.3	1.59e-06	ATF4,CD40,CMPK2,CTLA4,DHX58,HERC5,IFI35,IFI44L,IRF1,IRF8,NMI,PARP12,PSME1,RSAD2,SOCS1,STAT1,TAP2,TMPO,TRIM21,XAF1,ZC3HAV1	IFN alpha/beta,IFNA2,IFNB1,IRF1,IRF3,IRF7,Interferon alpha,NFKB1,NFkB (complex),SMAD3,SNAI1,STAT1,STAT2,STAT3,STAT6
Saponins p0.01- 2020-06-15 10:21 AM		levodopa		chemical - endogenous mammalian		0.14		-0.021	0.287	1.65e-06	ABI2,ACY1,ADD3,ATP2A2,BAX,CACNA1H,CXCL12,CYLD,DGKB,DPP7,EDNRB,EGFL7,F11R,FBLN1,FKBP5,FOSL1,FOXO1,GRB10,GUCY1A1,IGFBP5,KDM5B,LAG3,LDB2,LGALS8,MAPK11,MAT2A,MEIS2,MOB3A,MSMO1,MYO9B,NGEF,NUAK1,PDCD4,PDE4DIP,PIEZO2,PIK3R1,PLEKHA2,PRICKLE1,PTGIS,RAMP1,RARB,RELN,RIMS1,SEC14L1,SNX9,SOBP,SYNE1,TRIM25,TSPAN3,VAT1,ZEB2
Saponins p0.01- 2020-06-15 10:21 AM		curcumin		chemical drug		1.246		0.068	0.874	1.71e-06	ADAMTS5,BAX,CAV1,CCL2,CCN2,CD36,CDK1,CEBPA,CLDN4,COL1A1,COL1A2,CSNK1A1,CXCL8,EGR1,FOSL1,IGFBP4,IGFBP5,LPL,MMP13,MMP2,NCAM1,PDGFRB,PIM1,PPARA,PTGES,PTGIS,RAB3A,SOCS1,TBXA2R,TNFSF11,TOB1,UBE2E2,VCAM1	Ap1,EGR1,EP300,FOS,FOSL2,FOXO1,HIF1A,IL1B,IL6,JUN,NFKB1,NFkB (complex),PPARG,RB1,RELA,RXRA,SP1,STAT3,TP53,curcumin
Saponins p0.01- 2020-06-15 10:21 AM		SIRT1		transcription regulator		-1.405		0.067	-1.781	1.76e-06	ADAMTS5,ANO1,ANXA4,ARG1,BAX,CAV1,CD36,CDH2,CMPK2,DHX58,FN1,FOXO1,IDH2,IGF1,IGHM,KDM5B,LAMA4,LCK,LGALS3,MAT2A,MMP13,MMP2,NLRC5,NPNT,P3H3,PARP12,PCK1,RELB,RSAD2,SFRP5,SSBP3,STAT1,TFPI,THBD,TIMP2,TNFSF11	Ap1,FOS,FOSL2,IFNG,IRF1,JUN,NFKB1,NFKBIA,NFkB (complex),RELA,SIRT1,SP1,STAT1,STAT3,TNF,TP53
Saponins p0.01- 2020-06-15 10:21 AM		EPAS1		transcription regulator	Inhibited	-2.866		-0.144	-2.267	1.86e-06	ACLY,AKAP12,ARG1,CAV1,CCN1,CCN2,CEBPA,CHKA,CXCL12,CYP51A1,DGAT1,DMXL1,FN1,IGFBP5,ITGB3,L1CAM,LOX,LPL,MMP13,NEU3,PCDH10,PLOD2,TGFB3,TRIM21,VCAM1	AR,Ap1,CTNNB1,EGFR,EGR1,EPAS1,ERK1/2,FOXO3,HIF1A,JUN,MRTFA,MRTFB,MYC,NFkB (complex),NOTCH1,RB1,RELA,SMAD3,SNAI2,SP1,STAT3,TP53,TP73,Vegf,YAP1
Saponins p0.01- 2020-06-15 10:21 AM		RC3H1		enzyme	Inhibited	-2.538		0.163	-3.051	1.97e-06	CCL2,CCL4,CXCL13,FOSL1,IFI44L,IL6ST,IRF1,PARP9,RSAD2,SHMT2,STAT1,TRIM21,TRIM25	FOS,IL6,JUN,NFKB1,NFKBIA,NFkB (complex),RC3H1,RELA,SP1,STAT1,STAT3,TP53
Saponins p0.01- 2020-06-15 10:21 AM		Ifnar		group	Activated	2.867		-0.173	3.533	2.02e-06	CCL2,CD40,IFI35,IRF1,IRF8,ITGA4,NLRC5,RSAD2,STAT1,TAP2,TAPBP,TLR7,TRIM21,VCAM1,XAF1	HIF1A,IFNB1,IFNG,IL1B,IRF1,IRF3,Ifnar,NFKB1,NFkB (complex),RELA,SP1,STAT1,STAT2,STAT3,STAT6,VDR,poly rI:rC-RNA
Saponins p0.01- 2020-06-15 10:21 AM		RAS		group		-1.523		-0.119	-1.128	2.11e-06	CAV1,CCL2,CCN2,CEBPA,CLDN4,CXCL8,EGR1,FN1,FOSL1,IGF1,IRF1,MMP13,MMP2,PDCD4,PRDM1,PTGES,STAT1,TGM2	Ap1,EGR1,ERK,ERK1/2,FOSL1,FOXO1,FOXO3,IL6,JUN,Jnk,NFKB1,NFkB (complex),PI3K (complex),PPARG,RAS,RELA,SP1,STAT3,TP53
Saponins p0.01- 2020-06-15 10:21 AM		fluticasone propionate		chemical drug		-0.725		-0.007	-0.695	2.12e-06	C8orf44-SGK3/SGK3,CCL2,CD36,CXCL8,DCN,DDIT4,FBLN5,FKBP5,HPGD,IRF8,LPL,MDFIC,OLFML3,PTGS1,SPRY1,STAT1,TCN2,TFPI,TGM2,THBS1,VWF	CEBPA,CEBPB,EP300,IL4,JUN,NFkB (complex),NR3C1,PPARG,RNA polymerase II,SP1,STAT1,STAT3,STAT6,TP53,fluticasone propionate
Saponins p0.01- 2020-06-15 10:21 AM		hydrocortisone		chemical - endogenous mammalian		-0.807		-0.035	-0.662	2.26e-06	CCL2,CCN2,CD40,CDH11,CDH2,CDK1,CEBPA,CEBPD,CXCL8,FN1,GPR153,IGF1,IGFBP4,IGFBP5,ITGA2,LPL,NUSAP1,PTGS1,SFRP1	AR,CEBPB,CTNNB1,EGF,EGFR,HIF1A,IL6,JUN,NFKB1,NFkB (complex),NR3C1,RELA,SP1,STAT3,TNF,TP53,dexamethasone,hydrocortisone
Saponins p0.01- 2020-06-15 10:21 AM		TAF4		transcription regulator	Activated	2.416		0.113	2.082	2.32e-06	CCN2,CDH11,COL6A3,DCN,GAS1,KLF5,LRRC15,MMP13,MMP2,OLFML3,TAF10,TGFB3,TGM1,THBS1,THBS2
Saponins p0.01- 2020-06-15 10:21 AM		EGR2		transcription regulator		-0.082		-0.152	0.502	2.33e-06	CDH6,CHKA,COL11A1,CYP51A1,DMBT1,EGR1,FLOT2,GHR,LAG3,MR1,PPP2CA,PRDM1,RRAD,SLC12A2,SOCS1,SQLE,TGFB3,TGFBR3,TNFSF11,ZEB2	EGR2,FOS,GATA3,IFNG,IRF1,Il3,NFKB1,NFkB (complex),SP1,STAT1,STAT3,STAT5a/b,STAT6,TBX21,TP53
Saponins p0.01- 2020-06-15 10:21 AM		ARHGAP31		other		0.739		0.039	0.623	2.34e-06	CCN2,CDH2,COL6A1,COL6A2,FN1,ITGA5,TGFB3,TGFBR3,ZEB2	ARHGAP31,Ap1,CTNNB1,JUN,NFkB (complex),RAC1,STAT3
Saponins p0.01- 2020-06-15 10:21 AM		CR1L		other	Activated	2.359		0.162	1.879	2.34e-06	CCN2,COL15A1,COL1A1,COL1A2,COL6A1,COL6A3,FBN1,PTGER4,TNC	Akt,Ap1,CR1L,FOXO1,FOXO3,IL4,NFkB (complex),SP1,STAT1,STAT3,STAT6,TP53
Saponins p0.01- 2020-06-15 10:21 AM		AKT1		kinase		-0.719		-0.08	-0.366	2.59e-06	ACLY,BAX,CCL11,CCL2,CCL4,CD40,CEBPD,CXCL8,EGR1,FN1,FOXO1,GATM,IGFBP5,ITGB1,LSS,MMP2,MSMO1,PCK1,PCOLCE,PDGFRB,PIK3R1,PPARA,PTGS1,RAMP1,TGFBR3,THBS1,THBS2,TNFSF11,VCAN	AKT1,Akt,Ap1,CEBPA,CEBPB,ETS1,FOXO1,FOXO3,Insulin,JUN,MYC,NFKB1,NFKBIA,NFkB (complex),NR3C1,P38 MAPK,RELA,SMAD3,SP1,STAT3,TP53
Saponins p0.01- 2020-06-15 10:21 AM		PDGFB		growth factor		-1.974		-0.1	-1.647	2.65e-06	ADAMTS7,CNN1,COL1A1,COL1A2,CXCL8,EGR1,FN1,FOXO1,MMP2,PDGFRB,THBS1,TNC	AKT1,Ap1,ERK,FOS,FOSL1,FOXO1,HIF1A,Mek,NFkB (complex),PDGFB,PPARGC1A,PTK2,SMAD2,SMAD3,SP1,STAT3,TP53,TWIST1,VEGFA,YAP1
Saponins p0.01- 2020-06-15 10:21 AM		carbon monoxide		chemical - endogenous mammalian		-0.718		0.072	-0.964	2.65e-06	ATF4,BAX,CAV1,CCL2,CCL4,CXCL12,EGR1,FN1,IRF8,ITGB1,NCF2,SELP	Ap1,CEBPB,FOXO1,HIF1A,Jnk,NFKB1,NFKBIA,NFkB (complex),PPARG,RELA,SP1,STAT3,TNF,TP53,VEGFA,carbon monoxide,prostaglandin E2
Saponins p0.01- 2020-06-15 10:21 AM		salmonella minnesota R595 lipopolysaccharides		chemical - endogenous non-mammalian		1.371		-0.185	2.119	2.65e-06	C8orf44-SGK3/SGK3,CCL2,CCL4,CEBPD,CMPK2,CXCL13,CXCL8,EDNRB,EGR1,FOSL1,IRF1,IRF8,LPAR1,MDFIC,RELB,RSAD2,VCAM1	CREB1,Creb,HMGB1,IRF1,MAPKAPK2,NFKB1,NFKBIA,NFKBIB,NFkB (complex),NR3C1,RELA,SP1,STAT1,STAT3,TLR4,TNF,TP53,salmonella minnesota R595 lipopolysaccharides
Saponins p0.01- 2020-06-15 10:21 AM		tacrolimus		chemical drug		0.196		0.062	-0.043	2.67e-06	ADAM19,BAX,CCL2,CCL4,CD36,CEBPA,CHN2,COL1A1,COL2A1,CXADR,CXCL8,DPYSL3,EGR1,ELL2,FKBP5,FLNA,FN1,IGFBP4,NFAT5,PDCD4,PRF1,PRICKLE1,SDCBP,TGFBR3,TNC,TNFSF11	Ap1,EGR1,ERK1/2,ETS1,IL1,IL2,NFKB1,NFkB (complex),P38 MAPK,RELA,SP1,STAT1,STAT3,STAT6,TAC1,TP53,tacrolimus
Saponins p0.01- 2020-06-15 10:21 AM		heparin		chemical - endogenous mammalian		-0.218		-0.05	-0.053	2.73e-06	ACADVL,CD209,CD40,CNN1,COL1A1,FN1,IL6ST,LPL,MMP2,SELP,TFPI,THBD,TNFSF11	FOS,IL1,IL6,IL6R,JUN,NFKB1,NFkB (complex),RELA,SP1,STAT1,STAT3,TNF,TP53,heparin
Saponins p0.01- 2020-06-15 10:21 AM		YAP1		transcription regulator	Inhibited	-2.499		-0.139	-2.002	2.74e-06	ACLY,ADAMTS1,BAX,CASP8,CCDC80,CCN1,CCN2,CD36,CDK1,CXCL8,EGR1,FLNA,FN1,ITGA5,LPL,MYH9,RPL21,RPL27A,RPL30,RPL7A,RPS25,RPS8,SMAD2,THBS1,VCAM1,VCL,WTIP	Ap1,CTNNB1,FOS,FOSL2,HIF1A,JUN,MRTFA,MRTFB,MYC,NFkB (complex),SMAD3,SNAI2,SP1,SRF,STAT3,TEAD,TEAD1,TP53,TP63,TP73,YAP1
Saponins p0.01- 2020-06-15 10:21 AM		NKX2-3		transcription regulator	Inhibited	-3.689		-0.003	-3.672	2.79e-06	CD36,CMPK2,CSRNP1,CXADR,CXCL8,DHX58,FBN2,FBXO6,GASK1B,GHR,MAMDC2,MCTP1,PARP10,PARP12,PARP9,PLCB1,SHMT2,SRPX2,STAT1,TAP2,TRIM21,VCAM1,XAF1,ZC3HAV1
Saponins p0.01- 2020-06-15 10:21 AM		IL10		cytokine		-1.69		-0.025	-1.554	3.08e-06	ARG1,BAX,CASP8,CCL11,CCL2,CCL4,CCR1,CD2,CD209,CD28,CD40,COL1A1,CTLA4,CXCL12,CXCL13,CXCL8,DCN,FKBP5,HPGD,IGFBP4,IL6ST,IRF1,ITGA4,LAG3,LAMP1,MMP2,MRC1,PRDM1,RAB7A,SOCS1,STAT1,TAP2,TLR7,TNFSF11,VCAM1,VCAN	HIF1A,IFNG,IL10,IL1B,IL27,IL4,IL6,IRF1,JUN,NFKB1,NFkB (complex),RELA,SP1,STAT1,STAT2,STAT3,STAT6
Saponins p0.01- 2020-06-15 10:21 AM		Ap1		complex		-0.786		-0.169	-0.169	3.12e-06	CALM1 (includes others),CCL2,CCL4,CCN2,CD40,CXCL12,CXCL8,FN1,FOSL1,HPGD,IGF1,ITGA2,KRT18,LPL,MMP13,MMP2,PCK1,PRDM1,RELB,VCAM1	Ap1,CCL2,FOS,FOSL2,FOXO1,FOXO3,IGF1,IRF3,JUN,NFKB1,NFKBIA,NFkB (complex),NOTCH1,RB1,RELA,SP1,STAT3,TP53,Vegf
Saponins p0.01- 2020-06-15 10:21 AM		CDC73		other		1.999		-0.111	2.221	3.15e-06	GATA2,IGF1,IGFBP4,IRF1,LGALS3,PTGES,SOCS1,STAT1	CDC73,JAK2,NFKB1,NFkB (complex),STAT1,STAT2,STAT3,STAT6,TP53,VDR
Saponins p0.01- 2020-06-15 10:21 AM		CHI3L1		enzyme						3.15e-06	CALD1,CDH11,COL16A1,COL6A1,COL6A2,CXCL8,IGFBP5,TNC	CHI3L1,CTNNB1,MYC,NFkB (complex),SMAD3,SNAI2,TP53
Saponins p0.01- 2020-06-15 10:21 AM		calyculin A		chemical toxicant		1.414		0.022	1.352	3.15e-06	CCL2,EGR1,GNAI2,IL21R,NR2F2,SELP,TGM2,VWF	Ap1,CTNNB1,Fibrinogen,IL1,NFKB1,NFKBIA,NFKBIB,NFkB (complex),RASSF1,RELA,SP1,STAT3,TP53,calyculin A
Saponins p0.01- 2020-06-15 10:21 AM		dextran sulfate		chemical drug		-0.033		-0.113	0.299	3.18e-06	ADAM8,ADAMTS1,ARG1,CCL11,CCL4,CCN2,CD209,CD36,CD40,CDK1,CENPE,CXCL8,EFEMP2,EFNB2,MMP13,MMP2,MRC1,NUSAP1,SELP,ST14,TGFB3,TGFBR3,TGM2,THBS1,THBS2,TIMP2,UGT1A1,VCAM1	Ap1,EGR1,FOS,HIF1A,IL17A,IL1B,IL6,JUN,Jnk,LDL,NFKB1,NFKBIA,NFkB (complex),PPARG,RELA,SP1,STAT3,dextran sulfate
Saponins p0.01- 2020-06-15 10:21 AM		NR3C2		ligand-dependent nuclear receptor		-0.79		-0.049	-0.609	3.26e-06	ABCC9,ADAMTS1,ARG1,BAX,CACNA1H,CCL2,CCN2,COL1A1,CXCL8,DDIT4,EGR1,FKBP5,FN1,GHR,GUCY1A1,HMOX2,IGF1,RRAD	Ap1,ESR2,Jnk,NFKB1,NFKBIA,NFkB (complex),NR3C1,NR3C2,PGR,PPARG,PPARGC1A,RELA,SP1,STAT3,TP53,aldosterone,dexamethasone,estrogen receptor,progesterone
Saponins p0.01- 2020-06-15 10:21 AM		CD44		other	Inhibited	-3.034		-0.136	-2.448	3.28e-06	ADAM8,ADRB2,CCL4,CD36,COL1A1,COL5A2,CRABP2,CXADR,EMILIN1,FKBP5,FN1,ITGA4,ITGA5,ITGBL1,LAMC1,LGALS3,MMP13,MMP2,NPNT,PDCD4,THBS1,THBS2,VCAM1	Ap1,CD44,ERBB2,ESR2,FOXO1,FOXO3,IFNG,IRF1,JUN,MYC,NFkB (complex),PGR,PI3K (complex),PTK2,SMAD3,SP1,STAT1,STAT3,TGFB1,TP53,YAP1
Saponins p0.01- 2020-06-15 10:21 AM		TP63		transcription regulator		0.431		-0.084	0.89	3.32e-06	ABI2,ADAMTS1,ANOS1,ARG1,ATG3,BAX,CA4,CCN1,CCN2,CDH2,CDK1,CEBPA,CXCL8,DDIT4,F11R,FBN1,FLOT2,FN1,FOSL1,GNAI1,HBP1,ITGA2,ITGA4,ITGB1,L1CAM,MMP13,PPARA,PPP2CA,RELB,RELN,SMAD2,SPON1,TGFB3,THBS1,THBS2,TNC,UBE2H,UGT1A1,ZEB2	Ap1,CTNNB1,ETS1,FN1,FOS,FOSL1,FOSL2,HIF1A,JUN,MYC,NFKB1,NFkB (complex),RUNX2,SMAD1,SMAD2,SMAD3,SNAI1,SP1,STAT3,TP53,TP63,TP73,VHL
Saponins p0.01- 2020-06-15 10:21 AM		KLF4		transcription regulator	Inhibited	-2.122		-0.108	-1.606	3.39e-06	ADAMTS1,ADRB2,ARG1,ATP2A2,BAX,CCL2,CEBPA,CENPE,COL1A1,CRABP2,CXCL8,CYP26A1,FN1,KLF5,MRC1,PPARA,PPP2CA,PRDM1,SERPINH1,SOCS1,TGFB3,TGM1,THBD,THBS1,TNC,TNFSF11,VCAM1	Ap1,CREBBP,CTNNB1,EGR1,EP300,KLF4,MYC,NFKB1,NFKBIA,NFkB (complex),PPARG,RARA,RB1,RELA,RXRA,SMAD3,SNAI2,SP1,STAT1,STAT3,TP53,VDR
Saponins p0.01- 2020-06-15 10:21 AM		atorvastatin		chemical drug	Activated	2.463		0.029	2.334	3.56e-06	CAV1,CCL2,CCN1,CCN2,CD36,CD40,COL1A1,CXCL8,CYP51A1,EDNRA,EGR1,LPL,LSS,MMP2,MSMO1,NR0B2,RGS1,SELP,SMAD2,SQLE,TGFB3,TNFSF11,VCAM1	APOE,AR,Ap1,CTNNB1,EGR1,ETS1,FOXO1,LDL,NFKB1,NFkB (complex),P38 MAPK,PPARG,RELA,RNA polymerase II,SIRT1,SP1,STAT3,TNF,TP53,atorvastatin
Saponins p0.01- 2020-06-15 10:21 AM		ciprofloxacin		chemical drug		-0.775		0	-0.775	3.69e-06	ACSL5,ADAM8,ATP6V1H,B4GALNT1,CCR1,CD40,CD93,COLEC12,ITGA9,MMP2,PKN2,RPL7A,RRAGC,SHMT2,TLR7,TMPO
Saponins p0.01- 2020-06-15 10:21 AM		GNAQ		enzyme		-1.969		-0.15	-1.673	3.74e-06	ADAMTS1,ARG1,ATP2A2,CCN2,CNN1,CXCL12,CXCL8,EGR1,MAPK11,PDE10A,PLCB1,PRKCE,PYGL,RELN,SELENBP1,STAT1,VCAM1	Ap1,ESR1,ESR2,ETS1,FOS,FOSL1,GNAQ,JUN,Mapk,NFKB1,NFkB (complex),P38 MAPK,PRKCE,Pkc(s),RELA,SP1,STAT1,STAT3
Saponins p0.01- 2020-06-15 10:21 AM		ADAM12		peptidase		0.961		0.047	0.794	3.74e-06	ADAMTS15,ADAMTSL5,CCN2,COL11A1,COL5A2,COL6A3,DCN,FBN1,IGFBP5,NID2,OGN,SFRP5,VWF	ADAM12,AR,EGFR,HIF1A,JUN,NFkB (complex),SMAD1,SMAD2,SMAD3,SMAD7,SP1,STAT3
Saponins p0.01- 2020-06-15 10:21 AM		NFkB (complex)		complex		-0.063		-0.159	0.917	3.75e-06	ANXA13,ATP2A2,BAG2,BAX,CASP8,CCL11,CCL2,CCL4,CCN1,CCN2,CD36,CD40,CEBPD,CLEC4E,COL1A2,COL2A1,CXCL12,CXCL8,CYLD,DMBT1,EDNRB,EGR1,ELL2,ENPP1,FN1,HERC5,IRF1,ITGB1,KYNU,MMP13,MMP2,NCAM1,NCF2,NCOA7,PPARA,PRDM1,PTGES,RELB,RSAD2,SOCS1,TAP2,TGFB3,TGM2,TIMP2,TNFSF11,TNIP1,TRAF3,VCAM1	Ap1,HIF1A,IKBKB,IL1B,IL6,JUN,NFKB1,NFKBIA,NFkB (complex),RELA,RELB,SP1,STAT3,TNF,TP53
Saponins p0.01- 2020-06-15 10:21 AM		cardiotoxin		chemical - other	Inhibited	-2.331		-0.185	-1.694	3.77e-06	ACSL5,CCL2,CCL4,CCR1,COL1A1,COL1A2,COL6A2,EDNRB,IGF1,ITGA1,ITGA4,ITGA5,LTB4R,MMP13,MMP15,MMP2,MRC1,MYH9,STXBP2,TSHZ3
Saponins p0.01- 2020-06-15 10:21 AM		advanced glycation end-products		chemical - endogenous mammalian		-0.053		-0.098	0.22	3.93e-06	BAX,CASP8,CCL2,CCN2,CXCL12,CXCL8,FN1,FOXO1,PTGES,VCAM1	Akt,Ap1,EGR1,ERK,ERK1/2,FOSL1,FOXO1,FOXO3,NFKB1,NFKBIA,NFkB (complex),NOS3,RELA,SP1,STAT3,TP53,advanced glycation end-products
Saponins p0.01- 2020-06-15 10:21 AM		NFAT5	0.69	transcription regulator		-0.576		-0.152	-0.022	3.94e-06	ATP2A2,CCL2,CCN4,CCR1,COL1A1,COL1A2,DDIT4,IL18R1,PRSS35,PTGES,PTGFRN,PTGIS,PTGS1,SLC6A6,VWF
Saponins p0.01- 2020-06-15 10:21 AM		ERBB4		kinase		0.228		-0.013	0.273	3.98e-06	ADAM19,CCL2,COL5A2,CXCL12,EFNB2,EGR1,GHR,IGFBP4,IGFBP5,NID1,PTGIS,SFRP1,THBS1,TNC	AR,Ap1,CEBPA,CEBPB,EGFR,ERBB2,ERBB3,ERBB4,ESR2,HIF1A,JUN,MYC,NFkB (complex),PGR,SMAD2,SP1,STAT3,TP53,prostaglandin E2
Saponins p0.01- 2020-06-15 10:21 AM		hydrogen peroxide		chemical - endogenous mammalian		-0.984		-0.112	-0.347	4.06e-06	BAX,CAV1,CCL2,CCL4,CCN2,CDK1,COL1A1,COL1A2,CXCL8,CYP51A1,DDIT4,EGR1,ELN,FLOT2,FN1,FOSL1,FZD2,ITGA2,ITGB3,LTB4R,MCAM,MMP13,MMP2,MSMO1,PDCD10,PDCD4,PIM1,PTGER4,RASSF8,RPL21,RPL7A,SERPINH1,SQLE,SUSD6,TGFBR3,TGM2,TNFSF11,VCAM1,XAF1	Ap1,EDN1,EGR1,EP300,ERK,ERK1/2,FOSL1,FOXO1,FOXO3,HIF1A,JUN,NFkB (complex),PI3K (complex),RB1,RELA,SP1,STAT3,TP53,hydrogen peroxide
Saponins p0.01- 2020-06-15 10:21 AM		26s Proteasome		complex		-0.159		0.084	-0.516	4.15e-06	ARG1,ATP6V1H,BAX,CCL2,CDK1,CENPE,CXCL8,FOSL1,FOXO1,HSBP1,IFI35,LAMP1,PKD1,PPP2CA,SMAD2,SQSTM1,STAT1,TGM2,UBE2H	26s Proteasome,Ap1,EGR1,ESR1,ESR2,FOS,FOSL2,JAK2,JUN,NFKB1,NFkB (complex),RARA,RELA,SP1,SRC,STAT1,STAT2,STAT3,STAT6,TP53,VDR
Saponins p0.01- 2020-06-15 10:21 AM		RELA		transcription regulator		-0.249		-0.128	0.435	4.67e-06	ADAMTS5,BAX,CASP8,CASR,CAV1,CCL11,CCL2,CCN2,CD28,CD40,CERT1,COL1A1,COL1A2,COL2A1,CXCL8,EGR1,ELN,FN1,IGF1,IGHM,IRF1,KRT18,MAT2A,NMI,PCK1,PRDM1,PTGER4,PTGES,RELB,RGS1,SELP,TAP2,TAPBP,TGM2,TNIP1,UBE2H,UGT1A1,VCAM1	Ap1,HIF1A,IFNG,IL1B,IRF1,JUN,NFKB1,NFKBIA,NFkB (complex),RELA,RELB,SP1,STAT1,STAT3,TNF,TP53
Saponins p0.01- 2020-06-15 10:21 AM		MRTFA		transcription regulator		-1.767		-0.042	-1.592	4.78e-06	CCN1,CCN2,CD151,CEBPE,CNN1,CRK,CXCL12,EGR1,F11R,FLNA,HPGD,ITGA5,ITGB1,MYH9,RAMP1,SELP,STAT1,THBS1,TNC,VCL,WTIP	Akt,Ap1,CTNNB1,FOS,FOXO1,FOXO3,JUN,MRTFA,MRTFB,SP1,SRF,TEAD,TEAD1,TP53,TP73,YAP1
Saponins p0.01- 2020-06-15 10:21 AM		CALR		transcription regulator		-1.464		-0.039	-1.343	4.89e-06	ATP2A2,CDH2,CEBPA,COL1A1,COL1A2,CRABP2,FN1,LPL,PPP2CA,VCL	ADIPOQ,CALR,CTNNB1,Ca2+,Collagen type I (complex),Creb,FOS,MYC,NFKB1,NFKBIA,NFkB (complex),NOTCH1,PPARA,RUNX2,SMAD2,SMAD3,SNAI2,SP1,STAT1,STAT3,TP53
Saponins p0.01- 2020-06-15 10:21 AM		Collagen(s)		complex		0.947		-0.057	1.116	4.89e-06	ATF4,CCN1,FN1,LAMP1,MMP13,PRF1,SELP,SERPINH1,THBS1,TNC	Ap1,CALR,CXCL12,Collagen(s),ESR2,FOS,FOSL1,JUN,NFKB1,NFkB (complex),Pkc(s),STAT1,STAT3,THBS1,TP53
Saponins p0.01- 2020-06-15 10:21 AM		CAT		enzyme		1.599		0.096	1.284	4.93e-06	BAX,CAV1,CCL2,CD36,COL1A1,CXCL8,FN1,THBS1,TNC,VCAM1,XAF1	AR,Akt,Ap1,CAT,EGR1,ETS1,FOXO1,FOXO3,HIF1A,JUN,NFkB (complex),P38 MAPK,PPARG,RELA,RNA polymerase II,SIRT1,SP1,STAT3,TP53,VEGFA,hydrogen peroxide
Saponins p0.01- 2020-06-15 10:21 AM		N-cor		group	Activated	2.219		0.152	1.882	5.75e-06	CCR1,CD36,DHRS3,ELOVL6,IGF1,MBNL1,MCTP1,MGA,MMP13,MMP2,PCK1,RARB,SLC44A1,SOCS1,TNFSF11	Akt,Ap1,ESR2,FOXO1,FOXO3,HDAC3,N-cor,NFkB (complex),PGR,PPARG,RELA,RUNX2,RXRA,SNAI1,SP1,STAT3,TNF,TP53,estrogen receptor,progesterone
Saponins p0.01- 2020-06-15 10:21 AM		epigallocatechin-gallate		chemical drug		0.147		0.063	-0.142	6.04e-06	BAX,CASP8,CCL2,CCN1,CCN2,CEBPA,CXCL8,EGR1,FN1,FOSL1,IL6ST,IRF1,ITGB3,LAMP1,MMP13,MMP2,PDGFRB,PRKCE,RELB,SFRP1,SOCS1,STAT1,TIMP2,VCAM1	Ap1,EGR1,EP300,ERK1/2,IL6,JUN,NFKB1,NFKBIA,NFkB (complex),RAS,RB1,RELA,SP1,STAT3,TP53,epigallocatechin-gallate
Saponins p0.01- 2020-06-15 10:21 AM		CEBPA	-0.932	transcription regulator		-1.42		-0.062	-1.078	6.25e-06	ACLY,AKAP12,ARG1,ARL6IP5,ATF4,CCL4,CCR1,CD3G,CEBPA,CEBPD,CEBPE,COL1A1,COL1A2,CRABP2,CXCL8,DYNLT3,EFNB2,EPHX1,FOXO1,GAS1,GATA2,HPGD,IGF1,IGFBP4,KLF5,LCK,LPL,MMP13,PCK1,PLOD2,PPARA,PRDM1,PTGS1,THBD,THBS1,VCAN,VCL	ADIPOQ,Ap1,CEBPA,CEBPB,CTNNB1,FOS,FOXO1,JUN,MYC,NFKB1,NFkB (complex),PPARA,PPARG,RELA,RNA polymerase II,RXRA,SP1,STAT1,STAT3,TP53
Saponins p0.01- 2020-06-15 10:21 AM		CCN2	-1.685	growth factor	Inhibited	-2.839		-0.101	-2.457	6.5e-06	ADAMTS1,ADAMTS5,CCN2,COL1A1,COL2A1,DCN,EGR1,EMILIN1,FN1,FZD2,IGF1,ITGA1,LOX,MMP13,MMP2	Ap1,CCN2,EGR1,ERK1/2,FOXO1,HIF1A,IL6,JUN,Jnk,MYC,NFKB1,NFkB (complex),PPARG,RELA,SP1,STAT3,TGFB1,TP53,VEGFA
Saponins p0.01- 2020-06-15 10:21 AM		15-deoxy-delta-12,14 -PGJ 2		chemical - endogenous mammalian		1.28		0.059	1.021	6.74e-06	BAX,CCL2,CCN2,CD36,CEBPD,COL1A1,COL1A2,CXCL13,CXCL8,EGR1,FN1,IRF1,LAMP1,MMP13,PTGES,RARB,SOCS1,STAT1,TBXA2R,TNFSF11,VCAM1	15-deoxy-delta-12,14 -PGJ 2,AR,Ap1,EGR1,ERK,FOS,FOSL1,IL6,JUN,NFKB1,NFKBIA,NFkB (complex),RB1,RELA,SP1,STAT1,STAT3,TP53
Saponins p0.01- 2020-06-15 10:21 AM		ascorbic acid		chemical - endogenous mammalian		-1.137		-0.019	-1.074	6.8e-06	CASP8,COL17A1,CXCL8,IGF1,IGFBP4,IGFBP5,ITGA1,ITGA2,ITGB1,ITGB3,MMP13,PPARA,ZAP70	Ap1,CEBPA,CEBPB,CTNNB1,Collagen type I (complex),EGR1,ESR1,HDL,JUN,LDL,MYC,NFKB1,NFKBIA,NFkB (complex),Nfat (family),Nr1h,RELA,RUNX2,SMAD2,SP1,STAT3,TP53,ascorbic acid
Saponins p0.01- 2020-06-15 10:21 AM		CCL2	0.753	cytokine	Inhibited	-2.209		-0.077	-1.938	6.85e-06	CCL11,CCL2,CD40,CEBPA,CEBPD,CXCL8,IGF1,ITGA1,ITGA5,LAMP1,LPL,MMP2,STAT1,VCAM1	Ap1,CCL2,ESR1,ETS1,FOS,IL10,IL17A,IL6,JUN,NFKB1,NFKBIA,NFkB (complex),Nfat (family),P38 MAPK,RELA,SP1,STAT1,STAT3
Saponins p0.01- 2020-06-15 10:21 AM		EDN3		other		-1.89		-0.062	-1.727	7.28e-06	CDH2,EGR1,ITGA2,ITGA5,ITGB1,ITGB3,MCAM	Ap1,Creb,EDN1,EDN3,ERK,ESR2,FOSL1,HIF1A,JUN,NFkB (complex),NR3C1,PGR,PPARG,Pka,RELA,SIRT1,SP1,STAT1,STAT3,TP53,estrogen receptor,progesterone
Saponins p0.01- 2020-06-15 10:21 AM		ITGA2	-0.604	transmembrane receptor	Inhibited	-2.425		-0.161	-2.033	7.28e-06	COL1A1,DCN,IGF1,ITGA2,ITGA5,ITGB1,TNFSF11	Ap1,CTNNB1,Collagen type I (complex),ETS1,FOS,FOXO1,HIF1A,ID2,ITGA2,ITGB1,KLF11,KLF4,MAPK1,NFKB1,NFKBIA,NFkB (complex),PPARG,RELA,RHOA,RUNX2,SMAD2,STAT1,STAT3,TNFSF11
Saponins p0.01- 2020-06-15 10:21 AM		MTDH		transcription regulator		0.2		0.034	0.112	7.84e-06	CASP8,CXCL8,CYP26A1,MMP2,NCOA4,NR0B2,RARB,SOCS1	Akt,Ap1,CEBPB,FOXO1,FOXO3,HIF1A,IL1B,MTDH,NCOR2,NFKB1,NFKBIA,NFkB (complex),NR4A1,PPARG,RARA,RELA,RXRA,SP1,STAT3,TP53
Saponins p0.01- 2020-06-15 10:21 AM		ROCK1		kinase	Inhibited	-2.804		-0.171	-2.323	7.84e-06	CCN2,CNN1,COL1A1,COL6A2,FBN1,LAMA4,LAMC1,VCAM1	AR,Ap1,D-glucose,EGR1,ERK1/2,FOXO1,FOXO3,HIF1A,KLF4,NFKB1,NFkB (complex),PPARG,RELA,RHOA,RNA polymerase II,ROCK,ROCK1,SIRT1,SMAD2,SMAD3,SP1,TP53,YAP1
Saponins p0.01- 2020-06-15 10:21 AM		Lh		complex		-1.52		-0.051	-1.353	8.26e-06	ADAMTS1,AKAP12,ARL6IP5,ATP2A2,CDK14,COL15A1,CSNK1A1,CXCL8,DHRS3,FKBP5,GK,KRT18,MMP2,MSMO1,P4HA2,PDE4D,PIK3CD,PTGS1,RAB5C,SH3BP4,STAT1,STK24,THBS1,THBS2,VCL	AKT1,Akt,Ap1,ERK,FOSL1,FOXO1,FOXO3,HIF1A,IL1B,JAK2,Lh,NFKB1,NFkB (complex),PPARGC1A,RELA,SP1,STAT1,STAT3,TP53,TWIST1
Saponins p0.01- 2020-06-15 10:21 AM		HSF1		transcription regulator		0.719		-0.039	0.882	8.44e-06	ACLY,BAX,CCN2,CD36,CDK1,COL6A2,CSRP2,FBLN1,HSBP1,LAMA4,LPL,MAT2A,RAB5C,RRAD,SERPINH1,SLIT3,SPR,TNFSF11,TRAF3,TRPV1,VCAM1,VCAN,XAF1	Ap1,EGR1,ERK1/2,FOS,FOSL2,HMGB1,HSF1,IL6,JUN,Jnk,NFKB1,NFKBIA,NFkB (complex),NR3C1,PPARG,RELA,SP1,STAT3,TP53
Saponins p0.01- 2020-06-15 10:21 AM		ADIPOQ		other		0.05		-0.019	0.121	8.48e-06	ACLY,ACSL5,ARG1,CCL2,CCN2,CD36,CEBPA,CMKLR1,CXCL8,DGAT1,EGR1,FN1,LPL,MMP13,MMP2,NCF2,PCK1,PDCD4,PPARA,VCAM1	ADIPOQ,Ap1,CEBPA,Creb,ETS1,FOXO1,FOXO3,Insulin,LEP,NFE2L2,NFKB1,NFkB (complex),NR3C1,P38 MAPK,PPARA,PPARG,SMAD3,SP1,SREBF1,STAT1,STAT3,STAT6,TP53,oleic acid,palmitic acid
Saponins p0.01- 2020-06-15 10:21 AM		STAT1	0.655	transcription regulator	Activated	2.097		-0.126	2.737	8.79e-06	ARG1,BAX,CASP8,CCL2,CCL4,CD40,CEBPD,CMPK2,CXCL8,EGR1,FOXO1,IFI35,IFI44L,IGF1,IRF1,IRF8,NEURL3,NLRC5,PARP9,PDGFRB,PIM1,PRF1,PRKCE,PSME1,RARB,RSAD2,SMAD2,SOCS1,STAT1,TNFSF11,TRIM21,XAF1	CEBPA,CEBPB,EIF2AK2,FOS,HIF1A,IFNG,IL1B,IRF1,IRF3,Ifn,NFKB1,NFkB (complex),RELA,SP1,STAT1,STAT2,STAT3,STAT5a/b,STAT6,TP53
Saponins p0.01- 2020-06-15 10:21 AM		GFI1		transcription regulator		-1.332		0.156	-1.963	8.97e-06	BAX,CASP8,CD40,CEBPA,CEBPE,CXCL8,FOXO1,GIMAP4,GPR18,HPRT1,IRF1,ITGB3,LPAR1,NLRC5,RELB,STAT1,TNFSF11,TRAF3	Ap1,GFI1,HIF1A,IL10,IL1B,NFKB1,NFKBIA,NFkB (complex),RELA,SP1,STAT1,STAT3,TNF,TP53
Saponins p0.01- 2020-06-15 10:21 AM		IFIH1		enzyme		1.414		-0.159	1.865	9.05e-06	CCL2,CCL4,CXCL8,EGR1,IFI44L,LCK,PRF1,RND3,RSAD2,ZC3HAV1	IFIH1,IFNB1,IKBKE,IRF1,IRF3,IRF7,Interferon alpha,JUN,NFKB1,NFKBIA,NFkB (complex),RELA,SMAD3,SNAI1,SP1,STAT1,STAT2,STAT3
Saponins p0.01- 2020-06-15 10:21 AM		Collagen type V		complex		-1.225		-0.037	-1.152	9.39e-06	ITGA2,ITGA5,ITGB1,ITGB3	Collagen type V,FN1,NFKB1,NFkB (complex),SMAD2,SMAD3,STAT3
Saponins p0.01- 2020-06-15 10:21 AM		IKZF1		transcription regulator		1.685		0.105	1.171	9.49e-06	ADAM19,ANOS1,CAV1,CCL4,CCR1,FKBP9,FN1,FOXO1,HHATL,IGF1,IL18R1,IL6ST,KIAA1211L,LCK,LEPROT,LHFPL2,NCAM1,NGFR,PREP,PYGL,SASH1,SERPINH1,STX12,TENM3,VWF	IKZF1,IL2,NFKB1,SP1,STAT1,STAT3,STAT6
Saponins p0.01- 2020-06-15 10:21 AM		PTGER4	-0.981	g-protein coupled receptor		-1.265		0.042	-1.424	9.87e-06	CCL2,CCL4,CD40,CMPK2,CXCL8,EGR1,HCAR2,IFI35,IRF1,LHFPL2,LPAR6,MMP13,MMP2,NCF2,PDCD4,RSAD2,TRIM21,XAF1	Ap1,CEBPB,EGR1,ERK1/2,FOS,HMGB1,IFNG,IRF1,NFKB1,NFkB (complex),PTGER4,RELA,SP1,STAT1,STAT3,STAT6,TP53,cytokine,prostaglandin E2
Saponins p0.01- 2020-06-15 10:21 AM		resiquimod		chemical drug		0.725		-0.122	1.157	9.92e-06	ADAM8,ANXA4,APOL3,ATF4,CCL11,CCL2,CCL4,CCR1,CD40,CLEC4E,CXCL12,CXCL13,CXCL8,DHX58,HERC5,IFI44L,IGFBP4,IL18RAP,NLRC5,PRDM1,RAB7A,RELB,SEMA7A,STAT1,STX12,TLR7,TNIP1	HIF1A,IFNG,IL10,IL1B,IRF1,IRF3,IRF7,NFKB1,NFkB (complex),RELA,RELB,SMAD3,SNAI1,SP1,STAT1,STAT3,resiquimod
Saponins p0.01- 2020-06-15 10:21 AM		IL11		cytokine		-0.9		-0.041	-0.786	1.01e-05	CD40,CEBPD,COL2A1,CXCL8,IGF1,IL6ST,IRF1,MMP13,TNFSF11,VCAM1,VWF	Ap1,ETS1,FOS,FOSL1,IL11,JUN,Jnk,Mapk,NFKB1,NFkB (complex),P38 MAPK,PPARG,RELA,SP1,STAT1,STAT2,STAT3,STAT6,TP53,VDR
Saponins p0.01- 2020-06-15 10:21 AM		emodin		chemical drug		1.584		0.116	1.24	1.01e-05	ARG1,BAX,CCR1,CLDN4,CXCL8,FN1,LPL,MMP2,MRC1,SOCS1,VCAM1	Ap1,CTNNB1,ESR1,FOS,FOSL2,JUN,Jnk,NFKB1,NFKBIA,NFkB (complex),Nfat (family),PPARG,PTEN,RB1,RELA,SP1,STAT3,TP53,emodin
Saponins p0.01- 2020-06-15 10:21 AM		IL21		cytokine		1.988		-0.123	2.523	1.01e-05	ARG1,CCL11,CCL4,CD2,CD28,CMPK2,CXCL13,CXCL8,EGR1,IL18R1,IL18RAP,IL21R,MMP2,NEURL3,PRDM1,PRF1,RSAD2,SOCS1,TNFSF11,TRAF3	Ap1,FOS,IL10,IL21,IL4,MYD88,NFKB1,NFkB (complex),RELA,SP1,STAT1,STAT2,STAT3,STAT6,TP53,VDR
Saponins p0.01- 2020-06-15 10:21 AM		NR3C1		ligand-dependent nuclear receptor		-0.317		-0.023	-0.213	1.03e-05	AATK,APOL3,BAG2,BAX,C1QTNF2,CAV1,CCL2,CCL4,CCN1,CEBPA,CRABP2,CSRNP1,CXCL8,DDIT4,DPP7,EGR1,FKBP5,FN1,FNTA,FOXO1,GAS1,GLP2R,GULP1,HCAR2,IGF1,IRF1,IRF8,LGALS8,MAPK7,MMP13,NGFR,NR0B2,NSMAF,PCK1,PDCD4,PIK3CD,PIK3R1,PPARA,PPP2CA,PRKCE,PYGL,RRAGC,SEMA5B,SLC43A1,STOM,THBD,THBS1,TNFSF11,TRAF3,VCAM1	Akt,Ap1,CEBPA,CEBPB,CREBBP,EP300,FOXO1,FOXO3,JUN,LEP,MYC,NFKB1,NFkB (complex),NR3C1,PPARG,SP1,STAT1,STAT3,STAT6,TP53,dexamethasone
Saponins p0.01- 2020-06-15 10:21 AM		ramipril		chemical drug	Activated	2.828		0.146	2.414	1.03e-05	CCN2,COL1A1,COL1A2,FN1,ITGA2,LAMC1,MMP2,TIMP2	ADIPOQ,CTNNB1,FOS,NFkB (complex),PPARA,STAT3,ramipril
Saponins p0.01- 2020-06-15 10:21 AM		benzo(a)pyrene		chemical toxicant		0.477		-0.08	0.797	1.06e-05	ARL6IP5,BAX,BLK,C1QTNF2,CCN1,CDK14,EPHX1,GNAI1,GNAI2,IGF1,LDB2,MAP2K6,NMI,NUDT16,PLCB1,PSENEN,SELENBP1,SELP,SLC1A4,SQSTM1,TCF21,THBS1,ZKSCAN3
Saponins p0.01- 2020-06-15 10:21 AM		Akt		group		-1.441		-0.059	-1.178	1.06e-05	ATF4,BAX,CCL2,CCN2,CD36,COL2A1,CXCL12,CXCL8,FKBP5,FN1,FOSL1,FOXO1,GATA2,HPGD,IGF1,LPL,MCAM,MMP2,NR0B2,PCK1,PTGER4,PTGS1,THBS1,THBS2,TNC,VCAM1,VCAN	AR,Akt,Ap1,CEBPA,CEBPB,EGR1,ERK1/2,ESR1,FOXO1,JUN,MYC,NFkB (complex),Nfat (family),PPARG,RELA,RNA polymerase II,SIRT1,SP1,STAT3,TNF,TP53
Saponins p0.01- 2020-06-15 10:21 AM		Insulin		group		-0.568		-0.066	-0.261	1.08e-05	ACLY,CCL2,CCL4,CCN2,CD36,CEBPA,COL1A1,COL1A2,COL6A1,CRABP2,DDIT4,EGR1,ELOVL6,FN1,FOXO1,GRB10,IGF1,IGFBP4,ITGA1,ITGB3,LPL,MMP13,MMP2,NFE2L1,PCK1,PDGFRB,PIK3R1,PLAAT3,PLCB1,PPARA,SI,SQLE,STAT1,THBS1,THBS2,TNC,TRPV1	ADIPOQ,AR,Ap1,CTNNB1,D-glucose,EGR1,ESR2,FOS,FOXO1,FOXO3,HIF1A,IGF1,Insulin,NFkB (complex),PPARA,PPARG,RNA polymerase II,SIRT1,SP1,STAT3,TP53,dihydrotestosterone
Saponins p0.01- 2020-06-15 10:21 AM		BAPTA-AM		chemical reagent	Activated	2.021		0.132	1.613	1.1e-05	CCL2,COL1A1,CXCL8,EGR1,FN1,MMP13,MMP2,PPP2CA,SOCS1,VCAM1	Ap1,BAPTA-AM,EGR1,ERK1/2,FOS,FOSL1,FOSL2,JUN,Jnk,Mapk,NFKB1,NFkB (complex),NOS3,PPARG,RELA,SP1,STAT3,TP53
Saponins p0.01- 2020-06-15 10:21 AM		AR		ligand-dependent nuclear receptor		-1.216		-0.111	-0.664	1.1e-05	ARG1,ATP2A2,B4GALNT1,CA4,CAV1,CCL11,CDH11,CDH2,CDK14,CENPE,CXCL12,DDIT4,EDNRA,EDNRB,EGR1,EHD3,EPHX1,FKBP5,FOXO1,FZD2,GUCY1A1,IGF1,IGFBP5,ITGA2,MSMO1,MTA2,NCOA4,NGFR,NUSAP1,PLOD2,PTGS1,SLC43A1,STAT1,THBS1,TIMP2,TNFSF11,TRIM25,TSPAN8,VCAN,VCL	AR,Ap1,EGFR,EGR1,ESR2,ETS1,FOXO1,FOXO3,FSH,HIF1A,JUN,NFkB (complex),NR3C2,P38 MAPK,SMAD2,SP1,STAT1,STAT3,TP53,dihydrotestosterone,estrogen receptor,testosterone
Saponins p0.01- 2020-06-15 10:21 AM		DDX58		enzyme	Activated	2.841		-0.163	3.39	1.15e-05	CCL2,CCL4,CXCL8,IFI35,IRF1,IRF8,MAT2A,NMI,RSAD2,SOCS1,STAT1,ZC3HAV1	ATF2,DDX58,IRF1,IRF3,IRF7,Interferon alpha,MAVS,NFkB (complex),SMAD3,SNAI1,STAT1,STAT2,STAT3,STAT6,VDR
Saponins p0.01- 2020-06-15 10:21 AM		ITGB3	-0.611	transmembrane receptor		-1.184		-0.064	-1.017	1.15e-05	ACLY,APLP2,CD36,CD40,CDK1,COL1A1,COL1A2,FN1,ITGA5,ITGB3,MMP2,SELP	AHR,Ap1,CCN1,COL4A3,ITGAV,ITGB3,JUN,NFKB1,NFKBIA,NFkB (complex),PTK2,RUNX2,SMAD3,STAT3,TP53,VTN,YAP1
Saponins p0.01- 2020-06-15 10:21 AM		N-acetyl-L-cysteine		chemical drug		1.564		0.108	1.046	1.16e-05	ATF4,BAX,CAV1,CCL2,CCN1,CCN2,CD36,COL1A1,CXCL12,CXCL8,EGR1,GNAI2,ITGA4,LPL,LTB4R,MMP2,MRC1,NCF2,RARB,SELP,TBXA2R,TNC,VCAM1,XAF1	Akt,Ap1,CAT,FOS,FOSL1,FOXO1,FOXO3,IL17A,JUN,Jnk,N-acetyl-L-cysteine,NFKB1,NFKBIA,NFkB (complex),PPARG,Pkc(s),RELA,SP1,STAT3,TP53
Saponins p0.01- 2020-06-15 10:21 AM		vorinostat		chemical drug		-0.513		0.009	-0.553	1.22e-05	ADAMTS1,BAX,CASP8,CCR1,CD276,CDH2,CDK1,CEBPA,CHKA,CXCL8,CYP51A1,DLC1,EGR1,HPGD,IRF1,LSS,MMP15,MMP2,PTGES,RARB,SLC9A3R1,SOCS1,ST14	Ap1,EGR1,EP300,ERK1/2,IKBKB,IL10,NFKB1,NFKBIA,NFkB (complex),NR3C1,RB1,RELA,SP1,STAT1,STAT3,TP53,dexamethasone,vorinostat
Saponins p0.01- 2020-06-15 10:21 AM		RUNX2		transcription regulator		-1.281		-0.092	-0.975	1.27e-05	ADAMTS5,BAX,CDH2,CEBPA,CEBPD,COL11A1,COL1A1,COL1A2,CXCL8,DPYSL3,FN1,ITGBL1,LGALS3,MMP13,MMP2,TNFSF11	CEBPA,CEBPB,CTNNB1,HIF1A,JUN,NFKB1,NFkB (complex),NOTCH1,PPARG,PTK2,RNA polymerase II,RUNX2,SMAD3,SMAD7,SP1,SRF,STAT3,TP53,VHL,YAP1
Saponins p0.01- 2020-06-15 10:21 AM		IFNA2		cytokine	Activated	3.004		-0.154	3.706	1.34e-05	BAX,CAV1,CCL2,CD28,CMPK2,CXCL13,ENPP1,HERC5,IFI35,IFI44L,IRF1,LPAR6,PARP12,PARP9,PSME1,RIPOR2,RSAD2,SOCS1,STAT1,TGM2,TRIM21,VCAM1,XAF1,ZC3HAV1	EIF2AK2,FOS,IFNA2,IFNAR1,IRF1,IRF3,NFKB1,NFkB (complex),RELA,STAT1,STAT2,STAT3,STAT5a/b,STAT6,TP53,VDR
Saponins p0.01- 2020-06-15 10:21 AM		PTHLH		other	Inhibited	-2.917		-0.09	-2.61	1.34e-05	ADAMTS1,ADAMTS7,CDK1,COL2A1,CXCL8,EFNB2,FN1,IGF1,MMP13,TGM1,TNC,TNFSF11	AR,Akt,Ap1,CTNNB1,Ca2+,Creb,EGR1,FOS,FOXO1,FOXO3,HIF1A,IL11,NFkB (complex),NOTCH1,PPARG,PTHLH,RNA polymerase II,SIRT1,SP1,STAT1,STAT3,TP53,VEGFA
Saponins p0.01- 2020-06-15 10:21 AM		CREBBP		transcription regulator		-0.522		-0.12	-0.149	1.4e-05	AKAP12,CCN1,CEBPA,COL1A2,COL2A1,CRISPLD2,CXCL12,CXCL8,DHRS3,EGR1,FRMD4B,GIMAP4,GPR18,IL17RE,IL18R1,IL18RAP,IRF1,ITGA9,LPL,MGA,PCK1,PDE10A,PDGFRB,PRF1,RARB,RSAD2,SELP,SLC43A1,STOM,TAP2,TAPBP,TNC,VCAM1	Ap1,CREBBP,EGR1,EP300,FOXA2,MYC,NFKB1,NFKBIA,NFkB (complex),PPARG,RB1,RELA,RNA polymerase II,SP1,STAT1,STAT3,TP53
Saponins p0.01- 2020-06-15 10:21 AM		PKD1	-0.77	ion channel		0.866		0.035	0.713	1.4e-05	ASPH,AVPR2,CCN1,CCN2,COL12A1,EMILIN1,FOXO1,GATM,GRAP2,KRT18,LOX,MID1,PCK1,PDCL,QPCT,RADIL,SEPTIN7,SLC13A2,SYNE1,TNFSF11,VWF
Saponins p0.01- 2020-06-15 10:21 AM		PRDM1	0.772	transcription regulator		-0.669		0.035	-0.83	1.43e-05	ADAM8,AFF3,CD22,CRISPLD2,DDIT4,FOSL1,FZD2,GPAT3,IGHM,IL18RAP,IRF8,ITGA4,LAG3,MAPK11,NFAT5,PRDM1,PRF1,RELN,RSAD2,SI,SMPDL3B,SPRY1,ST14,TAPBP,ZAP70	Ap1,FOXO1,HMGB1,IL12 (complex),Immunoglobulin,NFkB (complex),PRDM1,STAT1,STAT3,STAT4,STAT6
Saponins p0.01- 2020-06-15 10:21 AM		TLR3		transmembrane receptor		0.442		-0.163	1.015	1.43e-05	CCL2,CCL4,CD40,CMPK2,CXCL8,DHX58,HERC5,IFI44L,IRF1,N4BP1,NMI,PFDN6,PIK3CD,PIK3R1,PTGES,RARB,RGS1,RSAD2,SOCS1,SPRY1,STAT1,TLR7,TNC,TRAF3,ZC3HAV1	IFN Beta,IFNB1,IRF1,IRF3,IRF7,Interferon alpha,NFkB (complex),SMAD3,SNAI1,STAT1,STAT2,STAT3,TLR3
Saponins p0.01- 2020-06-15 10:21 AM		IFNAR1		transmembrane receptor		1.801		-0.116	2.178	1.43e-05	ARG1,CCL4,CD40,CLEC4E,CMPK2,CXCL13,IRF1,PARP12,RIPOR2,RSAD2,SOCS1,SQLE,STAT1,TGM2,THBS1,TLR7,VCAM1,XAF1	FOS,HIF1A,IFNAR1,IFNB1,IL1B,IL6,IRF1,IRF3,IRF7,JUN,NFKB1,NFkB (complex),RELA,SP1,STAT1,STAT3,TP53
Saponins p0.01- 2020-06-15 10:21 AM		5-O-mycolyl-beta-araf-(1->2)-5-O-mycolyl-alpha-araf-(1->1')-glycerol		chemical - endogenous non-mammalian		-0.18		-0.154	0.374	1.55e-05	ADAMTS5,CCL2,CCL4,CD40,CMKLR1,CXCL8,GPAT3,IL18RAP,KYNU,NLRC3,RGS1,RND3,VCAM1	5-O-mycolyl-beta-araf-(1->2)-5-O-mycolyl-alpha-araf-(1->1')-glycerol,HIF1A,IL1B,NFKB1,NFKBIA,NFkB (complex),RELA,SP1,STAT3,TNF,TP53
Saponins p0.01- 2020-06-15 10:21 AM		F7		peptidase		-0.808		-0.113	-0.481	1.62e-05	CCN1,CCN2,CXCL8,EGR1,FOSL1,KLF5,MMP13,RND3,VCAM1	Ap1,EGR1,ERK,ERK1/2,ETS1,F10,F2R,F7,FOSL1,NFKB1,NFkB (complex),P38 MAPK,RELA,SP1,STAT3,TP53,YAP1
Saponins p0.01- 2020-06-15 10:21 AM		SNAI2		transcription regulator		-0.881		-0.055	-0.702	1.65e-05	CCN1,CCN2,CDH2,COL1A1,COL2A1,CXCL12,FN1,HPGD,ITGB1,KRT18,L1CAM	Ap1,CEBPB,CTNNB1,EGR1,ERK1/2,HIF1A,JUN,MRTFA,MRTFB,NFkB (complex),NOTCH1,RB1,RELA,RUNX2,SMAD3,SNAI2,SP1,TAZ,TEAD1,TEAD2,TEAD3,TEAD4,TP73,YAP1
Saponins p0.01- 2020-06-15 10:21 AM		JAK2		kinase		1.118		-0.156	1.525	1.72e-05	AKAP12,BAX,CCL2,CD36,CDC42BPB,CXCL8,CXCR1,EGR1,FN1,FOXO1,IRF1,ITGA5,SELP,SERPINH1,SOCS1,STAT1,TGM2,THBS1	Ap1,ERK,FOS,FOSL1,IL6,IRF1,JAK2,JUN,NFKB1,NFkB (complex),RAS,RELA,SOCS1,SP1,STAT1,STAT2,STAT3,STAT6,TP53
Saponins p0.01- 2020-06-15 10:21 AM		NOSTRIN		transcription regulator	Activated	2.228		0.185	1.712	1.74e-05	CAV1,FN1,ITGA5,ITGB3,MMP2,SELP,TFPI,THBS1	Akt,Ap1,FOXO1,FOXO3,NFkB (complex),NOS3,NOSTRIN,SP1,STAT3,TP53
Saponins p0.01- 2020-06-15 10:21 AM		PRKCZ		kinase		-1.195		-0.111	-0.904	1.74e-05	BAX,CCL11,COL1A2,CXCL8,HIF1AN,MAPK7,MMP2,VCAM1	Ap1,CEBPB,CTNNB1,IKBKB,JUN,Jnk,NFKB1,NFKBIA,NFkB (complex),PPARA,PPARG,PRKCZ,RAC1,RELA,SP1,STAT1,STAT3,STAT6
Saponins p0.01- 2020-06-15 10:21 AM		VTN		other	Inhibited	-2.412		-0.081	-2.216	1.74e-05	COL1A1,COL1A2,EFNB2,ITGA4,ITGA5,ITGB1,ITGB3,MMP2	AHR,FN1,ITGAV,ITGB3,NFKB1,NFkB (complex),PTK2,RELA,SMAD2,SMAD3,SP1,STAT3,STAT6,TNF,TP53,VTN,YAP1
Saponins p0.01- 2020-06-15 10:21 AM		prednisolone		chemical drug	Inhibited	-2.765		0.082	-3.158	1.76e-05	ARG1,ATG3,BAX,CASP8,CCL2,CEBPD,DRAM2,EDNRA,FKBP5,GABARAP,GK,HGS,IGF1,ITGA4,KANSL1L,MYH9,NXN,PCK1,RNF111,SOCS1,SQSTM1,STAT1,TGM2,TNFSF11	AR,Ap1,CSF2,Creb,EGR1,ETS1,HIF1A,IL1B,NFkB (complex),P38 MAPK,PARP1,PPARG,PTGS2,RELA,SIRT1,SP1,STAT1,STAT3,TP53,prednisolone
Saponins p0.01- 2020-06-15 10:21 AM		MAFB		transcription regulator		-0.847		-0.117	-0.463	1.76e-05	CCL2,CCL4,CD28,CMKLR1,CXCL12,FBLN5,GATM,IGF1,NUAK1,OLFML3,PCK1,PRDM1,RAB3IL1
Saponins p0.01- 2020-06-15 10:21 AM		CSF2		cytokine		-0.996		-0.146	-0.182	1.8e-05	ADAM8,ARG1,BAX,CA4,CCL2,CCL4,CCR1,CD209,CD276,CD28,CD40,CDK1,CENPE,CLEC4E,CTLA4,CXCL8,EFEMP2,EGR1,ELN,FFAR2,FOSL1,GK,HCAR2,IGF1,ITGA4,ITGB3,MARCO,MAT2A,MMP2,MRC1,NCAM1,NUSAP1,PIM1,PTGER4,RELB,RIPOR2,SOCS1,SQSTM1,TGM2,THBS1	Ap1,CSF2,IFNG,IL10,IL4,IL6,IRF1,JUN,Jnk,NFKB1,NFkB (complex),PPARG,RELA,SP1,STAT1,STAT3,STAT6
Saponins p0.01- 2020-06-15 10:21 AM		testosterone		chemical - endogenous mammalian		-0.779		-0.081	-0.376	1.82e-05	ABCC9,BAX,CASP8,CAV1,CDH2,CRK,CYP26B1,CYP51A1,DCN,DDIT4,EGR1,FN1,FOSL1,FOXO1,IGF1,IGFBP5,ITGB1,MTA2,NGFR,PIK3R1,PPARA,PPP2CA,PRKCE,RPL21,SELP,SLC6A9,SMAD2,TAP2,THBS1,VCAM1,VCAN	AR,Ap1,CTNNB1,ESR1,ESR2,ETS1,FGF2,FOS,FOXO1,FOXO3,HIF1A,JUN,NFkB (complex),NR3C1,RELA,SP1,TP53,beta-estradiol,dihydrotestosterone,testosterone
Saponins p0.01- 2020-06-15 10:21 AM		Ifn gamma		complex	Activated	3.477		-0.096	3.81	1.85e-05	CCL2,COL1A1,CXCL8,FN1,IFI44L,IGFBP4,IGFBP5,IRF8,LGALS9,PCK1,PSME1,SOCS1,STAT1,XAF1	FOS,IFNG,IL6,IRF1,IRF7,Ifn gamma,JUN,NFKB1,NFkB (complex),RELA,SP1,STAT1,STAT2,STAT3,STAT6,TP53,VDR
Saponins p0.01- 2020-06-15 10:21 AM		TLR4		transmembrane receptor		0.827		-0.139	1.46	1.87e-05	BAX,CASP8,CCL2,CCL4,CCN1,CD40,CEBPD,CERS6,CERT1,CMPK2,CXCL8,IDH2,IRF1,IRF8,LRRK2,MARCO,NMI,NSMAF,PRDM1,PTGES,RELB,RGS1,RSAD2,SELP,SMPDL3B,SOCS1,STAT1,TNFSF11,TRIM21,UGT1A1,USP12,VCAM1	Ap1,IRF1,IRF3,IRF7,MYD88,NFKB1,NFKBIA,NFkB (complex),RELA,SP1,STAT1,STAT2,STAT3,STAT6,TICAM1,TLR4,VDR
Saponins p0.01- 2020-06-15 10:21 AM		sunitinib		chemical drug		1.986		0.071	1.763	1.91e-05	CCN2,COL6A1,FN1,ITGA1,ITGA4,ITGB1,ITGB3,LAMC1,TIMP2,TNC	Akt,Ap1,CXCL12,EGR1,ERK,ERK1/2,ESR2,FOS,FOSL1,FOXO1,FOXO3,JUN,NFkB (complex),RELA,SP1,STAT3,TP53,sunitinib
Saponins p0.01- 2020-06-15 10:21 AM		ITGA1	-0.686	other		-1.486		-0.062	-1.354	1.97e-05	CAV1,CD36,COL2A1,DCN,MMP2,PTGS1,TNFSF11	AR,Ap1,CTNNB1,EGFR,ETS1,FOS,HIF1A,ITGA1,JUN,KLF11,MAPK1,NFkB (complex),P38 MAPK,RAC1,SP1,STAT3
Saponins p0.01- 2020-06-15 10:21 AM		ATP		chemical - endogenous mammalian	Inhibited	-2.234		-0.103	-1.86	2.04e-05	ARG1,BAX,CASR,CCL4,CXCL8,FLNA,FOXO1,HK1,ITGA4,MMP13,SAT1,THBS1,TNFSF11,TRPV1,VCAM1	ATP,Ap1,ETS1,FOXO1,FOXO3,HIF1A,HMGB1,IL1B,JUN,NFKB1,NFKBIA,NFkB (complex),NR3C1,P38 MAPK,PI3K (complex),RELA,SP1,STAT3
Saponins p0.01- 2020-06-15 10:21 AM		TGFBR2		kinase		-0.369		-0.023	-0.286	2.06e-05	ADAMTS5,ATF4,CCN2,CDH2,COL1A1,COL1A2,FN1,GATM,HPGD,KCNJ8,KRT18,MMP13,MMP2,PTGES,PTGIS,SELP,SLC12A4,TGFB3,THBD,THBS1,VCL	CTNNB1,FOS,JUN,MYC,NFKB1,NFkB (complex),SMAD2,SMAD3,SMAD7,SP1,STAT1,STAT3,TGFB1,TGFB3,TGFBR2,TP53
Saponins p0.01- 2020-06-15 10:21 AM		genistein		chemical drug	Activated	2.422		-0.052	2.701	2.11e-05	ARG1,ATF4,ATP6V0A1,ATP6V0D1,ATP6V1G1,ATP6V1H,BAX,CCL2,CCN2,CDK1,CEBPA,CLN5,COL1A1,CXCL12,CXCL8,CXCR1,GABARAP,HPGD,IGF1,LAMP1,LPL,MMP13,MMP2,PDCD4,PIK3R1,PIM1,RRAGC,SOCS1,SQSTM1,TGFB3,TNFSF11,VCAM1,ZEB2	Akt,Ap1,ESR1,FOS,FOXO1,FOXO3,IL10,IL6,JUN,NFKB1,NFkB (complex),Nfat (family),PRKCD,RELA,SP1,STAT1,STAT3,TP53,genistein
Saponins p0.01- 2020-06-15 10:21 AM		NFE2L2		transcription regulator		-0.368		-0.12	0.294	2.12e-05	ACSL5,AGPAT3,ATF4,B4GALNT1,CCN2,CD36,CEBPA,COL1A1,CXCL8,ELN,EPHX1,FKBP5,FN1,GHR,GNAI2,HPRT1,L1CAM,LGALS8,LPL,MSMO1,NCF2,NFE2L1,NGEF,NR0B2,POMP,PREP,RELN,SAT1,SHMT2,SLC1A4,SLC6A9,SQSTM1,TCN2,UGT1A1,VCAM1	Akt,Ap1,FOS,FOSL1,FOXO1,FOXO3,HIF1A,IL13,IL1B,IL4,JUN,NFE2L2,NFkB (complex),PPARG,Pkc(s),RELA,SP1,STAT1,STAT3,STAT6,TP53
Saponins p0.01- 2020-06-15 10:21 AM		Histone h3		group						2.18e-05	ADD3,ADGRA2,AKAP12,BAX,CA4,CAV1,CCL2,CD40,CDK14,CEBPA,CHFR,COL1A2,CXCL8,EGR1,FKBP5,GATA2,GHR,IGF1,IGFBP4,ITGA5,L1CAM,MEIS2,NDUFA12,NDUFS5,PALLD,POU2F3,PRDM1,PTGES,RARB,RELN,RSAD2,SFRP1,STOM,STXBP2,TNFSF11,TSHZ3,VAMP8	Ap1,EGR1,EP300,HMGB1,Histone h3,MED1,NFKB1,NFKBIA,NFkB (complex),NR3C1,PPARG,RB1,RELA,RNA polymerase II,SP1,TP53
Saponins p0.01- 2020-06-15 10:21 AM		Ige		complex		0.606		-0.139	1.321	2.21e-05	ADAM8,ARG1,ATP2A2,CAV1,CCL11,CCL2,CCL4,CD40,CLEC4E,CMPK2,CXADR,CXCL8,EGR1,EMILIN1,FFAR2,ITGA5,MDFIC,NAPA,NGFR,PIK3CD,RAB7A,RELB,RSAD2,SEMA7A,SOCS1,TLR7,TNC,TRAF3,VCAM1	CSF2,EGR1,IL13,IL6,Ige,JUN,NFKB1,NFKBIA,NFkB (complex),PPARG,RELA,SP1,STAT1,STAT3,STAT6,TNF,TP53
Saponins p0.01- 2020-06-15 10:21 AM		ITGAV		transmembrane receptor		-1.346		-0.111	-1.06	2.22e-05	BAX,CD36,CDK1,COL1A1,COL1A2,FN1,ITGB3,MMP2	AHR,Ap1,COL4A3,EGR1,ERK1/2,ITGAV,ITGB3,NFKBIA,NFkB (complex),RELA,RUNX2,SMAD2,SP1,STAT6,TP53,VTN
Saponins p0.01- 2020-06-15 10:21 AM		IRF3		transcription regulator	Activated	3.226		-0.146	3.828	2.22e-05	ANOS1,ANXA4,CCL2,CCL4,CD40,CDH11,CDH2,CMPK2,CXCL8,DHX58,FN1,IFI44L,IRF1,LAG3,NLRC5,PARP12,PNP,RSAD2,STAT1,TMPO,ZC3HAV1	IFNA2,IFNB1,IRF1,IRF3,IRF7,Interferon alpha,NFkB (complex),STAT1,STAT2,STAT3,STAT6,VDR
Saponins p0.01- 2020-06-15 10:21 AM		RET		kinase		-0.239		-0.116	0.062	2.27e-05	ANXA4,ATF4,CCL2,CD151,COL1A1,COL1A2,CXCL12,CXCL8,DCN,DPYSL2,EDNRB,EGR1,LOX,PHEX,PLOD2	Ap1,ERK,FOS,FOSL1,IKBKB,JUN,Mapk,NFKB1,NFKBIA,NFkB (complex),RELA,RET,SP1,STAT3,TP53
Saponins p0.01- 2020-06-15 10:21 AM		MYOC		other		0.152		-0.101	0.353	2.27e-05	ADAMTS1,CDH11,DDIT4,DPP7,FBN1,FN1,IGFBP5,ITGB1,JDP2,LAMC1,PTGER4,PXDN,SFRP1	CTNNB1,ERBB2,ESR2,MYC,MYOC,NFkB (complex),PGR,SMAD3,SNAI2,SP1,TP53
Saponins p0.01- 2020-06-15 10:21 AM		DCN	-0.515	other		-1.209		0.011	-1.243	2.28e-05	BAX,CASP8,CCN2,COL1A2,FBN1,ITGB1,MMP13,MMP2,THBS1,VCAM1	Ap1,DCN,FBN1,JUN,MYC,NFKBIA,NFkB (complex),RELA,SMAD2,SMAD3,SP1,STAT3,TGFB1,TGFBR2,TP53,Tgf beta
Saponins p0.01- 2020-06-15 10:21 AM		IRF1	0.951	transcription regulator	Activated	3.058		-0.136	3.59	2.28e-05	ADAM8,BAX,CASP8,CCL2,CD40,CMPK2,CXCL8,IFI35,IFI44L,IRF1,PLAAT3,PSME1,RSAD2,SOCS1,STAT1,TAP2,TAPBP,TRIM21,VCAM1,XAF1	CEBPB,IFN Beta,IFNG,IRF1,IRF3,IRF7,NFKB1,NFKBIA,NFkB (complex),RELA,SP1,STAT1,STAT2,STAT3,STAT6,VDR
Saponins p0.01- 2020-06-15 10:21 AM		raloxifene		chemical drug		0.236		0	0.236	2.29e-05	CXCL12,DBN1,DDIT4,IDH2,IGF1,IGFBP4,ITGB1,ITGB3,KYNU,L1CAM,MMP13,MMP2,PRSS23,PXDN,SELENBP1,SOCS1,TGFB3,THBD,TNFSF11	AR,Ap1,Creb,EGFR,HIF1A,IL6,JUN,NFKB1,NFkB (complex),NOS3,PLAUR,PPARG,PTGS2,SP1,STAT3,TP53,raloxifene
Saponins p0.01- 2020-06-15 10:21 AM		RUNX1		transcription regulator		-0.439		-0.06	-0.213	2.31e-05	BAX,BLK,CEBPA,CPOX,CTLA4,EGFL7,FAT4,GATA2,ITGA2,ITGA4,ITGA9,ITGB1,ITGB3,LTB4R,MMP13,MYH9,NCAM1,NR2F2,PIK3CD,PIK3R1,RSAD2,SLC24A3,STAT1	CBFB,CEBPA,CEBPB,EP300,ESR2,IL4,JUN,MYC,NFkB (complex),PGR,PPARG,RUNX1,SP1,SPI1,STAT1,STAT3,STAT6,TP53,estrogen receptor,progesterone
Saponins p0.01- 2020-06-15 10:21 AM		NBEAL2		other		-1.664		0.098	-1.902	2.32e-05	CCL4,GATA2,IRF8,SELP,THBS1,VWF	FOS,NBEAL2,NFKB1,NFkB (complex),RELA,Rar,SP1,STAT1,STAT3,STAT5a/b,TNF,TP53
Saponins p0.01- 2020-06-15 10:21 AM		leukotriene C4		chemical - endogenous mammalian		0.036		-0.185	0.485	2.32e-05	CCL2,CCL4,CXCL8,EGR1,SELP,VCAM1	Ap1,FOXO1,HMGB1,IL13,IL4,NFKB1,NFKBIA,NFkB (complex),PPARG,RELA,SP1,STAT1,STAT3,STAT6,leukotriene C4,reactive oxygen species
Saponins p0.01- 2020-06-15 10:21 AM		SMARCA4		transcription regulator	Inhibited	-3.323		-0.156	-2.472	2.34e-05	ACSL5,ANGPTL2,ANO1,ANTXR2,APOL3,CCL2,CCN2,CCR1,CDH11,COL1A1,CYP26A1,DYNLT3,DYSF,EDNRA,EGR1,ELOVL6,EMP3,FFAR2,FKBP5,FN1,GULP1,HNMT,HPGD,HYI,IGF1,IGFBP4,IGFBP5,IRF1,ITGA5,ITGB1,KRT18,LGALS3,LOX,MMP2,NADSYN1,NR2F2,PHEX,RAMP1,RGS1,SEMA7A,SERPINH1,SLF1,TIMP2,TSPAN8,UBE2H	Ap1,CD44,CTNNB1,EGR1,EP300,FOS,FOXO1,FOXO3,Hdac,JUN,NFKB1,NFkB (complex),RB1,RELA,RNA polymerase II,SMAD2,SMARCA4,SP1,SP3,STAT1,STAT3,TP53
Saponins p0.01- 2020-06-15 10:21 AM		PITX2		transcription regulator		0.767		-0.105	1.171	2.34e-05	CDH2,COL1A2,EGR1,FOXO1,FZD2,GATA2,HPGD,IDH2,ITGB1,MGA,NGFR,NXN,PLOD2,TCF21,TXN2,ZEB2	CTNNB1,MRTFA,MYC,NFkB (complex),PITX2,Ras homolog,SMAD3,SNAI2,SRF,STAT3,TP53
Saponins p0.01- 2020-06-15 10:21 AM		JAK		group		-0.128		-0.13	0.189	2.44e-05	CCL2,CD209,CD40,CDH2,IGF1,PTGER4,RSAD2,SOCS1,STAT1	Ap1,FOS,IL10,JAK,Jnk,NFKB1,NFkB (complex),PPARG,RELA,STAT1,STAT2,STAT3,STAT5a/b,STAT6,TP53,VDR
Saponins p0.01- 2020-06-15 10:21 AM		cholesterol		chemical - endogenous mammalian		-1.993		-0.06	-1.713	2.47e-05	ACLY,ATF4,CAV1,CCL2,CCL4,CNN1,COL1A1,CXCL8,EPHX1,FN1,GNAI1,KLF11,LGALS3,LPL,MMP2,MSMO1,NCF2,NR0B2,PPARA,SQLE,STX12,THBS1,VCAM1	Akt,Ap1,CAT,FOXO1,FOXO3,LPL,NFE2L2,NFKB1,NFKBIA,NFkB (complex),RELA,RUNX2,SMAD3,SP1,STAT3,TNF,TP53,cholesterol
Saponins p0.01- 2020-06-15 10:21 AM		Nfat (family)		group		0.262		-0.164	0.851	2.61e-05	CALD1,CCL2,CCN1,CD40,CTLA4,CXCL8,EHD4,ELL2,LAG3,NCOA7,RELB,SMAD2,TRAF3,VCAM1	CSF2,EGR1,HMGB1,IL13,NFKB1,NFkB (complex),Nfat (family),PPARG,RELA,SP1,STAT1,STAT3,STAT6,cytokine
Saponins p0.01- 2020-06-15 10:21 AM		CCL3		cytokine		0.713		-0.152	1.109	2.64e-05	CCL2,CCL4,CCR1,ITGA5,ITGB1,STAT1,TNFSF11	Ap1,CCL2,CCL3,CCL4,FOS,IL6,IRF3,JUN,NFKB1,NFkB (complex),SP1,STAT1,STAT2,STAT3,STAT6,TP53,VDR
Saponins p0.01- 2020-06-15 10:21 AM		phytohemagglutinin		chemical drug		-0.45		-0.174	0.417	2.64e-05	ANOS1,CCL2,CCL4,CDH11,COL1A2,CTLA4,CXCL12,CXCL8,FBN1,FKBP9,GATA2,GNAI1,HPGD,IDH3A,IL21R,ITGB3,LAMP1,MEIS2,NCAM1,PRF1,RARB,STAT1,TFPI,TMPO,VAMP7,VGLL4,VPS41	Ap1,CCL5,ERK,ESR1,FOSL1,IL10,JUN,NFKB1,NFkB (complex),Nfat (family),RELA,SP1,STAT1,STAT3,TNF,TP53,phytohemagglutinin
Saponins p0.01- 2020-06-15 10:21 AM		ATF4	0.327	transcription regulator		-1.493		-0.155	-0.922	2.67e-05	ATF4,CCL2,CDC42EP1,CPOX,DDIT4,DDR2,FN1,GRB10,IGFBP5,LGALS3,MARS1,NID2,PCK1,SH3BP2,SHMT2,SLC1A4,SLC43A1,SLC6A9,TNFSF11,TNIP1	ATF4,CEBPA,CEBPB,DDIT3,FOS,HIF1A,NFE2L2,NFKB1,NFkB (complex),NOTCH1,RB1,RELA,RUNX2,SMAD3,STAT1,STAT3,TP53
Saponins p0.01- 2020-06-15 10:21 AM		dec-RRLL-cmk		chemical reagent		1		0.062	0.877	2.73e-05	COL11A1,COL1A2,FN1,PHEX
Saponins p0.01- 2020-06-15 10:21 AM		PBRM1		other						2.75e-05	CDK1,CENPE,CRABP2,IGFBP4,RARB
Saponins p0.01- 2020-06-15 10:21 AM		methylprednisolone		chemical drug		0.196		-0.036	0.409	2.76e-05	ABCC9,ADGRL2,ANGPTL2,ARG1,ATP2A2,B4GALNT1,CCL4,CCN2,CDH2,COX6A1,CYP4F3,DDIT4,EDNRB,EPHX1,FBLN5,FN1,GATM,GHR,GNAI2,HNMT,IDH2,IGF1,IL6ST,IRF1,ITGA2,ITGB1,LOX,LPL,MDFIC,NGEF,NR0B2,PLAAT3,PPP2CA,RND3,SFRP1,SLC6A13,STAT1,TAPBP,TOB1,VCAM1	Ap1,CTNNB1,ESR1,FOS,HIF1A,IFNG,IL6,IRF1,JUN,NFKB1,NFkB (complex),Nfat (family),SP1,STAT1,STAT3,TP53,VHL,methylprednisolone
Saponins p0.01- 2020-06-15 10:21 AM		TICAM1		other		1.452		-0.171	2.111	2.79e-05	CCL2,CCL4,CD40,CEBPD,CMPK2,CXCL13,CXCL8,EDNRB,EGR1,IRF1,LPAR1,RELB,RSAD2,SOCS1,TNFSF11,VCAM1,ZC3HAV1	Ap1,HIF1A,IL1B,IRF1,MYD88,NFKB1,NFKBIA,NFkB (complex),RELA,SP1,STAT1,STAT2,STAT3,STAT6,TICAM1,TLR4,VDR
Saponins p0.01- 2020-06-15 10:21 AM		aldosterone		chemical - endogenous mammalian	Inhibited	-2.713		-0.133	-2.196	2.79e-05	ADAMTS1,CCL2,CCN2,COL1A1,COL1A2,CTLA4,ELN,FKBP5,FN1,LOX,LPL,MMP2,PIK3CD,PTGS1,RIPOR2,SLC12A2,VCAM1	Akt,Ap1,FOS,FOXO1,FOXO3,NFKBIA,NFkB (complex),NOS3,PTH,RELA,ROCK,RUNX2,SMAD2,SMAD3,SP1,STAT3,TP53,Tgf beta,YAP1,aldosterone
Saponins p0.01- 2020-06-15 10:21 AM		BTK		kinase		-1.873		-0.024	-1.785	2.79e-05	CCL4,CD2,CD40,CEBPA,CXCL8,FOXO1,IFI35,IFI44L,IL21R,IRF1,ITGB3,PIM1,RELB,SELP,STAT1	Ap1,BTK,EP300,IL2,IRF3,IRF7,NFKB1,NFKBIA,NFkB (complex),RELA,SP1,STAT1,STAT3,STAT6,SYK,TIRAP,TLR3
Saponins p0.01- 2020-06-15 10:21 AM		losartan potassium		chemical drug		1.599		0.117	1.16	2.79e-05	ATF4,ATP2A2,BAX,CAV1,CCN2,CD36,COL1A1,CXCL8,EDNRA,EGR1,FN1,MMP2,PLCB1,TGFB3,VCAM1	AGT,Ap1,CAT,EGR1,ERK1/2,FOXO1,Jnk,NFKB1,NFKBIA,NFkB (complex),PPARG,RELA,SP1,STAT3,TP53,losartan potassium
Saponins p0.01- 2020-06-15 10:21 AM		lactic acid		chemical - endogenous mammalian		-1.338		-0.125	-0.991	2.81e-05	CCL2,CLEC4E,CXCL12,CXCL8,IGF1,MRC1,PCK1,PRF1	AKT1,Creb,D-glucose,FOXO1,FOXO3,HIF1A,IL6,JUN,NFKB1,NFKBIA,NFkB (complex),PPARA,PPARG,PPARGC1A,RELA,SP1,STAT1,STAT3,TP53,TWIST1,lactic acid,oleic acid
Saponins p0.01- 2020-06-15 10:21 AM		INSIG1		other		0.607		0.177	-0.053	2.92e-05	ACLY,CLEC4E,CXCL13,CYP51A1,ELOVL6,IRF8,LPL,LSS,MARCO,MRC1,PRF1,PTGES,PTGS1,SQLE	ESR1,FOXO3,HNF4A,INSIG1,NFE2L2,NFkB (complex),Nr1h,PPARG,SP1,SREBF1,cholesterol
Saponins p0.01- 2020-06-15 10:21 AM		lithium		chemical drug		-1.163		-0.029	-1.072	3.08e-05	ADCY2,ADRB2,ANK3,BAX,CASP8,CXCL8,EGR1,GNAI1,GNAI2,NCAM1,PDE4D,RAB7A	Ap1,CEBPA,CEBPB,CTNNB1,Creb,EP300,ESR2,ETS1,JUN,MYC,NFKB1,NFKBIA,NFkB (complex),P38 MAPK,PPARG,PTGS2,RELA,SP1,STAT3,TP53,lithium
Saponins p0.01- 2020-06-15 10:21 AM		DDIT3		transcription regulator	Activated	2.335		-0.02	2.406	3.1e-05	ATF4,AVIL,CCDC80,CEBPA,CEBPD,CXCL8,DDR2,FN1,FOXO1,GPC6,ITGA2,LOX,STXBP2,TGM2,THBS2	Ap1,CEBPA,CEBPB,DDIT3,EGR1,EP300,ERK1/2,HIF1A,IFNG,IL1B,IRF1,MYC,NFkB (complex),PPARG,RELA,SP1,STAT1,STAT3,TNF,TP53
Saponins p0.01- 2020-06-15 10:21 AM		RAC1		enzyme	Inhibited	-2.584		-0.13	-2.124	3.1e-05	CCN2,CDH2,COL1A2,COL2A1,CXCL8,CYLD,DPYSL2,FN1,FOSL1,FOXO1,ITGB1,MMP13,MMP2,STAT1,VCAM1	Ap1,EGR1,ERK,ERK1/2,FOS,FOSL1,FOSL2,FOXO1,FOXO3,JUN,NFKB1,NFKBIA,NFkB (complex),PI3K (complex),RAC1,RELA,SP1,STAT3,TP53
Saponins p0.01- 2020-06-15 10:21 AM		CREB1		transcription regulator		-1.007		-0.061	-0.702	3.27e-05	ANGPTL2,ARG1,ATP6V0D1,CACNA2D1,CCL4,CCN1,CDH11,CDH2,CDK14,CEBPD,CNN1,CSRNP1,CSRP2,CXCL8,CYP51A1,DMBT1,EGR1,EHD4,FN1,FRMD6,GABARAP,HPGD,ITGBL1,KLF5,LGALS8,LPL,LSS,MAT2A,MCAM,MCTP1,MMP13,MRC1,MSMO1,PCK1,RIPOR2,SAT1,SEMA7A,SQSTM1,TNFSF11,TOM1,TSKU	Ap1,CEBPA,CEBPB,CREB1,CREM,CTNNB1,Creb,EP300,ESR1,ESR2,FOS,JUN,MYC,NFkB (complex),Nfat (family),PPARG,RNA polymerase II,SMAD3,SNAI2,TP53
Saponins p0.01- 2020-06-15 10:21 AM		GDF2		growth factor	Inhibited	-3.502		-0.168	-2.914	3.27e-05	CAV1,CDH11,CDH6,COL1A1,CXCL12,CXCL8,EFNB2,GATA2,IGF1,NGFR,RAMP1,SLC6A6,VCAM1	ACVRL1,GATA4,GDF2,NFkB (complex),NOTCH1,RUNX2,SMAD1,SP1
Saponins p0.01- 2020-06-15 10:21 AM		CG		complex		-1.601		-0.124	-1.019	3.35e-05	ADAMTS1,BAX,CCL2,CD93,CDH2,CEBPA,CEBPD,COL11A1,CXCL8,CYP26A1,EFNB2,EGR1,EPHA3,GAS1,GASK1B,HPGD,IGF1,IGFBP4,ITGA1,ITGA4,ITGB1,ITGB3,MCAM,MMP2,PDE4D,PPARA,PTGS1,SMAD2,TGFBR3,VCAN	Ap1,CEBPB,CG,CTNNB1,EGR1,EP300,ESR1,ESR2,FOS,JUN,NFkB (complex),PGR,PPARG,RB1,SP1,STAT3,TP53,beta-estradiol,estrogen receptor,progesterone,prostaglandin E2
Saponins p0.01- 2020-06-15 10:21 AM		isoproterenol		chemical drug		-0.937		-0.119	-0.443	3.44e-05	ADRB2,BVES,CAV1,CDK1,COL1A1,DHRS3,FOSL1,HMOX2,LGALS3,LPL,MMP2,PCK1,RAB5C,RAB7A,TGFBR3,TIMP2,TNFSF11,VWF	Ap1,EGR1,ERK1/2,ESR2,ETS1,JUN,LEP,NFKB1,NFkB (complex),P38 MAPK,PGR,PPARG,RELA,SP1,SRC,STAT3,STAT6,estrogen receptor,isoproterenol,progesterone
Saponins p0.01- 2020-06-15 10:21 AM		CX3CL1		cytokine		-1.067		-0.051	-0.966	3.44e-05	ADAMTS1,ALDH1A2,CRABP2,CXCL12,EFNB2,FZD2,IGF1,LAMC1,LPAR1,MEIS2,MMP2,RELN,RHPN2,SALL1,SELP,TGFB3	Ap1,CEBPB,CTNNB1,CX3CL1,FOXA2,FOXO1,FOXO3,INS,Jnk,NFkB (complex),PPARG,RELA,SP1,STAT3,prostaglandin E2
Saponins p0.01- 2020-06-15 10:21 AM		arsenic trioxide		chemical drug		-0.317		-0.019	-0.245	3.5e-05	ATP6V0D1,BAX,CASP8,CCL2,CDK1,CEBPE,COPB2,COX5B,CXCL8,CYP26A1,CYP51A1,FAIM,FN1,HSBP1,IRF1,ITGB1,LAMTOR3,LSS,MSMO1,NDUFA12,NDUFS5,NFE2L1,NR2F2,PIM1,RARB,SHMT2,SQLE,TMOD1	Ap1,FOXO1,FOXO3,HIF1A,Hdac,JUN,MAPK14,NFKB1,NFKBIA,NFkB (complex),RB1,RELA,SP1,STAT3,TP53,VEGFA,arsenic trioxide,hydrogen peroxide
Saponins p0.01- 2020-06-15 10:21 AM		vitamin E		chemical drug		0.711		0.12	0.333	3.52e-05	BAX,CAV1,CCL2,CD36,COL2A1,EGR1,LPL,MMP2,PPARA,SELP,VCAM1	Ap1,FOS,FOSL1,IL17A,JUN,NFKB1,NFKBIA,NFkB (complex),PRKCA,Pkc(s),RELA,SP1,STAT3,TNF,TP53,vitamin E
Saponins p0.01- 2020-06-15 10:21 AM		arachidonic acid		chemical - endogenous mammalian		-1.082		-0.039	-0.943	3.63e-05	CD36,CD40,COL1A2,EGR1,ELOVL6,FOSL1,ITGB3,MMP13,MRC1,PTGES,PTGS1,SELP,TNFSF11,VCAM1	Ap1,CEBPB,EGR1,ERK1/2,FOXO1,IL6,JUN,NFKB1,NFKBIA,NFkB (complex),PPARG,RELA,RXRA,SP1,STAT3,arachidonic acid,prostaglandin E2
Saponins p0.01- 2020-06-15 10:21 AM		STAT4		transcription regulator		-0.163		-0.185	0.691	3.73e-05	ARL5B,ASPH,ATF4,CCL2,FYB1,IL18R1,IL18RAP,IRF1,KRT18,LAMTOR3,NXN,P4HA2,PLOD2,PRDM1,PYGL,RAMP1,RRAD,SAT1,SELENBP1,SH3BP4,STAT1,TGFB3	Ap1,CREBBP,DDX58,IL12 (complex),IL4,IRF3,IRF7,NFkB (complex),RELA,SP1,STAT1,STAT3,STAT4,STAT6,TNF,TP53
Saponins p0.01- 2020-06-15 10:21 AM		ACSL4		enzyme		0.508		-0.053	0.674	3.76e-05	COL12A1,DLC1,DOCK5,ENPP1,KRT18,MAPK11,SAT1,STAT1,TFPI,THBD
Saponins p0.01- 2020-06-15 10:21 AM		F3		transmembrane receptor		-1.625		-0.185	-1.083	4.06e-05	ARG1,CCL2,CCN1,CCN2,CXCL8,EGR1,ITGA2,MMP2,SPRY1,TGM2,VCAM1	Ap1,EGR1,ERK1/2,ETS1,F10,F2,F2R,F3,F7,FOS,JUN,NFKB1,NFkB (complex),RELA,SP1,YAP1
Saponins p0.01- 2020-06-15 10:21 AM		HNF1B		transcription regulator	Activated	2.267		-0.006	2.288	4.18e-05	ACADVL,ANXA4,CCDC80,CDK1,COL5A2,F11R,FN1,FZD2,MMP2,NID2,PKD1,PTGIS,SERPINH1,SULF1,ZEB2
Saponins p0.01- 2020-06-15 10:21 AM		indomethacin		chemical drug		-0.767		-0.054	-0.541	4.21e-05	ADAM8,ADAMTS1,ADAMTS5,BAX,CCL2,CLDN4,DGAT1,EFEMP2,EMP3,IGF1,LGALS3,LPL,MMP2,MRC1,NGFR,PIM1,PPARA,PTGER4,PTGES,PTGS1,TNFSF11,TSPAN8,VCAN	Ap1,CEBPB,Creb,EGR1,EP300,HIF1A,IL1B,IL6,JUN,NFKB1,NFkB (complex),PPARG,PTGS2,RB1,RELA,SP1,STAT3,TP53,indomethacin,prostaglandin E2
Saponins p0.01- 2020-06-15 10:21 AM		AGN194204		chemical drug		-0.114		-0.11	0.351	4.27e-05	ADAM19,CCL4,CDK1,CEBPA,CHKA,COL6A2,CRABP2,CYP26B1,CYP51A1,DCN,EMP3,GNAI1,IGHM,IRF1,LAMP1,LPL,LSS,NGEF,NSMAF,PDCD4,PIM1,STRA6	AGN194204,CEBPB,NCOR2,NR4A1,PPARG,RARA,RXRA
Saponins p0.01- 2020-06-15 10:21 AM		MSC		transcription regulator		1.265		-0.07	1.488	4.41e-05	CCL2,CCL4,CHL1,GPAT3,IFI44L,ITGA9,PIEZO2,TLR7,XAF1,ZAP70
Saponins p0.01- 2020-06-15 10:21 AM		PLK4		kinase		1.134		-0.144	1.514	4.57e-05	CD40,CMPK2,IRF1,MARCO,MMP13,RGS1,USP12
Saponins p0.01- 2020-06-15 10:21 AM		SR 144528		chemical reagent		-1.053		0.092	-1.254	4.58e-05	CCL2,CCL4,CCR1,CXCL8,EGR1	Ap1,ERBB2,ESR2,FOS,IL10,IL2,JUN,MAPK3,NFKB1,NFKBIA,NFkB (complex),PGR,RELA,SMAD2,SMAD3,SP1,SR 144528,STAT1,STAT3,STAT6,TP53,Tgf beta
Saponins p0.01- 2020-06-15 10:21 AM		U46619		chemical reagent		0.106		-0.185	0.468	4.58e-05	CCL2,CDK1,CXCL8,SELP,TIMP2	Ap1,CCN1,CTNNB1,Ca2+,Creb,EGR1,Fibrinogen,HIF1A,ITGB1,JUN,NFKB1,NFKBIA,NFkB (complex),NOTCH1,RELA,SP1,SRC,STAT3,TP53,U46619
Saponins p0.01- 2020-06-15 10:21 AM		DOCK8		other	Activated	2.714		-0.185	3.326	4.67e-05	CCL4,CD40,CMPK2,IRF1,NMI,RGS1,RSAD2,SOCS1,STAT1,TRIM21,USP12
Saponins p0.01- 2020-06-15 10:21 AM		PRKAA1		kinase	Activated	2.692		0.077	2.376	4.73e-05	ARG1,BAX,CAMKK1,CXCL12,CXCL8,EPHA3,FGFR1OP2,FKBP5,FN1,GHR,IGF1,IGFBP4,NCF2,PCOLCE,RND3,TGM2,VCAM1	Akt,Ap1,FOXO1,FOXO3,Jnk,MAPK14,NFE2L2,NFKB1,NFkB (complex),PPARG,PRKAA1,PRKAA2,RELA,SP1,SREBF1,STAT3,TP53,YAP1,palmitic acid
Saponins p0.01- 2020-06-15 10:21 AM		SMAD7		transcription regulator	Activated	3.624		0.055	3.403	4.73e-05	CCL2,CCN2,CDH2,CDK1,COL1A1,COL1A2,COL2A1,COL6A1,COL6A3,CXCL12,DCN,FN1,FOXO1,ITGBL1,MMP2,NID2,TGFB3	Akt,Ap1,CTNNB1,EGR1,EP300,FOXO1,FOXO3,HGF,JUN,NFkB (complex),RAC1,RELA,SMAD2,SMAD3,SMAD7,SP1,STAT3,TP53
Saponins p0.01- 2020-06-15 10:21 AM		simvastatin		chemical drug		0.055		0.04	-0.102	4.91e-05	ADAMTS1,ADRB2,BAX,CALD1,CCL2,CCN1,CCN2,CD40,CXCL8,HK1,IRF1,LGALS8,LPL,MMP2,NCF2,PPARA,SELP,STAT1,THBD,VCAM1,VWF	Ap1,F10,F2,FOS,FOXO1,HIF1A,HMGB1,JUN,NFKB1,NFKBIA,NFkB (complex),RELA,STAT3,STAT6,VEGFA,cytokine,simvastatin
Saponins p0.01- 2020-06-15 10:21 AM		pyrrolidine dithiocarbamate		chemical reagent		1.484		0.128	1.03	4.99e-05	CCL2,CCN2,CD40,COL1A1,CXCL8,GNAI2,IGF1,IRF1,MMP13,MMP2,PPARA,PRF1,SELP,VCAM1	Ap1,ESR1,FOS,IL17A,IL6,JUN,Jnk,NFKB1,NFKBIA,NFkB (complex),Nfat (family),PPARG,RELA,SP1,STAT3,pyrrolidine dithiocarbamate
Saponins p0.01- 2020-06-15 10:21 AM		IL18		cytokine		0.033		-0.131	0.574	5.05e-05	ADAM19,ADAMTS5,CCL11,CCL2,CCL4,CD40,CXCL12,CXCL8,DDIT4,GIMAP4,IL18R1,IL18RAP,IRF1,MMP13,MMP15,PRF1,SMAD2,TNFSF11,VCAM1	Ap1,CEBPB,HIF1A,IL18,IL1A,IL1B,IL2,NFKB1,NFKBIA,NFkB (complex),PPARA,RELA,SP1,STAT1,STAT3,STAT6,TP53
Saponins p0.01- 2020-06-15 10:21 AM		MTPN		transcription regulator		-1.543		-0.185	-0.91	5.12e-05	BAX,CASP8,CDK1,CEBPA,COL1A1,COL1A2,FBLN1,FN1,IGF1,TCF21,TGFB3,VCAM1	Ap1,MTPN,NFKB1,NFKBIA,NFkB (complex),RELA,SP1,STAT3,TP53
Saponins p0.01- 2020-06-15 10:21 AM		JUNB		transcription regulator		-1.086		-0.133	-0.653	5.15e-05	ACLY,CAV1,COL1A1,COL1A2,CXCR1,FBLN5,FN1,FOSL1,HPGD,ITGB3,LPAR1,MMP13,MMP2,NCF2,PIM1,RELB,VAMP8	Ap1,ESR1,FOS,FOSL2,JUN,JUNB,JUND,NFkB (complex),Nfat (family),RELA,RUNX2,SP1,STAT3,TNF,TP53,VTN
Saponins p0.01- 2020-06-15 10:21 AM		C3AR1		g-protein coupled receptor		0.647		-0.067	0.821	5.17e-05	CCL4,CD28,CD40,COL1A1,COL1A2,CXCL8,DCN,GULP1,IGF1	Ap1,C3AR1,IL12 (complex),IL4,IL6,JUN,MYC,NFKB1,NFKBIA,NFkB (complex),RELA,SP1,STAT1,STAT3,STAT4,STAT6,TGFB1,TP53
Saponins p0.01- 2020-06-15 10:21 AM		palmitic acid		chemical - endogenous mammalian		0.372		-0.072	0.68	5.21e-05	ACLY,ATF4,BAX,CCL2,CCL4,CCN2,CD28,CD36,CXCL8,ELOVL6,FN1,FOXO1,IDH2,IGF1,NCF2,NR0B2,PCK1,PPARA,SQSTM1,THBD,VCAM1,VIPR2	ADIPOQ,AR,Akt,Ap1,CTNNB1,D-glucose,EGR1,FOS,FOXO1,FOXO3,HIF1A,NFkB (complex),PPARA,PPARG,RELA,RNA polymerase II,SIRT1,SP1,STAT3,TNF,TP53,palmitic acid
Saponins p0.01- 2020-06-15 10:21 AM		GLI1		transcription regulator	Inhibited	-2.147		-0.153	-1.494	5.26e-05	ACADVL,CAV1,CDH11,CMPK2,COL1A1,COL2A1,IGF1,MAPK11,MMP2,NR2F2,PIM1,PLPP2,PLXDC1,PRKCE,RPL30,SALL1,SFRP1,SOCS1,SYNE1,TNC,TOM1	Ap1,CEBPA,CEBPB,CTNNB1,FOXO1,GLI1,HIF1A,JUN,MYC,NFkB (complex),SMAD3,SNAI2,SP1,STAT3,TP53,VEGFA
Saponins p0.01- 2020-06-15 10:21 AM		MAVS		other		1.757		-0.168	2.253	5.36e-05	CMPK2,CXCL8,DHX58,MAT2A,PARP12,RSAD2,SOCS1,STAT1,TLR7,TNFSF11,ZC3HAV1	DDX58,IFNB1,IRF1,IRF3,IRF7,Interferon alpha,MAVS,NFkB (complex),SMAD3,SNAI1,STAT1,STAT2,STAT3
Saponins p0.01- 2020-06-15 10:21 AM		TEAD1		transcription regulator	Inhibited	-3.317		-0.14	-2.853	5.36e-05	CALD1,CCN1,CCN2,COL5A2,EDNRA,IGFBP5,LOXL1,NUAK1,SH3BP4,SULF1,THBS1	MRTFA,SRF,TEAD,TEAD1,YAP1
Saponins p0.01- 2020-06-15 10:21 AM		KDM3A		transcription regulator	Inhibited	-2.13		-0.165	-1.675	5.41e-05	ARHGEF28,CCL2,CCN1,CCN2,KLF5,MCAM,PLOD2,TNC
Saponins p0.01- 2020-06-15 10:21 AM		THBS1	-0.872	other		0		-0.01	0.028	5.41e-05	CCN2,COL1A1,COL1A2,EGR1,FN1,LAMA4,MMP2,THBS1	Ap1,CTNNB1,CXCL12,ERK,ESR2,FOS,FOSL1,HIF1A,ITGB1,JUN,NFKBIA,NFkB (complex),PTK2,SMAD2,SMAD3,STAT3,THBS1,TP53,Tgf beta,YAP1
Saponins p0.01- 2020-06-15 10:21 AM		CLDN7		other		-0.153		-0.003	-0.142	5.59e-05	APLP2,B4GALNT1,CCN2,CXCL8,FOSL1,FZD2,GRINA,LAMTOR1,LGALS3,MMP2,NCOA7,PLAAT3,PRSS23,TIMP2,TSPAN12
Saponins p0.01- 2020-06-15 10:21 AM		ID2		transcription regulator		0.168		0.037	0.023	5.63e-05	CCL11,CCR1,CDK1,FOXO1,IGFBP4,IRF8,ITGA1,ITGB3,JDP2,LAMA4,MAP2K6,MAPK7,MMP2,NFAT5,NGFR,PIK3R1,RELB,TGFBR3,TNFSF11,TRAF3,VCAM1
Saponins p0.01- 2020-06-15 10:21 AM		FOXO1	0.521	transcription regulator	Activated	2.021		-0.09	2.463	5.82e-05	ACLY,ACSL5,AFF3,ATP6V0A1,BAX,CASP8,CAV1,CCL4,CCN2,CD36,CD40,CDK1,COL1A1,COL2A1,CXCL8,DDIT4,EDNRB,EGR1,ELOVL6,FN1,FOXO1,GATA2,IGF1,LPL,NDUFA12,NUSAP1,PCK1,PRDM1,PRF1,PTGS1,RAB7A,RIPOR2,SQLE,THBS1,VCAM1	AR,Akt,Ap1,CEBPA,EGR1,FOXO1,FOXO3,Insulin,JUN,NFE2L2,NFkB (complex),NR3C1,PPARA,PPARG,RB1,RELA,RXRA,SMAD3,SP1,SREBF1,TP53,palmitic acid
Saponins p0.01- 2020-06-15 10:21 AM		triptolide		chemical drug	Activated	3.978		0.139	3.424	5.94e-05	AKAP12,BAX,CAV1,CXCL12,CXCL8,DLC1,EDNRB,EFNB2,FBLN5,FBN1,GHR,HPGD,ITGA1,ITGA2,MCAM,PDGFRB	Akt,Ap1,EGR1,EP300,ERK1/2,ETS1,FOXO1,FOXO3,MYC,NFkB (complex),P38 MAPK,RB1,RELA,SP1,STAT1,STAT3,TP53,bortezomib,triptolide
Saponins p0.01- 2020-06-15 10:21 AM		CXCL12	-1.037	cytokine		-1.525		-0.11	-1.081	6.01e-05	BAX,BMP1,CCL2,CD36,CD3G,COL1A1,CXCL12,CXCL8,EGR1,FLNA,FN1,ITGB1,ITGB3,MMP13,MMP2,PKD1,SEPTIN7,SOCS1,THBS1,TNFSF11	Ap1,CXCL12,ETS1,FOS,FOSL1,FOXO1,HIF1A,IL6,JUN,NFKB1,NFKBIA,NFkB (complex),P38 MAPK,Pkc(s),RELA,SP1,STAT3,VEGFA
Saponins p0.01- 2020-06-15 10:21 AM		plicamycin		chemical drug		0.739		0.075	0.461	6.12e-05	CCL2,CCN2,COL1A1,COL1A2,GNAI2,IGFBP4,MAPK11,NAPA,NGFR,PLXDC1,PRDM1,ROR1,SEMA7A,VWF	Ap1,CEBPA,CEBPB,EGR1,EP300,HMGB1,Histone h3,JUN,MED1,MYC,NFkB (complex),RB1,RELA,RNA polymerase II,SMAD2,SMAD3,SP1,STAT3,TGFBR2,TP53,plicamycin
Saponins p0.01- 2020-06-15 10:21 AM		SASH1	1.023	other	Activated	2.714		-0.185	3.326	6.13e-05	CCL4,CD40,CMPK2,IRF1,MARCO,NMI,RSAD2,SOCS1,STAT1,TRIM21,USP12	NFKB1,NFKBIA,NFkB (complex),RELA,SASH1,SP1,STAT3
Saponins p0.01- 2020-06-15 10:21 AM		LIPE		enzyme		-1		-0.045	-0.91	6.14e-05	CASP8,CD36,CEBPA,COL1A1,COL1A2,EGR1,FKBP5,GRB10,PCK1,PDE8A,PPM1B,RAMP1,RARB,RRAD,VAMP7	Ap1,EGR1,ERK1/2,LEP,LIPE,NFKB1,NFkB (complex),PPARG,RELA,SP1,STAT6
Saponins p0.01- 2020-06-15 10:21 AM		Collagen type III		complex		-1.225		-0.026	-1.173	6.19e-05	ITGA2,ITGA5,ITGB1,ITGB3	Collagen type III,Collagen type IV,FN1,NFKB1,NFKBIA,NFkB (complex),SMAD2,SMAD3,STAT3
Saponins p0.01- 2020-06-15 10:21 AM		MFAP2		other		-0.254		-0.026	-0.203	6.19e-05	ITGA4,ITGB3,TNFSF11,VCAN
Saponins p0.01- 2020-06-15 10:21 AM		PPM1A		phosphatase	Inhibited	-2		-0.185	-1.631	6.19e-05	ITGA5,ITGB1,MMP13,MMP2	Ap1,ETS1,FOS,HIF1A,JUN,Jnk,KLF11,MAP2K6,MAPK1,NFkB (complex),Nfat (family),PPARG,PPM1A,RELA,STAT3
Saponins p0.01- 2020-06-15 10:21 AM		Pdgf (complex)		complex		-0.114		-0.112	0.281	6.47e-05	BAX,CAV1,CCL2,EGR1,FN1,FOXO1,ITGA5,ITGB3,MMP2,NCAM1,TGFB3,THBD,VCAM1	Ap1,EGR1,ERK,ERK1/2,ETS1,FOS,FOSL1,FOXO1,HIF1A,IL1,KLF11,MAPK1,NFKB1,NFkB (complex),Pdgf (complex),RELA,SP1,STAT3,TP53,VEGFA
Saponins p0.01- 2020-06-15 10:21 AM		HOXD3		transcription regulator	Inhibited	-2.414		-0.082	-2.216	6.61e-05	COL1A1,ITGA5,ITGB3,MMP2,TGM2,THBS1
Saponins p0.01- 2020-06-15 10:21 AM		SAA1		transporter		0.019		-0.107	0.317	6.63e-05	ARG1,CCL11,CCL4,CEBPA,CXCL8,MMP13,MMP2,MRC1	Ap1,EGR1,ERK1/2,IFNG,IL10,IL6,IRF1,JUN,Jnk,NFKB1,NFkB (complex),PPARG,RELA,SAA1,SP1,STAT1,STAT3
Saponins p0.01- 2020-06-15 10:21 AM		LDL		complex		-0.701		-0.106	-0.25	6.64e-05	ATP2A2,CASP8,CCL2,CCL4,CCN2,CD36,CD40,CDK1,CXCL13,CXCL8,EDNRB,EGR1,GNAI1,IGF1,IGFBP4,ITGB3,MMP2,NR0B2,RND3,SELP,SOCS1,SQSTM1,TGFBR3,VCAM1	CTNNB1,IFNG,IL6,IRF1,JUN,LDL,LDLR,NFKB1,NFKBIA,NFkB (complex),RELA,SP1,SREBF1,STAT1,STAT3,TNF,TP53
Saponins p0.01- 2020-06-15 10:21 AM		CD28	0.505	transmembrane receptor		1.635		-0.114	2.217	6.75e-05	CASP8,CCL4,CD28,CTLA4,CXCL13,CXCL8,CXCR1,FYB1,HGS,IGFBP5,IL18R1,IL21R,IRF1,IRF8,ITGA4,MMP2,PDE4D,PLA2R1,PNP,PRDM1,PTGER4,RPL30,RRAGA,SOCS1,STOM,SUSD6,THBS1,TNFSF11,TOB1	Ap1,BCL6,CD28,CD3,FOS,IL10,IL12 (complex),IL21,NFKB1,NFkB (complex),RELA,STAT1,STAT3,STAT4,STAT6,TCF3,TP53
Saponins p0.01- 2020-06-15 10:21 AM		CHD4		enzyme		0.378		0.134	0.023	6.96e-05	HMCN2,KCTD16,NCEH1,NGFR,RIPK4,RRAD,SPRY1,SQLE,SYDE1,TIMP2
Saponins p0.01- 2020-06-15 10:21 AM		KDM3B		enzyme	Activated	2.646		0.15	2.248	6.99e-05	ADAMTS1,CCN2,COLEC12,EFNB2,FN1,FRMD4B,GATA2,PALLD,SH3BP4,SLC44A1,TSHZ3
Saponins p0.01- 2020-06-15 10:21 AM		silibinin		chemical drug		1.805		0.133	1.416	6.99e-05	BAX,CCN2,CDH2,CDK1,CXCL8,EGR1,FN1,KRT18,MMP2,TIMP2,ZEB2	AR,Ap1,CEBPA,CEBPB,EGFR,EGR1,ERK,ERK1/2,ETS1,FOSL1,HIF1A,JUN,MYC,NFkB (complex),P38 MAPK,RELA,SP1,STAT3,TP53,silibinin
Saponins p0.01- 2020-06-15 10:21 AM		pioglitazone		chemical drug		0.597		-0.015	0.656	7.06e-05	ATF4,ATP2A2,BAX,CAV1,CCN2,CD36,CEBPD,CMKLR1,CXCL8,EGR1,FN1,FOSL1,HPGD,LPL,NCEH1,NCF2,PTGS1,RARB	ADIPOQ,APOE,Akt,Ap1,CTNNB1,ERK,FOS,FOSL1,FOXO1,FOXO3,JUN,NFKB1,NFkB (complex),PPARA,Pkc(s),RELA,SP1,STAT3,TP53,pioglitazone
Saponins p0.01- 2020-06-15 10:21 AM		IDH2	0.47	enzyme						7.21e-05	CEBPA,EGR1,FN1,RAB25,ZEB2
Saponins p0.01- 2020-06-15 10:21 AM		EIF2AK2		kinase	Activated	2.238		-0.168	2.811	7.21e-05	ARG1,ATF4,BAX,CEBPD,CXCL8,EGR1,IFI35,IRF1,NMI,PARP12,PARP9,STAT1,ZC3HAV1	EIF2AK2,FOS,HIF1A,IL1B,IRF1,IRF7,Interferon alpha,NFKB1,NFkB (complex),RELA,SP1,STAT1,STAT2,STAT3,STAT6,TP53,VDR
Saponins p0.01- 2020-06-15 10:21 AM		eicosapentenoic acid		chemical drug		-1.039		0.027	-1.136	7.21e-05	ACADVL,CCL2,CD36,CD40,CEBPD,ELN,FBN1,IGF1,MMP13,MRC1,PPARA,PTGES,TGFB3	ATF2,Ap1,CEBPB,EGR1,FOS,HIF1A,IL1B,Jnk,NFKB1,NFKBIA,NFkB (complex),PPARG,RELA,SP1,STAT3,arachidonic acid,eicosapentenoic acid,prostaglandin E2
Saponins p0.01- 2020-06-15 10:21 AM		SOX4		transcription regulator		-0.767		-0.116	-0.27	7.32e-05	AZI2,BAX,BLK,CACNA1H,CD2,CDH2,CSNK1E,FFAR2,FN1,IGF1,IGFBP4,KYNU,LCK,NCAM1,NUAK1,PNP,PRXL2A,PYGL,TBXA2R
Saponins p0.01- 2020-06-15 10:21 AM		hyaluronic acid		chemical - endogenous mammalian		-0.775		-0.079	-0.49	7.47e-05	CCL4,CD40,COL2A1,COL6A2,CXCL8,CXCR1,FN1,MMP13,MMP2,NCF2,PDCD4,PTGES,TIMP2,VCAM1	Ap1,EGR1,ERK1/2,HIF1A,IL1B,Jnk,MAPK14,NFKB1,NFKBIA,NFkB (complex),PPARG,RELA,SP1,STAT3,TP53,hyaluronic acid
Saponins p0.01- 2020-06-15 10:21 AM		MTOR		kinase		1.144		-0.055	1.375	7.84e-05	ACLY,ATP2A2,AVIL,CASP8,CCL2,CD40,CEBPA,CEBPD,CHKA,CXCL8,DDIT4,FN1,HK1,IGF1,IQSEC2,IRF1,IRF8,MOG,NCAM1,PPARA,PPP2CA,PRF1,SLC12A2,SQSTM1,STAT1,STX12,USP40,VCAM1,ZAP70	Ap1,EP300,IL6,JUN,MTOR,MYD88,NFKB1,NFKBIA,NFkB (complex),NR3C1,RELA,SP1,STAT1,STAT2,STAT3,STAT6,TP53,VDR
Saponins p0.01- 2020-06-15 10:21 AM		ETV5		transcription regulator		-0.308		-0.039	-0.183	8.02e-05	BAX,CAV1,CDH2,CLDN4,CXCL12,DPYSL2,EMP2,FN1,ITGA5,ITGB1,LGALS3,MMP2,TJP3	CTNNB1,Collagen type I (complex),ETV5,NFKBIA,NFkB (complex),RUNX2,SMAD2
Saponins p0.01- 2020-06-15 10:21 AM		NPC1		transporter		0.605		0.092	0.426	8.25e-05	ATF4,CAV1,CCR1,CD276,CHKA,CYP51A1,EGR1,LGALS3,LPL,LSS,MMP15,STAT1	NFE2L2,NFkB (complex),NPC1,Nr1h,SP1,SREBF1,cholesterol
Saponins p0.01- 2020-06-15 10:21 AM		CDKN2A		transcription regulator		0.903		0.02	0.816	8.82e-05	BAX,CCL11,CCL2,CCL4,CCN2,CDCA7L,CDK1,CEBPD,CXCL13,EGR1,EHD3,GABARAP,IFI35,IGFBP5,ITGB3,LAMP1,LGALS3,MMP2,MRC1,P4HA2,PDGFRB,SH3BP2,TMPO,TOB1,VPS41	Ap1,CDKN2A,ERK,ETS1,FOS,FOSL1,FOXO3,HIF1A,Hdac,IL6,JUN,KLF11,MAPK1,NFKB1,NFkB (complex),RB1,RELA,SP1,STAT1,STAT3,TP53
Saponins p0.01- 2020-06-15 10:21 AM		Collagen type IV		complex		0		-0.041	0.1	8.96e-05	CCL2,ITGB1,ITGB3,MMP2,THBS1,TIMP2	Ap1,CTNNB1,Collagen type IV,EGR1,ETS1,FOS,HIF1A,ITGB1,JUN,KLF11,MAPK1,NFKB1,NFKBIA,NFkB (complex),PTK2,RELA,SMAD3,SP1,SRC,STAT3,TP53,YAP1
Saponins p0.01- 2020-06-15 10:21 AM		FBN1	-0.781	other	Activated	2.207		0.164	1.845	8.96e-05	CCN1,CCN2,COL1A2,COL6A3,FBN1,MMP2	CTNNB1,FBN1,JUN,MYC,NFkB (complex),SMAD3,SMAD7,SP1,STAT3,TGFB1,TP53
Saponins p0.01- 2020-06-15 10:21 AM		ARRB1		transcription regulator		-0.059		-0.026	0.005	9.5e-05	ADRB2,CXCL8,EGR1,ENAH,LPL,TNFSF11,VCAM1	ARRB1,Ap1,CEBPB,CREB1,CREM,CTNNB1,Creb,FOS,FOSL1,HMGB1,JUN,MAPK3,MYC,Mapk,NFKB1,NFkB (complex),PGR,SMAD3,SNAI2,STAT3,STAT6,TP53,cytokine
Saponins p0.01- 2020-06-15 10:21 AM		Focal adhesion kinase		group		-1.89		-0.034	-1.799	9.5e-05	CDH2,EFNB2,KRT18,MMP13,MMP2,PALLD,VCAM1	Ap1,CTNNB1,EGR1,ERK1/2,FOXO1,FOXO3,Focal adhesion kinase,JUN,Jnk,NFkB (complex),PI3K (complex),PPARG,RAC1,RELA,SP1,SRC,STAT3
Saponins p0.01- 2020-06-15 10:21 AM		IL12 (complex)		complex		1.907		-0.119	2.41	9.73e-05	CCL2,CCL4,CD28,CXCL8,CYTIP,IL18R1,IL18RAP,IRF1,IRF8,ITGA4,MARCO,MMP2,PDCD4,PIM1,PRDM1,PRF1,RRAD,SELP,SMAD2,SOCS1	Ap1,BCL6,FOS,IL12 (complex),IL15,IL2,IL21,IL4,NFKB1,NFKBIA,NFkB (complex),RELA,SP1,STAT1,STAT3,STAT6,TP53
Saponins p0.01- 2020-06-15 10:21 AM		ENG		transmembrane receptor		-0.243		-0.043	-0.148	9.76e-05	CCN2,ELN,FN1,ITGA1,ITGA5,ITGB3,SMAD2,THBS1	CTNNB1,ENG,FN1,JUN,MYC,NFKB1,NFkB (complex),PTK2,SMAD2,SMAD3,SMAD7,SP1,STAT3,TGFB1,TP53,YAP1
Saponins p0.01- 2020-06-15 10:21 AM		SRC (family)		group		-0.921		-0.114	-0.584	0.000101	CCL2,CD36,CDH2,EGR1,FN1,ITGB3,SMAD2,STAT1,VCAM1	Ap1,ERBB2,ESR2,ETS1,FOS,HIF1A,JAK2,Jnk,KLF11,MAPK1,NFKB1,NFkB (complex),P38 MAPK,PGR,PPARG,RELA,SP1,SRC (family),STAT1,STAT3,TP53
Saponins p0.01- 2020-06-15 10:21 AM		metribolone		chemical reagent		0.378		-0.141	1.161	0.000103	ACLY,ADAMTS1,AKAP12,ALDH9A1,ATP6V0A2,ATP6V0D1,ATP6V1G1,BAX,CA4,COX5B,CPOX,EGR1,ELL2,FKBP5,FOXO1,HK1,IDH2,IDH3A,IGF1,IGFBP5,KRT18,MARS1,MMP2,NDUFS5,PDE4D,RIMS1,SAT1,SLC1A4,SOCS1,THBS1,THRAP3,TIMP2,VCAN	AKT1,AR,Ap1,ESR1,ESR2,FOXO1,FSH,JUN,NFkB (complex),NR3C1,PARP1,PPARGC1A,SIRT1,SMAD2,SP1,TP53,TWIST1,dihydrotestosterone,metribolone
Saponins p0.01- 2020-06-15 10:21 AM		chenodeoxycholic acid		chemical - endogenous mammalian		0.731		-0.052	0.905	0.000104	ATF4,CAV1,CD36,COL1A1,CXCL8,EGR1,GLP2R,HPGD,NR0B2,PCK1,PPARA,RARB	Ap1,CEBPA,CREBBP,EGR1,EP300,ERBB2,ERK1/2,ESR2,FOS,FOSL1,HNF4A,JUN,MED1,NFkB (complex),NR3C1,PGR,Pkc(s),RELA,RNA polymerase II,SP1,SREBF1,TP53,chenodeoxycholic acid
Saponins p0.01- 2020-06-15 10:21 AM		ERG		transcription regulator		-1.567		-0.151	-1.007	0.000104	ADD1,ADRB2,ARHGAP20,CDC42BPB,CDH2,CXCL8,DBN1,EGFL7,FKBP5,GUCY1A1,HPGD,MYO10,PIM1,RAB7A,RAPH1,RPL27A,THBS1,TMEM263,VWF,WDR91	Akt,Ap1,CTNNB1,ERG,FOXO1,FOXO3,JUN,MYC,SP1,STAT3,TP53
Saponins p0.01- 2020-06-15 10:21 AM		WNT5A		cytokine		-1.647		-0.011	-1.611	0.000106	CCL2,CD40,COL1A1,COL2A1,CXCL12,CXCL8,FLNA,FN1,IRF1,IRF8,MMP13,NR0B2,SH3PXD2A,STAT1,TNFSF11	Ap1,ETS1,HIF1A,IL1B,IL6,JUN,Jnk,NFKB1,NFKBIA,NFkB (complex),P38 MAPK,PPARG,RELA,SP1,STAT3,WNT5A
Saponins p0.01- 2020-06-15 10:21 AM		nitric oxide		chemical - endogenous mammalian		-1.342		-0.068	-1.104	0.000106	BAX,CCN2,CXCL12,CXCL8,DPYSL3,EGR1,HPRT1,HSPG2,MMP13,MMP2,NCAM1,NID1,PTGS1,SQSTM1,THBS1,TIMP2,VCL	AR,Ap1,CEBPB,EGFR,ETS1,HIF1A,IL1B,JUN,NFkB (complex),P38 MAPK,RELA,SP1,STAT3,TNF,TP53,nitric oxide,prostaglandin E2
Saponins p0.01- 2020-06-15 10:21 AM		IL27		cytokine		1.743		-0.094	2.097	0.000108	CCL2,CCL4,CEBPD,CTLA4,CXCL8,EGR1,HPGD,IRF1,LAG3,MRC1,PIM1,PRDM1,SOCS1,STAT1,TNFSF11,VCAM1	FOS,IL10,IL27,IL6,IL6ST,JUN,NFKB1,NFkB (complex),NOTCH1,RELA,SP1,STAT1,STAT2,STAT3,STAT5a/b,STAT6,TP53,VDR
Saponins p0.01- 2020-06-15 10:21 AM		CD40LG		cytokine	Activated	2.454		-0.152	3.146	0.000108	ACY1,BATF3,BAX,CCL2,CCL4,CCN2,CCR1,CD40,CXCL8,CYTIP,EGR1,IL21R,IRF1,ITGA4,PIM1,PRDM1,PSME1,RELB,RGS1,RIDA,SELP,SLC23A1,SOCS1,STAT1,TAP2,TGM2,TNFSF11,TNIP1,TRAF3,VCAM1,ZAP70	Ap1,CD40LG,IL4,IL6,JUN,NFKB1,NFKBIA,NFkB (complex),RELA,SP1,STAT1,STAT3,STAT6
Saponins p0.01- 2020-06-15 10:21 AM		Ptprd		phosphatase		-0.447		0.185	-0.86	0.000109	CCL2,CDK1,CEBPD,IFI35,IGFBP5	FOS,NFKB1,NFkB (complex),Ptprd,STAT1,STAT3,TP53
Saponins p0.01- 2020-06-15 10:21 AM		gallic acid		chemical - endogenous non-mammalian	Activated	2.219		0.156	1.872	0.000109	BAX,CXCL8,MMP2,SELP,VCAM1	Akt,Ap1,CAT,CCL2,FOXO1,FOXO3,HMGB1,IRF3,NFKB1,NFKBIA,NFkB (complex),RELA,SP1,STAT1,STAT3,TP53,gallic acid,reactive oxygen species
Saponins p0.01- 2020-06-15 10:21 AM		IRS1		enzyme		-0.083		-0.077	0.08	0.000115	CCN4,CEBPA,CEBPD,COL6A1,COL6A3,CRABP2,DBN1,EFNB2,EGR1,IGF1,IGFBP4,LAMA4,LPL,PCK1,PIK3R1	CEBPA,CTNNB1,EIF4EBP1,ESR2,FOXA2,FOXO1,FOXO3,INS,IRS1,IRS2,Insulin,NR3C1,PPARA,PPARG,PPARGC1A,RXRA,SMAD3,SP1,STAT3,TP53
Saponins p0.01- 2020-06-15 10:21 AM		4-phenylbutyric acid		chemical - endogenous mammalian		0.282		0.011	0.246	0.000116	ATF4,CASP8,CCL2,CXCL12,CXCL8,EPHX1,LPAR6,MMP2,MOG,PRKCE,TIMP2,VAMP7	4-phenylbutyric acid,Akt,Ap1,Creb,FOXO1,FOXO3,JUN,NFKB1,NFKBIA,NFkB (complex),NOS3,PPARG,PTGS2,SERPINA1,SP1,STAT3,TP53,docosahexaenoic acid
Saponins p0.01- 2020-06-15 10:21 AM		COL18A1		other		1.689		0.143	1.2	0.000116	CCL2,DDIT4,EDNRB,EFNB2,FN1,HIF1AN,ITGB3,MMP2,SELP,STAT1,THBS1,VWF	Ap1,COL18A1,CTNNB1,ERK,ETS1,FN1,FOSL1,FOXO1,HIF1A,ITGB1,NFKB1,NFkB (complex),P38 MAPK,SMAD2,SMAD3,SP1,STAT3,TP53,VEGFA
Saponins p0.01- 2020-06-15 10:21 AM		ATG7		enzyme		1.127		-0.01	1.159	0.000116	ACLY,ATF4,CCL4,CCN2,CDH2,CXCL8,HK1,HPRT1,LAMP1,MARCO,SQSTM1	ATG7,Ap1,FOS,IFNG,IL17A,IRF1,IRF3,IRF7,NFE2L2,NFKB1,NFKBIA,NFkB (complex),RELA,RUNX2,SMAD2,SMAD3,SNAI1,SP1,STAT1,STAT3,Tgf beta
Saponins p0.01- 2020-06-15 10:21 AM		Il3		cytokine		0.824		-0.048	0.978	0.000116	AATK,ADAM19,COL2A1,EGR1,IGF1,MMP13,PIM1,PLA2R1,PRKCE,SOCS1,TNFSF11	CEBPB,FOS,Il3,NFKB1,NFKBIA,NFkB (complex),PPARA,RELA,Rar,SP1,STAT1,STAT2,STAT3,STAT5a/b,STAT6,TP53,VDR
Saponins p0.01- 2020-06-15 10:21 AM		IL7		cytokine	Activated	2.092		-0.121	2.548	0.000117	BAX,CCL2,CCL4,CD2,CD3G,COL1A1,FN1,FOXO1,IGHM,IL18R1,IL18RAP,LAMP1,MMP13,PIM1,SOCS1,TNFSF11	Ap1,CEBPB,IFNG,IL15,IL2,IL4,IL7,IRF1,NFKB1,NFKBIA,NFkB (complex),PPARA,SP1,STAT1,STAT3,STAT6
Saponins p0.01- 2020-06-15 10:21 AM		ATP7B		transporter		1.414		-0.014	1.454	0.000117	ACLY,CENPQ,CYP51A1,ELOVL6,LSS,MSMO1,PPARA,SQLE
Saponins p0.01- 2020-06-15 10:21 AM		HSPA9		other		-1.51		-0.111	-1.199	0.000117	CRABP2,FN1,FOXO1,KRT18,MMP13,MMP2,RARB,TIMP2	CEBPA,CEBPB,HSPA9,JUN,MYC,NCOR2,NR4A1,PPARG,RARA,RXRA,SP1,TP53
Saponins p0.01- 2020-06-15 10:21 AM		POSTN		other	Inhibited	-2.153		-0.107	-1.86	0.000117	ATF4,FN1,LOX,LOXL1,LOXL3,MMP13,MMP2,PHEX	AHR,Akt,Ap1,Collagen(s),FN1,FOXO1,FOXO3,Focal adhesion kinase,ITGAV,NFKB1,NFkB (complex),POSTN,SMAD2,SMAD3,SP1,STAT3,TP53
Saponins p0.01- 2020-06-15 10:21 AM		CLOCK		transcription regulator		0.087		0.018	0.023	0.000119	ARHGEF28,CALD1,CCN2,CEBPA,COMMD2,CYP26A1,CYP51A1,ELOVL6,FKBP5,GIMAP4,IGFBP5,LGALS8,MSMO1,NCOA4,NR0B2,NR1D2,OXSR1,PDGFRB,PPARA,PRELID3B,STX12,THBD,THBS1	CEBPA,CLOCK,FOXO1,Insulin,NR3C1,SMAD3,SP1
Saponins p0.01- 2020-06-15 10:21 AM		FGFR4		kinase		0.218		-0.082	0.379	0.000119	ACLY,CDH2,CDK1,DGAT1,LPAR1,LPL,MMP13	ADIPOQ,CTNNB1,FGFR4,FOS,MYC,NFKB1,NFkB (complex),PPARA,SMAD3,SNAI2,STAT1,STAT3,TP53
Saponins p0.01- 2020-06-15 10:21 AM		KNG1		other		-1.577		-0.14	-1.238	0.000119	CCN2,COL1A1,COL1A2,CXCL8,IGF1,PTGS1,TNFSF11	AR,Ap1,CEBPA,CEBPB,EGFR,HIF1A,IL1,JUN,KNG1,NFKB1,NFKBIA,NFkB (complex),PPARG,RELA,RNA polymerase II,SMAD2,SMAD3,SP1,STAT3,TP53,Tgf beta,prostaglandin E2
Saponins p0.01- 2020-06-15 10:21 AM		anakinra		biologic drug		0		0.097	-0.193	0.000119	ATP6V0A1,CCL2,CCL4,CXCL12,GRINA,PIM1,VCAM1	Ap1,HIF1A,IL1A,IL1B,IL6,JUN,NFKB1,NFKBIA,NFkB (complex),RELA,SP1,STAT3,anakinra
Saponins p0.01- 2020-06-15 10:21 AM		gefitinib		chemical drug	Activated	2.4		0.055	2.269	0.000119	ADAMTS1,ADAMTS15,CCL2,CDH2,CEBPD,COL15A1,COL1A1,CXCL8,FOSL1,GHR,IGF1,IGFBP5,ITGA2,MAP2K6,MMP15,RELB,STAT1,TIMP2	AR,Ap1,EGFR,ERK,ESR1,ESR2,FOS,FOSL1,HIF1A,JUN,MAPK14,Mapk,NFKB1,NFkB (complex),RARA,RELA,SP1,STAT3,TP53,gefitinib
Saponins p0.01- 2020-06-15 10:21 AM		CCN3		growth factor	Activated	2.194		0.037	2.113	0.000119	CCL2,CCN2,COL1A1,ITGA2,ITGB1,MMP2	Ap1,CCN3,CTNNB1,Collagen type I (complex),Collagen type IV,D-glucose,FN1,FOXO1,FOXO3,HIF1A,Jnk,NFKB1,NFKBIA,NFkB (complex),PPARG,RELA,RUNX2,SMAD2,SMAD3,STAT3,TP53
Saponins p0.01- 2020-06-15 10:21 AM		Fibrin		complex		-0.152		0.037	-0.226	0.000119	CNN1,COL2A1,CXCL8,FN1,KRT18,NGFR	Ap1,EGR1,ERK1/2,FOXO1,Fibrin,NFKBIA,NFkB (complex),RELA,SP1,hyaluronic acid
Saponins p0.01- 2020-06-15 10:21 AM		ITGA9	-1.221	other		-1.698		-0.168	-1.291	0.000119	CCL4,CDH11,CDH2,CXCL12,TNC,TNFSF11	Ap1,CTNNB1,ITGA9,MYC,NFKBIA,NFkB (complex),SMAD2,SMAD3,SNAI2,SPP1,STAT1,STAT3,TNC,TP53
Saponins p0.01- 2020-06-15 10:21 AM		TERF2IP		other		-1.372		-0.151	-1.009	0.000119	CCL2,CCN2,CXCL8,GASK1B,SLIT3,SMTNL2	Ap1,IKBKB,NFKB1,NFKBIA,NFkB (complex),RELA,SP1,STAT3,TERF2IP
Saponins p0.01- 2020-06-15 10:21 AM		ERCC4		enzyme						0.00012	FN1,GHR,HPRT1,IGF1	ERCC4,FOXO1,FOXO3,IGF1,NFkB (complex),SP1,TP53
Saponins p0.01- 2020-06-15 10:21 AM		parathyroid hormone-related protein		biologic drug	Inhibited	-2		-0.046	-1.908	0.00012	FN1,MMP13,SLC9A3R1,TNFSF11	CTNNB1,Ca2+,Creb,NFkB (complex),NOTCH1,SP1,parathyroid hormone-related protein
Saponins p0.01- 2020-06-15 10:21 AM		APOE		transporter		-0.53		0.106	-0.876	0.000121	ADAMTS5,ANK3,ATF4,BAX,CAV1,CCL4,CCN1,CCN2,CD36,CD40,COL1A1,EGR1,EMILIN1,FKBP5,FLOT2,HSPG2,IGF1,ITGA5,LARGE1,LPL,MMP2,NCF2,NPNT,PTGES,RELN,TNIP1,VCAM1	APOE,Ap1,FOXO1,FOXO3,IFNG,IGF1,IL6,IRF1,JUN,Jnk,NFKB1,NFkB (complex),PPARG,RELA,SP1,STAT1,STAT3,TNF,TP53
Saponins p0.01- 2020-06-15 10:21 AM		TAZ		enzyme	Inhibited	-2.396		-0.119	-2.11	0.000121	ADAMTS1,ADAMTS5,ADRB2,CAV1,CCL2,CCN1,CCN2,CDH2,COL1A1,COL5A2,FN1,LOX,PRSS23	MRTFA,NFKB1,NFKBIA,NFkB (complex),RELA,SP1,STAT3,TAZ,TEAD1,TEAD2,TEAD3,TEAD4,YAP1
Saponins p0.01- 2020-06-15 10:21 AM		bexarotene		chemical drug		-1.333		-0.08	-0.989	0.000128	ADD3,ADRB2,ALDH1A2,ARL6IP5,CCL2,CCN1,COX6A1,CYP26A1,DDIT4,DHRS3,GUK1,LPL,NGFR,PIK3R1,PLOD2,RARB,TGM2,VAMP8,VCAM1	Ap1,CEBPB,FOXO1,LPL,NCOR2,NFKBIA,NFkB (complex),NR4A1,PPARG,RARA,RELA,RXRA,SP1,STAT3,TNF,TP53,bexarotene
Saponins p0.01- 2020-06-15 10:21 AM		FOSL1	1.261	transcription regulator		-1.925		-0.006	-1.907	0.00013	CCL2,CCL4,CXCL8,EGR1,ELN,FOSL1,HPGD,MMP13,MMP2,PRDM1,THBD	Ap1,ESR1,ESR2,ETS1,FOS,FOSL1,FOSL2,JUN,JUNB,JUND,NFKB1,NFKBIA,NFkB (complex),Nfat (family),RELA,SP1,STAT3
Saponins p0.01- 2020-06-15 10:21 AM		cerivastatin		chemical drug		-0.912		0.017	-0.962	0.00013	CCL2,CCN2,CD36,CD40,COL1A1,CXCL8,FN1,PPARA,TGFBR3,THBD,VCAM1	Ap1,EGR1,FOXO1,Jnk,KLF4,LDL,NFKB1,NFKBIA,NFkB (complex),PPARG,RELA,RHOA,RXRA,SP1,STAT3,cerivastatin
Saponins p0.01- 2020-06-15 10:21 AM		FOS		transcription regulator		-0.624		-0.058	-0.368	0.000133	ANK3,ANXA4,APLP2,CCL2,CCN2,COL16A1,COL1A1,COL6A1,CRABP2,CXCL8,CXCR1,EEA1,EGR1,ELOVL6,ENAH,FBN1,FN1,FOSL1,GAS1,HPGD,IGFBP5,ITGB1,LARGE1,LGALS3,LOX,LPL,MMP13,MMP2,MYH9,NCF2,PIM1,PRDM1,PRKCE,RIPK4,SELENBP1,SNX3,TNFSF11,VAMP7,VCAM1,XAF1	Ap1,CDKN2A,CREB1,CREBBP,EP300,ESR1,ESR2,ETS1,FOS,FOSL2,JUN,NFE2L2,NFkB (complex),Nfat (family),Nr1h,SP1,SREBF1,TP53,cholesterol
Saponins p0.01- 2020-06-15 10:21 AM		methotrexate		chemical drug		-1.925		-0.027	-1.817	0.000133	ACADVL,AGPAT3,ANXA4,CCL11,CCL2,CCL4,CD28,CLEC11A,CXCL12,CXCL8,DGAT1,IGFBP5,ITGA1,LPL,MAP2K6,NXN,PCK1,PPARA,THBS1,TNFSF11,TOB1,VCAM1	AGER,Ap1,CTNNB1,Creb,ETS1,FOS,HIF1A,IL17A,IL1B,NFKB1,NFKBIA,NFkB (complex),P38 MAPK,RELA,SP1,STAT3,TNF,TP53,methotrexate
Saponins p0.01- 2020-06-15 10:21 AM		glucocorticoid		chemical drug	Inhibited	-2.624		0.008	-2.661	0.000136	ADRB2,BAX,CALD1,CCL2,CCN2,CD2,CEBPD,CEP170B,CLEC11A,COL1A1,CXCL13,CXCL8,FBLN1,FN1,IGHM,IRF8,LAG3,LPL,MMP13,NCF2,OGN,PCK1,PPARA,TNFSF11,VCAM1	Ap1,ESR1,IFNG,IL1,IL6,IRF1,JUN,NFKB1,NFkB (complex),Nfat (family),RELA,SP1,STAT1,STAT3,TNF,TP53,glucocorticoid
Saponins p0.01- 2020-06-15 10:21 AM		ROCK		group		-1.153		-0.088	-0.923	0.000138	CCL2,CCN2,CNN1,COL1A1,CXCL8,FN1,NGFR,THBS1,VCAM1	Ap1,ETS1,FOXO1,Jnk,KLF4,MAPK14,NFKB1,NFKBIA,NFkB (complex),P38 MAPK,PPARG,RELA,RHOA,ROCK,SMAD2,SMAD3,SP1,STAT3,TP53,Tgf beta
Saponins p0.01- 2020-06-15 10:21 AM		SFRP1	-0.697	transmembrane receptor		1.463		0.067	1.275	0.000138	ACLY,BAX,COL1A1,ELOVL6,FN1,KRT18,MMP2,PCK1,SFRP1	Ap1,CEBPA,CTNNB1,ERK,FOS,FOSL1,FOXO1,Insulin,Jnk,MYC,NFkB (complex),NR3C1,PPARG,RELA,SFRP1,SMAD3,SNAI2,SP1,STAT3,TP53,heparin
Saponins p0.01- 2020-06-15 10:21 AM		HOXC6		transcription regulator		-0.707		-0.069	-0.513	0.00014	BCO2,COL23A1,DCN,PDE4DIP,PLXDC1,SEPTIN7,SLC44A1,VCAM1
Saponins p0.01- 2020-06-15 10:21 AM		fasudil		chemical drug		0.882		0.075	0.674	0.00014	ARG1,CCL2,CCN2,CD40,MMP2,MRC1,TGFB3,VCAM1	Ap1,ETS1,HIF1A,IL1B,IL6,JUN,NFKB1,NFKBIA,NFkB (complex),NOS3,P38 MAPK,RELA,SP1,STAT3,fasudil
Saponins p0.01- 2020-06-15 10:21 AM		ibuprofen		chemical drug		-0.452		0.072	-0.637	0.00014	CD36,COL12A1,DCN,EDNRB,MMP13,MMP2,NGFR,PTGS1	Ap1,CEBPB,CHUK,ETS1,FOS,HIF1A,JUN,KLF11,MAPK1,NFKB1,NFKBIA,NFKBIE,NFkB (complex),RELA,RELB,SP1,STAT3,aspirin,ibuprofen,prostaglandin E2
Saponins p0.01- 2020-06-15 10:21 AM		rottlerin		chemical - kinase inhibitor		1.571		0.155	1.066	0.000147	BAX,CDK1,CLDN4,COL1A1,CXCL8,ITGB1,LPL,MMP13,MMP2,PDCD4,VCAM1	Ap1,EGR1,ERK1/2,FOS,FOSL1,FOSL2,JUN,Mapk,NFKB1,NFkB (complex),PRKCD,Pkc(s),RELA,SP1,TP53,rottlerin
Saponins p0.01- 2020-06-15 10:21 AM		Growth hormone		group		-1.007		-0.081	-0.672	0.000148	ADRB2,CD36,CEBPA,CEBPD,COL1A1,EGR1,FKBP5,FN1,GHR,IGF1,IGFBP5,IRF1,LPL,PCK1,PLAAT3,PPARA,RAB3A,SOCS1,TCF21,TGFB3,ZEB2	Ap1,CEBPA,CTNNB1,EGR1,EP300,FOXO1,GH1,Growth hormone,HIF1A,IL1B,Insulin,NFkB (complex),NR3C1,PPARG,RB1,RELA,RXRA,SMAD3,SP1,STAT1,STAT3,STAT5a/b,TP53
Saponins p0.01- 2020-06-15 10:21 AM		LEF1		transcription regulator		-1.941		-0.124	-1.493	0.000149	ARHGAP20,ATP6V0A1,CAPN3,CAV1,CDK1,EPHX1,FN1,FRMD6,LCK,MMP13,MMP2,NCAM1,NCOA7,PRDM1,PRF1,SPRY1	CEBPB,CTNNB1,HIF1A,LEF1,MYC,NFkB (complex),NOTCH1,RB1,RUNX2,SMAD3,SNAI2,TP53
Saponins p0.01- 2020-06-15 10:21 AM		STAT6		transcription regulator		-1.086		-0.024	-0.97	0.00015	ADAM19,ANO1,ARG1,BAX,CCL11,CCL2,CD2,CD40,CMPK2,COL1A1,COL1A2,CPOX,DHX58,EGR1,EPHX1,FKBP5,GATM,IFI44L,IGF1,IL18R1,IL6ST,IRF1,MMP13,MMP2,PPARA,SELENBP1,SELP,SOCS1,SQSTM1,SYNGR2,TNFSF11,VCAM1	CEBPB,FOS,HMGB1,IFNG,IL13,IL4,IRF1,NFKB1,NFkB (complex),PPARG,RELA,SP1,STAT1,STAT3,STAT6,TP53,cytokine
Saponins p0.01- 2020-06-15 10:21 AM		FAM3B		cytokine						0.000156	CAV1,CCN4,DCN,FN1,IGFBP4,ITGA5
Saponins p0.01- 2020-06-15 10:21 AM		Pde4		group		-0.861		0.056	-0.996	0.000156	CCL2,CD40,COL1A1,CYP51A1,FN1,KRT18	Ap1,Creb,NFKB1,NFKBIA,NFkB (complex),NR3C1,Pde4,Pka,RELA,SIRT1,SP1,STAT1
Saponins p0.01- 2020-06-15 10:21 AM		S100A8		other		-0.929		-0.048	-0.747	0.000158	ADAMTS1,ADAMTS5,AKAP12,CCL11,CCL2,CTLA4,CXCL8,DDIT4,ELN,FOSL1,IGF1,MMP13,MMP17,MMP2,NGFR,PTGES,VCAM1,VCAN	Ap1,CCL2,EGR1,ERK1/2,HIF1A,IL1B,IL6,IRF3,JUN,NFKB1,NFKBIA,NFkB (complex),RELA,S100A8,SP1,STAT3
Saponins p0.01- 2020-06-15 10:21 AM		SPTLC2		enzyme		1.342		0.135	1.039	0.000158	ATF4,CCN2,COL1A1,MMP2,THBS1	APOE,CTNNB1,IL6,JUN,NFKB1,NFkB (complex),RELA,SP1,SPTLC2,STAT3
Saponins p0.01- 2020-06-15 10:21 AM		KLF6		transcription regulator		0.359		-0.021	0.42	0.000165	ARG1,CCL2,CDH2,COL1A1,CXCL8,MRC1,PPARA,PRDM1,RARB,SERPINH1,TNIP1	Ap1,CTNNB1,FOS,FOSL2,FOXO1,FOXO3,JUN,KLF6,NFKB1,NFKBIA,NFkB (complex),PI3K (complex),PTEN,RB1,RELA,SP1,STAT3,TP53
Saponins p0.01- 2020-06-15 10:21 AM		Mapk		group		-1.588		-0.166	-1.127	0.000179	CCL2,CLDN4,COL1A1,CXCL8,EGR1,HPGD,IGF1,ITGA4,MMP13,PRF1,STAT1,UGT1A1,VCAM1	Ap1,ERK,ESR1,FOSL1,IL6,JUN,Mapk,NFKB1,NFKBIA,NFkB (complex),Nfat (family),RAS,RELA,SP1,STAT3,TP53
Saponins p0.01- 2020-06-15 10:21 AM		NRAS		enzyme		0.927		0.07	0.66	0.000179	ADCY2,AKAP12,ANXA4,BAX,CCL4,CLEC11A,COL1A2,CRABP2,EGR1,EPHX1,FN1,IFI35,IGHM,ITGA2,MMP13,NCAM1,NCF2,SARDH,STAT1	Ap1,EGR1,EP300,ERK,ERK1/2,ETS1,FOS,FOSL1,HIF1A,KLF11,MAPK1,NFKB1,NFKBIA,NFkB (complex),NRAS,RB1,RELA,SP1,STAT3,TP53
Saponins p0.01- 2020-06-15 10:21 AM		thapsigargin		chemical toxicant		0.424		-0.1	0.849	0.000179	ATF4,ATP2A2,BAX,CAV1,CLDN4,COL1A1,COL2A1,COX5B,CXCL8,DDIT4,EGR1,FN1,IGF1,ITGA4,PPP2CA,TGM2,THBS1,VCAM1,VCL	AR,Ap1,EGR1,FOS,FOSL1,HIF1A,IL1B,JUN,Jnk,Mapk,NFKB1,NFKBIA,NFkB (complex),PPARG,RB1,RELA,SP1,STAT3,thapsigargin
Saponins p0.01- 2020-06-15 10:21 AM		SOST		other		-1.195		-0.062	-1.033	0.000181	ACADVL,CCL4,CD36,CEBPA,LPL,PPARA,TNFSF11	Ap1,CEBPA,Creb,FOS,FOXO1,Insulin,NFkB (complex),NR3C1,PPARA,PPARG,SMAD3,SOST,SP1,STAT1,STAT3,TP53,heparin,oleic acid
Saponins p0.01- 2020-06-15 10:21 AM		ciglitazone		chemical drug		-0.491		0.026	-0.576	0.000185	BAX,CAV1,CCL2,CD36,CXCL8,FN1,MMP2,RARB,TBXA2R,TGM1,VCAM1	Ap1,EGR1,ERK,ETS1,FOS,FOSL1,FOXO1,JUN,NFkB (complex),P38 MAPK,PPARG,Pkc(s),RELA,RXRA,SP1,SRC,STAT3,TP53,ciglitazone
Saponins p0.01- 2020-06-15 10:21 AM		SREBF1		transcription regulator		0.32		-0.134	0.845	0.000188	ACLY,ACSL5,BAX,CEBPA,CEBPD,CHMP2A,COL6A1,CXADR,CYP51A1,ELOVL6,FN1,FOXO1,IGHM,LGALS3,LPL,LSS,MSMO1,NCF2,NR0B2,P4HA2,PCK1,SQLE	Akt,Ap1,CEBPA,FOXO1,FOXO3,IRS2,Insulin,NFE2L2,NFkB (complex),NR3C1,Nr1h,PPARG,RELA,RXRA,SMAD3,SP1,SREBF1,STAT3,TP53,cholesterol
Saponins p0.01- 2020-06-15 10:21 AM		TLR2		transmembrane receptor		-0.937		-0.107	-0.56	0.000194	ARG1,BAX,CCL2,CCL4,CCR1,CD40,CEBPD,CXCL8,CYLD,FN1,FOXO1,IRF1,ITGA4,MMP13,SELP,SOCS1,SQSTM1,VWF	Ap1,FOS,HMGB1,IFNG,IKBKB,IRF1,NFKB1,NFKBIA,NFkB (complex),Pam3-Cys-Ser-Lys4,RELA,SP1,STAT1,STAT3,STAT6,TLR2,TP53,cytokine
Saponins p0.01- 2020-06-15 10:21 AM		TNC	-1.173	other		-0.97		-0.079	-0.778	0.000197	CCL2,CCL4,CDH11,COL2A1,CXCL12,EDNRA,MMP2,TNFSF11	Akt,Ap1,CEBPB,EGR1,ERK1/2,ETS1,FOXO1,FOXO3,IL6,JUN,NFKB1,NFkB (complex),P38 MAPK,RELA,SP1,STAT3,TNC,TP53,prostaglandin E2
Saponins p0.01- 2020-06-15 10:21 AM		HOXA5		transcription regulator		0.555		-0.129	0.841	0.000202	COL1A1,CXCL8,EGR1,IGF1,SAT1,TGFB3
Saponins p0.01- 2020-06-15 10:21 AM		MARCHF5		enzyme						0.000202	BLOC1S1,COL6A1,PDGFRB
Saponins p0.01- 2020-06-15 10:21 AM		NSC719239		chemical drug						0.000202	ITGA2,ITGA5,ITGB1
Saponins p0.01- 2020-06-15 10:21 AM		PDGFRbeta-recognizing cyclic peptide		chemical reagent						0.000202	COL1A1,COL1A2,FN1
Saponins p0.01- 2020-06-15 10:21 AM		PKIA		other						0.000202	FN1,IGF1,PCK1	Ap1,CEBPB,CREB1,CREM,CTNNB1,Creb,NR3C1,PKIA,Pka,RELA,SIRT1,STAT1
Saponins p0.01- 2020-06-15 10:21 AM		vapreotide		biologic drug						0.000202	CCL2,CXCL8,THBS1	Ap1,EGR1,JUN,RELA,SP1,SRC,vapreotide
Saponins p0.01- 2020-06-15 10:21 AM		MIF		cytokine		-1.809		-0.114	-1.426	0.000206	ARG1,BAX,CCL2,CCL4,CCR1,COL1A1,CXCL8,CXCR1,DGAT1,IL6ST,ITGA4,MMP13,MMP2,VCAM1	Ap1,FOS,IL10,IL4,IL6,JUN,Jnk,MIF,NFKB1,NFkB (complex),PPARG,RELA,SP1,STAT1,STAT3,STAT6,TP53
Saponins p0.01- 2020-06-15 10:21 AM		CXCL8	-1.584	cytokine		-0.536		-0.081	-0.296	0.000207	BAX,COL12A1,CXCL8,CXCR1,HSPG2,ITGA1,ITGA5,LGALS3,MMP2,SOCS1,VCAM1	Ap1,CCL2,CEBPA,CXCL8,FOS,FOSL1,IL6,IRF3,JUN,MYC,NFKB1,NFkB (complex),Pkc(s),RELA,SP1,STAT1,STAT3,TGFB1,TP53,lipopolysaccharide
Saponins p0.01- 2020-06-15 10:21 AM		IFN alpha/beta		group	Activated	2.75		-0.138	3.203	0.000207	BAX,CCL2,CD40,IRF1,IRF8,MRC1,RSAD2,SOCS1,STAT1,TLR7,TRIM21	IFN alpha/beta,IFNAR1,IFNG,IL10,IRF1,IRF3,NFKB1,NFkB (complex),RELA,SP1,STAT1,STAT2,STAT3,STAT5a/b,STAT6,VDR
Saponins p0.01- 2020-06-15 10:21 AM		NR4A2		ligand-dependent nuclear receptor		1.172		-0.058	1.346	0.000207	ALDH1A2,CD40,COL16A1,COL1A1,COL6A1,COL6A2,COX6A1,CXCL8,MMP13,RARB,TGFB3	HMGB1,JUN,NFKBIA,NFkB (complex),NR4A2,STAT1,chloroquine
Saponins p0.01- 2020-06-15 10:21 AM		RP 73401		chemical toxicant						0.00021	CEBPE,EGR1,STAT1,VCL	CTNNB1,EP300,MYC,RARA,RP 73401,RXRA,STAT1
Saponins p0.01- 2020-06-15 10:21 AM		WNT5B		other						0.00021	COL1A1,COL2A1,FN1,VCAN	Ap1,Jnk,NFKB1,NFKBIA,NFkB (complex),PPARG,RELA,SP1,STAT3,WNT5B
Saponins p0.01- 2020-06-15 10:21 AM		WT1		transcription regulator		-0.783		-0.025	-0.691	0.000212	APLP2,CCL2,CCN2,EGR1,GPC5,GRB10,HSPG2,IGF1,IRF8,LGALS3,LSS,MMP13,MMP2,PDE8A,SLC6A6,SPRY1,SQLE,SQSTM1,TGFB3,THBS1,TRIM21	FOS,FOXO1,FOXO3,IGF1,NFKB1,NFkB (complex),SP1,STAT1,STAT3,TP53,WT1
Saponins p0.01- 2020-06-15 10:21 AM		MAPKAPK2		kinase		-1.226		-0.097	-0.939	0.000213	ARG1,CCL11,CCL2,CEBPD,CXCL8,MARCO,MMP2,MRC1,VCAM1	AKT1,FOXO1,HIF1A,IFNG,IL1B,IL6,IRF1,JUN,MAPKAPK2,NFKB1,NFKBIA,NFkB (complex),PPARGC1A,RELA,SP1,STAT1,STAT3,TP53,TWIST1
Saponins p0.01- 2020-06-15 10:21 AM		BMP6		growth factor		0		-0.083	0.203	0.000217	ADAMTS1,ADAMTS5,ADD3,ADGRL2,ALDH1A2,CCN2,EPHX1,FOSL1,FRMD4B,ITGA5,MMP13,VCL	BMP6,IL6,JUN,NFKB1,NFkB (complex),SP1,STAT3
Saponins p0.01- 2020-06-15 10:21 AM		okadaic acid		chemical toxicant		0.489		-0.055	0.677	0.000217	CCN2,CDK1,CRABP2,CXCL8,EGR1,ELN,GNAI2,IL21R,NR2F2,PIM1,RARB,SQSTM1	APP,Ap1,CTNNB1,EGR1,EP300,FOSL1,FOXO1,FOXO3,Hdac,MAP2K1/2,MYC,NFkB (complex),RARA,RB1,RELA,RXRA,SMAD3,SP1,STAT1,STAT3,TP53,okadaic acid
Saponins p0.01- 2020-06-15 10:21 AM		cytokine		group		-0.797		-0.146	-0.226	0.000218	BAX,CCL2,CCN1,CD209,CD40,CD93,CXCL8,EGR1,IRF1,MMP13,MMP2,SELP,SOCS1,TNFSF11,VCAM1,VWF	Ap1,CEBPB,IL1,Jnk,NFKB1,NFKBIA,NFkB (complex),PPARA,PPARG,RELA,SP1,STAT1,STAT3,STAT6,TP53,cytokine
Saponins p0.01- 2020-06-15 10:21 AM		NRG1		growth factor	Inhibited	-2.745		-0.104	-2.312	0.000219	ATF4,CAV1,CCN1,CCN2,CDC42EP1,COL1A1,COL6A3,CXCL8,CXCR1,EGR1,EMP2,FLNA,FN1,GATA2,ITGB3,L1CAM,MDFIC,PDCD4,RAB3A,TGM2,THBS1,TSPAN3,VCL	Ap1,CEBPB,CTNNB1,EGF,ERBB3,ERK,ESR2,FOSL1,FOXO1,FOXO3,JUN,MAP2K1,NFKB1,NFkB (complex),NRG1,PI3K (complex),SMAD2,SMAD3,SP1,STAT3,TP53
Saponins p0.01- 2020-06-15 10:21 AM		ABCB4		transporter	Activated	2.628		0.172	2.175	0.000221	CCN2,COL1A1,COL1A2,LGALS3,MMP13,MMP2,PDGFRB	ABCB4,JUN,NFKB1,NFkB (complex),SP1,STAT1,doxorubicin
Saponins p0.01- 2020-06-15 10:21 AM		SELP	-1.155	transmembrane receptor		-0.378		-0.13	-0.033	0.000221	APOL3,CCL2,CCL4,CXCL8,IGF1,SELP,THBD	FOS,HMGB1,IL17A,IL2,IL4,JUN,MYC,NFKB1,NFKBIA,NFkB (complex),SELP,SP1,STAT1,STAT3,STAT6,TGFB1,TP53,cytokine
Saponins p0.01- 2020-06-15 10:21 AM		S100A9		other		-1.414		-0.058	-1.189	0.000223	ADAMTS1,ADAMTS5,AKAP12,CCL11,CTLA4,CXCL8,DDIT4,ELN,FOSL1,IGF1,MMP13,MMP17,MMP2,NGFR,PTGES,VCAM1,VCAN	Ap1,CCL2,EGR1,ERK1/2,IL6,IRF3,JUN,Jnk,NFKB1,NFKBIA,NFkB (complex),PPARG,RELA,S100A8,S100A9,SP1,STAT3
Saponins p0.01- 2020-06-15 10:21 AM		IGFBP1		other		-1.342		-0.069	-1.187	0.000223	IGF1,ITGA2,ITGA5,ITGB1,ITGB3	FN1,IGFBP1,NFKB1,NFkB (complex),SMAD2,SMAD3,STAT3
Saponins p0.01- 2020-06-15 10:21 AM		PELP1		other		-0.816		-0.054	-0.685	0.000224	ADRB2,COL12A1,CXCL8,FBN2,KCNE4,KYNU,MMP2,MRC1,MYADM,P3H2,PLD5,PTGES,TCN2,TGM2	Ap1,FOXO1,FOXO3,JUN,PELP1,PI3K (complex),STAT3
Saponins p0.01- 2020-06-15 10:21 AM		TET2		enzyme		-1.387		-0.074	-1.121	0.000224	ADAM8,AFF3,CMPK2,DCAF1,FLCN,FN1,GRAP2,ITGA2,MMP13,PDGFRB,RGS1,RND3,RSAD2,SEC14L1,TGM1
Saponins p0.01- 2020-06-15 10:21 AM		FLT1		kinase		-0.905		-0.055	-0.721	0.000231	ADD1,APLP2,COL2A1,FLNA,HK1,LAMP1,MAT2A,THBS1,TNIP1,UBE2H,VWF
Saponins p0.01- 2020-06-15 10:21 AM		Pkc(s)		group	Inhibited	-2.538		-0.107	-2.106	0.000237	CCL2,CCN1,CCN2,CD36,CNN1,COL1A1,CXCL8,EGR1,FN1,FOSL1,HPGD,ITGA5,ITGB1,MMP13,MMP2,PPARA,RARB,SLC6A9,TGM1,VCAM1	Ap1,EDN1,ESR2,ETS1,FOS,FOXO1,HIF1A,JUN,KLF4,MAP2K1,NFKB1,NFkB (complex),PPARG,Pkc(s),RHOA,SMAD2,SMAD3,SP1,STAT3,TP53,VEGFA
Saponins p0.01- 2020-06-15 10:21 AM		EP300		transcription regulator		-1.391		-0.154	-0.872	0.000238	AKAP12,BAX,CCL2,CD36,CEBPA,CHKA,COL1A2,COL2A1,CRABP2,CRISPLD2,CXCL8,DHRS3,EGR1,FN1,FOXO1,FRMD4B,GIMAP4,GPR18,IGF1,IL17RE,IL18R1,IL18RAP,ITGA9,PCK1,PDE10A,PDGFRB,PPARA,RARB,RSAD2,SLC43A1,STOM,TNC	Ap1,CREBBP,CTNNB1,EGR1,EP300,FOXO1,HMGB1,Histone h3,JUN,MED1,MYC,NFkB (complex),PPARG,RARA,RB1,RELA,RNA polymerase II,RXRA,SP1,STAT3,TP53
Saponins p0.01- 2020-06-15 10:21 AM		SMAD2	-0.291	transcription regulator	Inhibited	-2.086		-0.102	-1.771	0.00024	CCN2,CDH2,COL1A2,COL2A1,CRISPLD2,CYP51A1,FN1,ITGB1,MMP13,MMP2,SMAD2,THBS1	CEBPA,CTNNB1,Collagen type I (complex),FOS,FOXO1,Insulin,JUN,MYC,NFKB1,NFKBIA,NFkB (complex),NR3C1,RUNX2,SMAD2,SMAD3,SMAD7,SP1,STAT1,STAT3,TGFB1,TP53
Saponins p0.01- 2020-06-15 10:21 AM		IL32		cytokine		-0.086		-0.108	0.173	0.000244	BAX,CCL2,CCL4,CD36,CXCL8,MMP13,MMP2,THBD,TNFSF11	Ap1,CEBPB,ETS1,HMGB1,IL32,NFKB1,NFKBIA,NFkB (complex),P38 MAPK,RELA,SP1,STAT3,STAT6,TNFRSF1A,cytokine,prostaglandin E2
Saponins p0.01- 2020-06-15 10:21 AM		TRAF2		enzyme		1.041		-0.009	1.07	0.000257	ANXA4,CCL2,CCR1,CDK1,CHKA,CXCL8,CYLD,FFAR2,ITGB1,PDE8A,PYGL	Ap1,BCL2,CD40,Creb,FOS,IL6,IRF1,JUN,NFKB1,NFKBIA,NFkB (complex),RELA,RELB,SP1,STAT1,STAT3,TP53,TRAF2,TRAF3
Saponins p0.01- 2020-06-15 10:21 AM		TERT		enzyme						0.000262	BAX,CALD1,CAV1,CCN2,COL5A2,CXCL8,FRMD6,IGFBP4,MMP2,PLOD2,PRSS23,PRXL2A,PTGS1,SASH1,SPON1	Ap1,EGR1,ETS1,FOXO3,HMGB1,Hdac,Histone h3,JUN,MED1,NFKB1,NFKBIA,NFkB (complex),P38 MAPK,RB1,RELA,RNA polymerase II,SP1,SRC,STAT3,TERT,TP53
Saponins p0.01- 2020-06-15 10:21 AM		mibolerone		chemical drug		-1.054		-0.063	-0.813	0.000262	CCDC80,CDK1,CLEC11A,COL1A1,COL1A2,COL6A3,CYP51A1,DHRS3,FKBP5,IGF1,LPL,LSS,MAT2A,SQLE,TAX1BP1
Saponins p0.01- 2020-06-15 10:21 AM		MAPK14		kinase		-1.149		-0.106	-0.711	0.000271	BAX,CCL2,CD40,CEBPD,COL1A1,CXCL8,CYP51A1,FN1,MAP2K6,MAPK11,MMP13,NGFR,PCK1,PTGES,TGM2,TIMP2,TRPV1,VCAM1	Ap1,ERK,ETS1,FOSL1,Jnk,MAPK14,NFKB1,NFKBIA,NFkB (complex),P38 MAPK,PPARG,RELA,SP1,STAT3,TP53
Saponins p0.01- 2020-06-15 10:21 AM		CCL11	1.538	cytokine		-0.536		-0.172	-0.039	0.00028	CCL11,CCL2,CCL4,CXCL12,CXCL8,CXCR1,ITGA1,ITGA2,ITGB1	Ap1,CCL11,CCL2,EGR1,ERK1/2,FN1,IL4,IRF3,NFKB1,NFKBIA,NFkB (complex),RELA,SMAD2,SMAD3,SP1,STAT1,STAT3,STAT6
Saponins p0.01- 2020-06-15 10:21 AM		PRKCD		kinase		-0.927		-0.088	-0.573	0.000289	CCL2,COL1A1,COL1A2,CXCL12,CXCL8,FBN1,FOSL1,KLF5,LAMP1,MMP13,MMP2,MYO9B,NR0B2,PDCD4,RELB,SOCS1,SPRY1,VCAM1	Ap1,EGR1,ESR1,FOS,FOSL2,IKBKB,JUN,NFKB1,NFKBIA,NFkB (complex),NOS3,Nfat (family),PRKCD,RELA,SP1,SRC,STAT3,TP53
Saponins p0.01- 2020-06-15 10:21 AM		ZEB1		transcription regulator		-1.816		0.006	-1.833	0.000295	COL1A1,COL1A2,CXADR,FN1,KRT18,LOX,MRC1,RAB25,RPL30,ST14	CEBPA,CEBPB,CTNNB1,JUN,MYC,SP1,STAT3,TP53,ZEB1
Saponins p0.01- 2020-06-15 10:21 AM		CEBPB		transcription regulator	Inhibited	-2.766		-0.122	-2.133	0.000303	ALDH1A2,ARG1,CCL2,CCL4,CEBPA,CEBPD,CLEC4E,COL1A1,COL1A2,COL5A2,CXCL8,DCN,EFNB2,FBLN1,GAS1,IGF1,IGFBP4,KRT18,LAMC1,MMP13,NFE2L1,PCK1,PPARA,PRDM1,PTGES,PTGS1,SAT1,SLC12A2,SMAD2,TNFSF11,VCAN	Ap1,CEBPA,CEBPB,EP300,FOXO1,IL10,IL6,JUN,MYC,NFKB1,NFkB (complex),PPARG,RELA,RXRA,SP1,STAT1,STAT3,TP53
Saponins p0.01- 2020-06-15 10:21 AM		DDR1		kinase		-0.505		-0.076	-0.339	0.000306	CDH2,COL1A1,ELN,MMP2,VCAM1	Ap1,CTNNB1,CXCL8,Collagen Alpha1,Collagen type I (complex),DDR1,FOS,FOSL1,JUN,Mapk,NFKB1,NFKBIA,NFkB (complex),RUNX2,SMAD2,STAT1,STAT3,TP53
Saponins p0.01- 2020-06-15 10:21 AM		SB 216763		chemical - kinase inhibitor		-1.915		-0.132	-1.571	0.000317	CCL2,CCN1,CCN2,CD40,CXCL8,PCK1,RGS1,RND3	Ap1,FOXO1,FOXO3,JUN,MAP2K1,MAPK14,NFE2L2,NFKB1,NFKBIA,NFkB (complex),RELA,SB 216763,SMAD2,SMAD3,SP1,SREBF1,STAT3,TNF,TP53,palmitic acid
Saponins p0.01- 2020-06-15 10:21 AM		SPHK1		kinase		-1.303		-0.062	-1.131	0.000317	CCN2,COL1A2,CXCL8,EGR1,FN1,MAP2K6,PTGES,SELP	Ap1,FOS,JUN,Jnk,MAPK3,NFKB1,NFKBIA,NFkB (complex),PGR,PPARG,RAS,RELA,SP1,SPHK1,STAT3,YAP1,sphingosine-1-phosphate
Saponins p0.01- 2020-06-15 10:21 AM		obeticholic acid		chemical drug		0.036		0.029	-0.037	0.000317	CCN2,CEBPA,COL1A1,FN1,GPBAR1,NR0B2,PCK1,TIMP2	Akt,Ap1,FOXO1,FOXO3,Jnk,NFKB1,NFKBIA,NFkB (complex),PPARG,RELA,SP1,STAT3,TNF,TP53,obeticholic acid
Saponins p0.01- 2020-06-15 10:21 AM		NR4A1		ligand-dependent nuclear receptor		0.978		0.039	0.816	0.000317	ACLY,CD36,CEBPA,COL16A1,COL1A1,COL1A2,COL6A1,COL6A2,COX6A1,CRABP2,CXCL12,HCAR1,IDH2,IDH3A,ITGB1,KRT18,LPL,MAT2A,PCK1,RARB,SAT1,TGFB3,VCAM1	CEBPA,CEBPB,CREB1,CTNNB1,D-glucose,FOXO1,FOXO3,HIF1A,IRS1,Insulin,MYC,NCOR2,NFkB (complex),NR3C1,NR4A1,PPARA,PPARG,PPARGC1A,RARA,RXRA,SMAD3,SNAI2,SP1,TP53
Saponins p0.01- 2020-06-15 10:21 AM		TEAD4		transcription regulator	Inhibited	-2.447		-0.119	-2.056	0.000321	CALD1,CCN1,CCN2,CEBPA,COL5A2,EDNRA,IGFBP5,LOXL1,NUAK1,SH3BP4,SULF1,THBS1	Ap1,FOXO1,HIF1A,NFkB (complex),STAT3,TEAD4,VEGFA
Saponins p0.01- 2020-06-15 10:21 AM		NORAD		other	Inhibited	-2.646		-0.185	-2.157	0.000321	CCN1,CCN2,COL6A2,IGFBP4,SLIT3,SSBP3,THBS1	NORAD,SMAD2,SMAD3,SP1,STAT3
Saponins p0.01- 2020-06-15 10:21 AM		PLK2		kinase		1.633		-0.142	1.981	0.000324	CD40,CMPK2,IRF1,MARCO,RGS1,USP12
Saponins p0.01- 2020-06-15 10:21 AM		TAF4B		transcription regulator						0.000324	CCN2,FN1,IGHM,IRF1,MMP13,TGFB3
Saponins p0.01- 2020-06-15 10:21 AM		troglitazone		chemical drug		0.199		-0.017	0.278	0.000326	AATK,BAX,BMP1,CAV1,CCL2,CD36,CDCA7L,CEBPA,CEBPD,COL15A1,COL1A1,COL1A2,CXCL8,DCN,DGAT1,DHRS3,EGR1,FN1,FOSL1,LAMA4,LPL,NR2F2,PCK1,PPARA,PTGES,SEPTIN7,TBXA2R,UGT1A1,VCAM1	ADIPOQ,AR,Ap1,CAT,CTNNB1,EGR1,FOS,FOXO1,JUN,NFKBIA,NFkB (complex),PPARA,PPARG,RB1,RELA,RXRA,SP1,STAT3,TNF,TP53,troglitazone
Saponins p0.01- 2020-06-15 10:21 AM		butyric acid		chemical - endogenous mammalian		0.6		-0.017	0.688	0.000328	BAX,CALM1 (includes others),CCR1,CDH11,CDK1,COL11A1,COL5A2,COL6A3,COX6A1,CXCL8,EMP3,ESYT2,FFAR2,FRMD6,GATA2,GNAI2,HK1,HSPG2,IL18R1,IRF1,ITGA5,KLF5,NEU3,PCK1,PRDM1,PTGS1,PYGL,SAT1,SEPTIN7,TGM1,TGM2,TRPV1	Ap1,CXCL8,JUN,MAPK14,MYC,NFkB (complex),RB1,RELA,SP1,STAT3,TERT,TGFB1,TNF,TP53,butyric acid
Saponins p0.01- 2020-06-15 10:21 AM		GnRH analog		biologic drug		0.2		0.007	0.163	0.000334	ADAM8,CASP8,CD40,CDK1,CHMP2A,COL6A1,EDNRB,FBLN5,FN1,GABARAP,IGHM,KYNU,MYO9B,N4BP1,NGFR,PDGFRB,PLAAT3,PSMB7,RAB5C,RELN,SFRP1,SMAD2,SNX3,UBR4,VAT1,VCL
Saponins p0.01- 2020-06-15 10:21 AM		PCBP2		other		1.98		0.062	1.858	0.000339	CCN1,CCN2,CEBPA,STAT1
Saponins p0.01- 2020-06-15 10:21 AM		TEAD		group						0.000339	CALD1,CCN1,CCN2,FN1	NFkB (complex),TAZ,TEAD,TEAD1,TEAD2,TEAD3,TEAD4
Saponins p0.01- 2020-06-15 10:21 AM		calmidazolium		chemical drug		0.218		0.074	0.073	0.000339	EGR1,FN1,NCAM1,VCAM1	Ap1,CEBPB,CTNNB1,Creb,EGF,EGR1,ESR2,FOS,FOSL1,JUN,Mapk,NFKB1,PPARG,RELA,SP1,SRC,STAT3,TP53,calmidazolium,cyclic AMP
Saponins p0.01- 2020-06-15 10:21 AM		FGFR2		kinase		-0.349		-0.053	-0.192	0.000367	BAX,CA4,CCN4,CDH11,COL1A1,FN1,GASK1B,GRB10,IGF1,PCOLCE,SFRP1,TENM3,TSPAN8,VCAM1	Akt,Ap1,CAT,EGR1,ERBB3,ERK1/2,ESR2,FGFR2,FOXO1,FOXO3,NFKBIA,NFkB (complex),RELA,SMAD2,SP1,STAT3,TNF,TP53
Saponins p0.01- 2020-06-15 10:21 AM		DUSP1		phosphatase		-0.764		0.01	-0.798	0.000367	CCL2,CCL4,CD40,CMPK2,CXCL8,FOSL1,IRF1,MRC1,PIK3R1,PRDM1,SOCS1,THBD,VCAM1	DUSP1,FOS,HIF1A,HMGB1,IFNB1,IL10,IL1B,IRF1,IRF3,NFKB1,NFkB (complex),RELA,SP1,STAT1,STAT3,STAT6,TP53,cytokine
Saponins p0.01- 2020-06-15 10:21 AM		ADRA1D		g-protein coupled receptor						0.000368	CDK1,CEBPD,CSRP2,EGR1,FN1,IL6ST,LOX,TMPO	ADRA1D,Ap1,CEBPA,CEBPB,EGR1,ERK1/2,FOS,JUN,MYC,NFKB1,NFkB (complex),RELA,SP1,STAT1,STAT3,TP53
Saponins p0.01- 2020-06-15 10:21 AM		OLR1		transmembrane receptor		-0.679		-0.101	-0.419	0.000368	CCL2,CCN2,FN1,NCF2,SELP,STRA6,TGFBR3,VCAM1	ADIPOQ,Ap1,CTNNB1,EGR1,FOS,FOSL1,JUN,LDL,NFKB1,NFKBIA,NFkB (complex),OLR1,PPARA,Pkc(s),RELA,SP1,STAT3
Saponins p0.01- 2020-06-15 10:21 AM		PIAS1		transcription regulator		-0.128		0.021	-0.178	0.000383	CCL2,CDK1,CXCL8,KLF5,NR0B2,RRAD,STAT1	Ap1,CEBPA,CEBPB,CTNNB1,Creb,FOS,FOSL2,JUN,MYC,NFkB (complex),NR1H3,NR3C1,NR3C2,PGR,PIAS1,PPARG,RB1,RELA,SP1,STAT3,TP53,estrogen receptor
Saponins p0.01- 2020-06-15 10:21 AM		SAA		group		-1.1		-0.153	-0.705	0.000383	ARG1,CCL2,CXCL8,MMP13,MRC1,TFPI,VCAM1	Ap1,IL10,Jnk,NFKB1,NFKBIA,NFKBIB,NFkB (complex),PPARG,RELA,SAA,STAT1,STAT3,TLR2
Saponins p0.01- 2020-06-15 10:21 AM		IRF5		transcription regulator	Activated	2.6		-0.14	3.053	0.00039	BAX,CCL4,CMPK2,COL1A1,DHX58,FOXO1,PARP12,PRDM1,RSAD2,STAT1,TMPO	Ap1,IRF1,IRF5,IRF7,Ifn,Interferon alpha,Jnk,NFkB (complex),PPARG,RELA,STAT1,STAT2,STAT3,STAT5a/b,STAT6
Saponins p0.01- 2020-06-15 10:21 AM		LCN2		transporter		-1.01		-0.065	-0.819	0.00039	ARG1,BAX,CCL4,CCR1,CDH2,COL1A1,CXCL13,MMP2,MRC1,RARB,STRA6	AKT1,Ap1,CEBPB,EGR1,ERK1/2,FOXO1,LCN2,NFkB (complex),PPARA,PPARGC1A,RELA,SP1,STAT1,STAT3,STAT6,TP53,TWIST1
Saponins p0.01- 2020-06-15 10:21 AM		NFYA		transcription regulator		-0.6		-0.139	-0.238	0.00039	ACLY,CDK1,COL11A1,COL1A2,EGR1,EPHX1,IGF1,IRF1,PCK1,PDGFRB,VWF	CTNNB1,Creb,EP300,ESR2,NFYA,PPARG,TP53
Saponins p0.01- 2020-06-15 10:21 AM		bortezomib		chemical drug		1.162		-0.015	1.227	0.000394	ATF4,BAX,CASP8,CAV1,CCL4,CEBPD,CXCL12,CXCL13,CXCL8,FOXO1,IGF1,IGHM,IL6ST,ITGA4,PRDM1,PSMB7,RSAD2,SH3BP2,SQSTM1,TLR7,VCAM1	Ap1,FOXO1,Jnk,NFKB1,NFKBIA,NFkB (complex),PPARG,RELA,RELB,SP1,STAT1,STAT2,STAT3,STAT6,TNF,TNFSF13B,TP53,VDR,bortezomib
Saponins p0.01- 2020-06-15 10:21 AM		camptothecin		chemical drug		0.132		-0.055	0.345	0.000401	ANXA4,APBB2,BAX,BLK,CASP8,CCL2,CCR1,CD22,CD40,CD93,CDK1,CLASP1,CXCL8,EHBP1,FLOT2,FOXO1,GNAI2,GRB10,GRINA,IL18R1,IRF1,LGALS3,MYO10,OPTN,PIK3CD,PKN2,PTGER4,PTGES,RSAD2,SAT1,SELP,SOCS1,SOWAHC,SYNE1,THBD,TOB1,TRAF3,TSPAN3,UBE2A,VCAM1	Ap1,FOS,NFKB1,NFKBIA,NFkB (complex),RELA,SP1,STAT1,STAT3,TP53,VCP,camptothecin
Saponins p0.01- 2020-06-15 10:21 AM		BGN		other		-0.798		-0.081	-0.603	0.000403	BAX,CCL2,CCN4,CXCL13,CXCL8,FBN1	Ap1,BGN,ERK,ETS1,FOSL1,HIF1A,IL1B,JUN,MYC,NFkB (complex),P38 MAPK,RELA,SP1,STAT3,TGFB1,TNF,TP53
Saponins p0.01- 2020-06-15 10:21 AM		BMPR2		kinase		-1.98		-0.132	-1.719	0.000403	CXCL12,CXCL8,EFNB2,FN1,TNFSF11,VCAM1	Akt,Ap1,BMPR2,CXCL12,ESR2,ETS1,FOS,FOXO1,FOXO3,IFNG,IRF1,JUN,NFkB (complex),NOS3,P38 MAPK,SP1,STAT1,STAT3,TP53
Saponins p0.01- 2020-06-15 10:21 AM		MAC		complex		0.047		-0.171	0.452	0.000403	CASP8,EGR1,FN1,IRF1,MMP13,THBS1	AR,Ap1,EGR1,ETS1,FOXO1,MAC,NFKB1,NFKBIA,NFkB (complex),P38 MAPK,PPARG,RELA,RNA polymerase II,SIRT1,SP1,STAT3,TNF,TP53
Saponins p0.01- 2020-06-15 10:21 AM		tazemetostat		chemical drug		0.555		0.052	0.304	0.000409	ADAMTS1,CDH2,CRABP2,CTBP2,CYP26A1,DDR2,DHRS3,EFNB2,ELOVL6,EPHA3,FN1,L1CAM,LOX,NCAM1,NPNT,PIK3CD,PLCB1,RAB3A,SLC43A1,SMAD2,TAP2,TNC,VCAN,VCL
Saponins p0.01- 2020-06-15 10:21 AM		DEF6		other	Inhibited	-2.23		-0.082	-2.047	0.000411	CDH2,FN1,MMP2,PRDM1,ZEB2	Ap1,BCL6,CTNNB1,DEF6,FOS,IL17A,IL21,JUN,NFKB1,NFKBIA,NFkB (complex),RAC1,RELA,STAT1,STAT3
Saponins p0.01- 2020-06-15 10:21 AM		FZD8		g-protein coupled receptor	Inhibited	-2.2		0	-2.2	0.000411	CCN2,COL1A1,FN1,IGFBP5,VCAN	Ap1,CCN2,CTNNB1,FLI1,FZD8,JUN,Jnk,MYC,NFkB (complex),PPARG,RELA,SMAD3,SNAI2,STAT3,TP53
Saponins p0.01- 2020-06-15 10:21 AM		HULC		other		-1.319		-0.076	-1.151	0.000411	BAX,CDH2,ITGB1,LAMP1,SQSTM1
Saponins p0.01- 2020-06-15 10:21 AM		NR0B2	-2.686	ligand-dependent nuclear receptor		1.381		0.13	1.07	0.000414	ACLY,ARG1,CCN2,CD36,COL1A1,COL1A2,CYP51A1,EGR1,NR0B2,PCK1	AR,Ap1,CEBPA,CEBPB,CTNNB1,Creb,EGR1,EP300,ESR2,FOXO1,Insulin,NCOR2,NFKB1,NFKBIA,NFkB (complex),NR0B2,NR3C1,NR4A1,PPARG,RARA,RELA,RNA polymerase II,RXRA,SIRT1,SMAD3,SP1,TP53
Saponins p0.01- 2020-06-15 10:21 AM		cytochalasin D		chemical toxicant		0.765		0.126	0.491	0.000426	CCL2,CCN2,COL2A1,CXCL8,CXCR1,MMP15,MMP2,TIMP2	Akt,Ap1,CTNNB1,EGR1,ERK1/2,FN1,FOXO1,FOXO3,HIF1A,IL1B,ITGB1,NFKB1,NFkB (complex),RELA,SMAD2,SMAD3,SP1,STAT3,TP53,cytochalasin D
Saponins p0.01- 2020-06-15 10:21 AM		RXRA		ligand-dependent nuclear receptor		-1.547		-0.037	-1.406	0.00043	ACSL5,ALDH1A2,CD36,CEBPA,CEBPD,CEBPE,COL1A1,COLEC12,CRABP2,CYP26A1,EPHX1,IGF1,LPL,MARCO,MMP2,NR0B2,PCK1,PPARA,RARB,SAT1,STRA6,TBXA2R,THBD,VCAN	ATF2,Ap1,CEBPA,CEBPB,CLOCK,CTNNB1,EP300,FOXO1,HDAC3,MYC,NCOR2,NFkB (complex),PPARA,PPARG,RARA,RARG,RELA,RNA polymerase II,RXRA,Rar,SP1,STAT1,TP53,VDR,alitretinoin
Saponins p0.01- 2020-06-15 10:21 AM		5-hydroxytryptamine		chemical - endogenous mammalian		-0.652		-0.134	-0.2	0.000434	ALDH1A2,CCL2,CCN2,COL23A1,CXCL8,EGR1,GNAI2,IGF1,MMP13,NCF2,THBS1,TRPV1,VCAM1	5-hydroxytryptamine,Ap1,CEBPA,FOS,FOSL1,FOXO1,IL6,Insulin,JUN,Jnk,Mapk,NFKB1,NFkB (complex),NR3C1,PPARG,RAS,RELA,SMAD3,SP1,STAT3
Saponins p0.01- 2020-06-15 10:21 AM		RELB	0.833	transcription regulator		1.071		-0.08	1.278	0.000463	CCL11,CD40,CXCL12,CXCL13,CXCL8,IGHM,MAT2A,PRDM1,RELB,TRAF3	Ap1,NFKB1,NFKBIA,NFkB (complex),RELA,RELB,SP1,STAT3
Saponins p0.01- 2020-06-15 10:21 AM		C5AR1		g-protein coupled receptor		0.6		-0.115	0.898	0.000467	ATP2A2,CD28,CD40,COL1A1,COL1A2,CXCL8,DCN,IGF1,SELP	Ap1,C5AR1,CEBPA,CEBPB,IL10,IL6,JUN,NFKB1,NFKBIA,NFkB (complex),PPARG,RELA,RNA polymerase II,SP1,STAT1,STAT3,TNF,TP53
Saponins p0.01- 2020-06-15 10:21 AM		BCL6		transcription regulator	Inhibited	-2.525		0.039	-2.675	0.000473	BAX,CCL2,CCL4,CD151,CD2,COL1A1,COL2A1,CTLA4,DPYSL2,HERC5,IL21R,IRF1,IRF8,MRC1,PDCD4,PDIA2,PRDM1,PRSS23,SMPDL3B,STAT1	Ap1,BCL6,CEBPB,CTNNB1,IL10,IL4,JUN,MYC,NFKB1,NFKBIA,NFkB (complex),RELA,SP1,STAT1,STAT3,STAT6,TP53,prostaglandin E2
Saponins p0.01- 2020-06-15 10:21 AM		tunicamycin		chemical - endogenous non-mammalian		-0.525		-0.1	-0.164	0.000478	ATF4,ATP2A2,AVIL,BLOC1S1,CASR,CD36,CEBPD,COL2A1,COL6A1,COX5B,DDIT4,DGAT1,EGR1,P3H1,PDGFRB,PDIA2,PPARA,SURF4,VCAM1	Akt,Ap1,EIF2AK2,FOXO1,FOXO3,HIF1A,IL1B,IRF1,IRF3,LPL,NFKB1,NFKBIA,NFkB (complex),RELA,SP1,STAT1,STAT3,TP53,tunicamycin
Saponins p0.01- 2020-06-15 10:21 AM		doxorubicin		chemical drug		-0.843		-0.061	-0.524	0.000488	ADAMTS1,ATP2A2,BAX,CASP8,CCN1,CCN2,CD40,CDK1,CDK14,CLDN4,CXCL8,EFEMP2,EGR1,EMP3,FBLN1,IRF1,KRT18,LGALS3,MMP2,MRC1,NCAM1,PIK3CD,PLN,RELN,SLC6A6,SMAD2,STAT1,TAP2,TGFB3,TNFSF11,TSPAN8	Ap1,CEBPB,EGR1,EP300,IFNG,IL6,IRF1,JUN,NFKB1,NFKBIA,NFkB (complex),RB1,RELA,SP1,STAT1,STAT3,TP53,doxorubicin,prostaglandin E2
Saponins p0.01- 2020-06-15 10:21 AM		IDH1		enzyme						0.00049	ATF4,EGR1,FN1,LPL,PCK1,RAB25,SERPINH1,ZEB2	CEBPA,CTNNB1,FOXO1,IDH1,Insulin,MYC,NFkB (complex),NR3C1,SMAD3,SNAI2,SP1,TP53
Saponins p0.01- 2020-06-15 10:21 AM		CLDN2		other						0.000491	ITGA2,ITGA5,ITGB1	CLDN2,FN1,NFKB1,NFkB (complex),SMAD2,SMAD3,STAT3
Saponins p0.01- 2020-06-15 10:21 AM		MCF2		other						0.000491	ITGA1,ITGA2,ITGB1	FOS,MCF2,MRTFA,MRTFB,SRF
Saponins p0.01- 2020-06-15 10:21 AM		NME3		kinase						0.000491	ITGA1,ITGA2,ITGB1	CTNNB1,Collagen type I (complex),NFKBIA,NFkB (complex),NME3,RUNX2,SMAD2
Saponins p0.01- 2020-06-15 10:21 AM		SMPD3		enzyme						0.000491	FOXO1,IGF1,VCAM1	AR,Akt,Ap1,EGR1,FOXO1,FOXO3,IRF3,IgG,JUN,Jnk,NFKBIA,NFkB (complex),PI3K (complex),PPARG,RELA,RNA polymerase II,SIRT1,SMPD3,SP1,STAT1,STAT3,TP53
Saponins p0.01- 2020-06-15 10:21 AM		EBF1		transcription regulator		-0.427		-0.131	-0.049	0.0005	COL1A1,CRK,CXCL12,FLOT2,FOXO1,IGHM,IRF1,PIK3CD,PIK3R1,PRDM1,RPS6KB2,SOCS1,STAT1,TNFSF11	EBF1,IL6,JUN,NFKB1,NFkB (complex),SP1,STAT1,STAT2,STAT3,STAT6,VDR
Saponins p0.01- 2020-06-15 10:21 AM		PTP4A1		phosphatase		-1.457		-0.047	-1.291	0.000512	ACLY,BAX,COL15A1,COL6A1,COL6A2,CRK,FLNA,ITGA4,MMP2,MYADM,PIK3R1,PPP2CA,VCAN
Saponins p0.01- 2020-06-15 10:21 AM		Creb		group		-1.052		-0.095	-0.676	0.000512	ADCY8,ANK3,ANTXR2,ARG1,ATP2A2,CCN1,CCN4,CEBPA,CEBPD,CXCL8,CYP51A1,EGR1,EPHA3,FGFR1OP2,FOSL1,HPGD,IGF1,MAT2A,MCAM,MMP2,PCK1,PCOLCE,PPP2CA,PSENEN,TNFSF11	Ap1,CEBPA,CEBPB,CREBBP,CTNNB1,Creb,EP300,ESR1,ESR2,FOS,FOXO1,JUN,MYC,NFkB (complex),PPARG,RELA,RXRA,SMAD3,SNAI2,SP1,STAT1,TP53
Saponins p0.01- 2020-06-15 10:21 AM		Y 27632		chemical drug		1.539		0.07	1.345	0.000515	CCL2,CCN1,CCN2,CEBPA,COL12A1,COL2A1,DPYSL2,MMP2,THBS1,VCAM1	Akt,Ap1,CTNNB1,EGR1,ERK1/2,FOXO1,FOXO3,JUN,MYC,NFkB (complex),NOS3,RAC1,RELA,SP1,STAT3,TGFB1,TP53,Y 27632
Saponins p0.01- 2020-06-15 10:21 AM		VASP		other		-1.067		0.151	-1.367	0.000517	ARG1,ITGA4,SELP,STAT1	Ap1,FOS,FOSL1,JUN,Mapk,NFKB1,VASP
Saponins p0.01- 2020-06-15 10:21 AM		emactuzumab		biologic drug	Activated	2		-0.185	2.369	0.000517	DHX58,SOCS1,STAT1,XAF1
Saponins p0.01- 2020-06-15 10:21 AM		RHOA		enzyme		-1.134		-0.075	-0.934	0.000524	BAX,CCN2,COL1A1,CXCL8,FN1,ITGB1,ITGBL1,MMP13,PPARA,RND3,VCAM1	Ap1,CTNNB1,FOXO1,FOXO3,JUN,Jnk,NFKB1,NFKBIA,NFkB (complex),PI3K (complex),PPARG,RAC1,RELA,RHOA,ROCK,SMAD2,SMAD3,SP1,STAT3,YAP1
Saponins p0.01- 2020-06-15 10:21 AM		NSUN6		enzyme		-1.89		-0.185	-1.402	0.000536	CCN1,CCN2,EMP2,FLNA,TGM2,THBS1,TSPAN3
Saponins p0.01- 2020-06-15 10:21 AM		L-triiodothyronine		chemical - endogenous mammalian		-1.111		-0.076	-0.699	0.00054	AATK,ADAMTS5,ADRB2,ATP2A2,BAX,CCN2,CD36,CEBPA,CMKLR1,CXCL12,EGR1,FKBP10,GNAI2,IDH3A,IGF1,IGFBP4,IGHM,ITGB3,MAMDC2,MARCO,MSMO1,NCOA4,NID1,PCK1,PPARA,PTGIS,PYGL,RELN,SEMA7A,SQLE,TGM2,TSKU	Ap1,CEBPA,EGR1,FOXO1,IL6,Insulin,JUN,L-triiodothyronine,LDL,LEP,NFKB1,NFkB (complex),NR3C1,PPARG,RELA,RXRA,SMAD3,SP1,STAT3,STAT6
Saponins p0.01- 2020-06-15 10:21 AM		PTK2B		kinase		0		-0.076	0.15	0.00054	CXCL8,IGHM,MMP13,SOCS1,VCL	5-hydroxytryptamine,AR,Ap1,EGFR,FOS,FOSL1,FOXO1,FOXO3,HIF1A,JUN,KLF4,Mapk,NFKB1,NFKBIA,NFkB (complex),PPARG,PTK2B,RELA,RHOA,SP1,STAT1,STAT3
Saponins p0.01- 2020-06-15 10:21 AM		RHOJ		enzyme						0.00054	AKAP12,ATP2A2,CAV1,MYH9,RND3
Saponins p0.01- 2020-06-15 10:21 AM		pirfenidone		chemical drug		0.625		0.144	0.311	0.00054	CCL2,CCN2,FN1,RND3,SMAD2	Ap1,CEBPB,ETS1,FOS,FOXO1,HIF1A,KLF11,KLF4,MAPK1,NFKB1,NFkB (complex),PPARG,RHOA,SP1,STAT3,pirfenidone,prostaglandin E2
Saponins p0.01- 2020-06-15 10:21 AM		paclitaxel		chemical drug		1.263		-0.065	1.492	0.000544	ATF4,BAX,CAV1,CCL2,CCN2,CD40,CXCL8,CYP4F3,EGR1,FLNA,FOSL1,FOXO1,GRINA,IGHM,ITGA5,SAT1,SLC12A2,SPRY1,TAP2,TESK2,TFPI,THBD,THBS1,TOM1	Ap1,CTNNB1,EGR1,ERK,ERK1/2,ETS1,FGF2,FOS,FOSL1,JUN,MAPK9,NFkB (complex),P38 MAPK,RELA,SP1,STAT3,TP53,paclitaxel
Saponins p0.01- 2020-06-15 10:21 AM		LDB1		transcription regulator	Inhibited	-3.144		0.003	-3.16	0.000548	C8orf44-SGK3/SGK3,CD3G,CD93,CLDN4,CLEC4E,DHX58,EFEMP2,FBLN1,FLOT2,GRB10,KLF11,LCK,LHFPL2,NLRC5,PIK3CD,RRAD,SFRP1,SLC43A1,SOBP,SQSTM1,STX7,TRIM25,TRIM35
Saponins p0.01- 2020-06-15 10:21 AM		DICER1		enzyme		1.506		0.047	1.321	0.000557	CCN1,CXCL8,EGR1,EPHA3,GREB1L,IL18R1,IRF8,ITGA2,ITGA4,ITGA5,ITGB1,MCAM,NGFR,OPTN,PDCD4,PRF1,RBFOX2,SFRP5,STAT1,THBS1	AR,DICER1,EGFR,EP300,ERBB2,ESR1,ESR2,HIF1A,JUN,MITF,NFkB (complex),NR3C1,PGR,SP1,STAT1,STAT3,TP53
Saponins p0.01- 2020-06-15 10:21 AM		ESRRA		transcription regulator		-0.862		-0.162	-0.238	0.000562	ACADVL,ATP2A2,CD36,CDH2,CEBPA,CHKA,COL1A1,CSRP2,CYP51A1,HK1,IDH3A,IGFBP4,LPL,NR0B2,PGAP3,PPARA,PPM1B	CTNNB1,ESR2,ESRRA,FOXO1,MTOR,MYC,NFkB (complex),NR3C1,PPARA,PPARG,PPARGC1A,RXRA,SMAD3,SNAI2,STAT1,TP53
Saponins p0.01- 2020-06-15 10:21 AM		INHBA		growth factor		-1.978		-0.097	-1.621	0.000562	ADRB2,BAX,CCL2,CCN2,CHMP4B,COX6A1,CXCL8,EFNB2,FN1,GULP1,IGF1,IRF1,LOX,MMP2,PLOD2,PRDM1,SOCS1	Akt,Ap1,FOXO1,FOXO3,HIF1A,Hdac,IL1,IL1B,INHBA,Jnk,NFKB1,NFkB (complex),PPARG,RB1,RELA,SP1,STAT3,TP53
Saponins p0.01- 2020-06-15 10:21 AM		thyroid hormone		chemical - endogenous mammalian		-1.375		0.005	-1.39	0.000562	ACSL5,ATF4,ATP2A2,CD2,EGR1,GHR,IGF1,IGFBP4,IGHM,LPL,PCK1,PPARA,PPP2CA,RELN,SEMA5B,ST14,STAT1	APOE,Akt,Ap1,CTNNB1,FOS,FOSL1,FOXO1,FOXO3,JUN,LEP,Mapk,NCOR2,NFKB1,NFkB (complex),PPARG,PPARGC1A,RELA,RXRA,SP1,STAT3,STAT6,THRB,TP53,thyroid hormone
Saponins p0.01- 2020-06-15 10:21 AM		ADRA1A		g-protein coupled receptor						0.000563	CDK1,CEBPD,CSRP2,EGR1,FN1,IL6ST,LOX,TMPO	ADRA1A,Ap1,CEBPB,Creb,EGR1,ERK,ERK1/2,ESR2,FOS,FOSL1,JUN,MAPK3,NFKB1,NFkB (complex),PGR,PPARG,RELA,SP1,STAT1,STAT3,TP53,cyclic AMP
Saponins p0.01- 2020-06-15 10:21 AM		salicylic acid		chemical drug		-0.161		0.088	-0.406	0.000563	CCL4,CCN2,CDK1,CXCL8,FKBP5,PTGS1,SELP,VCAM1	Akt,Ap1,EGR1,ERK1/2,ESR1,FOXO1,FOXO3,JUN,NFE2L2,NFKB1,NFkB (complex),Nfat (family),RELA,SP1,SREBF1,STAT3,TNFRSF1A,TP53,palmitic acid,salicylic acid
Saponins p0.01- 2020-06-15 10:21 AM		PRKCE	-0.655	kinase		-1.584		-0.154	-1.127	0.000572	BAX,CAV1,CCN1,CXCL8,EGR1,IL6ST,PDCD4,PIM1,PRKCE,VCAM1	Ap1,CSF3,EGR1,ERK1/2,FOS,FOSL2,JUN,NFKB1,NFKBIA,NFkB (complex),PRKCE,RELA,SP1,STAT1,STAT2,STAT3,STAT5a/b,STAT6,TP53,VDR
Saponins p0.01- 2020-06-15 10:21 AM		GW9662		chemical reagent		0.147		0.06	-0.048	0.000576	ACLY,BAX,CAV1,CCL2,CCN2,CD36,CEBPA,FN1,PTGES,RARB,VCAM1	Akt,Ap1,CAT,EP300,FOXO1,FOXO3,GW9662,HMGB1,Histone h3,JUN,MED1,NFKBIA,NFkB (complex),PPARG,RELA,RNA polymerase II,RXRA,SP1,STAT3,TP53,rosiglitazone
Saponins p0.01- 2020-06-15 10:21 AM		SAMSN1		other	Activated	2.714		-0.164	3.258	0.000576	CCL4,CD40,CMPK2,IRF1,MARCO,NMI,RSAD2,SOCS1,STAT1,TRIM21,USP12	IL12 (family),IL4,IRF4,NFkB (complex),SAMSN1,SP1,STAT1,STAT3,STAT4,STAT6,TBX21
Saponins p0.01- 2020-06-15 10:21 AM		GPS2		transcription regulator		1.667		0.13	1.276	0.000593	CCL4,CXCL8,DHRS3,FOXO1,MBNL1,MCTP1,SLC44A1,SOCS1,VCAM1	AR,Akt,Ap1,EGR1,FOXO1,FOXO3,GPS2,IRF1,IRF3,IRF7,Jnk,NFkB (complex),PPARG,RELA,RNA polymerase II,RXRA,SIRT1,SP1,STAT3,TLR7,TP53
Saponins p0.01- 2020-06-15 10:21 AM		IRF4		transcription regulator		-1.924		0.027	-2.024	0.000598	ARG1,ATF4,CD28,CDK1,CTLA4,ELL2,FAIM,IL18RAP,IRF1,ITGB1,PRDM1,PTGER4,RAB7A,RGS1,STAT1,TRIM21,UBE2H	Ap1,BCL6,GATA3,IL10,IL12 (complex),IL21,IL4,IRF4,NFKB1,NFkB (complex),RELA,SP1,STAT1,STAT3,STAT4,STAT6,TBX21
Saponins p0.01- 2020-06-15 10:21 AM		Ifn		group	Activated	2.903		-0.127	3.333	0.000601	ADAMTS1,CASP8,CD40,DHX58,IGF1,IRF1,IRF8,ITGA4,RSAD2,SOCS1,STAT1,TLR7,TRIM21	Ap1,IFNAR1,IRF1,IRF3,Ifn,Ifnar,JAK,NFkB (complex),RELA,STAT1,STAT2,STAT3,STAT5a/b,STAT6,VDR
Saponins p0.01- 2020-06-15 10:21 AM		RNA polymerase II		complex						0.000605	ARG1,ATP6V0A1,CD40,CDH11,CEBPA,COL1A2,CXCL8,FOSL1,GHR,HPRT1,IGF1,ITGA5,L1CAM,MMP2,PCDHAC2,PCK1,RARB,RND3,TAP2,TAPBP,THBS2,TNFSF11	CEBPA,CEBPB,ESR1,HMGB1,Histone h3,JUN,MED1,MYC,RELA,RNA polymerase II,SP1,TP53
Saponins p0.01- 2020-06-15 10:21 AM		NPC2		transporter		0.896		0.079	0.704	0.000607	PTGER4,PTGES,PTGS1,SQSTM1,STAT1,TCF21	Ap1,CEBPB,NFkB (complex),NPC2,SP1,STAT3,prostaglandin E2
Saponins p0.01- 2020-06-15 10:21 AM		PPARA	-0.651	ligand-dependent nuclear receptor		-0.407		-0.054	-0.142	0.000614	ACADVL,ACSL5,ALDH9A1,ARG1,BAX,BCKDK,CD36,CDK1,CEBPA,CEBPD,CHKA,CXCL12,CYP51A1,ELOVL6,F11R,IGFBP5,LPL,LSS,MAT2A,ME2,MSMO1,NCF2,PCK1,PPARA,QPCT,RNF186,SARDH,SAT1,SELENBP1,SQLE,VCAM1	ADIPOQ,Ap1,CTNNB1,Creb,EP300,ESR1,FOS,FOXO1,FOXO3,HNF4A,NFKB1,NFkB (complex),PPARA,PPARG,PPARGC1A,RELA,RXRA,SP1,SREBF1,STAT1,STAT3,mono-(2-ethylhexyl)phthalate,oleic acid
Saponins p0.01- 2020-06-15 10:21 AM		sphingosine-1-phosphate		chemical - endogenous mammalian		-1.44		-0.09	-1.155	0.000633	CCL2,CCN2,CD36,CXCL8,EGR1,FN1,KLF5,THBS1,TNFSF11,VCAM1,VWF	Ap1,CTNNB1,CXCL12,ESR2,ETS1,FOS,FOSL1,JUN,NFkB (complex),P38 MAPK,Pkc(s),RELA,ROCK,SMAD2,SMAD3,SP1,STAT3,TP53,YAP1,sphingosine-1-phosphate,tretinoin
Saponins p0.01- 2020-06-15 10:21 AM		CCL5		cytokine		1.795		-0.169	2.311	0.000635	ATF4,CCL2,CCL4,CCR1,CD40,CXCL8,PNP,SQLE,STAT1,THBS1	Ap1,CCL3,CCL5,ERK,FOS,FOSL1,FOXO1,FOXO3,IFNG,IRF1,JUN,NFKB1,NFkB (complex),PI3K (complex),SP1,STAT1,STAT3,TP53
Saponins p0.01- 2020-06-15 10:21 AM		8-bromo-cAMP		chemical reagent		-0.738		-0.104	-0.326	0.000636	ARG1,CCN2,CLEC11A,DCN,EGR1,FOXO1,GNAI1,GNAI2,HPGD,IGF1,LOX,MAT2A,PCK1,PDE4D,TGFBR3,TIMP2,UGT1A1	8-bromo-cAMP,CEBPB,CTNNB1,Creb,EP300,ESR2,FSH,JUN,NFkB (complex),NR3C1,PPARG,Pka,RELA,SIRT1,SMAD2,SP1,STAT1,STAT3,TNF,TP53,cyclic AMP
Saponins p0.01- 2020-06-15 10:21 AM		IRF6		transcription regulator		-0.73		-0.092	-0.474	0.000644	ADAMTS5,ARG1,CCL2,CDH2,CXCL8,MRC1,PTGES,SOCS1	Ap1,CEBPB,Creb,ESR2,IL6,IRF1,IRF6,JUN,NFKB1,NFKBIA,NFkB (complex),PPARG,RELA,SP1,STAT1,STAT3,TLR2,TLR4,cyclic AMP
Saponins p0.01- 2020-06-15 10:21 AM		nitroprusside		chemical drug		1.292		-0.03	1.375	0.000644	CAV1,EGR1,FOXO1,IGF1,LAMC1,SLC12A4,SLC1A4,TNFSF11	Ap1,CEBPB,EGR1,ERK1/2,ETS1,FOS,HIF1A,HMGB1,Histone h3,KLF11,MAPK1,MED1,NFkB (complex),RELA,RNA polymerase II,SP1,STAT3,TNF,TP53,nitroprusside,prostaglandin E2
Saponins p0.01- 2020-06-15 10:21 AM		BCL2		transporter	Inhibited	-2.523		-0.072	-2.305	0.000655	ATP2A2,BAX,CDK1,COL2A1,CXCL8,ITGB1,MCAM,MMP2,PRDM1,PRF1,SQSTM1,TIMP2	Ap1,BCL2,CTNNB1,Ca2+,Creb,EGR1,EP300,ERK1/2,HRAS,NFKB1,NFKBIA,NFkB (complex),NOTCH1,RB1,RELA,SP1,STAT3,TP53,TP73
Saponins p0.01- 2020-06-15 10:21 AM		KITLG		growth factor		0.569		-0.147	1.145	0.000664	BMP1,CCL2,CCL4,CCN2,CD3G,CEBPA,CXCL12,CXCL8,EDNRB,EFNB2,EGR1,IGHM,ITGB3,MAPK11,MARCO,MMP2,PDCD4,PIM1,PRKCE,SOCS1,VWF	Ap1,EDN1,EGR1,ERK1/2,ETS1,F2R,HIF1A,JUN,KITLG,NFKB1,NFkB (complex),P38 MAPK,RAS,RELA,SP1,STAT3,TP53,YAP1
Saponins p0.01- 2020-06-15 10:21 AM		BSCL2		other						0.000666	AATK,CD36,CEBPA,IGFBP5,LPL,MMP13,PTGS1,PYGL,RSAD2
Saponins p0.01- 2020-06-15 10:21 AM		NEUROG1		transcription regulator	Activated	2.333		0.038	2.219	0.000666	ADD3,FN1,GASK1B,ITGB3,P4HA2,PXDN,RIPOR2,SULF1,THBS1
Saponins p0.01- 2020-06-15 10:21 AM		CD40	1.905	transmembrane receptor		0.558		-0.122	1.001	0.00067	ATF4,BAX,CCL2,CCL4,CD22,CD40,CTLA4,CXCL12,CXCL8,FAIM,IRF1,ITGB1,LGALS3,PIM1,PRDM1,TAP2,TAPBP,THBD,VCAM1	CD40,CD40LG,DUSP1,HIF1A,IL10,IL1B,IL4,IRF1,JUN,NFKB1,NFkB (complex),PPARG,RELA,SP1,STAT1,STAT3,STAT6
Saponins p0.01- 2020-06-15 10:21 AM		IKBKG		kinase	Inhibited	-2.895		-0.132	-2.41	0.000672	ATP2A2,BAX,CCR1,CEBPD,CXCL12,CXCL8,DCN,FOXF2,KLF5,NID1,OGN,PPARA,RELB,SFRP1	Ap1,CHUK,IKBKB,IKBKG,NFKB1,NFKBIA,NFKBIE,NFkB (complex),RELA,RELB,SP1,STAT3,TNF,TP53
Saponins p0.01- 2020-06-15 10:21 AM		Nr1h		group		1.04		0.061	0.818	0.000674	ACLY,ALDH1A2,CAV1,CCL2,CD40,CLEC4E,CXCL8,EDNRA,ELOVL6,GGT5,LPL,PTGES,SELP,SFRP1,THBS1	Ap1,CEBPA,CTNNB1,ESR1,FOXO1,FOXO3,Insulin,JUN,LDLR,NFE2L2,NFkB (complex),NR3C1,Nfat (family),Nr1h,SMAD3,SP1,SREBF1,STAT3,TP53,cholesterol,palmitic acid
Saponins p0.01- 2020-06-15 10:21 AM		SP2509		chemical reagent		0.555		0.052	0.304	0.000684	ADAMTS1,CDH2,CRABP2,CTBP2,CYP26A1,DDR2,DHRS3,EFNB2,ELOVL6,EPHA3,FN1,L1CAM,LOX,NCAM1,NPNT,PIK3CD,PLCB1,RAB3A,SLC43A1,SMAD2,TAP2,TNC,VCAN,VCL
Saponins p0.01- 2020-06-15 10:21 AM		elaidic acid		chemical - endogenous mammalian		0.905		-0.173	1.477	0.000694	ACLY,CEBPA,CYP51A1,DGAT1,DHRS3,ELOVL6,LSS,SQLE,STX12,TFPI,VCAM1
Saponins p0.01- 2020-06-15 10:21 AM		erlotinib		chemical drug		0.419		-0.108	0.757	0.000694	BAX,CCL2,CD36,CD40,CXCL8,EGR1,ENAH,FBN1,IGFBP4,MMP13,RELB	AR,Ap1,EGFR,FOXO1,HIF1A,IL1A,IL6,JUN,NFKB1,NFKBIA,NFkB (complex),RELA,SP1,STAT3,TP53,YAP1,erlotinib,paclitaxel
Saponins p0.01- 2020-06-15 10:21 AM		MET		kinase	Inhibited	-2.316		-0.1	-1.971	0.000702	BMP1,CDH2,CDK1,COL5A2,CXCL8,FN1,IGF1,ITGB1,MMP13,MMP2,PIM1,TRIM21,ZEB2	Ap1,CTNNB1,FOS,FOSL2,FOXO1,FOXO3,JUN,Jnk,MET,NFKB1,NFkB (complex),PI3K (complex),PPARG,RAC1,RELA,SP1,STAT1,STAT3,TP53
Saponins p0.01- 2020-06-15 10:21 AM		SFTPA1		transporter		1		0.07	0.791	0.000703	ADRB2,CCN1,CCN2,COL1A1,EGR1,FRMD6,GUCY1A1,LOX,MRC1,SH3PXD2A	Ap1,CEBPA,CTNNB1,Ca2+,Creb,EGR1,ERK1/2,NFkB (complex),NOTCH1,RELA,SFTPA1,SP1,STAT1,STAT3,TNF,TP53,lipopolysaccharide
Saponins p0.01- 2020-06-15 10:21 AM		FOXM1		transcription regulator		-1.525		-0.161	-0.937	0.000722	CAV1,CCL11,CDH2,CDK1,CENPE,CXCL12,IGF1,LAMA4,LOX,MMP2,SFRP1,SQSTM1,VCAN,ZEB2	Ap1,CEBPA,CEBPB,CTNNB1,EGR1,ERK1/2,FOS,FOXM1,JUN,MET,MYC,NFKB1,NFKBIA,NFkB (complex),RELA,SMAD3,SNAI2,SP1,STAT1,STAT3,TP53
Saponins p0.01- 2020-06-15 10:21 AM		S100A4		other		-1.715		-0.109	-1.454	0.000734	BAX,FN1,MMP13,MMP2,THBS1,TIMP2,VCAM1	Akt,Ap1,EGR1,ERK1/2,FOXO1,FOXO3,KLF4,NFKB1,NFKBIA,NFkB (complex),PPARG,RELA,RHOA,S100A4,SMAD2,SMAD3,SP1,STAT3,TP53
Saponins p0.01- 2020-06-15 10:21 AM		LEP		growth factor		-0.612		-0.074	-0.227	0.00075	ACADVL,ACLY,ACSL5,ADAM8,ATP2A2,BAX,CAV1,CCL2,CCN1,CD36,CD40,COL1A1,COL2A1,DGAT1,EGR1,ELOVL6,IGF1,LPL,MMP13,MMP2,MSMO1,NCF2,PCK1,PPARA,PRF1,SELP,SLC13A2,THBS1,TNFSF11,TPRA1,TRPV1,VCAM1	ADIPOQ,Ap1,CEBPA,CTNNB1,FOS,FOXO1,IL6,Insulin,JUN,LEP,LEPR,NFKB1,NFkB (complex),NR3C1,PPARA,PPARG,RELA,RXRA,SMAD3,SP1,STAT3,STAT6
Saponins p0.01- 2020-06-15 10:21 AM		DBI		other		1		-0.084	1.168	0.000753	ELOVL6,LSS,PPARA,SQLE
Saponins p0.01- 2020-06-15 10:21 AM		ITGA3		other						0.000753	FN1,ITGA2,MMP2,VCL	Ap1,CALR,EGR1,ERK1/2,FOXO1,HIF1A,ITGA3,JUN,NFkB (complex),PTK2,RELA,SMAD3,SP1,SRC,STAT3,THBS1,TP53,VEGFA,YAP1
Saponins p0.01- 2020-06-15 10:21 AM		VGLL3		other	Inhibited	-2		-0.185	-1.631	0.000753	COL12A1,COL1A1,COL1A2,THBS1
Saponins p0.01- 2020-06-15 10:21 AM		trientine		chemical drug		1.718		0.117	1.516	0.000753	FN1,IGF1,IGFBP4,IGFBP5
Saponins p0.01- 2020-06-15 10:21 AM		PARP1		enzyme		-0.281		-0.095	0.031	0.000758	BAX,CTLA4,CXCL12,FKBP5,IGF1,MMP2,NFAT5,SELP,SH3BP2,SOCS1,STAT1,TIMP2,VCAM1	Akt,Ap1,EGR1,EP300,ETS1,FOXO1,FOXO3,HIF1A,IFNG,IL1B,IRF1,NFkB (complex),P38 MAPK,PARP1,RB1,RELA,SP1,STAT1,STAT3,TP53
Saponins p0.01- 2020-06-15 10:21 AM		TP73		transcription regulator		-0.102		-0.054	0.162	0.000762	ADAM19,BAX,CCL2,CCN1,CDK1,COL1A1,COL5A2,DDIT4,DHRS3,EGR1,FLOT2,FN1,GATA2,IDH2,IGFBP4,IGFBP5,ITGA5,KLF5,MMP13,MMP2,NCAM1,PDGFRB,PIEZO2,PTGES,RELN,ROBO4,SAT1,THBS1,THBS2	Ap1,CEBPA,CEBPB,CTNNB1,FOS,HIF1A,JUN,Jnk,MYC,NFKB1,NFkB (complex),PPARG,RELA,SNAI1,SP1,STAT1,STAT3,TP53,TP63,TP73,VHL
Saponins p0.01- 2020-06-15 10:21 AM		fingolimod		chemical drug		-0.251		0.124	-0.618	0.000777	BAX,CCL2,CCL4,CCN2,CD36,CD40,CDH2,CXCL13,FN1,FOSL1	Akt,Ap1,EGR1,ERK1/2,ETS1,FOXO1,FOXO3,Jnk,NFE2L2,NFkB (complex),P38 MAPK,PPARG,RELA,SP1,SREBF1,STAT3,TP53,fingolimod,palmitic acid
Saponins p0.01- 2020-06-15 10:21 AM		nelfinavir		chemical drug		0.335		-0.138	0.758	0.000777	ATF4,CEBPA,DDR2,DGAT1,HBP1,HHIPL1,JDP2,SLC1A4,SLC6A9,TGM1
Saponins p0.01- 2020-06-15 10:21 AM		LMNB1		other						0.000833	CXCL12,CYP51A1,FBN1,LARGE1,MSMO1,SLIT3,SQLE,THBS2
Saponins p0.01- 2020-06-15 10:21 AM		MMP1		peptidase		-0.933		-0.15	-0.514	0.000833	BAX,CXCL12,CXCL8,EGR1,FN1,IGF1,MTA2,PTGES	Akt,Ap1,CXCL12,ESR2,FOS,FOXO1,FOXO3,HIF1A,IL1B,JUN,Jnk,MMP1,NFKB1,NFKBIA,NFkB (complex),PPARG,RELA,SP1,STAT3,TP53
Saponins p0.01- 2020-06-15 10:21 AM		platelet activating factor		chemical - endogenous mammalian		-0.133		-0.128	0.189	0.000833	CCL2,CDH2,EGR1,FN1,MMP2,SELP,THBS1,TIMP2	Ap1,ETS1,FOS,IL13,IRF3,JAK2,NFKB1,NFkB (complex),P38 MAPK,PPARG,RELA,SP1,SRC (family),STAT1,STAT3,STAT6,TP53,YAP1,platelet activating factor
Saponins p0.01- 2020-06-15 10:21 AM		TLR9		transmembrane receptor		0.965		-0.151	1.623	0.000847	CCL4,CD40,CERS6,CXCL8,EGR1,IFI35,IFI44L,IL21R,IRF1,NR0B2,NSMAF,PRDM1,RSAD2,SMPDL3B,SOCS1,SPRY1,STAT1,TLR7,TNC,ZAP70	CpG ODN 1668,IFNB1,IRF1,IRF3,IRF7,Interferon alpha,NFkB (complex),RELA,STAT1,STAT2,STAT3,TLR7,TLR9
Saponins p0.01- 2020-06-15 10:21 AM		KDM1A		enzyme		-0.525		0.037	-0.668	0.00085	COL1A1,COL1A2,CXADR,DDR2,ELL2,FOXO1,IGFBP4,KRT18,LCK,PHLDB2,PRICKLE1,RARB,RBFOX2,SFRP1,SFRP5,TJP3,UBE2H,VCL	CEBPA,CEBPB,EP300,KDM1A,MYC,PPARG,STAT3
Saponins p0.01- 2020-06-15 10:21 AM		pituitary adenylate cyclase-activating polypeptide		biologic drug						0.000853	ADGRL2,AGL,DPYSL3,EGR1,FOSL1,ITGA1,STOM
Saponins p0.01- 2020-06-15 10:21 AM		TCF4		transcription regulator		-0.426		-0.058	-0.154	0.000865	BAG2,CASP8,CD2,CD40,CDK1,CEBPA,CSRNP1,ENPP1,FN1,FOXO1,GIMAP4,IGFBP4,IGFBP5,ITGB3,LAMA4,MMP13,NGFR,OPTN,PFDN6,PHEX,PIK3CD,PRDM1,RIPOR2,SMAD2,SQSTM1,USP12,VCAN,ZEB2	CTNNB1,FOXO1,FOXO3,HIF1A,MYC,NFkB (complex),RELA,SMAD3,SNAI2,TCF4,TP53
Saponins p0.01- 2020-06-15 10:21 AM		medroxyprogesterone acetate		chemical drug		0.088		0.021	0.014	0.000879	ADAMTS1,BAX,CCL2,CCL4,CCN1,CDK1,DCN,FN1,FOXO1,IFI35,ITGB1,KLF5,NUSAP1,TNC,VCAN	Ap1,CTNNB1,EGR1,ERK,ERK1/2,ESR1,ESR2,FOSL1,IL6,JUN,NFKB1,NFkB (complex),PGR,RB1,RELA,SP1,STAT3,TP53,beta-estradiol,estrogen receptor,medroxyprogesterone acetate
Saponins p0.01- 2020-06-15 10:21 AM		CLU		other		-1.246		-0.028	-1.19	0.000883	BAX,CCL2,CDK1,CXCL8,MMP2,SMAD2	AKT1,APP,Akt,Ap1,CLU,CTNNB1,EGR1,EP300,ETS1,FOXO1,FOXO3,NFkB (complex),P38 MAPK,PPARGC1A,RB1,SP1,STAT1,STAT3,TP53,TWIST1
Saponins p0.01- 2020-06-15 10:21 AM		CNOT7		transcription regulator						0.000883	CMPK2,IFI35,IFI44L,PARP12,STAT1,TAP2	CNOT7,NFkB (complex),STAT1,STAT2,STAT3,STAT6,VDR
Saponins p0.01- 2020-06-15 10:21 AM		IDR-1002		chemical reagent		0.963		0.095	0.736	0.000883	CCL11,CCL2,CCL4,CXCL8,CXCR1,ITGA5
Saponins p0.01- 2020-06-15 10:21 AM		PTX3		other		-0.742		0.125	-1.041	0.000883	CCL2,CCL4,CCN2,CXCL8,IGF1,TRAF3	Ap1,EGR1,ERK1/2,IL6,JUN,NFKB1,NFKBIA,NFkB (complex),PTX3,RELA,SP1,STAT3
Saponins p0.01- 2020-06-15 10:21 AM		THBS4		other		1.029		-0.077	1.215	0.000883	ATF4,CD40,COL2A1,MMP13,TNC,VCAM1
Saponins p0.01- 2020-06-15 10:21 AM		clodronic acid		chemical drug		-0.728		-0.077	-0.54	0.000883	ARG1,CD36,CD40,MRC1,SELP,VCAM1	ATP,CREBBP,E. coli lipopolysaccharide,HMGB1,JUN,MYC,NFKB1,NFkB (complex),NR3C1,RELA,SP1,STAT1,STAT3,TGFB1,TNF,TP53,clodronic acid
Saponins p0.01- 2020-06-15 10:21 AM		FUT8		enzyme		0.447		0.097	0.231	0.000889	ELN,GAS1,IGHM,MMP13,SQLE
Saponins p0.01- 2020-06-15 10:21 AM		Fibrinogen		complex		-0.34		-0.165	-0.025	0.000889	CCL2,CCL4,CD40,CXCL8,SELP	Ap1,CCL2,EP300,ESR1,Fibrinogen,IRF3,JUN,NFKB1,NFKBIA,NFkB (complex),Nfat (family),RELA,SP1,STAT3,SYK
Saponins p0.01- 2020-06-15 10:21 AM		Ras homolog		group						0.000889	CCN2,EGR1,ITGB1,ITGB3,TNFSF11	Ap1,ETS1,FOS,HIF1A,IL1B,IL6,JUN,KLF11,MAPK1,MAPK3,NFKB1,NFkB (complex),P38 MAPK,PGR,RELA,Ras homolog,SP1,STAT3
Saponins p0.01- 2020-06-15 10:21 AM		acetaldehyde		chemical - endogenous mammalian		-1.387		-0.132	-1.094	0.000889	COL1A1,COL1A2,DDR2,MMP2,PPARA	Ap1,FOS,FOSL1,JUN,NFKB1,NFKBIA,NFkB (complex),Pkc(s),RELA,SP1,STAT3,acetaldehyde
Saponins p0.01- 2020-06-15 10:21 AM		Pka		complex		-0.24		-0.094	0.09	0.000892	ANTXR2,BAX,CAV1,CCN2,CD40,CDH2,CYP51A1,EGR1,IGF1,IRF1,PCK1,PDE4D,TNFSF11,XAF1	Ap1,CEBPB,Creb,ESR2,ETS1,LEP,NFKB1,NFKBIA,NFkB (complex),P38 MAPK,PPARG,Pka,RELA,SP1,STAT1,STAT2,STAT3,STAT6,VDR,cyclic AMP
Saponins p0.01- 2020-06-15 10:21 AM		zymosan		chemical - endogenous non-mammalian		0.593		-0.085	0.841	0.000929	CCL4,CD40,CXCL8,LGALS9,LPL,MMP2,PPARA,PTGS1,SOCS1	AKT1,Ap1,EGR1,FOS,FOXO1,HIF1A,IL17A,IL1B,LDL,NFKB1,NFKBIA,NFkB (complex),PPARGC1A,RELA,SP1,STAT3,TNF,TP53,TWIST1,zymosan
Saponins p0.01- 2020-06-15 10:21 AM		cigarette smoke		chemical toxicant		0.672		-0.123	1.121	0.000937	ATF4,CCL11,CCL2,CCL4,CCN1,CXCL8,DDIT4,EGR1,ELN,FOSL1,IGF1,MAP2K6,MMP2,PPARA,PTGES,SLC1A4,SLC6A9,SQSTM1,STAT1,TCN2	Ap1,FOS,FOSL1,HIF1A,IL1B,JUN,Jnk,NFkB (complex),PPARG,Pkc(s),RAS,RELA,SP1,STAT3,TNF,TP53,cigarette smoke
Saponins p0.01- 2020-06-15 10:21 AM		FOXO3		transcription regulator		0.959		-0.038	1.118	0.000943	ACLY,BAX,CASP8,CAV1,CCN1,CCN2,CXCL8,DDIT4,EDNRB,EGR1,FN1,FOXO1,GATA2,HBP1,IGF1,MBNL1,MCAM,MMP13,NPNT,OPTN,PRDM1,PTGS1,SLC1A4,TXN2,VCAM1	AR,Akt,Ap1,CEBPA,CEBPB,CTNNB1,EGR1,FOXO1,FOXO3,HIF1A,JUN,MYC,NFkB (complex),PPARG,RELA,RNA polymerase II,SIRT1,SP1,STAT3,TNF,TP53,VHL
Saponins p0.01- 2020-06-15 10:21 AM		HDL		complex		0.065		0.064	-0.111	0.000944	CCL2,CD40,CXCL8,ITGB1,ITGB3,PTGIS,SELP,VCAM1	Ap1,CCL2,EGR1,FOS,HDL,HIF1A,HMGB1,IL17A,IL1B,IRF3,LDL,NFKB1,NFKBIA,NFkB (complex),RELA,SP1,STAT3,STAT6,cytokine
Saponins p0.01- 2020-06-15 10:21 AM		alefacept		biologic drug		0.171		0.178	-0.294	0.000944	CD2,CXCL8,IL18RAP,NCAM1,PRF1,SOCS1,STAT1,TGFBR3
Saponins p0.01- 2020-06-15 10:21 AM		leukotriene D4		chemical - endogenous mammalian		-0.193		-0.178	0.296	0.000944	ADAMTS1,CCL2,CCL4,CCN1,CXCL8,EGR1,ITGB1,PDGFRB	AR,Ap1,EGR1,ERK,ERK1/2,FOSL1,FOXO1,FOXO3,IRF3,IgG,JUN,NFKBIA,NFkB (complex),PI3K (complex),RB1,RELA,SP1,STAT1,STAT3,TP53,leukotriene D4
Saponins p0.01- 2020-06-15 10:21 AM		IRF2		transcription regulator		0.822		-0.102	1.106	0.000949	ANXA13,ARG1,IFI35,IL6ST,IRF1,IRF8,MYH9,PSME1,SOCS1,TAP2,TAPBP,TRIM21,VCAM1	IRF1,IRF2,IRF7,Ifn,NFkB (complex),RELA,STAT1,STAT2,STAT3,STAT5a/b,STAT6,VDR
Saponins p0.01- 2020-06-15 10:21 AM		CPXM1		peptidase						0.000955	COL15A1,COL16A1,COL6A1
Saponins p0.01- 2020-06-15 10:21 AM		CV 3988		chemical reagent						0.000955	CCL2,ITGB1,ITGB3
Saponins p0.01- 2020-06-15 10:21 AM		EFEMP2	-0.937	other						0.000955	CCN2,ELN,FBLN5
Saponins p0.01- 2020-06-15 10:21 AM		ERCC3		enzyme						0.000955	GHR,HPRT1,IGF1	ERCC3,RNA polymerase II,TP53
Saponins p0.01- 2020-06-15 10:21 AM		F Actin		complex						0.000955	CCN2,FLNA,MMP2	CEBPA,CTNNB1,F Actin,FOXO1,Insulin,JUN,MRTFA,MRTFB,NR3C1,SMAD3,SP1,TP73,YAP1
Saponins p0.01- 2020-06-15 10:21 AM		HULC		other						0.000955	ITGB1,LAMP1,SQSTM1
Saponins p0.01- 2020-06-15 10:21 AM		NET1		other						0.000955	CDH2,FN1,ITGB1	Ap1,FOXO1,Jnk,KLF4,NET1,NFKB1,NFkB (complex),PPARG,RELA,RHOA,STAT3
Saponins p0.01- 2020-06-15 10:21 AM		SF1		transcription regulator						0.000955	CNN1,COL1A1,FN1
Saponins p0.01- 2020-06-15 10:21 AM		TAF10	0.332	transcription regulator						0.000955	GHR,HPRT1,IGF1	HMGB1,Histone h3,MED1,RELA,RNA polymerase II,SP1,TAF10,TP53
Saponins p0.01- 2020-06-15 10:21 AM		VIPAS39		other						0.000955	SELP,THBS1,VWF
Saponins p0.01- 2020-06-15 10:21 AM		blinatumomab		biologic drug						0.000955	CCL2,CCL4,CXCL8
Saponins p0.01- 2020-06-15 10:21 AM		E. coli B4 lipopolysaccharide		chemical toxicant		0.522		-0.119	1.036	0.000975	ADAMTS5,BAX,CASP8,CCL11,CCL2,CCL4,CD40,CXCL8,GNAI1,IFI35,MDFIC,MRC1,PARP9,PIM1,PPARA,PTGES,RELB,RPS25,RSAD2,SERPINH1,SOCS1,VCAM1	E. coli B4 lipopolysaccharide,HIF1A,IFNG,IL1B,IRF1,NFKB1,NFKBIA,NFkB (complex),RELA,SP1,STAT1,STAT2,STAT3,STAT6,TLR4,VDR
Saponins p0.01- 2020-06-15 10:21 AM		PI3K (family)		group		-1.343		-0.092	-1.032	0.000986	CCL2,CXCL12,CXCL8,DDIT4,FOXO1,HK1,ITGB1,MMP2,PTGS1,TGM2,THBS1,TNC	AKT1,Akt,Ap1,CEBPA,CEBPB,FN1,FOXO1,FOXO3,HIF1A,JUN,MYC,NFKB1,NFkB (complex),PI3K (family),PPARGC1A,SMAD2,SMAD3,SP1,STAT3,TP53,TWIST1,VEGFA
Saponins p0.01- 2020-06-15 10:21 AM		SELPLG		other		0.378		-0.15	0.775	0.000987	APOL3,CCL2,CCL4,CXCL8,IGF1,LAG3,THBD	Ap1,EP300,ETS1,FOS,HIF1A,IL17A,IL4,IL6,JUN,KLF11,MAPK1,NFKB1,NFKBIA,NFkB (complex),SELPLG,SP1,STAT1,STAT3,STAT6,SYK
Saponins p0.01- 2020-06-15 10:21 AM		GATA6		transcription regulator		-0.632		-0.002	-0.624	0.00102	ARG1,ATP6V0A1,ATP6V0A2,ATP6V0D1,ATP6V1H,CAV1,CRABP2,CXCL13,IRF8,KDM5B,MARCO,MRC1,MYH9,NUSAP1,PRDM1,PTGES,RARB
Saponins p0.01- 2020-06-15 10:21 AM		HOXA9		transcription regulator		-0.128		-0.095	0.079	0.00102	ADD3,CCL2,CD36,CD93,CSNK1A1,DHX36,EDNRA,ENPP1,GATA2,IGF1,ITGBL1,KRT18,MBNL1,PIM1,RPL27A,SDCBP
Saponins p0.01- 2020-06-15 10:21 AM		ALDH1A2	-0.478	enzyme		1.408		0.058	1.268	0.00105	CCN1,CCN2,COL1A2,IGFBP4,PCOLCE,RARB	ALDH1A2,CTNNB1,JUN,SMAD2,SMAD3,SP1,STAT3,TP53,tretinoin
Saponins p0.01- 2020-06-15 10:21 AM		HOXC8		transcription regulator		-0.128		-0.006	-0.114	0.00105	ADAM19,CDH11,CNN1,FZD2,GAS1,RARB
Saponins p0.01- 2020-06-15 10:21 AM		PRKG1		kinase		1.633		0.014	1.598	0.00105	CCN2,COL1A1,FN1,GUCY1A1,THBS1,VCAM1	AR,Ap1,EGR1,FOXO1,FOXO3,JUN,KLF4,NFKB1,NFKBIA,NFkB (complex),PI3K (complex),PPARG,PRKG1,RELA,RHOA,RNA polymerase II,ROCK,SIRT1,SMAD2,SMAD3,STAT3,Tgf beta,YAP1
Saponins p0.01- 2020-06-15 10:21 AM		ROR1	-1.141	kinase		-1.633		-0.148	-1.271	0.00105	CCN1,CCN2,EMP2,MDFIC,THBS1,TSPAN3	ERBB3,ESR2,ROR1,SMAD2
Saponins p0.01- 2020-06-15 10:21 AM		etanercept		biologic drug		0		0.104	-0.254	0.00105	CCL2,CXCL12,CXCL13,CXCL8,PTGES,STAT1	Ap1,FOS,HMGB1,IL6,JUN,MMP1,NFKB1,NFKBIA,NFKBIB,NFkB (complex),PRKCD,RELA,SP1,STAT3,TNF,TP53,Tnf (family),etanercept
Saponins p0.01- 2020-06-15 10:21 AM		hymecromone		chemical drug	Activated	2.425		0.071	2.253	0.00105	CASP8,CAV1,CXCL8,CXCR1,MMP13,MMP2	Ap1,EGR1,ERK1/2,ETS1,NFKB1,NFKBIA,NFkB (complex),P38 MAPK,RELA,SP1,STAT3,hymecromone
Saponins p0.01- 2020-06-15 10:21 AM		Pdgfr		group		0.152		-0.154	0.457	0.00106	CCL2,EGR1,FN1,TNC	Akt,Ap1,ERK,FOS,FOSL1,FOXO1,FOXO3,IRF3,JUN,NFkB (complex),Pdgfr,Pkc(s),RAS,RELA,SP1,SRC (family),STAT1,STAT3,TP53,YAP1
Saponins p0.01- 2020-06-15 10:21 AM		RYR2		ion channel		0		-0.071	0.142	0.00106	FOXO1,MMP2,PCK1,PPARA	CTNNB1,Creb,D-glucose,EP300,ESR2,FOXO1,FOXO3,HIF1A,PPARG,RYR2,TP53
Saponins p0.01- 2020-06-15 10:21 AM		ethylenediaminetetraacetic acid		chemical drug						0.00106	CXCL8,CXCR1,EGR1,MCAM	ADAM17,Akt,Ap1,FOS,FOXO1,FOXO3,HMGB1,Immunoglobulin,MMP1,NFKB1,NFkB (complex),NOTCH1,RELA,RUNX2,SP1,STAT3,TP53,ethylenediaminetetraacetic acid
Saponins p0.01- 2020-06-15 10:21 AM		PTPN6		phosphatase		1.89		0.062	1.727	0.00107	BAX,CDH2,CXCL8,FN1,IGHM,IRF1,MMP2,NCF2	Ap1,HMGB1,JUN,Jnk,NFKB1,NFKBIA,NFkB (complex),PPARG,PTPN6,RAS,RELA,SP1,STAT3,STAT6,cytokine
Saponins p0.01- 2020-06-15 10:21 AM		Hdac		group		-1.035		0.01	-1.07	0.00107	ADAMTS1,CRABP2,CXCL8,EDNRA,EDNRB,EGR1,FOSL1,HPGD,IGF1,NPNT,RARB,SFRP1,SPRY1,TCF21,ZEB2	Ap1,CTNNB1,Creb,EGR1,EP300,ESR2,HMGB1,Hdac,Histone h3,JUN,MED1,NFkB (complex),PPARG,RAS,RB1,RELA,RNA polymerase II,SP1,STAT1,STAT3,TP53,vorinostat
Saponins p0.01- 2020-06-15 10:21 AM		TNFRSF1A		transmembrane receptor		-0.839		-0.045	-0.665	0.00107	CCL2,CCL4,CCN2,CD36,CDH2,CXCL13,CXCL8,GHR,IGF1,MMP13,MMP2,PIM1,SELP,THBD,VCAM1	Ap1,ESR1,FOS,HMGB1,JUN,Jnk,NFKB1,NFKBIA,NFKBIB,NFkB (complex),Nfat (family),PPARG,RELA,SP1,STAT1,STAT3,TNF,TNFRSF1A,TP53,Tnf (family)
Saponins p0.01- 2020-06-15 10:21 AM		TRIM24		transcription regulator		-1.333		0.125	-1.757	0.00107	CASR,CCL4,CMPK2,DHX58,FBN1,IFI35,IRF1,LGALS3,NMI,PARP12,SOCS1,STAT1	IFNB1,IRF1,IRF3,NFkB (complex),STAT1,STAT2,STAT3,STAT6,TRIM24,VDR
Saponins p0.01- 2020-06-15 10:21 AM		LGALS3	-1.125	other		-1.526		-0.042	-1.409	0.00108	BAX,CCR1,COL5A2,FN1,IGF1,IGFBP5,ITGB1,KRT18,LAMP1,PRDM1,VCAM1	Ap1,ERK,FOSL1,FOXO1,FOXO3,IL6,JUN,KLF4,LGALS3,NFKB1,NFKBIA,NFkB (complex),PI3K (complex),PPARG,RELA,RHOA,SP1,STAT3,TP53
Saponins p0.01- 2020-06-15 10:21 AM		IgG1		complex	Activated	2.213		0.029	2.149	0.00112	BAX,CD40,CXCL8,ITGA4,ITGA5	Ap1,CXCL8,ETS1,IL10,IgG1,Jnk,NFKB1,NFkB (complex),P38 MAPK,PPARG,RELA,SP1,STAT1,STAT3,TNF,TP53
Saponins p0.01- 2020-06-15 10:21 AM		LILRB1		transmembrane receptor		1.195		0.185	0.788	0.00112	CAV1,CXCL8,ITGB1,MMP2,PRDM1	ETS1,FOS,HIF1A,JUN,KLF11,LILRB1,MAPK1,MAPK3,NFkB (complex),PGR,STAT3
Saponins p0.01- 2020-06-15 10:21 AM		PARPBP		other	Inhibited	-2.236		-0.034	-2.161	0.00112	ELN,KRT18,PLOD2,SPON1,TNC
Saponins p0.01- 2020-06-15 10:21 AM		PTAFR		g-protein coupled receptor		-1.982		-0.111	-1.763	0.00112	CCL2,CDH2,CXCL8,MCAM,MMP2	Akt,Ap1,EGR1,ERK1/2,ETS1,FOS,FOXO1,FOXO3,Focal adhesion kinase,HIF1A,KLF11,MAPK1,NFKB1,NFKBIA,NFkB (complex),PTAFR,RELA,SP1,STAT3,TP53,platelet activating factor
Saponins p0.01- 2020-06-15 10:21 AM		apicidin		chemical - endogenous non-mammalian		0.447		-0.017	0.485	0.00112	CCR1,CXCL8,PTGES,ROR1,TGM2	NFKB1,NFKBIA,NFkB (complex),RELA,SP1,STAT3,apicidin
Saponins p0.01- 2020-06-15 10:21 AM		Ca2+		chemical - endogenous mammalian		-1.445		-0.1	-1.016	0.00114	ATP2A2,CASR,CCN1,CEBPD,COL1A1,COL2A1,COMMD5,CXCL8,EGR1,ENPP1,FN1,FOSL1,IRF1,MCAM,NGFR,PPARA,SELP,TGM1,TIMP2,TNFSF11,VCAM1	Ap1,Ca2+,EGR1,EP300,FOS,FOSL1,HIF1A,IL1B,JUN,NFKB1,NFKBIA,NFkB (complex),NOTCH1,Pkc(s),RB1,RELA,RUNX2,SP1,STAT3,TP53
Saponins p0.01- 2020-06-15 10:21 AM		ANGPT1		growth factor		0.199		-0.062	0.347	0.00114	ADAMTS1,ADAMTS5,BAX,CCL2,EFNB2,ITGB1,VCAM1	ANGPT1,Ap1,EGR1,ERK1/2,FOXO1,IL6,JUN,Jnk,KLF4,MAPK14,NFKB1,NFkB (complex),PPARG,RELA,RHOA,SP1,STAT3,TP53
Saponins p0.01- 2020-06-15 10:21 AM		CITED2		transcription regulator		-0.312		0.018	-0.36	0.00114	ARG1,CCL2,CXCL8,LPL,MMP13,MRC1,TGM2	Ap1,CITED2,D-glucose,FOXO1,FOXO3,HIF1A,IL1B,NFKB1,NFKBIA,NFkB (complex),PPARG,RELA,RXRA,SP1,STAT3,TP53
Saponins p0.01- 2020-06-15 10:21 AM		U73122		chemical reagent		1.948		0.176	1.492	0.00114	ATF4,ATP2A2,FN1,MMP13,MMP2,PLCB1,VCAM1	ADIPOQ,Ap1,CTNNB1,FOS,FOSL1,Focal adhesion kinase,HIF1A,IL1B,JUN,NFKB1,NFKBIA,NFkB (complex),PPARA,Pkc(s),RELA,SP1,STAT3,U73122
Saponins p0.01- 2020-06-15 10:21 AM		SCAP		other		1.348		-0.179	1.848	0.00114	ACLY,ACSL5,CYP51A1,ELOVL6,IGHM,LGALS3,LSS,MSMO1,PTGER4,SQLE	ESR1,FOXO3,HNF4A,NFE2L2,NFkB (complex),Nr1h,PPARG,SCAP,SP1,SREBF1,cholesterol
Saponins p0.01- 2020-06-15 10:21 AM		GH1		growth factor		-0.859		-0.03	-0.76	0.00115	ATF4,CDH2,CEBPA,CEBPD,EGR1,FN1,GATA2,GHR,IGF1,ITGA1,SHMT2,SOCS1	CREB1,CTNNB1,FOS,FOXO1,FOXO3,GH1,Growth hormone,IGF1,IRS1,MYC,NFKB1,NFkB (complex),PPARG,PPARGC1A,RXRA,SMAD3,SNAI2,SP1,STAT1,STAT3,STAT5a/b,TP53
Saponins p0.01- 2020-06-15 10:21 AM		IL3		cytokine		1.847		-0.129	2.3	0.00116	ARG1,CCL11,CCL2,CD3G,CD40,CLEC11A,CSNK1A1,CTLA4,CXCL8,EGR1,EMP3,GATA2,HK1,ITGB3,MID1,MMP13,PIM1,PSMB7,PSME1,RIDA,SEMA7A,SOCS1,TAX1BP1,VCAM1,ZFAND5	Ap1,CREB1,Creb,EGR1,ERK1/2,FOS,IL13,IL3,MAPKAPK2,NFKB1,NFKBIB,NFkB (complex),PPARG,RELA,SP1,STAT1,STAT2,STAT3,STAT6,TP53,VDR
Saponins p0.01- 2020-06-15 10:21 AM		dimethyl sulfoxide		chemical drug		-0.577		-0.108	-0.202	0.00118	AATK,CEBPE,CXCL8,EMP3,LPL,MMP13,NR2F2,PTGS1,RAMP1,SELP,SQSTM1,TNFSF11,VCAM1	Ap1,CCL2,CTNNB1,ESR1,HIF1A,IL1B,IRF3,JUN,MYC,NFkB (complex),Nfat (family),PRKCA,RELA,SMAD3,SNAI2,SP1,STAT3,TP53,dimethyl sulfoxide
Saponins p0.01- 2020-06-15 10:21 AM		GPER1		g-protein coupled receptor		-1.72		-0.152	-1.324	0.0012	BAX,CCN1,CCN2,CEBPD,DDIT4,EGR1,IGF1,PTGER4	Akt,Ap1,CTNNB1,Creb,EP300,ESR1,ESR2,FOXO1,FOXO3,GPER1,HIF1A,IL1B,IL6,JUN,NFKB1,NFkB (complex),PPARG,RELA,SP1,STAT3,TP53,beta-estradiol
Saponins p0.01- 2020-06-15 10:21 AM		NCOR2		transcription regulator						0.0012	CEBPA,CEBPE,CXCL8,IGF1,LPL,MMP2,RARB,RELB	Ap1,CEBPB,CTNNB1,EP300,ESR1,FOXO1,JUN,MYC,NCOR2,NFkB (complex),NR4A1,Nfat (family),PPARA,PPARG,RARA,RELA,RXRA,SP1,STAT1,VDR
Saponins p0.01- 2020-06-15 10:21 AM		vitamin D		chemical drug		-0.478		-0.004	-0.468	0.0012	ADAMTS1,BAX,CASR,CCL2,CCN1,CDK1,RARB,TNFSF11	Ap1,CTNNB1,ERK,FOS,FOSL1,FOXO1,FOXO3,IGF1,NFKB1,NFKBIA,NFkB (complex),PTH,RARA,RELA,RUNX2,RXRA,SMAD2,SMAD3,SP1,STAT1,STAT3,TP53,VDR,vitamin D
Saponins p0.01- 2020-06-15 10:21 AM		LMO2		transcription regulator	Inhibited	-2.985		0.007	-3.016	0.00122	C8orf44-SGK3/SGK3,CD3G,CD93,CLDN4,CLEC4E,DHX58,EFEMP2,FBLN1,FLOT2,GRB10,KLF11,LCK,LHFPL2,NLRC5,PIK3CD,RRAD,SLC43A1,SOBP,SQSTM1,STX7,TRIM25,TRIM35
Saponins p0.01- 2020-06-15 10:21 AM		ALOX15		enzyme		-1.067		-0.092	-0.844	0.00125	BAX,CD36,FN1,FOSL1,MMP2,VCAM1	ALOX15,Ap1,EGR1,ERK1/2,ETS1,FOS,FOSL1,FOXO1,IL6,JUN,NFKB1,NFkB (complex),P38 MAPK,PPARG,Pkc(s),RELA,RXRA,SP1,STAT3
Saponins p0.01- 2020-06-15 10:21 AM		IGF2BP1		translation regulator	Inhibited	-2.449		-0.046	-2.336	0.00125	COL1A1,COL1A2,COL6A2,COL6A3,SERPINH1,TNC
Saponins p0.01- 2020-06-15 10:21 AM		IL17RA		transmembrane receptor		-1.633		-0.138	-1.294	0.00125	CCL11,CCR1,CXCL12,CXCL8,MMP13,SELP	Ap1,ETS1,FOS,HIF1A,IL13,IL17A,IL17RA,IL1B,NFKB1,NFKBIA,NFkB (complex),P38 MAPK,PPARG,RELA,SP1,STAT1,STAT3,STAT6,TP53
Saponins p0.01- 2020-06-15 10:21 AM		NPPB		other		0.128		0.127	-0.181	0.00125	BAX,CCN2,COL1A1,FN1,LSS,MSMO1	AR,Ap1,CEBPB,CREB1,CTNNB1,ESR1,ESR2,FOS,NFkB (complex),NPPB,NPR1,NR3C1,NR3C2,PPARGC1A,RELA,RNA polymerase II,SP1,STAT3,TP53,aldosterone,beta-estradiol,heparin,hydrocortisone
Saponins p0.01- 2020-06-15 10:21 AM		eplerenone		chemical drug	Activated	2		0.135	1.729	0.00125	CCN2,COL1A1,FN1,LGALS3,MMP2,VCAM1	Creb,HIF1A,IL1B,IL6,JUN,NFKB1,NFkB (complex),NR3C1,NR3C2,PPARGC1A,RELA,SP1,STAT3,TNF,TP53,aldosterone,eplerenone
Saponins p0.01- 2020-06-15 10:21 AM		IFNL1		cytokine	Activated	2.188		-0.176	2.728	0.00125	CD40,CMPK2,CXCL8,HERC5,IFI35,IFI44L,RSAD2,STAT1,XAF1,ZC3HAV1	Ap1,CCL2,CCL5,FOS,IFNL1,IRF3,NFKB1,NFkB (complex),RELA,STAT1,STAT2,STAT3,STAT5a/b,STAT6,TP53,VDR
Saponins p0.01- 2020-06-15 10:21 AM		SMO		g-protein coupled receptor						0.00125	ENPP1,FOXF2,FZD2,NCAM1,OGN,PRDM1,PRSS35,TGFB3,VCAM1,VCAN	CTNNB1,MYC,NFKB1,NFKBIA,NFkB (complex),RELA,SMAD3,SMO,SNAI2,SP1,STAT3,TP53
Saponins p0.01- 2020-06-15 10:21 AM		histamine		chemical - endogenous mammalian		-0.714		-0.085	-0.497	0.00125	CCL2,CCL4,CD40,CLDN4,CXCL8,ITGA4,PTGES,PTGIS,SELP,TNFSF11	HMGB1,IL1,IL10,IL13,IL2,NFKB1,NFKBIA,NFkB (complex),NR3C1,PPARG,RELA,SP1,STAT1,STAT3,STAT6,TP53,histamine
Saponins p0.01- 2020-06-15 10:21 AM		lysophosphatidylcholine		chemical - other		0.853		-0.138	1.263	0.00127	CCL2,CD36,CXCL8,CYP51A1,EGR1,LPL,LSS,MSMO1,SQLE	AKT1,Ap1,FOS,FOSL1,FOXO1,IL13,JAK2,JUN,LPL,NFKB1,NFKBIA,NFkB (complex),PPARG,PPARGC1A,Pkc(s),RELA,STAT1,STAT3,STAT6,TP53,TWIST1,lysophosphatidylcholine
Saponins p0.01- 2020-06-15 10:21 AM		sodium chloride		chemical - endogenous mammalian		-1.894		-0.15	-1.479	0.00127	CCN2,COL1A1,CXCL8,DDIT4,FN1,NFAT5,PNPLA6,PTGES,VWF	Ap1,EGR1,ERK,ERK1/2,FOSL1,JUN,Jnk,NFAT5,NFKBIA,NFkB (complex),PPARG,RELA,SMAD2,SP1,SPHK1,STAT3,TP53,sodium chloride
Saponins p0.01- 2020-06-15 10:21 AM		POR		enzyme		-1.271		0.068	-1.504	0.00129	ACADVL,ACLY,ALDH1A2,ANTXR2,BATF3,CD36,CYP26A1,CYP51A1,ELOVL6,JDP2,LPL,LSS,MSMO1,NR0B2,SQLE,STAT1
Saponins p0.01- 2020-06-15 10:21 AM		DGCR8		enzyme		0.314		0.004	0.304	0.0013	ADGRG6,CNN1,EGR1,NCAM1,NGFR,PDCD4,TNC
Saponins p0.01- 2020-06-15 10:21 AM		estriol		chemical - endogenous mammalian		-0.378		0.144	-0.758	0.0013	CCL2,CCL4,CCR1,CD40,CXCR1,PIK3R1,TLR7	AKT1,Ap1,CTNNB1,EGR1,ERK,ERK1/2,ESR1,ESR2,FOSL1,FOXO1,NFkB (complex),PPARGC1A,RELA,SP1,STAT3,TP53,TWIST1,beta-estradiol,estriol
Saponins p0.01- 2020-06-15 10:21 AM		lipid A		chemical toxicant		-1.633		-0.176	-1.202	0.0013	CCL2,CD36,CD40,CXCL8,ITGA5,MARCO,THBS1	CCL5,HDL,HMGB1,IL6,IRF1,JUN,NFKB1,NFKBIA,NFkB (complex),NR3C1,Nr1h,RELA,SP1,STAT1,STAT3,TLR4,lipid A
Saponins p0.01- 2020-06-15 10:21 AM		Tnf (family)		group		0.551		-0.102	0.881	0.00133	ADAMTS5,CCL2,CCL4,CD40,CLDN4,CXCL12,CXCL8,GHR,IGF1,LGALS9,MMP13,PHEX,TNFSF11,VCAM1	Ap1,CEBPB,HMGB1,IL1,Jnk,NFKB1,NFKBIA,NFkB (complex),NR3C1,PPARG,RELA,SP1,STAT3,TNFRSF1A,TP53,Tnf (family),prostaglandin E2
Saponins p0.01- 2020-06-15 10:21 AM		estrogen		chemical drug		-1.798		-0.121	-1.32	0.00134	ABI2,CCL2,CCN1,CCN2,COL15A1,COL1A1,COL6A2,CXCL12,EGR1,FBLN1,FN1,IGF1,IGFBP4,IGFBP5,ITGA5,ITGB1,LPL,NGFR,PIM1,STAT1,TGFB3,TNFSF11	Ap1,ESR1,ESR2,FOS,HIF1A,IL1B,IL6,JUN,MYC,NFKB1,NFkB (complex),RELA,SP1,STAT3,TGFB1,TNF,TP53,estrogen
Saponins p0.01- 2020-06-15 10:21 AM		arsenite		chemical toxicant		-0.343		-0.084	-0.125	0.00134	ARL6IP5,ATF4,CAV1,CDH2,CDK14,CXCL8,EGR1,IGF1,IRF1,PLCB1,SQSTM1,THBS1	AR,CTNNB1,EGFR,EIF2AK2,FOS,HIF1A,HMGB1,Histone h3,IRF1,IRF3,JUN,MED1,Mek,NFkB (complex),RELA,RNA polymerase II,SMAD2,SP1,STAT1,STAT3,TP53,VHL,arsenite
Saponins p0.01- 2020-06-15 10:21 AM		calcimycin		chemical reagent		-0.567		-0.119	-0.167	0.00134	ATP2A2,CASR,CD40,CTLA4,CXCL8,DDIT4,EGR1,FN1,FOSL1,IGF1,MMP13,PDIA2	Ap1,CEBPB,CTNNB1,Ca2+,Creb,ESR1,IL6,JUN,Jnk,NFKB1,NFkB (complex),NOTCH1,Nfat (family),PPARG,RELA,SP1,STAT3,calcimycin,prostaglandin E2
Saponins p0.01- 2020-06-15 10:21 AM		CD14		transmembrane receptor		-0.996		-0.168	-0.532	0.00135	CCL2,CCL4,CXCL12,CXCL8,ITGB1,SELP,SOCS1,VCAM1	Ap1,CCL11,CD14,FOS,HIF1A,IL17A,IL1A,IL2,NFKB1,NFKBIA,NFkB (complex),RELA,SP1,STAT1,STAT3,STAT6
Saponins p0.01- 2020-06-15 10:21 AM		WNT1		cytokine	Inhibited	-2.092		-0.126	-1.685	0.00136	CCDC80,CCN4,CEBPA,EGR1,FN1,FZD2,GAS1,IGF1,KLF5,PDCD4,RARB,RELN,STRA6	Ap1,CTNNB1,ERBB2,ERK,ESR2,FOSL1,FOXO3,Hdac,JUN,MYC,NFkB (complex),PGR,RB1,RELA,SMAD3,SNAI2,SP1,STAT3,TP53,WNT1
Saponins p0.01- 2020-06-15 10:21 AM		HMGB1		transcription regulator		-0.072		-0.151	0.386	0.00137	BAX,CCL2,CCL4,CD40,CXCL8,MRC1,PTGES,RELB,TNFSF11,VCAM1	Ap1,HIF1A,HMGB1,IL1,IL1A,IRF1,Jnk,NFKB1,NFKBIA,NFkB (complex),PPARG,RELA,SP1,STAT1,STAT3,TLR4,TP53
Saponins p0.01- 2020-06-15 10:21 AM		homocysteine		chemical - endogenous mammalian		-0.823		-0.086	-0.57	0.00137	ATF4,BAX,CCL2,CXCL12,CXCL8,HCAR2,LPL,MMP13,MMP2,VCAM1	Akt,Ap1,CXCL12,D-glucose,ESR1,ESR2,FOS,FOXO1,FOXO3,HIF1A,JUN,Jnk,NFkB (complex),Nfat (family),PPARG,RELA,SP1,STAT3,TP53,homocysteine
Saponins p0.01- 2020-06-15 10:21 AM		IGFBP5	-1.131	other		-0.44		-0.04	-0.352	0.00138	BAX,COL1A1,EFNB2,IGF1,LAMC1	Ap1,EGR1,ERK1/2,FOXO1,FOXO3,IGF1,IGFBP3,IGFBP5,NFKBIA,NFkB (complex),RELA,RUNX2,SMAD2,SP1,SPP1,STAT1,STAT3,TP53,VTN
Saponins p0.01- 2020-06-15 10:21 AM		Ro41-5253		chemical reagent		1.28		0.136	0.982	0.00138	CRABP2,IRF1,RARB,THBD,TNFSF11	CEBPB,CTNNB1,EP300,MYC,NCOR2,NFkB (complex),NR4A1,PPARG,RARA,RXRA,Ro41-5253,STAT1,STAT2,STAT3,STAT6,VDR
Saponins p0.01- 2020-06-15 10:21 AM		carvedilol		chemical drug						0.00138	ATP2A2,COL1A1,MMP2,TFPI,TIMP2	Ap1,CTNNB1,Ca2+,Creb,EGR1,ERK1/2,LDL,NFKB1,NFkB (complex),NOTCH1,RELA,SP1,carvedilol
Saponins p0.01- 2020-06-15 10:21 AM		BCAN		other						0.00139	CDH2,ITGB3	BCAN,FN1,NFKB1,NFkB (complex),SMAD2,SMAD3,STAT3
Saponins p0.01- 2020-06-15 10:21 AM		BR-4628		chemical reagent						0.00139	CCN2,LOX
Saponins p0.01- 2020-06-15 10:21 AM		COL11A1	-0.852	other						0.00139	DDR2,MMP13
Saponins p0.01- 2020-06-15 10:21 AM		COLGALT1		enzyme						0.00139	COL1A1,COLGALT2
Saponins p0.01- 2020-06-15 10:21 AM		Convulxin		complex						0.00139	CXCL8,SELP	Ap1,Convulxin,Fibrinogen,NFKB1,NFKBIA,NFkB (complex),RELA
Saponins p0.01- 2020-06-15 10:21 AM		IBSP		other						0.00139	MMP2,THBS1
Saponins p0.01- 2020-06-15 10:21 AM		N(6)-carboxymethyl-L-lysine		chemical - endogenous mammalian						0.00139	CCN2,FN1
Saponins p0.01- 2020-06-15 10:21 AM		RPS6KA2		kinase						0.00139	EGR1,TRAF3
Saponins p0.01- 2020-06-15 10:21 AM		SF 6847		chemical toxicant						0.00139	CXCL8,MMP13	Ap1,CTNNB1,ETS1,NFkB (complex),P38 MAPK,PTK2B,SF 6847,SP1,STAT3
Saponins p0.01- 2020-06-15 10:21 AM		VPS33B		transporter						0.00139	SELP,VWF
Saponins p0.01- 2020-06-15 10:21 AM		ZFAT		transcription regulator						0.00139	FOXO1,SQSTM1
Saponins p0.01- 2020-06-15 10:21 AM		apo-13-lycopenone		chemical reagent						0.00139	CYP26A1,RARB	CTNNB1,EP300,MYC,RARA,RXRA,STAT1,apo-13-lycopenone
Saponins p0.01- 2020-06-15 10:21 AM		apo-15-lycopenal		chemical reagent						0.00139	CYP26A1,RARB
Saponins p0.01- 2020-06-15 10:21 AM		beta-apo-14'-carotenal		chemical - endogenous mammalian						0.00139	CYP26A1,RARB	CTNNB1,EP300,MYC,RARA,RARG,RXRA,STAT1,beta-apo-14'-carotenal
Saponins p0.01- 2020-06-15 10:21 AM		polyinosinic acid		chemical reagent						0.00139	CCL2,VCAM1	Ap1,EGR1,LDL,NFKB1,NFKBIA,NFkB (complex),RELA,SP1,STAT3,TP53,polyinosinic acid
Saponins p0.01- 2020-06-15 10:21 AM		zafirlukast		chemical drug						0.00139	CXCL8,SELP
Saponins p0.01- 2020-06-15 10:21 AM		ADAM17		peptidase		-1.386		-0.055	-1.233	0.00141	CXCL8,CXCR1,EFNB2,FN1,IL6ST,ITGB1,MMP13,MMP2,TNFSF11	ADAM17,Ap1,ESR2,ETS1,FOS,FOXO3,IL6,IL6R,JUN,NFKB1,NFkB (complex),NOTCH1,RB1,RELA,SP1,STAT1,STAT3,TP53,Vegf
Saponins p0.01- 2020-06-15 10:21 AM		5'-methylthioadenosine		chemical - endogenous mammalian		1		0.043	0.915	0.00143	COL1A1,COL1A2,GUCY1A1,MAT2A
Saponins p0.01- 2020-06-15 10:21 AM		COL9A1		other		1.067		0	1.067	0.00143	COL12A1,COL2A1,FN1,HSPG2
Saponins p0.01- 2020-06-15 10:21 AM		Collagen Alpha1		group						0.00143	CDH2,COL1A1,MMP2,TIMP2	Ap1,CTNNB1,Collagen Alpha1,FOS,Focal adhesion kinase,HIF1A,ITGB1,JUN,Jnk,NFKB1,NFkB (complex),PPARG,RAC1,RELA,STAT1,STAT3,TP53
Saponins p0.01- 2020-06-15 10:21 AM		DGAT1	-0.417	enzyme		-1.951		-0.123	-1.711	0.00143	CD36,DGAT1,LPL,PPARA	Akt,Ap1,CEBPA,DGAT1,FOS,FOSL1,FOXO1,FOXO3,Insulin,JUN,NFE2L2,NFkB (complex),NR3C1,Pkc(s),SMAD3,SP1,SREBF1,TP53,palmitic acid
Saponins p0.01- 2020-06-15 10:21 AM		DMH1		chemical reagent		1		0.158	0.684	0.00143	CAV1,LOX,MMP2,MRC1
Saponins p0.01- 2020-06-15 10:21 AM		LPAR1	-1.324	g-protein coupled receptor		-1.981		-0.185	-1.615	0.00143	CACNA2D1,CCN2,CXCL8,KLF5	Akt,Ap1,CTNNB1,ERK,FOSL1,FOXO1,FOXO3,JUN,KLF4,LPAR1,NFKB1,NFkB (complex),PPARG,RAC1,RHOA,SP1,STAT3,TP53
Saponins p0.01- 2020-06-15 10:21 AM		PECAM1		other						0.00143	CD36,MMP2,SELP,THBS1	AHR,Akt,Ap1,FOXO1,FOXO3,IFNG,IRF1,ITGAV,ITGB3,NFKB1,NFkB (complex),PECAM1,SMAD2,SMAD3,SP1,STAT1,STAT3,STAT6,TNFRSF1A,TP53
Saponins p0.01- 2020-06-15 10:21 AM		RLN2		other		-1.939		-0.053	-1.837	0.00143	CD36,EDNRB,MMP13,MMP2	NFKB1,NFKBIA,NFkB (complex),RELA,RLN2,SMAD2,SMAD3,SP1,STAT3
Saponins p0.01- 2020-06-15 10:21 AM		LIF		cytokine		0.502		-0.049	0.689	0.00145	CEBPD,CXCL8,CYP26A1,EGR1,FFAR2,FN1,IGF1,IL6ST,IRF1,LARGE1,LPL,MMP13,NMI,PIM1,SOCS1,TNC,TNFSF11,VWF	Ap1,ESR2,ETS1,FOS,IL6ST,JUN,LIF,NFKB1,NFkB (complex),NOTCH1,Rar,SP1,STAT1,STAT2,STAT3,STAT5a/b,STAT6,TP53,VDR
Saponins p0.01- 2020-06-15 10:21 AM		GATA1		transcription regulator		0.632		-0.07	0.853	0.00146	AFF3,BATF3,CCR1,CD36,CEBPA,EGR1,ENPP1,FYB1,GATA2,IL6ST,IRF8,ITGB3,JDP2,MAMDC2,NCOA7,PIM1,RPL27A,SASH1,SELP,SSBP3,TGM2,VWF	FOS,GATA1,IL13,NFKB1,NFkB (complex),PPARG,RELA,Rar,STAT1,STAT3,STAT5a/b,STAT6,TP53
Saponins p0.01- 2020-06-15 10:21 AM		Rar		group		-1.455		-0.082	-1.276	0.00147	ARG1,CEBPE,EGR1,MMP13,RARB,TGM2	Ap1,CLOCK,HDAC3,MAPK14,N-cor,NCOR2,NFkB (complex),PPARG,RARA,RARG,RELA,RXRA,Rar,SP1,TP53,VDR,alitretinoin,isotretinoin
Saponins p0.01- 2020-06-15 10:21 AM		green tea polyphenol		chemical drug		1.342		0.046	1.238	0.00147	BAX,CASP8,CAV1,IGF1,MMP2,PIK3R1	Akt,Ap1,CEBPA,CEBPB,EGR1,ERK,FOSL1,FOXO1,FOXO3,JUN,Jnk,LDL,MYC,NFKB1,NFkB (complex),PPARG,RELA,SP1,STAT3,TP53,green tea polyphenol
Saponins p0.01- 2020-06-15 10:21 AM		TCF7		transcription regulator						0.00149	CD3G,CEBPA,CEBPD,LCK,PPARA,PRDM1,RARB	CEBPA,CEBPB,EP300,MYC,PPARG,STAT3,TCF7
Saponins p0.01- 2020-06-15 10:21 AM		GATA4		transcription regulator		-0.16		-0.046	-0.008	0.0015	ATP2A2,CCL11,CCL2,CCL4,CCN2,COL1A1,COL1A2,CRABP2,EPHX1,IRF8,MYH9,NUSAP1,PRDM1,PTGS1,RARB,SI,VCAM1	CEBPB,GATA4,NCOR2,NFKBIA,NFKBIB,NFkB (complex),NR4A1,PPARG,RARA,RXRA,TBX5
Saponins p0.01- 2020-06-15 10:21 AM		CXCR4		g-protein coupled receptor		-1.188		-0.139	-0.862	0.00151	CCL2,CDH11,CDH2,CXCL12,CXCL8,EGR1,MMP13,MMP2	Ap1,CXCL12,CXCR4,ESR2,ETS1,FOS,FOSL1,HIF1A,JUN,Jnk,KLF11,MAPK1,NFkB (complex),P38 MAPK,PPARG,Pkc(s),RELA,SP1,STAT3
Saponins p0.01- 2020-06-15 10:21 AM		ADCYAP1		other	Inhibited	-2.892		-0.044	-2.71	0.00153	ADD3,BAG2,CCL4,CD40,CEBPD,COL5A2,EGR1,GAS1,HK1,IDH2,IRF1,MCAM,MOG,PDE10A,PHEX,PSMB7,RNF34,SMPDL3B,TMPO	ADCYAP1,Creb,IRF1,NFKB1,NFKBIA,NFkB (complex),NR3C1,Pka,RELA,SIRT1,SP1,STAT1,STAT2,STAT3,STAT6,TP53,VDR,VIP
Saponins p0.01- 2020-06-15 10:21 AM		AGER		transmembrane receptor		0.885		-0.066	1.052	0.00155	ARG1,CCL2,CCL4,CXCL8,EGR1,LPL,MMP2,TNC,VCAM1	AGER,Akt,Ap1,Creb,FOXO1,FOXO3,IL6,JUN,Jnk,NFKB1,NFKBIA,NFkB (complex),PPARG,PTGS2,RELA,SP1,STAT3,TP53
Saponins p0.01- 2020-06-15 10:21 AM		ETS1		transcription regulator		-1.467		-0.128	-0.982	0.00161	BAX,CAV1,CCL2,CCN2,COL1A2,COL2A1,EGR1,FN1,HPGD,ITGB3,LCK,MCAM,MMP13,MMP2,PRDM1,PRF1,ZAP70,ZEB2	CDKN2A,CEBPA,CEBPB,CREBBP,EP300,ETS1,FN1,HMGB1,Histone h3,JUN,MED1,MYC,NFKB1,NFkB (complex),PPARG,RB1,RELA,RNA polymerase II,SMAD2,SMAD3,SP1,STAT1,STAT3,TP53
Saponins p0.01- 2020-06-15 10:21 AM		carbon tetrachloride		chemical toxicant	Inhibited	-3.533		-0.115	-3.083	0.00161	BAX,CCL4,CCN2,CCR1,COL1A1,COL1A2,FN1,IGF1,IGFBP5,ITGB1,MMP13,MMP2,NR0B2,PDGFD,PDGFRB,SMAD2,TIMP2,VCAM1	Ap1,F2,FOS,IL6,JUN,Jnk,MYC,NFKB1,NFKBIA,NFkB (complex),PPARG,RELA,SMAD2,SMAD3,SP1,STAT3,TGFB1,TP53,Tgf beta,carbon tetrachloride
Saponins p0.01- 2020-06-15 10:21 AM		PTGS2		enzyme		-1.126		-0.074	-0.835	0.00162	BAX,CCL2,CCL4,CXCL12,CXCL8,EDNRA,EGR1,FN1,IGF1,LPL,MMP2,PTGER4,PTGS1,SEMA7A,TGM2,TNFSF11	AKT1,Akt,Ap1,CEBPB,ESR1,FOXO1,FOXO3,IL6,JUN,NFKB1,NFkB (complex),Nfat (family),PPARGC1A,PTGS2,SP1,STAT3,TP53,TWIST1,prostaglandin E2
Saponins p0.01- 2020-06-15 10:21 AM		15-E2-isoketal modified phosphatidylethanolamine		chemical reagent						0.00163	CCL2,CXCL8,VCAM1	15-E2-isoketal modified phosphatidylethanolamine,Ap1,ETS1,NFkB (complex),P38 MAPK,SP1,STAT3
Saponins p0.01- 2020-06-15 10:21 AM		PTBP3		other						0.00163	CDH2,FN1,ZEB2
Saponins p0.01- 2020-06-15 10:21 AM		QRFP		other						0.00163	CD36,CEBPA,LPL
Saponins p0.01- 2020-06-15 10:21 AM		CBFB		transcription regulator		2		0.007	1.979	0.00163	ATF4,CEBPA,CTLA4,LTB4R,MMP13,PTGER4,RGS1,TGFBR3,TLR7,TNFSF11	CBFB,JUN,RUNX1,SPI1,TP53
Saponins p0.01- 2020-06-15 10:21 AM		IKBKE		kinase		-0.696		-0.149	-0.228	0.00163	ACLY,CXCL12,CXCL8,IDH3A,MAT2A,MMP13,PYGL,RSAD2,STAT1,ZC3HAV1	Ap1,CHUK,ETS1,IKBKB,IKBKE,IRF3,IRF7,NFKB1,NFKBIA,NFKBIE,NFkB (complex),P38 MAPK,RELA,RELB,SMAD3,SNAI1,SP1,STAT1,STAT3
Saponins p0.01- 2020-06-15 10:21 AM		TAC1		other		-0.656		-0.161	-0.209	0.00163	BAX,CCL2,CCL4,CCN1,CLEC11A,CXCL8,LDB2,PRF1,SELP,TNFSF11	Ap1,HIF1A,HMGB1,IL1A,IL2,LEP,NFKB1,NFKBIA,NFkB (complex),PPARG,RELA,SP1,STAT1,STAT3,STAT6,TAC1,histamine
Saponins p0.01- 2020-06-15 10:21 AM		STAT2		transcription regulator		0		-0.13	0.316	0.00168	CAV1,CD40,CXCL8,IFI35,IRF1,RSAD2,SOCS1,STAT1	Ap1,FOS,HMGB1,Histone h3,IFNAR1,IRF1,IRF3,MED1,NFKB1,NFKBIA,NFkB (complex),RELA,RNA polymerase II,SP1,STAT1,STAT2,STAT3,STAT5a/b,STAT6,TP53,VDR
Saponins p0.01- 2020-06-15 10:21 AM		chloroquine		chemical drug		-0.223		-0.01	-0.201	0.00168	ADAMTS5,CD40,CXCL8,FN1,FOXO1,MMP13,SOCS1,SQSTM1	Ap1,FOXO1,HIF1A,IFNG,IL1B,IL6,IRF1,JUN,NFKB1,NFKBIA,NFkB (complex),RELA,SP1,STAT1,STAT3,TNF,TP53,chloroquine,hyaluronic acid
Saponins p0.01- 2020-06-15 10:21 AM		thioctic acid		chemical drug		0.895		0.068	0.704	0.00168	BAX,CCL2,CXCL8,LPL,MMP2,TIMP2,TRPV1,VCAM1	Akt,Ap1,EGR1,ERK1/2,ETS1,FOXO1,FOXO3,IKBKB,IL13,NFKB1,NFKBIA,NFkB (complex),P38 MAPK,PPARG,RELA,SP1,STAT3,STAT6,TP53,thioctic acid
Saponins p0.01- 2020-06-15 10:21 AM		Tcf7		transcription regulator		-1.265		0.007	-1.294	0.00169	ARHGAP20,ATP6V0A1,BLK,CAPN3,CCL4,CDK1,EPHX1,FRMD6,IL21R,LAG3,MSMO1,NCOA7,PRDM1,PRF1,SPRY1,SQLE,STAT1,TGFB3
Saponins p0.01- 2020-06-15 10:21 AM		SATB2		transcription regulator		0.391		-0.023	0.44	0.00169	ADGRG6,BAX,CDH6,ENPP1,IGHM,PIEZO2,ROBO4
Saponins p0.01- 2020-06-15 10:21 AM		RNF31		enzyme		-1.941		0.067	-2.139	0.00171	C8orf44-SGK3/SGK3,CCL11,CCL2,CCL4,CXCL13,CXCL8,IGFBP4,IL18RAP,TGFB3	Ap1,CCL5,Jnk,NFKB1,NFKBIA,NFkB (complex),PPARG,RELA,RNF31,SP1,STAT1,STAT3,TNF,TP53
Saponins p0.01- 2020-06-15 10:21 AM		NGLY1		enzyme		0.915		-0.037	1.005	0.00172	ATG3,GABARAP,IFI44L,RSAD2,SQSTM1,TAX1BP1
Saponins p0.01- 2020-06-15 10:21 AM		SETD2		enzyme	Activated	2.449		0.079	2.256	0.00172	CAV1,CCN1,CCN2,CDH2,IGF1,LAMA4
Saponins p0.01- 2020-06-15 10:21 AM		DNMT3A		enzyme		-0.434		0.044	-0.597	0.00173	AKAP12,EDNRA,FOXF2,FOXO1,GRINA,GUCY1A1,IL18R1,IRF1,IRF8,PTGS1,SALL3,SERPINH1,SLIT3,ST14,TGM2
Saponins p0.01- 2020-06-15 10:21 AM		RASSF1		other		0.152		-0.031	0.248	0.00178	CAV1,CDH2,CRABP2,EFNB2,EGR1,FRMD4B,GHR,LDB2,MMP2,TGM2	Ap1,CTNNB1,ERK,ETS1,FOS,FOSL1,HIF1A,JUN,Jnk,KLF11,MAPK1,MYC,NFkB (complex),PPARG,RAS,RASSF1,RELA,SMAD3,SNAI2,SP1,STAT3,TP53
Saponins p0.01- 2020-06-15 10:21 AM		THRB		ligand-dependent nuclear receptor		-1.534		-0.019	-1.466	0.00179	ATP2A2,CCL2,CCN4,CCR1,CDCA7L,CDH6,CEBPA,CSNK1A1,DCN,FOSL1,IGHM,LPL,MACC1,MMP13,MMP2,NCOA4,PCK1,PPP2CA,SFRP1,STRA6,TNFSF11	Akt,Ap1,CEBPB,ETS1,FOS,FOXO1,FOXO3,NCOR2,NFKB1,NFkB (complex),NR4A1,P38 MAPK,PPARG,RARA,RXRA,SP1,STAT1,STAT3,THRB,TP53,VDR
Saponins p0.01- 2020-06-15 10:21 AM		SPI1		transcription regulator		-1.081		-0.072	-0.796	0.00183	BAX,CCL4,CD209,CDK1,CEBPA,CEBPE,CMPK2,CXCR1,FOXO1,GATA2,IFI44L,ITGA4,ITGA5,JDP2,MMP2,MRC1,NCF2,PARP12,PRDM1,RSAD2	CBFB,HIF1A,HMGB1,Histone h3,IL10,IL1B,IL4,JUN,MED1,NFKB1,NFkB (complex),RELA,RNA polymerase II,RUNX1,SP1,SPI1,STAT1,STAT3,STAT6,TP53
Saponins p0.01- 2020-06-15 10:21 AM		CUX1		transcription regulator						0.00188	CDH2,CEBPE,FLNA,HIF1AN,MMP2,NCAM1,PCDH10,THBS1
Saponins p0.01- 2020-06-15 10:21 AM		BTNL2		transmembrane receptor		1		-0.071	1.214	0.00188	CAPN3,ENAH,IGHM,MYO10,N4BP1,NCOA7,PLXDC1,PRXL2A,ST14
Saponins p0.01- 2020-06-15 10:21 AM		isotretinoin		biologic drug		0.521		-0.123	0.878	0.00188	CCL2,CRABP2,CXCL8,HPGD,IRF1,MMP13,PTGIS,RARB,VCAM1	ADIPOQ,ALB,AR,Akt,Ap1,CTNNB1,EGFR,EP300,FOS,FOXO1,FOXO3,HIF1A,JUN,MYC,NFKB1,NFkB (complex),PPARA,RARA,RELA,RXRA,SP1,STAT1,STAT3,TP53,isotretinoin
Saponins p0.01- 2020-06-15 10:21 AM		(-)-norephedrine		chemical drug	Activated	2		-0.185	2.369	0.0019	CYP51A1,LSS,MSMO1,SQLE	(-)-norephedrine,NFE2L2,NFkB (complex),Nr1h,SP1,SREBF1,cholesterol
Saponins p0.01- 2020-06-15 10:21 AM		EDNRA	-0.834	transmembrane receptor	Inhibited	-2		-0.185	-1.631	0.0019	COL1A1,MMP2,PTGS1,TIMP2	CTNNB1,Ca2+,Creb,EDNRA,NFkB (complex),NOTCH1,SP1
Saponins p0.01- 2020-06-15 10:21 AM		SP2		transcription regulator						0.0019	GNAI2,MAT2A,PTGS1,SERPINH1
Saponins p0.01- 2020-06-15 10:21 AM		ADRA1B		g-protein coupled receptor						0.00192	CEBPD,CSRP2,EGR1,FN1,IL6ST,LOX,TMPO	ADRA1B,ADRA1D,FOS,JUN,MAPK3,NFKB1,NFkB (complex),PGR,PRKCE,RELA,STAT1,STAT3,TP53
Saponins p0.01- 2020-06-15 10:21 AM		MYBL2		transcription regulator		0.416		-0.117	0.721	0.00192	CDK1,CEBPA,CENPE,ELN,GATA2,IGFBP5,ITGB1	BCL2,Creb,MYBL2,NFKBIA,NFkB (complex),SP1,TP53
Saponins p0.01- 2020-06-15 10:21 AM		NOS3		enzyme		0.867		-0.018	0.909	0.00192	CCL2,CCN2,CXCL12,FN1,MMP13,MMP2,VCAM1	Akt,Ap1,EGR1,ERK,ERK1/2,ETS1,FOSL1,FOXO1,FOXO3,NFKB1,NFKBIA,NFkB (complex),NOS3,P38 MAPK,RELA,SP1,STAT3,TP53
Saponins p0.01- 2020-06-15 10:21 AM		PRKD1		kinase		-0.633		-0.168	-0.196	0.00192	CCL11,CCL4,CD2,LOXL3,LPL,MMP2,VCAM1	Ap1,CTNNB1,EGR1,EP300,ERK1/2,FOXO1,IL13,Jnk,NFkB (complex),NR3C1,NR3C2,PIK3R1,PPARG,PPARGC1A,PRKD1,RELA,SP1,STAT3,STAT6,TP53,aldosterone
Saponins p0.01- 2020-06-15 10:21 AM		PROC		peptidase		0.198		0.062	0.038	0.00192	CCL2,CXCL8,HK1,MMP2,THBD,THBS1,VCAM1	Ap1,ESR1,ETS1,F2R,FN1,HIF1A,IL1B,JUN,NFKB1,NFkB (complex),Nfat (family),P38 MAPK,PROC,RELA,SMAD2,SMAD3,SP1,STAT3,YAP1
Saponins p0.01- 2020-06-15 10:21 AM		omeprazole		chemical drug						0.00192	CCN2,CD36,CNN1,CXCL12,EGR1,UGT1A1,WFDC1	CTNNB1,FOXA2,FOXO1,FOXO3,INS,SP1,omeprazole
Saponins p0.01- 2020-06-15 10:21 AM		GW3965		chemical reagent		-0.686		0.02	-0.754	0.00193	CAV1,CCL4,CLEC4E,CXCL8,CYTIP,EDNRA,GATM,GNAI1,GRAP2,HCAR2,LPL,RGS1	Ap1,GW3965,NFkB (complex),NR1H3,Nr1h,PPARG,SREBF1
Saponins p0.01- 2020-06-15 10:21 AM		BMP2		growth factor		-0.337		-0.103	0.064	0.00195	ADAMTS7,ALDH1A2,COL1A1,COL1A2,COL2A1,CXCL12,DPYSL2,FN1,FOXO1,IGFBP5,L1CAM,MMP13,NFAT5,TGM2,TNFSF11,TOB1,VCAN	Ap1,BMP2,CEBPB,CTNNB1,FOS,HIF1A,JUN,MYC,NFKB1,NFkB (complex),NOTCH1,RB1,RUNX2,SMAD3,SNAI2,SP1,STAT1,STAT3,TGFB1,TP53,prostaglandin E2
Saponins p0.01- 2020-06-15 10:21 AM		ACVRL1		kinase		-1.706		-0.057	-1.569	0.00199	CXCL12,CXCL8,EFNB2,MMP13,STAT1,VCAM1	ACVRL1,NFKB1,NFKBIA,NFkB (complex),RELA,SP1,STAT3
Saponins p0.01- 2020-06-15 10:21 AM		Saa3		other		-1		-0.111	-0.779	0.00205	COL1A1,IGF1,MMP13,MMP2,TNFSF11	Collagen Alpha1,FN1,NFKB1,NFkB (complex),SMAD2,SMAD3,STAT3,Saa3
Saponins p0.01- 2020-06-15 10:21 AM		SRC		kinase		0.156		-0.111	0.487	0.00207	CAV1,CCL2,CDK1,COL1A2,CXCL8,FN1,FOSL1,KRT18,LAMP1,MMP2,PRKCE,VCAM1	Ap1,EGR1,EP300,ESR1,FOS,FOSL2,JUN,NFKB1,NFkB (complex),Nfat (family),PPARG,PRKCD,RB1,SP1,SRC,STAT3,TP53,curcumin
Saponins p0.01- 2020-06-15 10:21 AM		interferon beta-1a		biologic drug						0.00207	CHFR,COX5B,COX6A1,FYB1,IFI35,IGHM,IRF1,NCF2,NMI,PSME1,RPL27A,STAT1	NFkB (complex),RELA,STAT1,STAT2,STAT3,STAT5a/b,STAT6,VDR,interferon beta-1a
Saponins p0.01- 2020-06-15 10:21 AM		CREM		transcription regulator		-0.378		-0.037	-0.28	0.00207	ADRB2,ANXA4,ATP2A2,CRABP2,CSRNP1,CXCL8,CYP51A1,EGR1,FRMD6,KLF5,LSS,MSMO1,RARB,THBS1	Ap1,CEBPB,CREB1,CREBBP,CREM,CTNNB1,Creb,EP300,ESR2,ETS1,FOS,JUN,MYC,NFkB (complex),P38 MAPK,PPARG,SP1,STAT1,STAT3,TP53
Saponins p0.01- 2020-06-15 10:21 AM		TYROBP		transmembrane receptor		0.128		-0.113	0.402	0.00208	CCL2,CD40,CXCL8,IRF8,ITGA5,ITGB1,LHFPL2,NCF2	Ap1,CCL2,IFNG,IRF1,IRF3,NFKB1,NFKBIA,NFkB (complex),RELA,SP1,STAT1,STAT2,STAT3,STAT6,TNF,TP53,TYROBP,VDR
Saponins p0.01- 2020-06-15 10:21 AM		2-bromoethylamine		chemical reagent		-1.937		-0.162	-1.513	0.00217	ADAMTS1,CLDN4,EFEMP2,EMP3,LGALS3,MRC1,TSPAN8
Saponins p0.01- 2020-06-15 10:21 AM		LRP1		transmembrane receptor		-0.896		0.037	-0.986	0.00217	CCL4,CDH2,ITGB1,MMP2,MRC2,PDGFRB,SQSTM1	AKT1,APP,Ap1,CTNNB1,FN1,FOXO1,FOXO3,JUN,LRP1,NFKB1,NFkB (complex),PI3K (complex),PPARGC1A,RAC1,SMAD2,SMAD3,STAT1,STAT3,TP53,TWIST1
Saponins p0.01- 2020-06-15 10:21 AM		MAPK7	0.413	kinase		-1.073		-0.127	-0.743	0.00217	ADAMTS1,ADRB2,CDH2,CXCL8,DLC1,MAPK7,THBD	ETS1,MAPK7,RUNX2,SMAD1,SMAD3,SNAI1,SP1
Saponins p0.01- 2020-06-15 10:21 AM		CD24		other		-1		-0.167	-0.666	0.0022	ADD3,ADRB2,CAV1,CXCL8,EMP3,MBNL1,MCAM,PLCB1,RELB,TFPI,THBS1	Ap1,CD24,ERK,FOS,FOSL1,FOSL2,JUN,MAPK3,NFkB (complex),PGR,SP1,STAT3,TP53
Saponins p0.01- 2020-06-15 10:21 AM		STAT5a/b		group		1.528		-0.053	1.656	0.00221	ARG1,CD36,GATA2,IGF1,IRF1,PCK1,PIM1,PRDM1,RARB,SOCS1,UBE2W,VWF	Akt,Ap1,FOS,FOXO1,FOXO3,IL10,JAK2,N-cor,NCOR2,NFKB1,NFkB (complex),RELA,Rar,SP1,STAT1,STAT3,STAT5a/b,TP53
Saponins p0.01- 2020-06-15 10:21 AM		MAP2K6	-0.396	kinase		0		-0.128	0.309	0.00226	ATP2A2,BAX,CCL2,CD40,CXCL8,MMP13,MMP2,RELB,STAT1	Ap1,ESR1,ETS1,FOS,FOSL2,IL6,JUN,MAP2K6,NFKB1,NFKBIA,NFkB (complex),Nfat (family),P38 MAPK,RELA,SP1,STAT3,TP53
Saponins p0.01- 2020-06-15 10:21 AM		Mek		group		-1.756		-0.061	-1.509	0.00227	CCN2,CD36,COL1A2,CXCL8,DDR2,EGR1,FOSL1,IRF1,ITGB1,ITGB3,MMP13,MMP2,PDGFRB,RARB,RND3,SPRY1,THBS1,XAF1	Ap1,ERK,ETS1,FOS,FOSL1,JUN,MAP2K1,Mek,NFKB1,NFkB (complex),P38 MAPK,Pkc(s),SMAD2,SMAD3,SP1,STAT1,STAT3,TP53
Saponins p0.01- 2020-06-15 10:21 AM		SOX11		transcription regulator		0.367		-0.119	0.788	0.0023	CAV1,CCL11,DBN1,DMBT1,EGR1,IL6ST,ITGA4,ITGB1,LCK,LGALS9,PPP2CA,PRDM1,STAT1	CTNNB1,MYC,NFkB (complex),SMAD3,SNAI2,SOX11,TP53
Saponins p0.01- 2020-06-15 10:21 AM		CTBP1		enzyme		0.816		0.075	0.632	0.00231	C8orf44-SGK3/SGK3,COL1A2,CYP26B1,FKBP5,THBS1,VCAN
Saponins p0.01- 2020-06-15 10:21 AM		GNB2		enzyme						0.00231	CCL4,CYTIP,DGAT1,PRDM1,PTGER4,THBD
Saponins p0.01- 2020-06-15 10:21 AM		HDL-cholesterol		complex		-0.816		0.095	-1.049	0.00231	CYP51A1,DDR2,EGR1,GPC6,MSMO1,SQLE
Saponins p0.01- 2020-06-15 10:21 AM		XDH		enzyme		0.57		0.021	0.521	0.00231	CCN2,CEBPA,CXCL8,MMP2,PPARA,TIMP2	Ap1,EGR1,ERK1/2,FOS,FOSL1,HIF1A,IL1B,JUN,NFKB1,NFKBIA,NFkB (complex),PPARG,Pkc(s),RELA,SP1,STAT3,XDH,curcumin
Saponins p0.01- 2020-06-15 10:21 AM		CpG ODN 1826		chemical reagent		1.561		-0.146	1.884	0.00231	CCL2,CCL4,CD40,CXCL8,NCF2,RGS1,SQSTM1,TRPV1	ATF2,Ap1,CpG ODN 1826,IRF3,IgG,JUN,Jnk,MAPK14,NFKB1,NFKBIA,NFkB (complex),PPARG,RELA,SP1,STAT1,STAT3,TNF,TP53,TRAF6
Saponins p0.01- 2020-06-15 10:21 AM		OSMR		transmembrane receptor						0.00231	BAX,DHX58,IL6ST,MMP13,PIM1,SOCS1,TNFSF11,TRIM35	Ap1,EGR1,ETS1,FOS,IL6ST,NFKB1,NFkB (complex),NOTCH1,OSM,OSMR,P38 MAPK,SP1,STAT1,STAT2,STAT3,STAT5a/b,STAT6,TP53,VDR
Saponins p0.01- 2020-06-15 10:21 AM		VIP		other		-1.518		0.02	-1.582	0.00237	BAX,CASP8,CCL2,CCL4,CD40,CEBPD,CTLA4,CXCL8,IGF1,IRF1,PRF1	Ap1,CD40,IL10,IL6,IRF1,JUN,NFKB1,NFKBIA,NFkB (complex),RELA,SP1,STAT1,STAT2,STAT3,STAT6,VDR,VIP
Saponins p0.01- 2020-06-15 10:21 AM		CCN5		growth factor		1.633		0.034	1.55	0.00244	CCN2,CEBPA,FN1,ITGA5,KRT18,LPL,TGFBR3	Akt,Ap1,CCN5,CTNNB1,FOXO1,FOXO3,MYC,NFkB (complex),SMAD2,SMAD3,SNAI2,SP1,STAT3,TP53
Saponins p0.01- 2020-06-15 10:21 AM		PLK1		kinase						0.00244	BAX,CDH2,PARP9,PIK3R1,PLA2R1,TGFB3,THBS1	CTNNB1,HIF1A,JUN,NFKBIA,PLK1,PTEN,RB1,SNAI1,SP1,TP53,TP63,TP73
Saponins p0.01- 2020-06-15 10:21 AM		TRPS1		transcription regulator		0.378		0.079	0.169	0.00244	CDK1,ENPP1,FN1,MMP13,MMP2,PHEX,RAMP1	JUN,MYC,SP1,STAT3,TGFB1,TP53,TRPS1
Saponins p0.01- 2020-06-15 10:21 AM		ADRB		group		-1.387		0.062	-1.612	0.00245	ARG1,BAX,CD40,CYP51A1,DDIT4,ENDOD1,LSS,MSMO1,PKD1,RSAD2,SLC6A9,SQSTM1,TRAF3	ADRB,AR,Ap1,FOXO3,JUN,MAPK14,NFKB1,NFKBIA,NFkB (complex),NR3C2,RELA,SP1,STAT1,STAT3,TP53,testosterone
Saponins p0.01- 2020-06-15 10:21 AM		GPI		enzyme		-1.214		-0.069	-1.077	0.00246	CAV1,CXCL8,FN1,ZEB2	Ap1,CTNNB1,FOXO1,GPI,HMGB1,IFNG,IRF1,Immunoglobulin,JUN,KLF4,MAPK9,NFKB1,NFkB (complex),PPARG,RAC1,RELA,RHOA,SP1,STAT1,STAT3,TP53
Saponins p0.01- 2020-06-15 10:21 AM		ADAMTS12		peptidase		1.342		0.185	0.929	0.00246	CCL11,CLEC4E,MID1,MMP13,SELP
Saponins p0.01- 2020-06-15 10:21 AM		NfkB1-RelA		complex		-1.197		-0.185	-0.791	0.00246	CCL2,CXCL8,MMP13,TNFSF11,VCAM1
Saponins p0.01- 2020-06-15 10:21 AM		RAG2		enzyme						0.00246	BAX,CCL11,CD2,COL6A2,KLF5	NFKB1,NFKBIA,NFkB (complex),RAG2,RELA,STAT3,TP53
Saponins p0.01- 2020-06-15 10:21 AM		VCP		enzyme		-1		-0.099	-0.801	0.00246	CCL2,CXCL8,SYNE1,TMPO,VCAM1	ATP,Akt,Ap1,CTNNB1,EP300,ETS1,FOXO1,FOXO3,HMGB1,JUN,NFKB1,NFKBIA,NFkB (complex),NR3C1,P38 MAPK,RELA,SP1,STAT1,STAT3,TP53,VCP,WNT5A
Saponins p0.01- 2020-06-15 10:21 AM		diazoxide		chemical drug		-1		0.062	-1.123	0.00246	ABCC9,BAX,EGR1,KCNJ8,LPL	ADIPOQ,CTNNB1,D-glucose,FOS,FOXA2,FOXO1,FOXO3,HIF1A,INS,LEP,NFKB1,NFkB (complex),PPARA,PPARG,SP1,STAT3,STAT6,TP53,diazoxide
Saponins p0.01- 2020-06-15 10:21 AM		ATF2		transcription regulator		-1.942		-0.178	-1.479	0.00247	ANGPTL2,CXCL8,DMBT1,EGR1,FN1,MAT2A,MEIS2,MMP13,PCK1,VCAM1	ATF2,Ap1,ESR2,ETS1,FOS,FOSL2,JUN,Jnk,NFkB (complex),P38 MAPK,PPARG,RELA,SP1,STAT3,TNF,TP53
Saponins p0.01- 2020-06-15 10:21 AM		HDAC3		transcription regulator						0.00247	CD36,CDH2,COL1A2,CXCL8,ELOVL6,LGALS9,MTA2,PRDM1,RARB,RELB	Ap1,CEBPB,FASN,FOXO1,HDAC3,HIF1A,HMGB1,Histone h3,MED1,NFKB1,NFKBIA,NFkB (complex),NOTCH1,PPARG,RB1,RELA,RNA polymerase II,RUNX2,RXRA,SMAD3,SP1,SREBF1,STAT3,TP53
Saponins p0.01- 2020-06-15 10:21 AM		trinitrobenzenesulfonic acid		chemical reagent		-1.769		-0.15	-1.328	0.00247	ADAM8,CCL11,CCL4,CCR1,CLEC4E,COL1A1,COL1A2,MMP13,NR0B2,PTGS1	IFNG,IRF1,NFKB1,NFKBIA,NFkB (complex),RELA,SP1,STAT1,STAT3,trinitrobenzenesulfonic acid
Saponins p0.01- 2020-06-15 10:21 AM		FOXA2		transcription regulator		-1.283		-0.058	-1.103	0.0025	CCL11,CEBPA,CLDN4,CNN1,CYP26A1,DDIT4,EPHX1,FOXO1,HPGD,IGF1,IGFBP5,LPL,PCK1,PDGFRB,PIM1,PPARA,RARB,SH3PXD2A	EP300,FOXA2,IL6,JUN,NFKB1,NFkB (complex),NR3C1,RNA polymerase II,SP1,STAT1,STAT3,TP53
Saponins p0.01- 2020-06-15 10:21 AM		cyclic AMP		chemical - endogenous mammalian	Inhibited	-2.063		-0.118	-1.574	0.0025	ANTXR2,ARG1,CACNA1H,CCL2,CCN2,CDH2,CEBPA,CEBPD,CTLA4,EGR1,FN1,IGF1,IGFBP4,IGFBP5,PCK1,PDE4D,RARB,STAT1,THBD,VWF	AR,Ap1,CEBPB,CREB1,Creb,ETS1,FOS,HIF1A,IL1B,NFKB1,NFkB (complex),NR3C1,NR3C2,P38 MAPK,Pka,RELA,RNA polymerase II,SIRT1,SP1,STAT1,STAT3,TP53,cyclic AMP,hydrocortisone
Saponins p0.01- 2020-06-15 10:21 AM		AGI-1067		chemical drug						0.00253	CCL2,EGR1,VCAM1	AGI-1067,Ap1,CEBPA,EGR1,ERK1/2,ESR1,ETS1,FOXO1,Insulin,JUN,Jnk,NFkB (complex),NR3C1,Nfat (family),P38 MAPK,PPARG,RELA,SMAD3,SP1,STAT3
Saponins p0.01- 2020-06-15 10:21 AM		GAL3ST1		enzyme						0.00253	ITGA5,ITGB1,PCK1	FN1,GAL3ST1,NFKB1,NFkB (complex),SMAD2,SMAD3,STAT3
Saponins p0.01- 2020-06-15 10:21 AM		GRB10	-0.453	other						0.00253	IGF1,MRC1,TGM2
Saponins p0.01- 2020-06-15 10:21 AM		LPA		other						0.00253	CXCL8,GHR,VCAM1	CAT,CXCL8,FOXO1,LPA,NFE2L2,NFKBIA,NFkB (complex),Nr1h,SP1,SREBF1,STAT3,TP53,cholesterol
Saponins p0.01- 2020-06-15 10:21 AM		MIA		other						0.00253	CDH2,FN1,ITGB3	Ap1,EGR1,ERK1/2,MIA,NFkB (complex),RELA,SP1
Saponins p0.01- 2020-06-15 10:21 AM		SULF1	-0.575	enzyme						0.00253	ADAMTS5,COL2A1,MMP13	Ap1,EGR1,ERK1/2,NFkB (complex),RELA,SP1,SULF1
Saponins p0.01- 2020-06-15 10:21 AM		fingolimod phosphate		chemical - endogenous mammalian						0.00253	CCL2,CCN2,THBS1	Ap1,NFkB (complex),Nr1h,SREBF1,fingolimod phosphate
Saponins p0.01- 2020-06-15 10:21 AM		ponesimod		chemical drug						0.00253	CCL2,CCN2,THBS1
Saponins p0.01- 2020-06-15 10:21 AM		tocilizumab		biologic drug						0.00253	CCL2,CCL4,CXCL8	Ap1,CRP,EGR1,LDL,NFKB1,NFkB (complex),SP1,tocilizumab
Saponins p0.01- 2020-06-15 10:21 AM		IL12 (family)		group		1.97		-0.097	2.298	0.00254	ADAM19,CCL4,DDIT4,GIMAP4,IL18R1,IL18RAP,IRF1,IRF8,LAMP1,PIM1,PRF1,STAT1	FOS,FOXO1,HIF1A,IL12 (family),IL1B,IL4,MTOR,MYC,NFKB1,NFkB (complex),NR3C1,RELA,SP1,STAT1,STAT2,STAT3,STAT6,TP53,VDR
Saponins p0.01- 2020-06-15 10:21 AM		tetrachlorodibenzodioxin		chemical toxicant		-1.877		-0.016	-1.824	0.00254	APH1B,ATF4,BAX,CCN1,CD36,COL6A1,CTLA4,CXCL8,ELN,EMP3,IGHM,ITGA5,MARCO,MMP13,MMP15,MYO10,NR0B2,PCK1,POMP,PRDM1,SERPINH1,TBXA2R,TGFB3,TGM1,TNC,UGT1A1	AHR,Akt,Ap1,CREBBP,FOS,FOSL1,FOXO1,FOXO3,HIF1A,HNF4A,IL1B,JUN,NFKBIA,NFkB (complex),NR3C2,Pkc(s),RELA,SMAD2,SP1,STAT3,TP53,chenodeoxycholic acid,tetrachlorodibenzodioxin
Saponins p0.01- 2020-06-15 10:21 AM		NR4A3		ligand-dependent nuclear receptor	Activated	2.02		-0.064	2.188	0.00256	BAX,CEBPA,COL16A1,COL1A1,COL6A1,COL6A2,FOXO1,TGFB3	CEBPA,FOXO1,Insulin,NFkB (complex),NR3C1,NR4A3,RELA,SMAD3,SP1,STAT3,TNF,TP53
Saponins p0.01- 2020-06-15 10:21 AM		CSF3		cytokine		0.268		-0.051	0.456	0.00258	ARG1,BAX,CEBPA,CEBPE,CTLA4,CXCL12,CXCL8,EGR1,IGF1,MMP2,PIM1,PRKCE,RGS1,SOCS1,VCAM1	Ap1,CSF3,FOS,HIF1A,IL1B,IL6,JUN,Jnk,NFKB1,NFkB (complex),PPARG,PTPN11,RELA,SP1,SPI1,STAT1,STAT2,STAT3,STAT6,VDR
Saponins p0.01- 2020-06-15 10:21 AM		RARA		ligand-dependent nuclear receptor	Inhibited	-2.153		-0.001	-2.15	0.0026	ALDH1A2,CD93,CDK1,CEBPA,CEBPE,CRABP2,CXCL8,CYP26A1,CYP26B1,DHRS3,EGR1,ELL2,ENAH,FLCN,GHR,IFI44L,IRF1,ITGA4,PCK1,RARB,RSAD2,STAT1,STRA6,TAPBP,THBD	CEBPB,CREBBP,CTNNB1,EP300,JUN,MYC,NCOR2,NR4A1,PPARA,PPARG,RARA,RXRA,Ro41-5253,SP1,STAT1,STAT3,TP53,tretinoin
Saponins p0.01- 2020-06-15 10:21 AM		SOCS1	1.344	other	Inhibited	-2.067		0.14	-2.538	0.00261	ARG1,BAX,CCL2,CD40,CXCL8,FKBP5,IRF1,MMP13,RSAD2,SOCS1,STAT1,TGM2,VCAM1	CEBPB,HMGB1,IL10,IRF1,IRF7,NFKB1,NFkB (complex),PPARA,RELA,SOCS1,STAT1,STAT2,STAT3,STAT6,VDR,cytokine
Saponins p0.01- 2020-06-15 10:21 AM		SYVN1		transporter		-0.277		-0.164	0.313	0.00261	APLP2,CALM1 (includes others),CD151,HERC5,IGHM,ITGB1,L1CAM,MCAM,SLC6A6,STOM,TMEM106B,VAMP7,ZC3HAV1
Saponins p0.01- 2020-06-15 10:21 AM		ZBTB16		transcription regulator		0.904		-0.007	0.927	0.00261	CD2,CD3G,COL1A1,IL18R1,IL18RAP,IL21R,IL6ST,ITGB3,KCNJ8,LTB4R,PIK3R1,SELP,TNFSF11	BCL6,CDKN2A,GATA2,JUN,MYC,NFkB (complex),STAT3,STAT6,TP53,ZBTB16
Saponins p0.01- 2020-06-15 10:21 AM		NGF		growth factor		0.851		-0.115	1.269	0.00262	ADGRL2,AGL,BAX,CAV1,CCL4,CD40,CDK1,EGR1,EHD4,FOSL1,GUCY1A1,ITGA1,ITGA2,MMP2,NGFR,SQSTM1,STOM,TRPV1	APP,Ap1,CTNNB1,EGR1,EP300,ERK1/2,ESR1,ESR2,IL6,JUN,NFKB1,NFkB (complex),NGF,RB1,RELA,SP1,STAT1,STAT3,TP53,beta-estradiol
Saponins p0.01- 2020-06-15 10:21 AM		NR2F2	-0.659	ligand-dependent nuclear receptor		1.172		-0.01	1.193	0.00265	EFNB2,LPL,NR2F2,PCK1,PPARA,RARB	CEBPA,CEBPB,EP300,MYC,NR2F2,PPARG,STAT3
Saponins p0.01- 2020-06-15 10:21 AM		ethylene glycol tetraacetic acid		chemical reagent		0.485		0.103	0.261	0.00265	ATP2A2,BAX,COL2A1,CXCL8,EGR1,PTGS1	Akt,Ap1,FOXO1,FOXO3,HIF1A,IL1B,IL6,JUN,NFKB1,NFKBIA,NFkB (complex),RELA,SP1,STAT3,TP53,ethylene glycol tetraacetic acid
Saponins p0.01- 2020-06-15 10:21 AM		mevalonic acid		chemical - endogenous mammalian		0.64		-0.019	0.687	0.00265	CCL2,CD40,GNAI1,LPL,PPARA,VCAM1	Akt,Ap1,EGR1,ERK1/2,FOXO1,FOXO3,NFKB1,NFKBIA,NFkB (complex),Nr1h,RELA,SP1,SREBF1,STAT3,TNF,TP53,mevalonic acid
Saponins p0.01- 2020-06-15 10:21 AM		nitrofen		chemical toxicant		0.896		0.185	0.447	0.00265	EGR1,HK1,KCNJ8,TGFB3,TGFBR3,TIMP2
Saponins p0.01- 2020-06-15 10:21 AM		CALCA		other		-0.784		-0.063	-0.587	0.00268	ADD3,ANK3,CCL2,CCL4,CXCL8,IGF1,PHLDB2,RAB7A,SNX3,ST14	5-hydroxytryptamine,Ap1,CALCA,FOXO3,ID2,IL10,IL4,NFKB1,NFKBIA,NFkB (complex),RELA,SP1,STAT1,STAT3,STAT6,TAC1,TNFSF11
Saponins p0.01- 2020-06-15 10:21 AM		HNF4A		transcription regulator		-1.134		-0.045	-0.935	0.0027	ACLY,ACY1,ADRB2,ARG1,ATF4,ATG3,ATP6V1H,AZI2,BLOC1S1,CAPZA2,CAV1,CDC42BPB,CDCA7L,CDK1,CEBPA,CEBPD,CHD1L,CNOT9,COMMD5,COPB2,CRABP2,CRIPT,CXADR,CXCL8,CYLD,CYP26A1,CYP4F3,CYP51A1,DZANK1,EGR1,EHD3,EPHX1,ETNPPL,F11R,FKBP10,FLNA,FOXO1,GAS1,GCKR,GPC6,HBP1,HIF1AN,HMOX2,IGF1,IL6ST,ITGA9,LAMTOR2,LGALS3,MAPK7,MAT2A,MID1,N4BP1,NAPA,NCOA4,NFE2L1,NPNT,NR0B2,NR2F2,NUAK1,PARP9,PCK1,PDCD10,PDCD4,PDE4DIP,PFDN6,PKN2…	CEBPA,CEBPB,CREBBP,EP300,ESR1,FOXO3,HNF4A,JUN,MED1,MYC,NFkB (complex),NR3C1,PPARG,RELA,RNA polymerase II,SP1,SREBF1,STAT1,STAT3,TP53
Saponins p0.01- 2020-06-15 10:21 AM		PTPN11		phosphatase		-1.437		-0.025	-1.378	0.0027	ATP2A2,BAX,CEBPA,CXCL8,EGR1,GATA2,NCF2,PDGFRB,PIM1	FOXO1,FOXO3,HMGB1,Histone h3,IGF1,IL6,JUN,MED1,NFKB1,NFkB (complex),PRKAA2,PTPN11,RELA,RNA polymerase II,SP1,STAT1,STAT2,STAT3,STAT6,TP53,VDR,YAP1
Saponins p0.01- 2020-06-15 10:21 AM		TBX5		transcription regulator		0.085		-0.118	0.317	0.0027	ATP2A2,CCL11,CCL2,CCL4,COL1A1,COL1A2,CXCL8,OXSR1,PTGS1	GATA4,NFKB1,NFKBIA,NFKBIB,NFkB (complex),RELA,RXRA,SP1,STAT3,TBX5,TP53
Saponins p0.01- 2020-06-15 10:21 AM		budesonide		chemical drug		-0.825		-0.031	-0.734	0.0027	BLK,CCL11,CXCL8,GNAI1,GNAI2,LDB2,MAP2K6,NMI,TCF21
Saponins p0.01- 2020-06-15 10:21 AM		FGF1		growth factor	Activated	2.711		0.033	2.598	0.00271	CCN1,CCN2,CCN4,CDH11,EGR1,FZD2,LRRC17,PRICKLE1,TGFB3,TGM2,THBS1,VCAM1	APOE,Ap1,CTNNB1,ERK,ETS1,FGF1,FGF2,FOS,FOSL1,JUN,MYC,NFKB1,NFkB (complex),RELA,SMAD3,SNAI2,SP1,STAT3,TNF,TP53
Saponins p0.01- 2020-06-15 10:21 AM		10E,12Z-octadecadienoic acid		chemical - endogenous mammalian		0.676		-0.01	0.712	0.00277	ADAM8,ARHGEF15,ATF4,CAV1,CCL2,CD36,CEBPA,CXCL8,HMCN2,IGF1,IL6ST,NFAT5,RGS1,SMTNL2	10E,12Z-octadecadienoic acid,ADIPOQ,Ap1,CCL2,CTNNB1,Creb,FOS,FOXO1,FOXO3,IRF3,NFE2L2,NFkB (complex),PPARA,PPARG,RELA,RXRA,SP1,SREBF1,STAT1,STAT3,TP53,oleic acid,palmitic acid
Saponins p0.01- 2020-06-15 10:21 AM		tributyrin		chemical drug	Inhibited	-2.828		-0.173	-2.34	0.00282	ADRB2,AKAP12,CCL2,CCN1,CCN2,CXCL8,MMP13,USP53
Saponins p0.01- 2020-06-15 10:21 AM		LEPR		transmembrane receptor		-1.667		-0.043	-1.538	0.00287	ADAM8,ATP2A2,CASP8,COL1A1,FN1,FYB1,GCKR,IGF1,LAMP1,LPL,MMP13,MMP2,PPARA,TPRA1,TRPV1	ADIPOQ,Ap1,CTNNB1,FOS,Growth hormone,Jnk,LEP,LEPR,NFE2L2,NFKB1,NFkB (complex),Nr1h,PPARA,PPARG,RELA,RXRA,SP1,SREBF1,STAT3,STAT5a/b,STAT6,cholesterol
Saponins p0.01- 2020-06-15 10:21 AM		OGT		enzyme		0.353		0.012	0.316	0.00289	ACLY,ATP2A2,BAX,KRT18,LPL,MMP2,NGFR,PSMB7,SQSTM1,TNC	Akt,Ap1,CTNNB1,EGR1,EP300,ESR1,FOXO1,FOXO3,JUN,LEP,MYC,NFKB1,NFkB (complex),Nfat (family),OGT,PPARG,RB1,SMAD3,SNAI2,SP1,STAT6,TP53
Saponins p0.01- 2020-06-15 10:21 AM		PPIF		enzyme		1.151		-0.01	1.181	0.00289	CCL2,CCL4,CCR1,CMKLR1,CXCL12,HCAR1,MEIS2,MMP2,PAIP1,SFRP1	FOS,NFKB1,NFkB (complex),PPIF,STAT1,STAT3,TP53
Saponins p0.01- 2020-06-15 10:21 AM		CCR1	-1.347	g-protein coupled receptor		-0.447		-0.081	-0.266	0.00293	ATF4,CCL11,CCR1,ITGB3,MMP2	Ap1,CCR1,EGR1,ERK,ERK1/2,FOSL1,IFNG,IL10,IRF1,NFKB1,NFkB (complex),RELA,SP1,STAT1,STAT3,TNF,TP53
Saponins p0.01- 2020-06-15 10:21 AM		NPR1		enzyme	Activated	2.213		0.128	1.93	0.00293	COL1A1,FN1,GUCY1A1,MMP2,TGFB3	Ap1,EGR1,ERK1/2,NFKB1,NFKBIA,NFkB (complex),NPR1,RELA,SP1,STAT3
Saponins p0.01- 2020-06-15 10:21 AM		UTP		chemical - endogenous mammalian		-1.224		-0.067	-1.079	0.00293	CCL2,CDH2,FLNA,THBS1,VCAM1	APP,Akt,Ap1,CTNNB1,ETS1,FOXO1,FOXO3,Jnk,LEP,NFKB1,NFkB (complex),P38 MAPK,PPARG,RELA,SP1,STAT1,STAT3,STAT6,TP53,UTP
Saponins p0.01- 2020-06-15 10:21 AM		progestin		chemical drug		1.408		-0.046	1.509	0.00293	BAX,BLOC1S4,FOXO1,SYNE1,TIMP2	Ap1,EGR1,ERK1/2,NFkB (complex),RELA,SP1,progestin
Saponins p0.01- 2020-06-15 10:21 AM		GNB1		enzyme						0.00304	CCL4,CYTIP,DGAT1,PRDM1,PTGER4,THBD
Saponins p0.01- 2020-06-15 10:21 AM		CD3E		transmembrane receptor						0.00311	CD3G,CTLA4,MAPK11,PIK3CD,PIK3R1,SOCS1,TNFSF11,ZAP70	CD3E,IL2,NFKB1,NFkB (complex),Nfat (family),RELB,SP1,STAT1,STAT3,STAT6,TCR
Saponins p0.01- 2020-06-15 10:21 AM		3-deoxy-2-octulosonic acid(2)-lipid A		chemical - endogenous non-mammalian	Inhibited	-2		-0.098	-1.805	0.00312	LSS,PTGES,PTGS1,SQLE	3-deoxy-2-octulosonic acid(2)-lipid A,NFkB (complex),RELA,SP1,STAT3,TNF,TP53
Saponins p0.01- 2020-06-15 10:21 AM		D609		chemical reagent		0.762		0.069	0.625	0.00312	CCL2,CXCL8,MMP13,VCAM1	Ap1,D609,ESR1,FOS,FOSL1,IRF3,JUN,Mapk,NFKB1,NFKBIB,NFkB (complex),Nfat (family),RELA,SP1,STAT1,STAT3,TNFRSF1A,TRADD
Saponins p0.01- 2020-06-15 10:21 AM		ITGB6		other		-1.693		-0.138	-1.459	0.00312	COL1A1,COL1A2,MMP2,SMAD2	AHR,Ap1,FN1,ITGAV,ITGB5,ITGB6,JUN,MYC,NFKB1,NFKBIA,NFkB (complex),SMAD2,SMAD3,SP1,STAT3,TGFB1,TP53,Tgf beta
Saponins p0.01- 2020-06-15 10:21 AM		PHLPP1		enzyme		1.067		-0.054	1.175	0.00312	CEBPD,FOXO1,PRKCE,USP12	AKT1,FOXO1,NFkB (complex),PHLPP1,PPARGC1A,TP53,TWIST1
Saponins p0.01- 2020-06-15 10:21 AM		Smad2/3-Smad4		complex		-1		-0.163	-0.674	0.00312	COL1A1,COL1A2,IGFBP5,MMP13	CEBPB,HIF1A,NOTCH1,RB1,RUNX2,SMAD3,Smad2/3-Smad4
Saponins p0.01- 2020-06-15 10:21 AM		glutamyl-Se-methylselenocysteine		chemical - endogenous mammalian		-1		0.119	-1.239	0.00312	EGR1,GNAI2,PSME1,TIMP2
Saponins p0.01- 2020-06-15 10:21 AM		iloprost		chemical drug		-0.124		0.023	-0.169	0.00312	CCL2,CCN2,CXCL8,THBD	Ap1,CEBPB,Creb,ESR2,ETS1,FOS,FOSL1,JUN,NFKB1,NFkB (complex),NOS3,P38 MAPK,PPARG,Pkc(s),RELA,SP1,STAT3,TAC1,cyclic AMP,iloprost
Saponins p0.01- 2020-06-15 10:21 AM		silicon dioxide		chemical drug		1.176		-0.119	1.409	0.00312	CCL2,CXCL8,EGR1,FOSL1	AR,Ap1,EGR1,ERK,ERK1/2,FOS,FOSL1,JUN,MAPK9,NFkB (complex),Pkc(s),RB1,RELA,SP1,STAT3,TP53,silicon dioxide
Saponins p0.01- 2020-06-15 10:21 AM		ACOX1		enzyme		-0.577		0.034	-0.694	0.00313	ACADVL,ADAMTS1,AIG1,CD36,CPOX,CXCL12,CYP26A1,IGF1,LGALS3,LPL,QPCT,SELENBP1,SQSTM1	ACOX1,CEBPA,NFkB (complex),PPARA,PPARG,RXRA,SREBF1
Saponins p0.01- 2020-06-15 10:21 AM		IFN Beta		group	Activated	2.867		-0.136	3.322	0.00313	CD40,CXCL8,FN1,HERC5,IFI35,IRF1,N4BP1,RSAD2,SOCS1,SPRY1,STAT1,TAPBP,XAF1	FOS,IFN Beta,IRF1,IRF7,Ifnar,NFKB1,NFkB (complex),RELA,STAT1,STAT2,STAT3,STAT5a/b,STAT6,TP53,VDR
Saponins p0.01- 2020-06-15 10:21 AM		imatinib		chemical drug		-1.024		0.06	-1.244	0.00315	ATP6V0D1,BAX,CASP8,CEBPA,CEBPE,COL1A1,COPB2,COX5B,CXCL12,FAIM,FN1,HSBP1,IRF1,ITGA1,LAMTOR3,NDUFA12,NDUFS5,NFE2L1,NR2F2,OPTN,PIM1,STAT1,TMOD1	CTNNB1,FOXO3,Hdac,IL6,JAK2,JUN,MYC,NFKB1,NFKBIA,NFkB (complex),RB1,RELA,SP1,STAT1,STAT3,TP53,imatinib
Saponins p0.01- 2020-06-15 10:21 AM		JUND		transcription regulator		0.739		-0.092	0.92	0.0032	COL6A1,CTLA4,FOSL1,HPGD,IL21R,MMP13,NCF2,SAT1,SOCS1	Ap1,ESR1,FOS,FOSL2,IL10,JUN,JUNB,JUND,NFKB1,NFkB (complex),Nfat (family),RELA,SMAD3,SP1,STAT1,STAT3,TP53
Saponins p0.01- 2020-06-15 10:21 AM		IL1RN		cytokine		-1.073		0.141	-1.544	0.00329	CCL2,CXCL8,CYLD,IFI44L,IGF1,IGFBP4,IGFBP5,IRF1,L1CAM,LGALS9,NR0B2,RSAD2	Ap1,CEBPB,Creb,ESR2,HIF1A,IFNG,IL1A,IL1B,IL1RN,IRF1,NFKB1,NFKBIA,NFkB (complex),PPARG,RELA,SP1,STAT1,STAT3,cyclic AMP,prostaglandin E2
Saponins p0.01- 2020-06-15 10:21 AM		RAF1		kinase		-1.045		-0.162	-0.457	0.00336	AKAP12,CDC42EP1,DHRS3,EGR1,EMP3,ITGA2,ITGB1,ITGB3,MMP13,PCK1,PNP,PRDM1,RGS1,RND3,SELENBP1,SQLE,TGM2	Ap1,BRAF,ERK,ETS1,FOS,FOSL1,JUN,Mek,NFKB1,NFkB (complex),P38 MAPK,RAF1,RAS,RELA,RNA polymerase II,SMAD2,SP1,STAT1,STAT3,TP53
Saponins p0.01- 2020-06-15 10:21 AM		NOG		growth factor		0.956		0.104	0.682	0.00342	CCN2,CD2,MMP13,NCAM1,NGFR,TNFSF11,VCAN	Ap1,BMP4,BMP7,ERK,ESR1,ETS1,FOSL1,Jnk,MITF,NFkB (complex),NOG,P38 MAPK,PPARG,RB1,RELA,SMAD2,SMAD3,SP1,STAT3,TP53
Saponins p0.01- 2020-06-15 10:21 AM		chromium		chemical drug		0.378		0.143	0	0.00342	C1QTNF2,CXCL8,NUDT16,PSENEN,SELENBP1,SLC1A4,ZKSCAN3
Saponins p0.01- 2020-06-15 10:21 AM		5-fluorouracil		chemical drug		-0.594		0.048	-0.803	0.00345	ANXA4,ATF4,BAX,CD40,CDK1,COL1A2,COX6A1,EGR1,FOXO1,IDH2,MAT2A,PSMB7,PSME1,RPL21,RPL27A,RPL30,RPL7A,RPS8,SAT1,SQSTM1,STOM,THBS1	5-fluorouracil,AR,Ap1,CALR,CEBPA,CEBPB,CTNNB1,EGR1,HMGB1,Histone h3,JUN,MED1,MYC,NFKBIA,NFkB (complex),NR4A1,RB1,RELA,RNA polymerase II,RXRA,SP1,THBS1,TP53
Saponins p0.01- 2020-06-15 10:21 AM		TRADD		other		0.447		-0.158	0.801	0.00346	CCL2,CXCL8,IL18R1,IRF1,VCAM1	Ap1,FOXO1,HIF1A,HMGB1,IKBKB,IL1B,NFKB1,NFKBIA,NFkB (complex),RELA,SP1,STAT1,STAT3,TNFRSF1A,TRADD,reactive oxygen species
Saponins p0.01- 2020-06-15 10:21 AM		hydrochloric acid		chemical - endogenous mammalian						0.00346	CCL11,CCL2,CCL4,CXCL8,VCAM1	AGER,CSF2,CTNNB1,Creb,EGR1,IL10,IL6,JUN,NFKB1,NFkB (complex),RELA,SP1,STAT1,STAT3,TNF,TP53,hydrochloric acid
Saponins p0.01- 2020-06-15 10:21 AM		PGF		growth factor		0.849		-0.135	1.114	0.00346	CCL2,CCL4,CDK1,CXCL8,DCN,EGR1	AKT1,AR,Ap1,EGR1,ERK1/2,ETS1,FOS,FOXO1,HIF1A,JUN,Jnk,KLF11,MAPK1,NFkB (complex),PGF,PPARG,PPARGC1A,RB1,RELA,SP1,STAT3,TP53,TWIST1
Saponins p0.01- 2020-06-15 10:21 AM		mono-(2-ethylhexyl)phthalate		chemical toxicant		-0.61		-0.162	-0.038	0.00347	ACADVL,BAX,CD36,CEBPA,COX6A1,DDIT4,DGAT1,IDH3A,LPL,N4BP1,PCK1,PPARA,TIMP2,VCL	ADIPOQ,Ap1,CEBPA,CREBBP,CTNNB1,EP300,ESR2,FOS,FOXO1,MYC,NFkB (complex),PPARA,PPARG,PPARGC1A,RELA,RXRA,SP1,SREBF1,STAT1,STAT3,TP53,mono-(2-ethylhexyl)phthalate
Saponins p0.01- 2020-06-15 10:21 AM		FBXO42		other						0.00369	CXCL8,STAT1,VCAM1	Ap1,FBXO42,NFKB1,NFKBIA,NFkB (complex),RELA,SP1
Saponins p0.01- 2020-06-15 10:21 AM		IL4I1		enzyme						0.00369	CCL2,CXCL8,TOB1	Akt,Ap1,FOXO1,FOXO3,IL4I1,IRF3,IgG,NFKBIA,NFkB (complex),SP1,STAT1,STAT3,TP53
Saponins p0.01- 2020-06-15 10:21 AM		PLA2G1B		enzyme						0.00369	CD36,CXCL8,PPARA	Akt,Ap1,FOXO1,FOXO3,NFKB1,NFKBIA,NFkB (complex),PLA2G1B,RELA,SP1,STAT3,TP53
Saponins p0.01- 2020-06-15 10:21 AM		TENM1		transmembrane receptor						0.00369	CHL1,EDNRB,SLC1A4
Saponins p0.01- 2020-06-15 10:21 AM		TPM3		other						0.00369	IGF1,ITGA1,MMP2
Saponins p0.01- 2020-06-15 10:21 AM		poloxamer		chemical reagent						0.00369	CD36,LPL,PPARA	Ap1,NFkB (complex),RELA,poloxamer,vitamin E
Saponins p0.01- 2020-06-15 10:21 AM		rhodioloside		chemical - endogenous non-mammalian						0.00369	BAX,COL1A1,TNFSF11	Ap1,ETS1,Jnk,NFkB (complex),P38 MAPK,PPARG,RELA,SP1,STAT3,rhodioloside
Saponins p0.01- 2020-06-15 10:21 AM		sphingosylphosphocholine		chemical - endogenous mammalian						0.00369	CCL2,TGM1,TGM2	Ap1,CSF2,EGR1,ERK,FOSL1,Jnk,NFkB (complex),PPARG,RELA,SP1,STAT1,STAT3,TP53,sphingosylphosphocholine
Saponins p0.01- 2020-06-15 10:21 AM		HOXA10		transcription regulator		-0.434		0.058	-0.64	0.00373	ALDH1A2,COL15A1,FN1,IDH2,IGFBP5,ITGB3,KRT18,MEIS2,NCAM1,NCF2,PIK3R1,PTGER4,SAT1,TGFBR3,THBD
Saponins p0.01- 2020-06-15 10:21 AM		TSC2		other		-1.145		0.092	-1.429	0.00373	ATF4,ATP6V1G1,BAX,DPP7,EGR1,EMP3,IGFBP5,LGALS3,NFE2L1,PDGFRB,STAT1,VAMP8	AKT1,CTNNB1,FOXO1,NFKBIA,NFkB (complex),PPARGC1A,PTEN,RB1,SP1,STAT1,STAT2,STAT3,STAT6,TP53,TSC2,TWIST1,VDR
Saponins p0.01- 2020-06-15 10:21 AM		Igm		complex		0.44		-0.014	0.471	0.00375	CD22,CD40,CXCL8,EGR1,GRAP2,PDCD4,PIM1,PRDM1	Ap1,CD40LG,FOS,FOXO1,FOXO3,IRF1,IRF3,IgG,Igm,JUN,NFKB1,NFKBIA,NFkB (complex),PI3K (complex),PTPN11,RAS,RELA,SP1,SPI1,STAT1,STAT3
Saponins p0.01- 2020-06-15 10:21 AM		TBX21		transcription regulator		-0.751		-0.026	-0.694	0.00375	CCL4,IL18RAP,IL6ST,PRDM1,PRF1,PTGER4,TNFSF11,ZEB2	FOS,GATA3,HIF1A,IL10,IL17A,IL2,IL4,NFKB1,NFKBIA,NFkB (complex),RELA,SP1,STAT1,STAT3,STAT6,TBX21
Saponins p0.01- 2020-06-15 10:21 AM		TNFSF13B		cytokine		0.392		-0.117	0.697	0.00375	BAX,CCL2,CCL4,CD40,CXCL8,FOXO1,PRDM1,RELB	Ap1,CD40LG,IKBKB,IL2,IRF1,NFKB1,NFKBIA,NFkB (complex),RELA,SP1,STAT1,STAT3,STAT6,TNFSF13B
Saponins p0.01- 2020-06-15 10:21 AM		caffeine		chemical drug		1.6		0.003	1.593	0.00375	CAV1,CCN2,CDK1,CEBPA,CXCL8,EGR1,SMAD2,THBS1	Ap1,EGR1,ERK,ERK1/2,ETS1,FOS,FOSL1,FOSL2,FOXO1,FOXO3,IGF1,JUN,NFkB (complex),P38 MAPK,RELA,SP1,STAT3,TP53,caffeine
Saponins p0.01- 2020-06-15 10:21 AM		trovafloxacin		chemical drug		-0.707		-0.071	-0.508	0.00375	ADRB2,CEBPA,CHFR,CRK,IRF1,MMP13,TGM2,THBS1	HIF1A,IL1B,NFkB (complex),RELA,SP1,STAT3,TNF,TP53,trovafloxacin
Saponins p0.01- 2020-06-15 10:21 AM		MITF		transcription regulator		-1.225		-0.164	-0.538	0.00377	C8orf44-SGK3/SGK3,CAPN3,CD151,CHKA,COL1A1,COL2A1,CXCL8,EDNRB,FN1,FRMD4B,HPGD,ITGA4,LGALS3,NGFR,PPP2CA,PRF1,STX7,VAT1	CREBBP,EP300,MITF,MYC,PPARG,SP1,STAT1
Saponins p0.01- 2020-06-15 10:21 AM		JAG1		growth factor		-1.948		-0.143	-1.578	0.00381	COL1A1,GATA2,ITGB3,NR2F2,PDGFRB,TGFB3,TNC	JAG1,NFKB1,NFkB (complex),NOTCH1,RUNX2,STAT3,TP53
Saponins p0.01- 2020-06-15 10:21 AM		LPL	-0.797	enzyme		0.614		-0.056	0.742	0.00381	CCL2,CD36,CXCL8,LPL,PPARA,THBS1,VCAM1	ADIPOQ,CTNNB1,D-glucose,FOS,FOXO1,FOXO3,HIF1A,JAK2,LPL,NFE2L2,NFKB1,NFKBIA,NFkB (complex),Nr1h,PPARA,PPARG,RELA,SP1,SREBF1,STAT1,STAT3,TP53,cholesterol
Saponins p0.01- 2020-06-15 10:21 AM		NFKBIB		transcription regulator		0.353		-0.058	0.475	0.00381	CASR,CCL2,CD40,CXCL8,EGR1,GNAI2,VCAM1	Ap1,HIF1A,HMGB1,IL1B,NFKB1,NFKBIA,NFKBIB,NFkB (complex),RELA,SP1,STAT3,STAT6,cytokine
Saponins p0.01- 2020-06-15 10:21 AM		carbonyl cyanide m-chlorophenyl hydrazone		chemical toxicant		-1.195		-0.171	-0.747	0.00381	ATF4,CXCL8,DDIT4,GK,RND3,SELP,UBR4
Saponins p0.01- 2020-06-15 10:21 AM		PML		transcription regulator		1.284		-0.006	1.305	0.00387	ANXA4,BAX,CDH2,CEBPE,ELOVL6,IFI35,IFI44L,LPL,MAPK11,PIK3C2A,SQSTM1,STAT1,TAP2,TXN2	CTNNB1,EP300,ESR1,FOXO3,HNF4A,IRF3,IRF7,JUN,MYC,NFkB (complex),PML,PPARG,RUNX1,SMAD3,SNAI1,SP1,SPI1,SREBF1,STAT1,STAT3,TP53
Saponins p0.01- 2020-06-15 10:21 AM		BARX2		transcription regulator						0.00389	DMXL1,FLNA,L1CAM,NCAM1
Saponins p0.01- 2020-06-15 10:21 AM		GFI1B		transcription regulator						0.00389	FOXO1,GATA2,SOCS1,TGFBR3
Saponins p0.01- 2020-06-15 10:21 AM		TAF1		transcription regulator						0.00389	CDK1,GHR,IGF1,TNFSF11
Saponins p0.01- 2020-06-15 10:21 AM		acyclic retinoid		chemical drug		1.165		0.141	0.889	0.00389	COL1A2,PDGFRB,RARB,TIMP2
Saponins p0.01- 2020-06-15 10:21 AM		magnolol		chemical - endogenous non-mammalian						0.00389	BAX,CLEC11A,CXCL8,MMP2	Akt,Ap1,EGR1,ERK,ERK1/2,FOSL1,FOXO1,FOXO3,JUN,Jnk,NFkB (complex),PPARG,RAS,RELA,SP1,STAT3,TP53,magnolol
Saponins p0.01- 2020-06-15 10:21 AM		N-nitro-L-arginine methyl ester		chemical drug		-0.592		-0.002	-0.586	0.00391	BAX,CCL11,CCL2,CCN2,CDK14,COL1A2,CXCL8,FN1,ITGB3,VCAM1	Ap1,ETS1,FOXO1,KLF4,N-nitro-L-arginine methyl ester,NFKB1,NFKBIA,NFkB (complex),P38 MAPK,PPARG,RELA,RHOA,ROCK,SMAD2,SMAD3,SP1,STAT3,YAP1
Saponins p0.01- 2020-06-15 10:21 AM		PLAUR		transmembrane receptor	Inhibited	-2.19		-0.105	-1.961	0.00393	CCL2,FOSL1,ITGB1,ITGB3,MMP2,SOCS1	Ap1,EGR1,ERK,ERK1/2,FN1,FOSL1,IL6,JUN,NFKB1,NFkB (complex),PLAUR,RELA,RUNX2,SMAD2,SMAD3,SP1,STAT3,TP53,VTN
Saponins p0.01- 2020-06-15 10:21 AM		RNASEH2A		enzyme						0.00393	IFI35,IRF1,NMI,PARP9,RSAD2,TRIM21
Saponins p0.01- 2020-06-15 10:21 AM		laminaran		chemical drug		0		-0.176	0.43	0.00393	CCL4,CLEC4E,CXCL8,IFI44L,RSAD2,TNC
Saponins p0.01- 2020-06-15 10:21 AM		zoledronic acid		chemical drug		0.896		0.055	0.763	0.00393	CCN1,CXCL8,LPAR1,MMP2,NCAM1,TNFSF11	AKT1,Ap1,CEBPB,CSF2,EGR1,FOXO1,FOXO3,IL10,NFKB1,NFkB (complex),NOTCH1,PPARGC1A,RB1,RELA,SP1,STAT1,STAT3,TP53,TWIST1,Vegf,prostaglandin E2,zoledronic acid
Saponins p0.01- 2020-06-15 10:21 AM		Histone h4		group						0.00396	AKAP12,CCL4,CD40,CDK1,CHFR,CXCL8,GAS1,IRF1,KDM5B,RARB,SFRP1,TNFSF11,VCAM1	Ap1,Creb,HIF1A,Hdac,Histone h4,IL1B,NFKB1,NFKBIA,NFkB (complex),RELA,SP1,STAT3,TP53,VDR
Saponins p0.01- 2020-06-15 10:21 AM		SH3TC2		other		1.342		-0.159	1.697	0.00405	ACLY,CYP51A1,EGR1,LSS,SQLE
Saponins p0.01- 2020-06-15 10:21 AM		dasatinib		chemical drug	Activated	2.222		0.057	2.095	0.00405	CCN1,CCN2,COL1A1,COL1A2,FN1	Ap1,BIRC5,CDKN2A,FOS,FOSL2,JUN,NFKB1,NFkB (complex),PTK2,RB1,SMAD3,SP1,STAT1,STAT3,TEAD,TP53,YAP/TAZ,YAP1,dasatinib
Saponins p0.01- 2020-06-15 10:21 AM		succinic acid		chemical - endogenous mammalian		0.447		-0.032	0.518	0.00405	ADAMTSL5,CA4,CCDC80,COL1A1,IGFBP4
Saponins p0.01- 2020-06-15 10:21 AM		AGPAT1		enzyme						0.00408	FOXO1,IGF1
Saponins p0.01- 2020-06-15 10:21 AM		AMOT		other						0.00408	CCN1,CCN2	AMOT,CTNNB1,JUN,MRTFA,MRTFB,NFkB (complex),TAZ,TEAD1,TEAD2,TEAD3,TEAD4,TP73,YAP1
Saponins p0.01- 2020-06-15 10:21 AM		AMOTL1		other						0.00408	CCN1,CCN2	AMOTL1,CTNNB1,JUN,MRTFA,MRTFB,NFKB1,NFKBIA,NFkB (complex),RELA,SP1,STAT3,TP73,YAP1
Saponins p0.01- 2020-06-15 10:21 AM		AMOTL2		other						0.00408	CCN1,CCN2
Saponins p0.01- 2020-06-15 10:21 AM		BCS1L		other						0.00408	ATF4,PPARA
Saponins p0.01- 2020-06-15 10:21 AM		BMP1	-0.468	peptidase						0.00408	DCN,OGN
Saponins p0.01- 2020-06-15 10:21 AM		CHIA		enzyme						0.00408	CCL2,CXCL8	Akt,Ap1,CHIA,FOXO1,FOXO3,IL13,NFkB (complex),PPARG,RELA,SP1,STAT3,STAT6,TP53
Saponins p0.01- 2020-06-15 10:21 AM		DGKH		kinase						0.00408	CCL2,CXCL8	Ap1,DGKH,FOS,FOSL2,JUN,Jnk,NFkB (complex),PPARG,RELA,SP1,STAT3,TP53
Saponins p0.01- 2020-06-15 10:21 AM		EEF1D		translation regulator						0.00408	COL2A1,ITGA4
Saponins p0.01- 2020-06-15 10:21 AM		EMP2	-0.784	other						0.00408	CAV1,ITGA5
Saponins p0.01- 2020-06-15 10:21 AM		FREM1		other						0.00408	FREM2,NPNT
Saponins p0.01- 2020-06-15 10:21 AM		Fascin		group						0.00408	CCN1,CCN2	F Actin,Fascin,NFKB1,NFKBIA,NFkB (complex),RELA,SP1,STAT3,YAP1
Saponins p0.01- 2020-06-15 10:21 AM		G protein beta gamma		complex						0.00408	CCN1,CCN2	CTNNB1,G protein beta gamma,JUN,MRTFA,MRTFB,NFKB1,NFKBIA,NFkB (complex),RELA,SP1,STAT3,TP73,YAP1
Saponins p0.01- 2020-06-15 10:21 AM		G141		chemical reagent						0.00408	ADAMTS5,MMP13
Saponins p0.01- 2020-06-15 10:21 AM		GZMA		peptidase						0.00408	CCL2,CXCL8	ETS1,F2R,GZMA,NFKB1,NFkB (complex),RELA,YAP1
Saponins p0.01- 2020-06-15 10:21 AM		Ggtase I		complex						0.00408	CCN1,CCN2	CTNNB1,Ggtase I,JUN,MRTFA,MRTFB,TP73,YAP1
Saponins p0.01- 2020-06-15 10:21 AM		Gα12/13		group						0.00408	IGF1,MMP13
Saponins p0.01- 2020-06-15 10:21 AM		HSPB3		other						0.00408	CCL2,CXCL8
Saponins p0.01- 2020-06-15 10:21 AM		ITGBL1	-0.977	other						0.00408	CDH11,TNFSF11
Saponins p0.01- 2020-06-15 10:21 AM		LAMTOR2	0.43	other						0.00408	LAMTOR1,LAMTOR3
Saponins p0.01- 2020-06-15 10:21 AM		S-adenosylhomocysteine		chemical - endogenous mammalian						0.00408	COL1A1,COL1A2
Saponins p0.01- 2020-06-15 10:21 AM		SUCO		other						0.00408	COL1A1,COL1A2
Saponins p0.01- 2020-06-15 10:21 AM		TSIX		other						0.00408	COL1A1,COL1A2
Saponins p0.01- 2020-06-15 10:21 AM		cibacron blue F 3GA		chemical reagent						0.00408	CXCL8,THBS1	FOS,JUN,MAPK3,NFkB (complex),PGR,STAT3,cibacron blue F 3GA
Saponins p0.01- 2020-06-15 10:21 AM		ergosterol-5,8-peroxide		chemical - endogenous mammalian						0.00408	CCN2,VCAM1	Ap1,EGR1,ERK1/2,NFkB (complex),RELA,SP1,ergosterol-5,8-peroxide
Saponins p0.01- 2020-06-15 10:21 AM		etodolac		chemical drug						0.00408	CD36,THBS1
Saponins p0.01- 2020-06-15 10:21 AM		methoxyacetic acid		chemical toxicant						0.00408	PDE4D,SQSTM1
Saponins p0.01- 2020-06-15 10:21 AM		mycophenolate mofetil		chemical drug						0.00408	CCL2,FN1	Ap1,CEBPB,IL1,NFKB1,NFkB (complex),RELA,SP1,STAT3,TP53,mycophenolate mofetil,prostaglandin E2
Saponins p0.01- 2020-06-15 10:21 AM		taurochenodeoxycholate		chemical - endogenous mammalian						0.00408	HPGD,NR0B2
Saponins p0.01- 2020-06-15 10:21 AM		trapidil		chemical drug						0.00408	PDGFRB,PIM1
Saponins p0.01- 2020-06-15 10:21 AM		CNTF		cytokine		0.492		-0.036	0.572	0.0041	CEBPD,CXCL8,EGR1,IL6ST,IRF1,NGFR,PDE10A,SOCS1,STAT1	CNTF,CREB1,FOS,IRF1,JAK2,LIF,NFKB1,NFkB (complex),PRL,SP1,STAT1,STAT2,STAT3,STAT5a/b,STAT6,TP53,VDR
Saponins p0.01- 2020-06-15 10:21 AM		SMARCA2		transcription regulator		0.816		-0.09	1.037	0.0041	CD36,COL11A1,CXCL13,CYLD,FKBP5,IGFBP5,PCK1,PHEX
Saponins p0.01- 2020-06-15 10:21 AM		FOSL2		transcription regulator		-0.506		-0.121	-0.237	0.00422	COL1A2,CXCL8,FOSL1,HPGD,MMP13,MMP2,RELB	Ap1,ESR1,ESR2,ETS1,FOS,FOSL2,JUN,JUNB,JUND,NFkB (complex),Nfat (family),RELA,SP1,STAT3,TNF,TP53
Saponins p0.01- 2020-06-15 10:21 AM		oblimersen		biologic drug		0.378		-0.171	0.831	0.00422	CEBPD,CXCL8,EFNB2,IFI35,N4BP1,RSAD2,STAT1
Saponins p0.01- 2020-06-15 10:21 AM		mycophenolic acid		chemical drug	Inhibited	-2.985		-0.118	-2.633	0.00443	ADRB2,AKAP12,CCL2,CCN1,CCN2,CXCL8,FN1,MMP13,USP53	Ap1,CTNNB1,EDN1,EP300,ETS1,FOS,FOSL2,HIF1A,JUN,NFKBIA,NFkB (complex),P38 MAPK,RAC1,SP1,STAT3,SYK,TP53,mycophenolic acid
Saponins p0.01- 2020-06-15 10:21 AM		EFNA4		kinase		-0.896		0.044	-1.003	0.00445	CCN2,CRABP2,FOSL1,IRF1,KRT18,TGM1
Saponins p0.01- 2020-06-15 10:21 AM		IRS2		enzyme		-0.115		-0.028	-0.055	0.00445	ACLY,CEBPA,EGR1,GCKR,LPL,PCK1	AKT1,AR,CEBPA,CREB1,CTNNB1,EGR1,FOS,FOXO1,IRS1,IRS2,Insulin,JUN,NFkB (complex),NR3C1,PPARG,PPARGC1A,PTPN11,RNA polymerase II,SIRT1,SMAD3,SP1,SPI1,STAT1,TP53,TWIST1
Saponins p0.01- 2020-06-15 10:21 AM		ribavirin		chemical drug	Activated	2.236		-0.107	2.475	0.00445	CXCL8,HERC5,IFI44L,IRF1,RSAD2,STAT1	EIF2AK2,FOS,IFNG,IL10,IRF1,IRF3,NFKB1,NFkB (complex),RELA,SP1,STAT1,STAT2,STAT3,STAT6,TP53,VDR,ribavirin
Saponins p0.01- 2020-06-15 10:21 AM		WBP2		transcription regulator	Inhibited	-2.331		-0.043	-2.183	0.00448	COL6A3,COLEC12,COLGALT2,CXCL8,EGR1,GGT5,HNMT,ITGB3,JDP2,MOB3A,NKIRAS2,SPRY1
Saponins p0.01- 2020-06-15 10:21 AM		MAP2K1/2		group		0.507		-0.126	0.836	0.00449	CCL4,CCN2,CDK1,EGR1,ELN,FOSL1,KLF5,PPARA	Ap1,CTNNB1,EGR1,ERK,ERK1/2,FOS,FOSL1,JUND,MAP2K1/2,NFKB1,NFkB (complex),RELA,SMAD3,SMAD7,SP1,STAT1,STAT3,TP53
Saponins p0.01- 2020-06-15 10:21 AM		TRAF6		enzyme		-0.03		-0.157	0.406	0.00449	CCL2,CXCL13,CXCL8,CYLD,MAT2A,MMP13,NCF2,RELB	Ap1,CHUK,FOS,FOSL2,FOXO1,HMGB1,Immunoglobulin,JUN,NFKB1,NFKBIA,NFKBIE,NFkB (complex),RELA,RELB,SP1,STAT3,TP53,TRAF6
Saponins p0.01- 2020-06-15 10:21 AM		lipoteichoic acid		chemical - endogenous non-mammalian		0.61		-0.155	0.981	0.00449	ANTXR2,CCL2,CCR1,CXCL8,MMP2,SELP,TLR7,TNFSF11	FOS,IL10,IL17A,IL6,JUN,NFKB1,NFKBIA,NFkB (complex),Nfat (family),PTAFR,RELA,SP1,STAT1,STAT3,TP53,lipoteichoic acid
Saponins p0.01- 2020-06-15 10:21 AM		MKNK1		kinase	Inhibited	-2.534		-0.185	-1.956	0.00451	CCN1,DPYSL3,FLNA,GNAI1,LAMC1,PREP,RAB3A,SERPINH1,SFRP1,SMAD2
Saponins p0.01- 2020-06-15 10:21 AM		PAX5		transcription regulator		1.746		0.009	1.723	0.00467	BLK,CD22,CD40,FN1,MMP2,PRDM1,PYGL
Saponins p0.01- 2020-06-15 10:21 AM		telmisartan		chemical drug		-1.026		0.023	-1.086	0.00467	BAX,CCL2,CCN1,CCN2,LPL,MRC1,PPARA	Akt,Ap1,CEBPA,FOXO1,FOXO3,Insulin,NFE2L2,NFKB1,NFKBIA,NFkB (complex),NR3C1,PPARG,RELA,RXRA,SMAD3,SP1,SREBF1,STAT3,TP53,palmitic acid,telmisartan
Saponins p0.01- 2020-06-15 10:21 AM		cholecalciferol		chemical - endogenous mammalian		-1.306		-0.101	-0.994	0.00471	CCL2,CD209,CD40,CEBPA,CEBPD,COL1A1,IGF1,NR0B2,PDGFRB,RGS1,TNFSF11	Ap1,CCL2,CEBPA,CEBPB,EGR1,EP300,FOS,IRF3,Jnk,NFkB (complex),PPARG,PTH,RB1,RELA,RNA polymerase II,RUNX2,SMAD2,SMAD3,SP1,STAT3,TP53,cholecalciferol
Saponins p0.01- 2020-06-15 10:21 AM		suramin		chemical drug		-0.218		0.006	-0.231	0.00471	CCL2,CD40,CDH2,CXCL8,LOX	Ap1,CD40,ETS1,FOS,HIF1A,HMGB1,IFNG,IRF1,KLF11,MAPK1,NFKB1,NFKBIA,NFkB (complex),RELA,SP1,STAT1,STAT3,TP53,histamine,suramin
Saponins p0.01- 2020-06-15 10:21 AM		urethane		chemical toxicant		-0.692		-0.048	-0.586	0.00471	ARG1,CEBPA,PTGES,PTGS1,SFRP1	Ap1,JUN,NFkB (complex),RAS,RELA,SP1,STAT3,TNF,TP53,urethane
Saponins p0.01- 2020-06-15 10:21 AM		ADRB3		g-protein coupled receptor		1.715		-0.103	1.891	0.00479	ADRB2,CCL2,CXCL12,EGR1	ADIPOQ,ADRB3,Ap1,CEBPB,CTNNB1,Creb,ESR2,ETS1,FOS,FOSL1,JUN,Mapk,NFKB1,NFkB (complex),NOS3,P38 MAPK,PPARA,PPARG,SP1,STAT3,cyclic AMP
Saponins p0.01- 2020-06-15 10:21 AM		DSP		other	Activated	2		0.087	1.825	0.00479	CEBPA,COL1A1,COL1A2,LPL	CTNNB1,DSP,MYC,NFkB (complex),SMAD3,SNAI2,TP53
Saponins p0.01- 2020-06-15 10:21 AM		EMD		other		0		0.107	-0.214	0.00479	EGR1,IRF1,STAT1,TGM1	EMD,MRTFA,SRF,TEAD,TEAD1,YAP1
Saponins p0.01- 2020-06-15 10:21 AM		SULF2		enzyme						0.00479	ADAMTS5,COL2A1,MMP13,MMP2	Akt,Ap1,CTNNB1,CXCL12,EGR1,ERK1/2,ESR2,FOS,FOXO1,FOXO3,JUN,MYC,NFkB (complex),RELA,SMAD2,SMAD3,SNAI2,SP1,STAT3,SULF2,TP53
Saponins p0.01- 2020-06-15 10:21 AM		MAPK3		kinase		-0.715		-0.127	-0.363	0.00479	CXCL8,EGR1,FN1,FOSL1,ITGB1,LEPROT,PTGES,THBS1,TNFSF11	Ap1,ERK,ESR2,ETS1,FOS,FOSL1,FOSL2,JUN,MAPK3,NFKB1,NFKBIA,NFkB (complex),RELA,SP1,STAT1,STAT3,TP53
Saponins p0.01- 2020-06-15 10:21 AM		MYOCD		transcription regulator		-0.167		-0.087	0.086	0.00479	ATF4,ATP2A2,CALD1,CNN1,COL1A1,COL1A2,COL2A1,FN1,VCAN	FOS,MRTFA,MRTFB,MYOCD,SRF
Saponins p0.01- 2020-06-15 10:21 AM		NR1H3		ligand-dependent nuclear receptor		-1.727		-0.026	-1.682	0.00483	ADRB2,CCL2,CCL4,CCR1,CD40,CDK1,CLEC4E,CYTIP,GRAP2,HK1,ITGB3,LAG3,LPL,NR0B2,NUSAP1,SOCS1,VCAN	AKT1,Ap1,EGR1,ERK1/2,FOXO1,NFE2L2,NFkB (complex),NR1H3,Nr1h,PPARG,PPARGC1A,RELA,RXRA,SP1,SREBF1,TP53,TWIST1,cholesterol
Saponins p0.01- 2020-06-15 10:21 AM		filgrastim		biologic drug	Inhibited	-2.197		0.044	-2.429	0.00484	CCL4,CXCL8,DLC1,DPYSL3,FKBP5,GRINA,HERC5,HPGD,IL18R1,IL18RAP,ITGA4,LGALS3,LGALS8,LPAR6,LTB4R,MAP2K6,MYO10,NCOA4,PDE4D,PSME1,RELB,RGS1,RSAD2,SOCS1,SQSTM1,SSBP3,STAT1,XAF1
Saponins p0.01- 2020-06-15 10:21 AM		EFNA3		kinase		-0.816		0.039	-0.911	0.00501	CCN2,CRABP2,FOSL1,IRF1,KRT18,TGM1
Saponins p0.01- 2020-06-15 10:21 AM		oleic acid		chemical - endogenous mammalian		-0.475		-0.049	-0.323	0.00502	ARG1,ATF4,BAX,CD36,CXCL8,EGR1,IGF1,LPL,PCK1,PPARA,VCAM1	Akt,Ap1,D-glucose,FOXO1,FOXO3,HIF1A,NFE2L2,NFkB (complex),PPARG,RELA,RXRA,SP1,SREBF1,TP53,oleic acid,palmitic acid,vitamin E
Saponins p0.01- 2020-06-15 10:21 AM		VHL		transcription regulator		-0.073		0.069	-0.24	0.00504	ATF4,CAV1,CCN2,CDH2,CLDN4,CNN1,CXCL12,FLCN,FN1,ITGA5,LOX,VCAM1	AR,Ap1,CTNNB1,EGR1,EP300,EPAS1,ERK1/2,FOXO1,HIF1A,JUN,MYC,NFkB (complex),RB1,RELA,SMAD3,SP1,STAT3,TP53,VEGFA,VHL,YAP1
Saponins p0.01- 2020-06-15 10:21 AM		GATA3		transcription regulator		0.959		-0.016	1.014	0.00509	CCL4,CCR1,CDH2,CEBPA,CRABP2,CTLA4,DRAM2,ELOVL6,FN1,IL18RAP,LOX,MYO10,PPARA,PTGER4,PTGS1,TGM1,VCAM1,ZEB2	Akt,Ap1,CTNNB1,FOXO1,FOXO3,GATA3,HIF1A,IFNG,IL10,IRF1,JUN,NFKB1,NFKBIA,NFkB (complex),RELA,SMAD2,SMAD3,SP1,STAT1,STAT3,TP53,Tgf beta,VHL
Saponins p0.01- 2020-06-15 10:21 AM		gentamicin		chemical drug	Activated	2.393		-0.045	2.585	0.00509	BAX,CA4,CCL2,CHKA,CIPC,CSRP2,EGR1,EXOC3,GATM,GHR,GUK1,IRF1,KYNU,NEURL3,NR1D2,SQSTM1,VAT1,VCAM1	CAT,FOXO1,HMGB1,Histone h3,MED1,NFKBIA,NFkB (complex),RELA,RNA polymerase II,SP1,STAT3,TP53,gentamicin
Saponins p0.01- 2020-06-15 10:21 AM		HSD11B2		enzyme						0.00512	ATP2A2,CCN2,COL1A1	Ap1,Creb,FOS,HSD11B2,NFKB1,NFkB (complex),NR3C1,NR3C2,RELA,RUNX2,glucocorticoid
Saponins p0.01- 2020-06-15 10:21 AM		ITGA4	-0.709	transmembrane receptor						0.00512	ITGA4,ITGA5,MMP2	FN1,ITGA4,NFKB1,NFkB (complex),PTK2,SMAD2,SMAD3,STAT3,TP53,YAP1
Saponins p0.01- 2020-06-15 10:21 AM		ITGB5		other						0.00512	COL1A2,MMP13,MMP2	AHR,ITGB5,NFKB1,NFKBIA,NFkB (complex),PTK2,RELA,RUNX2,SMAD2,SMAD3,SP1,STAT3,TP53,VTN,YAP1
Saponins p0.01- 2020-06-15 10:21 AM		LCOR		transcription regulator						0.00512	CYP26B1,FKBP5,IGFBP4
Saponins p0.01- 2020-06-15 10:21 AM		LGALS8	0.619	other						0.00512	CCL2,CXCL8,VWF	AKT1,Ap1,EGR1,ERK1/2,FOXO1,Jnk,LGALS8,NFKB1,NFKBIA,NFkB (complex),PPARG,PPARGC1A,RELA,SP1,STAT3,TP53,TWIST1
Saponins p0.01- 2020-06-15 10:21 AM		NFKBIE		transcription regulator						0.00512	CCL2,CXCL8,VCAM1	Ap1,NFKB1,NFKBIA,NFKBIE,NFkB (complex),RELA,SP1,STAT3
Saponins p0.01- 2020-06-15 10:21 AM		PHLPP2		enzyme						0.00512	MMP2,PRKCE,SQSTM1
Saponins p0.01- 2020-06-15 10:21 AM		STX3		transporter						0.00512	FNTA,RPL30,VCAN
Saponins p0.01- 2020-06-15 10:21 AM		beraprost		chemical drug						0.00512	CCL2,COL1A1,FN1
Saponins p0.01- 2020-06-15 10:21 AM		cortistatin A		chemical reagent						0.00512	CEBPA,IRF1,IRF8
Saponins p0.01- 2020-06-15 10:21 AM		gossypol		chemical drug						0.00512	ATF4,CXCL8,SAT1	CEBPA,CEBPB,JUN,MYC,SP1,TP53,gossypol
Saponins p0.01- 2020-06-15 10:21 AM		SERPINF1		other		1.342		0.012	1.315	0.00516	BAX,CCN2,CEBPA,CXCL8,LOXL1,SELP,THBS1	Akt,Ap1,CEBPA,CEBPB,EGR1,ERK,ERK1/2,FOSL1,FOXO1,FOXO3,JUN,MYC,NFKB1,NFKBIA,NFkB (complex),RELA,SERPINF1,SP1,STAT3,TP53
Saponins p0.01- 2020-06-15 10:21 AM		IL7R		transmembrane receptor		0.868		-0.089	1.06	0.00517	APLP2,CXCL8,IGHM,PIM1,PRKCE,SPON1,TJP3,TNFSF11,VCAM1	Ap1,FOXO1,FOXO3,IL7R,JUN,PI3K (complex),STAT3
Saponins p0.01- 2020-06-15 10:21 AM		puromycin aminonucleoside		chemical reagent		-1.938		-0.098	-1.632	0.00518	ADAMTS1,BAX,CD36,CLDN4,EFEMP2,EMP3,ITGB1,LGALS3,MRC1,TSPAN8	FOXO1,KLF4,NFKB1,NFkB (complex),PPARG,RHOA,puromycin aminonucleoside
Saponins p0.01- 2020-06-15 10:21 AM		CISH		other		-0.113		0.075	-0.325	0.00533	CA4,CCL4,CLEC4E,HCAR2,NCAM1,PRDM1,PRF1,SQSTM1	CISH,IL4,NFKB1,NFKBIA,NFkB (complex),RELA,SP1,STAT1,STAT3,STAT6
Saponins p0.01- 2020-06-15 10:21 AM		FGF7		growth factor		-0.449		-0.103	-0.162	0.00533	CEBPA,CEBPD,HPRT1,IRF1,MMP13,MMP2,SI,STAT1	Ap1,CTNNB1,ERK,ETS1,FGF7,FOSL1,JUN,NFKB1,NFKBIA,NFkB (complex),P38 MAPK,RAC1,RAS,RELA,SP1,STAT3,TP53
Saponins p0.01- 2020-06-15 10:21 AM		GNA14		enzyme						0.00533	ADAMTS1,AKAP12,ARG1,CNN1,CXCL8,ENPP1,SELENBP1,STAT1
Saponins p0.01- 2020-06-15 10:21 AM		LGALS1		other		-0.822		-0.107	-0.524	0.00533	ANK3,CTLA4,FN1,GPAT3,IGHM,LGALS3,MMP13,MMP2	Ap1,CEBPB,EGR1,ERK,ERK1/2,FOSL1,IL6,JUN,LGALS1,NFKB1,NFkB (complex),RAS,RELA,SP1,STAT3,TP53,prostaglandin E2
Saponins p0.01- 2020-06-15 10:21 AM		IFRD1		other		0.492		0.089	0.295	0.00545	CCN2,CRABP2,DGAT1,HK1,IGF1
Saponins p0.01- 2020-06-15 10:21 AM		PTH1R		g-protein coupled receptor		-0.772		-0.062	-0.638	0.00545	CDK1,COL1A1,MMP13,PHEX,TNFSF11	Ap1,CREB1,EGR1,ERK1/2,FOS,FOXO1,NFkB (complex),PTH1R,PTHLH,RB1,RELA,SP1,STAT3,STAT6,genistein
Saponins p0.01- 2020-06-15 10:21 AM		TIRAP		other		-1.458		-0.105	-1.229	0.00545	CCL4,CD40,CXCL8,IRF1,VCAM1	Ap1,HMGB1,IRF1,MYD88,NFKB1,NFKBIA,NFkB (complex),RELA,SOCS1,SP1,STAT1,STAT2,STAT3,STAT6,TIRAP,TLR4,cytokine
Saponins p0.01- 2020-06-15 10:21 AM		betulinic acid		chemical drug	Activated	2		0.105	1.789	0.00545	BAX,CXCL12,MMP2,SELP,TIMP2	Akt,Ap1,EGR1,EP300,FOXO1,FOXO3,HIF1A,IL1B,NFKB1,NFKBIA,NFkB (complex),RB1,RELA,SP1,STAT3,TNF,TP53,betulinic acid
Saponins p0.01- 2020-06-15 10:21 AM		TCF12		transcription regulator		0.913		0.037	0.805	0.00555	CD3G,CNOT9,FN1,FOXO1,IL18R1,IL18RAP,ITGA4,LCK,NGFR,VIPR2	CREBBP,EP300,MYC,PPARG,SP1,STAT1,TCF12,TCF3
Saponins p0.01- 2020-06-15 10:21 AM		SNCA		enzyme		1.748		-0.033	1.87	0.00556	ARHGEF28,BAX,CCDC80,CCL2,CDH6,CHL1,CHMP4B,COLGALT2,DHRS3,HMCN2,HSBP1,IGF1,IRF1,LRRK2,NCF2,PCDHAC2,PSD,RAB3A,RSAD2,SRPX2,TRIM3,UGT1A1	Ap1,CREBBP,EP300,MYC,NFKB1,NFKBIA,NFkB (complex),PPARG,RELA,SNCA,SP1,STAT1,STAT2,STAT3,STAT6,VDR
Saponins p0.01- 2020-06-15 10:21 AM		ALB		transporter		0.372		-0.107	0.554	0.00562	CCL2,COL1A1,CXCL8,EDNRA,EDNRB,SQSTM1	AGT,ALB,Ap1,EGR1,FOS,FOSL1,FOXO1,FOXO3,IFNG,IRF1,JUN,Mapk,NFE2L2,NFKB1,NFkB (complex),Pkc(s),SP1,SREBF1,STAT1,STAT3,TP53,palmitic acid
Saponins p0.01- 2020-06-15 10:21 AM		CRP		other		0.549		-0.078	0.699	0.00562	CCL2,CD40,CXCL8,EGR1,LPL,PSMB7	AKT1,Ap1,CRP,ESR1,FOXO1,JUN,LEP,LPL,NFKB1,NFKBIA,NFkB (complex),Nfat (family),PPARG,PPARGC1A,RELA,RELB,SP1,STAT6,TNFSF13B,TP53,TWIST1
Saponins p0.01- 2020-06-15 10:21 AM		SKIL		transcription regulator	Inhibited	-2.433		-0.087	-2.22	0.00562	CDH11,COL1A2,CXCL12,SLC44A1,THBS2,VAT1
Saponins p0.01- 2020-06-15 10:21 AM		BMP4		growth factor		-1.104		-0.106	-0.715	0.00568	ALDH1A2,CCL11,CCN1,CEBPA,CNN1,COL2A1,GATA2,ITGA4,L1CAM,MMP13,NCAM1,NGFR,SALL3,SULF1,TGM2,TNFSF11	Ap1,BMP4,CTNNB1,ESR1,ESR2,ETS1,Jnk,NFKB1,NFKBIA,NFkB (complex),P38 MAPK,PPARG,RARA,RELA,SP1,STAT3,TP53,beta-estradiol
Saponins p0.01- 2020-06-15 10:21 AM		CpG ODN 1668		chemical reagent		1.45		-0.151	1.812	0.00568	CCL4,CD40,CXCL8,PRDM1,SOCS1,STAT1,TLR7	CpG ODN 1668,IFNB1,IL10,IRF1,IRF3,IRF7,Ifn,NFKB1,NFkB (complex),RELA,STAT1,STAT2,STAT3,STAT5a/b,STAT6,TLR9
Saponins p0.01- 2020-06-15 10:21 AM		SIRT6		enzyme		-1.406		0.081	-1.582	0.00568	CXCL8,ELOVL6,IGF1,LSS,NPNT,PCK1,PLCB1	AR,Akt,Ap1,CTNNB1,EGR1,ESR1,FOXO1,FOXO3,HNF4A,NFKBIA,PPARG,PTEN,RB1,RELA,RNA polymerase II,RXRA,SIRT1,SIRT6,SP1,SREBF1,TP53
Saponins p0.01- 2020-06-15 10:21 AM		BRAF		kinase		-0.651		-0.071	-0.497	0.00579	CD40,CDK1,CXCL8,EGR1,ITGB1,NGFR,RND3,THBS1	Ap1,BRAF,ETS1,FOS,FOXO1,HIF1A,IL6,JUN,MAPK3,Mek,NFKB1,NFkB (complex),P38 MAPK,PGR,SMAD2,SP1,STAT3,VEGFA
Saponins p0.01- 2020-06-15 10:21 AM		7-ketocholesterol		chemical - endogenous mammalian		1		-0.037	1.074	0.00581	BAX,CXCL8,EGR1,GNAI1	7-ketocholesterol,AHR,Akt,Ap1,EIF2AK2,FOXO1,FOXO3,IRF1,IRF3,KLF4,NFE2L2,NFKB1,NFkB (complex),PPARG,RELA,RHOA,SP1,STAT1,STAT2,STAT3,STAT6,TP53,VDR,estrogen receptor,tetrachlorodibenzodioxin
Saponins p0.01- 2020-06-15 10:21 AM		S-(2,3-bispalmitoyloxypropyl)-cysteine-GDPKHPKSF		chemical reagent		0.689		-0.146	0.974	0.00581	CCL2,CCL4,CD40,CXCL8	ATF2,Ap1,CCL5,HIF1A,IL1B,IL6,JUN,NFKB1,NFKBIA,NFkB (complex),RELA,S-(2,3-bispalmitoyloxypropyl)-cysteine-GDPKHPKSF,SP1,STAT1,STAT3,TRAF6
Saponins p0.01- 2020-06-15 10:21 AM		ammonium chloride		chemical drug		1		-0.092	1.185	0.00581	CD151,CTLA4,FOXO1,SQSTM1	26s Proteasome,ESR1,JUN,NFKB1,STAT1,TP53,ammonium chloride
Saponins p0.01- 2020-06-15 10:21 AM		TRAF3	0.588	enzyme		0.333		0.05	0.185	0.006	ANXA4,CCR1,CHKA,CXCL12,CXCL13,FFAR2,PDE8A,PYGL,RELB	Ap1,CHUK,HTT,IKBKE,IKBKG,IRF3,IRF7,JUN,NCOR2,NFKB1,NFKBIA,NFKBIB,NFKBIE,NFkB (complex),RELA,RELB,STAT3,TRAF2,TRAF3
Saponins p0.01- 2020-06-15 10:21 AM		nocodazole		chemical reagent		-0.955		-0.028	-0.88	0.006	CAV1,CDK1,CHFR,FLNA,MAP2K6,PIM1,PPP2CA,PRKCE,ZAP70	Ap1,CEBPA,CEBPB,EGR1,JUN,MYC,NFKB1,NFkB (complex),PRKCE,RELA,SP1,SRC,STAT1,TP53,nocodazole
Saponins p0.01- 2020-06-15 10:21 AM		PRKCA		kinase		0.343		-0.093	0.647	0.00605	CAV1,CCL2,CCN2,COL1A1,EGR1,FN1,LPL,RSAD2,SDCBP,SELP,VCAM1	Ap1,CTNNB1,EGR1,ERK1/2,FOXO1,Jnk,NFKB1,NFKBIA,NFkB (complex),NOS3,PPARG,PRKCA,PRKG1,RELA,SMAD3,SP1,STAT3
Saponins p0.01- 2020-06-15 10:21 AM		alitretinoin		chemical drug	Inhibited	-2.097		-0.078	-1.823	0.00614	CD36,CEBPE,CXCL13,CYP26A1,CYP4F3,FN1,GK,IRF1,NR0B2,PPARA,PTGIS,RARB,STRA6	Ap1,CEBPB,CTNNB1,EP300,FOXO1,HIF1A,IL1B,MYC,NCOR2,NFkB (complex),NR4A1,PPARG,RARA,RARG,RELA,RXRA,SP1,STAT1,STAT3,alitretinoin
Saponins p0.01- 2020-06-15 10:21 AM		DNMT3B		enzyme		0.437		0.081	0.147	0.00616	ATP2A2,BATF3,CD36,CDK1,CHFR,DLC1,EDNRA,FOXF2,GUCY1A1,MID1,PLAAT3,SFRP5,ST14,STAT1
Saponins p0.01- 2020-06-15 10:21 AM		PRKCB		kinase		0.527		-0.111	0.793	0.00625	BAX,CCL11,CD40,EGR1,FN1,MMP2,RELB	Ap1,EGR1,ERK1/2,ETS1,Jnk,NFKB1,NFKBIA,NFkB (complex),P38 MAPK,PPARG,PRKCB,RELA,SP1,STAT3
Saponins p0.01- 2020-06-15 10:21 AM		EIF2AK4		kinase		1.452		-0.113	1.7	0.00627	ATF4,ATG3,EGR1,MOG,PRDM1
Saponins p0.01- 2020-06-15 10:21 AM		IFT88		other	Inhibited	-2.213		0.037	-2.295	0.00627	ACLY,CEBPA,COL1A2,CYP51A1,LSS	CTNNB1,IFT88,MYC,NFkB (complex),SMAD3,SNAI2,TP53
Saponins p0.01- 2020-06-15 10:21 AM		NRXN1		transporter						0.00627	CXCL12,F11R,FBLN5,THBS1,TNC
Saponins p0.01- 2020-06-15 10:21 AM		UXT		transcription regulator		1.432		0.127	1.151	0.00627	CTLA4,CXCL8,FKBP5,HPGD,KRT18
Saponins p0.01- 2020-06-15 10:21 AM		irbesartan		chemical drug						0.00627	CCL2,CD36,ITGB3,SMAD2,VCAM1	Ap1,ETS1,FOS,FOSL1,FOXO1,HMGB1,JUN,Mapk,NFKB1,NFkB (complex),P38 MAPK,SP1,STAT1,STAT3,irbesartan,reactive oxygen species
Saponins p0.01- 2020-06-15 10:21 AM		EFNA5		kinase		-0.816		0.056	-0.953	0.00628	CCN2,CRABP2,FOSL1,IRF1,KRT18,TGM1	AR,EFNA5,EGFR,HIF1A,JUN,SP1,STAT3
Saponins p0.01- 2020-06-15 10:21 AM		ZMPSTE24		peptidase		-0.115		0.092	-0.339	0.00628	DDIT4,ETNPPL,GHR,IGF1,IGFBP5,SOCS1	FOXO1,FOXO3,IGF1,NFkB (complex),SP1,TP53,ZMPSTE24
Saponins p0.01- 2020-06-15 10:21 AM		Brd4		kinase	Inhibited	-2.138		-0.161	-1.683	0.00629	COL1A1,COL1A2,COL5A2,COL6A3,EDNRB,LCK,LGALS3,LOX	Brd4,CTNNB1,JUN,MYC,SP1,STAT3,TP53
Saponins p0.01- 2020-06-15 10:21 AM		E. coli lipopolysaccharide		chemical - endogenous non-mammalian		0.006		-0.169	0.472	0.00629	CCL2,CCL4,CCN1,CD40,CEBPA,CEBPD,CXCL8,VCAM1	Ap1,E. coli lipopolysaccharide,FOS,HIF1A,IL1,IL17A,IL1A,IRF1,NFKB1,NFKBIA,NFkB (complex),RELA,SP1,STAT1,STAT3,TLR4,TP53
Saponins p0.01- 2020-06-15 10:21 AM		NOD2		other		-0.541		-0.162	-0.124	0.00629	ALDH1A2,CCL2,CD40,CLEC4E,CXCL8,DMBT1,PTGES,TNFSF11	Ap1,HMGB1,IL6,IRF3,JUN,Jnk,N-acetylmuramyl-L-alanyl-D-isoglutamine,NFKB1,NFKBIA,NFKBIB,NFkB (complex),NOD2,PPARG,RELA,SP1,STAT3,Tnf (family)
Saponins p0.01- 2020-06-15 10:21 AM		HMOX1		enzyme		0.433		0.027	0.346	0.00642	CCL2,COL1A1,CXCL12,CXCL8,IGF1,ITGB3,RELN,THBD,THBS1,THBS2,VCAM1	Akt,Ap1,EGR1,EP300,ETS1,FOXO1,FOXO3,HMOX1,Jnk,NFkB (complex),P38 MAPK,PPARG,RB1,RELA,SP1,STAT3,TNF,TP53
Saponins p0.01- 2020-06-15 10:21 AM		reactive oxygen species		chemical toxicant		-1.507		-0.155	-1.078	0.00642	BAX,CCL2,CCN2,CXCL8,ITGB3,PRF1,RARB,RRAD,TNFSF11,TRPV1,VCAM1	Ap1,ERK,ETS1,FOSL1,HMGB1,NFKB1,NFKBIA,NFkB (complex),NR3C1,P38 MAPK,RELA,SP1,STAT1,STAT2,STAT3,STAT6,TP53,VDR,cytokine,reactive oxygen species
Saponins p0.01- 2020-06-15 10:21 AM		DNMT1		enzyme		0.092		0.119	-0.194	0.00645	CDK1,CHFR,DLC1,FBN1,FOXF2,PRF1,RELN,SFRP5,SOCS1	DNMT1,MYC,PPARG,SP1,STAT3,TP53,decitabine
Saponins p0.01- 2020-06-15 10:21 AM		RARG		ligand-dependent nuclear receptor		-0.705		-0.005	-0.691	0.00645	CCN2,CRABP2,CYP26A1,CYP26B1,DHRS3,EGR1,RARB,STRA6,THBD	CEBPB,CLOCK,CTNNB1,JUN,NCOR2,NR4A1,PPARG,RARA,RARG,RXRA,Rar,SP1,STAT3,TP53,alitretinoin,beta-apo-14'-carotenal,bexarotene,tretinoin
Saponins p0.01- 2020-06-15 10:21 AM		methylselenic acid		chemical reagent						0.00676	ADAMTS1,ADD3,CDK1,DPYSL2,EPHX1,FKBP5,FN1,GATA2,GUCY1A1,IGF1,IRF1,NMI,PPM1B,PTGES,RND3,SAT1,STX7,TGFBR3	Akt,Ap1,CTNNB1,EGR1,ERK1/2,ESR1,ESR2,FOXO1,FOXO3,NFkB (complex),PGR,RELA,SP1,TP53,beta-estradiol,estrogen receptor,methylselenic acid
Saponins p0.01- 2020-06-15 10:21 AM		5-N-ethylcarboxamido adenosine		chemical reagent	Inhibited	-2.017		0.009	-2.043	0.00676	ARG1,CCL2,CCN2,CEBPD,COL1A2,CXCL8,EGR1,THBD,THBS1,VCAN	5-N-ethylcarboxamido adenosine,5-hydroxytryptamine,Ap1,CEBPB,Creb,ESR2,ETS1,FOXO3,IL6,JUN,NFKB1,NFKBIA,NFkB (complex),P38 MAPK,PPARG,SMAD2,SP1,SPHK1,STAT1,STAT3,cyclic AMP
Saponins p0.01- 2020-06-15 10:21 AM		TCF3		transcription regulator		0.309		-0.043	0.479	0.00677	CD2,CD3G,CDK1,CNOT9,COL1A1,ENPP1,FOXO1,GATA2,GIMAP4,IGHM,IL18R1,IL18RAP,ITGA4,LCK,MSMO1,NR0B2,NUSAP1,OPTN,PRDM1,PTGS1,RIPOR2,SLC12A2,SOCS1,VIPR2	EP300,TCF12,TCF3
Saponins p0.01- 2020-06-15 10:21 AM		MED1		transcription regulator		1.109		-0.147	1.436	0.00681	ACLY,BAX,CDK1,CEBPA,FOXO1,GHR,HPRT1,IGF1,IRF8,PIM1,PRDM1,RARB,THBS1	Ap1,CEBPA,CEBPB,CREBBP,EP300,FOXO1,JUN,MED1,MYC,NFkB (complex),NR3C1,PPARG,RELA,RNA polymerase II,RXRA,SP1,STAT1,TP53
Saponins p0.01- 2020-06-15 10:21 AM		cholic acid		chemical - endogenous mammalian	Inhibited	-2.178		-0.037	-2.076	0.00682	EPHX1,IGFBP5,KRT18,LPL,NR0B2,PCK1,SQLE,VIPR2	Creb,FOXO1,NFE2L2,NFkB (complex),NR0B2,Nr1h,PPARA,RELA,RXRA,SP1,SREBF1,cholesterol,cholic acid
Saponins p0.01- 2020-06-15 10:21 AM		diethylstilbestrol		chemical drug	Inhibited	-2.003		-0.081	-1.729	0.00684	CCN2,CENPE,COL1A1,CRABP2,DCN,DPYSL2,EGR1,FBLN1,IGF1,LRRK2,MMP2,PCOLCE,PDGFRB,PIM1,PRDM1,PTK7,RIDA,SULF1,TGFB3,THBS2,TSHZ3	Ap1,CEBPA,CEBPB,CTNNB1,EGF,ERK,ESR1,ESR2,FOS,FOSL1,FOXO1,Insulin,JUN,NFkB (complex),NR3C1,Nfat (family),SMAD3,SP1,STAT3,TP53,diethylstilbestrol
Saponins p0.01- 2020-06-15 10:21 AM		C9orf72		other						0.00685	CXCL8,EDNRA,EDNRB
Saponins p0.01- 2020-06-15 10:21 AM		CHRM3		g-protein coupled receptor						0.00685	CCN1,EGR1,ITGA2	CHRM3,CTNNB1,Ca2+,Creb,LEP,NFKB1,NFkB (complex),NOTCH1,PPARG,SP1,STAT6
Saponins p0.01- 2020-06-15 10:21 AM		DDR2	-0.999	kinase						0.00685	COL1A1,MMP13,MMP2	Ap1,CEBPB,DDR2,ETS1,HIF1A,NFkB (complex),NOTCH1,P38 MAPK,RB1,RUNX2,SMAD3,SP1,STAT3
Saponins p0.01- 2020-06-15 10:21 AM		EPHB1		kinase						0.00685	EGR1,IL6ST,PCK1	Ap1,EPHB1,ETS1,FOXO1,NFkB (complex),P38 MAPK,RAF1,RELA,SP1,STAT3
Saponins p0.01- 2020-06-15 10:21 AM		Kallikrein		group						0.00685	AVPR2,EDNRA,VCAM1
Saponins p0.01- 2020-06-15 10:21 AM		PPBP		cytokine						0.00685	COL15A1,COL6A3,PDGFRB
Saponins p0.01- 2020-06-15 10:21 AM		RLIM		enzyme						0.00685	CCN2,CDH2,FN1	NFkB (complex),RLIM,SMAD1,SMAD2,SMAD3,SMAD7,SP1,STAT3
Saponins p0.01- 2020-06-15 10:21 AM		T 0070907		chemical reagent						0.00685	CEBPA,COL1A1,COL1A2	Ap1,CEBPB,FOXO1,NCOR2,NR4A1,PPARG,RARA,RELA,RXRA,SP1,T 0070907
Saponins p0.01- 2020-06-15 10:21 AM		TNNI3		transporter						0.00685	CCL11,CCL4,CCR1
Saponins p0.01- 2020-06-15 10:21 AM		azathioprine		chemical drug						0.00685	ACLY,IL21R,ITGA4
Saponins p0.01- 2020-06-15 10:21 AM		naringin		chemical - endogenous non-mammalian						0.00685	BAX,CCL2,CXCL8	Ap1,CXCL8,ERK,ETS1,FOSL1,HMGB1,Jnk,NFKBIA,NFkB (complex),P38 MAPK,PPARG,RELA,SP1,STAT3,TP53,histamine,naringin
Saponins p0.01- 2020-06-15 10:21 AM		orlistat		chemical drug						0.00685	ATF4,CCL2,CXCL8	Ap1,EGR1,ERK1/2,LPL,NFKBIA,NFkB (complex),RELA,SP1,orlistat
Saponins p0.01- 2020-06-15 10:21 AM		rosmarinic acid		chemical - endogenous non-mammalian						0.00685	CCN2,CXCL8,MMP2	ETS1,FOS,HIF1A,KLF11,MAPK1,STAT3,rosmarinic acid
Saponins p0.01- 2020-06-15 10:21 AM		theophylline		chemical drug						0.00685	CXCL8,THBD,THBS1	Ap1,CAT,FOS,FOXO1,FOXO3,JUN,NFKB1,NFKBIA,NFkB (complex),PI3K (complex),STAT1,STAT3,TP53,theophylline
Saponins p0.01- 2020-06-15 10:21 AM		diphenyleneiodonium		chemical reagent		0.926		0.154	0.525	0.00685	CCL2,CLDN4,COL1A1,CXCL8,FN1,MMP13,THBS2	Ap1,CEBPA,EGR1,ERK,ERK1/2,FOSL1,FOXO1,FOXO3,Insulin,JUN,Jnk,NFkB (complex),NR3C1,PI3K (complex),PPARG,RELA,SMAD3,SP1,STAT3,TP53,diphenyleneiodonium
Saponins p0.01- 2020-06-15 10:21 AM		A-Fos		chemical reagent		-1.982		0.132	-2.244	0.00697	BATF3,CCL4,CCN2,IRF8
Saponins p0.01- 2020-06-15 10:21 AM		ADORA3		g-protein coupled receptor		0		-0.132	0.264	0.00697	CCL2,CCL4,CXCL8,IRF1	ADORA3,Ap1,HMGB1,IL12 (complex),Jnk,NFKB1,NFKBIA,NFkB (complex),PPARG,RELA,SP1,STAT1,STAT2,STAT3,STAT4,STAT6,VDR,histamine
Saponins p0.01- 2020-06-15 10:21 AM		CCL4	1.381	cytokine		1.067		-0.129	1.324	0.00697	CCL2,CCR1,CD40,TNFSF11	Ap1,CCL4,ETS1,IRF3,IRF7,Jnk,MAPK14,NFkB (complex),P38 MAPK,PPARG,RELA,SMAD3,SNAI1,SP1,STAT1,STAT3,TNF,TP53
Saponins p0.01- 2020-06-15 10:21 AM		DDX5		enzyme						0.00697	BAX,COL2A1,FOSL1,NFAT5	Ap1,CTNNB1,DDX5,EGR1,EP300,MYC,NFkB (complex),RB1,SMAD3,SNAI2,SP1,TP53
Saponins p0.01- 2020-06-15 10:21 AM		EIF4EBP2		translation regulator		0.353		0.111	0.142	0.00697	ARG1,CEBPA,CEBPD,EGR1	EIF4EBP2,FOS,NFKB1,NFkB (complex),STAT1,STAT3,TP53
Saponins p0.01- 2020-06-15 10:21 AM		Lymphotoxin		complex		0.132		-0.185	0.499	0.00697	CCL2,CXCL13,CXCL8,VCAM1	Ap1,CHUK,Lymphotoxin,NFKB1,NFKBIA,NFKBIE,NFkB (complex),RELA,RELB,SP1,STAT3,TP53
Saponins p0.01- 2020-06-15 10:21 AM		Mir200		group		1.994		0.114	1.766	0.00697	COL1A1,LOX,SERPINH1,ZEB2
Saponins p0.01- 2020-06-15 10:21 AM		SIM2		transcription regulator						0.00697	CDH2,DBN1,MMP2,TIMP2
Saponins p0.01- 2020-06-15 10:21 AM		SMARCE1		transcription regulator						0.00697	CDK1,CENPE,CYLD,L1CAM
Saponins p0.01- 2020-06-15 10:21 AM		TNFRSF11A		transmembrane receptor		0		-0.148	0.295	0.00697	CD40,CXCL13,FN1,VCAM1	Ap1,ESR1,ETS1,JUN,Jnk,NFKB1,NFKBIA,NFkB (complex),Nfat (family),P38 MAPK,PPARG,RELA,SP1,STAT3,TNFRSF11A,TP53
Saponins p0.01- 2020-06-15 10:21 AM		alendronic acid		chemical drug		-1.715		-0.029	-1.665	0.00697	CCL11,CXCL8,ENPP1,TNFSF11	Ap1,CTNNB1,HIF1A,HRAS,IL1A,IL6,JUN,NFKB1,NFKBIA,NFkB (complex),NOTCH1,SP1,STAT3,TP53,TP73,alendronic acid
Saponins p0.01- 2020-06-15 10:21 AM		D-fructose		chemical - endogenous mammalian	Inhibited	-2.233		-0.148	-1.904	0.007	CEBPA,COL1A1,FN1,MMP2,THBS1,TXN2	D-fructose,IFNG,IRF1,LEP,NFKB1,NFkB (complex),PPARG,RELA,SP1,STAT1,STAT3,STAT6,TNF,TP53
Saponins p0.01- 2020-06-15 10:21 AM		MASTL		kinase		-1.501		-0.16	-1.112	0.007	ATP2A2,KYNU,SNX17,STK24,TMPO,VCL
Saponins p0.01- 2020-06-15 10:21 AM		SERPINA1		other		-0.225		-0.026	-0.173	0.007	ATF4,CCL2,CD36,COL2A1,CXCL8,MMP13	Ap1,Creb,EGR1,ERK1/2,HMGB1,NFKB1,NFKBIA,NFKBIB,NFkB (complex),PPARA,PPARG,RELA,SERPINA1,SP1,STAT1,STAT3,TP53,Tnf (family),oleic acid
Saponins p0.01- 2020-06-15 10:21 AM		SMAD1		transcription regulator	Inhibited	-2.207		-0.147	-1.883	0.007	CCN2,COL1A1,COL1A2,COL2A1,IRF1,VCAM1	Ap1,CEBPB,EGR1,EP300,GATA4,HIF1A,NFKB1,NFkB (complex),NOTCH1,RB1,RUNX2,RXRA,SMAD1,SMAD3,SP1,STAT3,TBX5,TP53
Saponins p0.01- 2020-06-15 10:21 AM		ANGPT2		growth factor		-1.087		-0.133	-0.617	0.00708	COL1A1,COL1A2,FKBP10,FN1,KLF5,MMP2,PDCD4,PDGFRB,PPARA,PTGES,TCN2,THBS1,THBS2,TNFSF11,UBE2A,VCAM1	ANGPT2,Ap1,FOS,FOSL2,JUN,NFE2L2,NFKB1,NFKBIA,NFkB (complex),NR3C1,NR3C2,Nr1h,PPARGC1A,PRKCD,RELA,SP1,SREBF1,STAT3,TP53,aldosterone,cholesterol
Saponins p0.01- 2020-06-15 10:21 AM		cocaine		chemical drug		0.173		-0.118	0.61	0.00712	CACNA2D1,CASR,CCL2,CXCL8,EFNB2,EGR1,FOSL1,FOXO1,FRMD6,GNAI2,KLF5,MAP2K6,STAT1,THBS1	5-hydroxytryptamine,Ap1,EGR1,ERK,ERK1/2,ETS1,FOS,FOSL1,FOXO3,JUN,MAPK3,NFKB1,NFKBIA,NFkB (complex),P38 MAPK,PGR,RELA,SP1,STAT1,STAT3,TP53,cocaine
Saponins p0.01- 2020-06-15 10:21 AM		UBE2I		enzyme	Inhibited	-2		0.013	-2.026	0.00716	CEBPA,CEBPD,IRF1,NR0B2,STAT1	CEBPA,CEBPB,EP300,ESR1,FOXO3,HNF4A,JUN,MYC,NFkB (complex),NR3C1,PPARG,SP1,SREBF1,STAT1,STAT2,STAT3,STAT6,TP53,UBE2I,VDR
Saponins p0.01- 2020-06-15 10:21 AM		taurine		chemical - endogenous mammalian						0.00716	CEBPA,FN1,MMP2,PPARA,SLC6A6	ADIPOQ,Ap1,CEBPA,CTNNB1,EGR1,ERK1/2,FOS,FOXO1,HIF1A,IL1B,Insulin,NFE2L2,NFkB (complex),NR3C1,Nr1h,PPARA,RELA,SMAD3,SP1,SREBF1,STAT3,cholesterol,taurine
Saponins p0.01- 2020-06-15 10:21 AM		EIF2AK3		kinase		1.221		-0.134	1.514	0.00721	ATF4,CPOX,EGR1,FOSL1,IGF1,PRDM1,RELB,SHMT2,SLC1A4,SQSTM1	CEBPA,CEBPB,CTNNB1,Creb,EIF2AK3,EP300,ESR2,FOXA2,FOXO1,FOXO3,HIF1A,INS,JUN,MYC,NFE2L2,NFKB1,NFkB (complex),PPARG,RELA,RUNX2,SMAD3,SP1,TP53
Saponins p0.01- 2020-06-15 10:21 AM		MIR17HG		other		1.508		0.143	1.034	0.00723	CYLD,FBN2,FZD2,HIF1AN,HSPG2,IL6ST,P3H1,PKD1,PTK7,RNF111,TAX1BP1
Saponins p0.01- 2020-06-15 10:21 AM		PAX3		transcription regulator						0.00731	ANOS1,CD151,COL1A2,DBN1,GUCY1A1,HSPG2,LRRC17,MCAM,PSME1,PXDN,TAX1BP1,TCN2,TNC,TSPAN3,VCAN
Saponins p0.01- 2020-06-15 10:21 AM		minocycline		chemical drug		1.026		0.149	0.636	0.00738	BAX,CASP8,CXCL8,IL6ST,ITGB1,MMP2,NGFR,VCAM1	BCL2,Creb,FOXO1,HMGB1,IL1,KLF4,NFKB1,NFKBIA,NFkB (complex),PPARG,RELA,RHOA,SP1,STAT3,STAT6,TP53,cytokine,minocycline
Saponins p0.01- 2020-06-15 10:21 AM		streptozocin		chemical drug		-0.291		-0.037	-0.153	0.00739	BAX,CASR,CCN2,CEBPA,COL12A1,COL1A1,ELOVL6,FBN1,FN1,HSPG2,IGF1,LGALS3,LPL,MMP2,PCK1,SMAD2,TRPV1	Akt,Ap1,CEBPA,FOXO1,FOXO3,IGF1,Insulin,JUN,LEP,MYC,NFKB1,NFkB (complex),NR3C1,PPARG,SMAD3,SP1,STAT3,STAT6,TGFB1,TP53,streptozocin
Saponins p0.01- 2020-06-15 10:21 AM		TLR7	0.601	transmembrane receptor	Activated	2.608		-0.18	3.231	0.00739	CCL2,CCL4,CD40,CXCL13,CXCL8,FOSL1,IFI35,IFI44L,IL21R,IRF1,MOG,RSAD2,SOCS1,STAT1,TLR7,ZAP70	Ap1,FOS,IRF1,IRF3,IRF7,Interferon alpha,MYD88,NFKB1,NFkB (complex),RELA,SMAD3,SNAI1,STAT1,STAT2,STAT3,TLR7,TP53
Saponins p0.01- 2020-06-15 10:21 AM		ADAM10		peptidase						0.00744	ATP2A2,CACNA2D1,CCL4,CDH2,CXCL12,HPRT1,IL6ST,ITGA5,LCK	ADAM10,APP,Ap1,CTNNB1,FN1,NFKB1,NFkB (complex),RELA,SMAD2,SMAD3,SP1,STAT1,STAT3,TNF,TP53
Saponins p0.01- 2020-06-15 10:21 AM		N-acetylmuramyl-L-alanyl-D-isoglutamine		chemical - endogenous non-mammalian		-0.862		-0.171	-0.427	0.00749	CCL2,CCL4,CD40,CXCL8,DMBT1,ITGB3,TNFSF11	CCL5,IL18,IL6,IRF3,JUN,N-acetylmuramyl-L-alanyl-D-isoglutamine,NFKB1,NFKBIA,NFkB (complex),NOD2,RELA,SP1,STAT1,STAT3,STAT6
Saponins p0.01- 2020-06-15 10:21 AM		GATA2	-1.02	transcription regulator		-1.884		-0.052	-1.683	0.00766	ANGPTL2,CCL2,CD36,CD40,CEBPA,CEBPE,CLEC4E,COL1A1,CXCL12,DMBT1,EDNRA,EPHA3,GATA2,GRAP2,ITGA2,LTB4R,MCTP1,MMP2,SELP,SPNS3,TESPA1,TGFBR3,TGM2,THBS1,TSPAN12,VCAM1	Akt,Ap1,FOS,FOSL2,FOXO1,FOXO3,GATA2,JUN,NFKB1,NFkB (complex),SP1,STAT1,STAT3,TP53
Saponins p0.01- 2020-06-15 10:21 AM		berberine		chemical drug		1.22		0.056	1.064	0.00768	BAX,CASP8,CCL2,CD40,CXCL8,FN1,MMP2,PPARA,SAT1,VCAM1	Ap1,EGR1,ERK1/2,HMGB1,Jnk,NFKB1,NFKBIA,NFkB (complex),NR3C1,PPARG,RELA,SP1,STAT3,TP53,berberine
Saponins p0.01- 2020-06-15 10:21 AM		peptidoglycan		chemical - endogenous non-mammalian		0.856		-0.146	1.286	0.00768	ATP6V0A2,CCL2,CCL4,CD40,CXCL8,CYLD,EGR1,IRF1,MMP13,TLR7	Ap1,IL6,JUN,Jnk,NFKB1,NFKBIA,NFkB (complex),PPARG,RELA,SP1,STAT1,STAT3,TLR2,peptidoglycan
Saponins p0.01- 2020-06-15 10:21 AM		FGF21		growth factor		1.57		-0.08	1.765	0.00778	ACLY,EGR1,GHR,IGF1,LEPROT,PCK1	ADIPOQ,Ap1,CTNNB1,FGF21,FOS,FOXO1,FOXO3,Growth hormone,IGF1,NFkB (complex),PPARA,PPARG,RELA,RXRA,Rar,SP1,STAT3,STAT5a/b,TP53
Saponins p0.01- 2020-06-15 10:21 AM		(-)-isoproterenol		chemical drug						0.00796	MMP2,PDE4D
Saponins p0.01- 2020-06-15 10:21 AM		ADD2		other						0.00796	ADD1,ADD3
Saponins p0.01- 2020-06-15 10:21 AM		ANKRD13C		other						0.00796	ADRB2,TBXA2R
Saponins p0.01- 2020-06-15 10:21 AM		CHRM4		g-protein coupled receptor						0.00796	EGR1,ITGA5
Saponins p0.01- 2020-06-15 10:21 AM		CTNNAL1		other						0.00796	FN1,ITGB3	Ap1,CTNNAL1,EGR1,ERK1/2,NFkB (complex),RELA,SP1
Saponins p0.01- 2020-06-15 10:21 AM		CYP4V2		enzyme						0.00796	LAMP1,SQSTM1
Saponins p0.01- 2020-06-15 10:21 AM		FBLN2		other						0.00796	FBLN1,MMP2
Saponins p0.01- 2020-06-15 10:21 AM		GNL3L		other						0.00796	ADRB2,BAX
Saponins p0.01- 2020-06-15 10:21 AM		GR-MD-02		chemical drug						0.00796	CD36,LGALS3
Saponins p0.01- 2020-06-15 10:21 AM		HSPB6		other						0.00796	CCL2,CXCL8	AKT1,Ap1,ETS1,FOXO1,FOXO3,HIF1A,HSPB6,JUN,NFkB (complex),P38 MAPK,PI3K (complex),PI3K (family),PPARGC1A,SP1,STAT3,TP53,TWIST1
Saponins p0.01- 2020-06-15 10:21 AM		ITGAX		transmembrane receptor						0.00796	CCL4,CXCL8	Ap1,ETS1,FOS,Fibrinogen,HIF1A,IL17A,IL2,ITGAX,KLF11,MAPK1,NFKB1,NFKBIA,NFkB (complex),RELA,SP1,STAT1,STAT3,STAT6
Saponins p0.01- 2020-06-15 10:21 AM		LPAR3		g-protein coupled receptor						0.00796	CXCL8,KLF5
Saponins p0.01- 2020-06-15 10:21 AM		LY117018		chemical drug						0.00796	ELN,THBD
Saponins p0.01- 2020-06-15 10:21 AM		NT157		chemical reagent						0.00796	CXCL8,MMP2	Akt,Ap1,FOS,FOXO1,FOXO3,NFKB1,NFkB (complex),NT157,SP1,STAT1,STAT3,TP53
Saponins p0.01- 2020-06-15 10:21 AM		Nppb		other						0.00796	COL1A1,TGFB3
Saponins p0.01- 2020-06-15 10:21 AM		P2RY6		g-protein coupled receptor						0.00796	CXCL8,VCAM1	ATP,Ap1,CXCL8,EGR1,ERK1/2,ESR1,ESR2,GNAQ,HMGB1,JUN,NFKB1,NFkB (complex),NR3C1,Nfat (family),P2RY6,RELA,SP1,STAT1,STAT3
Saponins p0.01- 2020-06-15 10:21 AM		PMX 205		chemical reagent						0.00796	BMP1,THBS1
Saponins p0.01- 2020-06-15 10:21 AM		RPS6KA1		kinase						0.00796	SEMA7A,TRAF3
Saponins p0.01- 2020-06-15 10:21 AM		Rsk		group						0.00796	ATF4,CXCL8
Saponins p0.01- 2020-06-15 10:21 AM		SHP		group						0.00796	EGR1,PCK1
Saponins p0.01- 2020-06-15 10:21 AM		YAP/TAZ		group						0.00796	CCN1,CCN2	TEAD,YAP/TAZ
Saponins p0.01- 2020-06-15 10:21 AM		arzoxifene		chemical drug						0.00796	IGF1,TGFB3
Saponins p0.01- 2020-06-15 10:21 AM		chitinase		group						0.00796	CCL2,CXCL8
Saponins p0.01- 2020-06-15 10:21 AM		chlorophyllin		chemical toxicant						0.00796	CCL2,CXCL8
Saponins p0.01- 2020-06-15 10:21 AM		cloprostenol		chemical drug						0.00796	MMP13,SOCS1	ESR2,FOS,NFKB1,NFkB (complex),PGR,PPARG,STAT1,STAT3,TP53,cloprostenol,estrogen receptor,progesterone
Saponins p0.01- 2020-06-15 10:21 AM		colfosceril palmitate		chemical - endogenous mammalian						0.00796	CCL2,CXCL8	Ap1,ERK,ETS1,FOSL1,IRF1,NFKB1,NFKBIA,NFkB (complex),P38 MAPK,RELA,SP1,STAT1,STAT3,TLR4,TP53,colfosceril palmitate
Saponins p0.01- 2020-06-15 10:21 AM		elcatonin		biologic drug						0.00796	MMP2,TNFSF11
Saponins p0.01- 2020-06-15 10:21 AM		glucuronyl glucosamine glycan sulfate		chemical drug						0.00796	FN1,HSPG2
Saponins p0.01- 2020-06-15 10:21 AM		methyl cellosolve		chemical reagent						0.00796	PDE4D,SQSTM1
Saponins p0.01- 2020-06-15 10:21 AM		nintedanib		chemical drug						0.00796	FN1,RND3	FOXO1,KLF4,NFKB1,NFkB (complex),PPARG,RHOA,nintedanib
Saponins p0.01- 2020-06-15 10:21 AM		phenylacetate		chemical - endogenous mammalian						0.00796	CAV1,RARB
Saponins p0.01- 2020-06-15 10:21 AM		phenylacetic acid		chemical - endogenous mammalian						0.00796	MMP2,TIMP2	AR,NFkB (complex),PARP1,SIRT1,SP1,TP53,phenylacetic acid
Saponins p0.01- 2020-06-15 10:21 AM		verlukast		chemical drug						0.00796	CCL2,CCL4
Saponins p0.01- 2020-06-15 10:21 AM		enterotoxin B		biologic drug	Activated	2.157		-0.185	2.674	0.00797	CCL11,CCL2,CCL4,CD40,CTLA4,CXCL12,CXCL13,RSAD2	IFNG,IL6,IRF1,JUN,NFKB1,NFkB (complex),RELA,SP1,STAT1,STAT3,TNF,TP53,enterotoxin B
Saponins p0.01- 2020-06-15 10:21 AM		VDR		transcription regulator		-0.309		-0.048	-0.138	0.00801	BAX,COL1A1,CXCL8,EGR1,GNAI2,IFI44L,IGFBP5,LPL,NR0B2,NUSAP1,PHEX,RARB,RELB,SOCS1,THBD,TNFSF11,VCL	AGT,Ap1,Creb,EGR1,FOXO1,IL1,JUN,MED1,NFKB1,NFkB (complex),PPARG,RELA,SP1,STAT1,STAT2,STAT3,STAT5a/b,STAT6,TP53,VDR,calcitriol,curcumin
Saponins p0.01- 2020-06-15 10:21 AM		EIF4EBP1		translation regulator		0.353		0.083	0.195	0.00814	ARG1,CEBPA,CEBPD,EGR1,SOCS1	EIF4EBP1,FOS,NFKB1,NFkB (complex),STAT1,STAT3,TP53
Saponins p0.01- 2020-06-15 10:21 AM		mirdametinib		chemical drug		-1.969		-0.106	-1.759	0.00814	CHKA,CXCL8,DDIT4,MRC1,VCAM1
Saponins p0.01- 2020-06-15 10:21 AM		bardoxolone		chemical drug		0.739		-0.054	0.859	0.00814	CEBPA,EPHX1,MMP13,SQSTM1,UBE2H	CEBPA,CEBPB,EP300,MYC,PPARG,STAT3,bardoxolone
Saponins p0.01- 2020-06-15 10:21 AM		bryostatin 1		chemical drug		-0.054		-0.115	0.188	0.00814	ARG1,CD209,CD22,CD40,CXCL8	APP,Ap1,CCL2,CTNNB1,IL10,IL6,IRF3,JUN,NFKB1,NFkB (complex),RELA,SP1,STAT1,STAT2,STAT3,STAT6,VDR,bryostatin 1
Saponins p0.01- 2020-06-15 10:21 AM		RB1		transcription regulator		0.23		-0.039	0.392	0.00817	BAX,CASP8,CCN2,CDCA7L,CDK1,CEBPA,CERT1,COX6A1,CXCL8,EDNRA,EGR1,EHD3,FN1,FOSL1,GNAI1,GPR4,HSBP1,IGF1,KRT18,LAMC1,LCK,MMP2,PIM1,PRSS23,PTGS1,SH3BP2,TMPO,TXN2,ZEB2	Akt,Ap1,CEBPA,CEBPB,EGR1,EP300,FOXO1,FOXO3,HIF1A,IL6,JUN,MYC,NFKB1,NFkB (complex),RARA,RB1,RELA,SP1,STAT3,TP53
Saponins p0.01- 2020-06-15 10:21 AM		FOXO4		transcription regulator		-0.413		-0.003	-0.403	0.00817	ACLY,CASP8,CAV1,CCN2,CYP51A1,EDNRB,ELOVL6,PTGS1,VCAM1,ZFAND5	Akt,Ap1,CTNNB1,FOXO1,FOXO3,FOXO4,HIF1A,JUN,NFkB (complex),SP1,TP53,VHL
Saponins p0.01- 2020-06-15 10:21 AM		FBXW7		enzyme		1.072		0.158	0.691	0.00818	CD36,CEBPD,COL1A1,DGAT1,KLF5,ME2,SQLE	CEBPA,CEBPB,EP300,ESR2,FBXW7,MYC,PPARA,PPARG,PPARGC1A,RXRA,STAT3,TP53
Saponins p0.01- 2020-06-15 10:21 AM		FLI1		transcription regulator		0.8		-0.115	1.045	0.00818	CCN2,COL1A1,COL1A2,EGR1,LOX,RARB,TNC
Saponins p0.01- 2020-06-15 10:21 AM		RHO		g-protein coupled receptor		1.134		-0.029	1.211	0.00818	CEBPD,COL1A2,DPYSL3,FBLN1,NCAM1,NID1,PCOLCE
Saponins p0.01- 2020-06-15 10:21 AM		sodium arsenite		chemical drug		0.478		-0.064	0.646	0.00818	BAX,CEBPA,CXCL8,EGR1,MAT2A,PCK1,SOCS1	AR,Ap1,EGR1,ETS1,FOS,IKBKB,JAK2,JUN,NFKB1,NFKBIA,NFkB (complex),P38 MAPK,RB1,RELA,SP1,STAT1,STAT3,TP53,sodium arsenite
Saponins p0.01- 2020-06-15 10:21 AM		L-tryptophan		chemical - endogenous mammalian						0.00827	CASP8,CD40,CXCL8,SLC1A4	Ap1,EGR1,FOXO1,L-tryptophan,LDL,MTOR,MYC,NFKB1,NFkB (complex),NR3C1,SP1,STAT1
Saponins p0.01- 2020-06-15 10:21 AM		MAP3K5		kinase						0.00827	BAX,CCN2,CXCL8,TGM1	Ap1,ETS1,FAS,FOXO1,FOXO3,HIF1A,JUN,Jnk,MAP3K5,MAPK9,NFKB1,NFKBIA,NFkB (complex),P38 MAPK,PPARG,RELA,SP1,STAT3,TP53
Saponins p0.01- 2020-06-15 10:21 AM		SFTPD		other		0.277		0.055	0.17	0.00827	CCL2,CD209,CTLA4,MMP2	Akt,Ap1,CEBPB,E. coli B5 lipopolysaccharide,EGR1,FOXO1,FOXO3,IL6,JUN,LDL,NFKB1,NFkB (complex),RELA,SFTPD,SP1,STAT3,TNF,TP53
Saponins p0.01- 2020-06-15 10:21 AM		desmopressin		biologic drug		0.293		-0.088	0.522	0.00853	ADD3,ANK3,FLNA,NFAT5,PHLDB2,SNX3,ST14,STX7,VWF
Saponins p0.01- 2020-06-15 10:21 AM		4-hydroxytamoxifen		chemical drug		-0.139		-0.094	0.186	0.00859	ANGPTL2,BAX,CCN1,CCN2,CEBPA,CEBPD,CLDN4,COL16A1,DDIT4,EGR1,FOXO1,IGF1,PTGER4,TMOD1	4-hydroxytamoxifen,Ap1,Creb,ESR1,ESR2,FOS,FOXO1,FOXO3,GPER1,HIF1A,IGF1,JUN,NFkB (complex),NOTCH1,RARA,RELA,SP1,TP53
Saponins p0.01- 2020-06-15 10:21 AM		GCG		other		0.121		-0.09	0.369	0.0086	CCL2,CCN2,ETNPPL,FN1,HK1,IGFBP4,PCK1,VCAM1	Akt,Ap1,CEBPB,Creb,D-glucose,ESR1,ESR2,FOXO1,FOXO3,GCG,HIF1A,JUN,NFkB (complex),NOS3,Nfat (family),PPARG,SP1,STAT3,TP53,cyclic AMP
Saponins p0.01- 2020-06-15 10:21 AM		IFI16		transcription regulator		0.822		-0.145	1.228	0.0086	BAX,CCL2,CCL4,CD28,CXCL8,LPL,PIM1,VCAM1	Ap1,EGR1,EP300,IFI16,IL6,JUN,NFKB1,NFKBIA,NFkB (complex),RB1,RELA,SP1,STAT3,TNF,TP53
Saponins p0.01- 2020-06-15 10:21 AM		PNPT1		enzyme	Inhibited	-2.414		0.144	-2.761	0.00861	CMPK2,CXCL8,PARP12,PARP9,STAT1,XAF1	EIF2AK2,IRF1,IRF3,PNPT1,RELA,STAT1,STAT3
Saponins p0.01- 2020-06-15 10:21 AM		PPRC1		transcription regulator		-0.928		-0.185	-0.483	0.00861	ATF4,CXCL8,DDIT4,GK,RND3,UBR4
Saponins p0.01- 2020-06-15 10:21 AM		RETN		other		-1.516		-0.109	-1.253	0.00861	CCL2,CCN2,LPL,SELP,TRAF3,VCAM1	Akt,Ap1,EGR1,FOXO1,FOXO3,LDL,LPL,NFKB1,NFKBIA,NFkB (complex),NOS3,RELA,RETN,SP1,STAT3,TP53
Saponins p0.01- 2020-06-15 10:21 AM		n-3 fatty acids		chemical drug		-1.706		0.023	-1.76	0.00861	BAX,CCL2,ELOVL6,PIK3R1,PPARA,PTGS1	CAT,CEBPA,FOXO1,HIF1A,HMGB1,IL1B,Insulin,NFKB1,NFKBIA,NFkB (complex),NR3C1,PPARA,PPARG,RELA,RXRA,SMAD3,SP1,SREBF1,STAT1,STAT3,TP53,n-3 fatty acids,reactive oxygen species
Saponins p0.01- 2020-06-15 10:21 AM		PRKAA2		kinase		1.978		0.081	1.746	0.00869	BAX,CAMKK1,CEBPA,CXCL12,EGR1,FN1,IGFBP4,NCF2,PCOLCE,TGM2	Ap1,CEBPA,CEBPB,ERK,ETS1,FOSL1,JUN,MYC,NFE2L2,NFKB1,NFKBIA,NFkB (complex),P38 MAPK,PRKAA1,PRKAA2,RELA,SP1,STAT3,TP53,YAP1
Saponins p0.01- 2020-06-15 10:21 AM		MAPK9		kinase		-0.885		-0.079	-0.639	0.00874	ACLY,BAX,BMP1,CAV1,CCL2,CCN2,CXCL8,EGR1,FOSL1,LPL,NMI,PPARA,PTGES	AR,Ap1,EGFR,EGR1,ERK1/2,HIF1A,IFNG,IRF1,JUN,Jnk,MAPK9,NFKB1,NFKBIA,NFkB (complex),PPARG,RELA,SP1,STAT1,STAT3
Saponins p0.01- 2020-06-15 10:21 AM		ALOX12		enzyme						0.00888	FN1,FOSL1,MMP2	ALOX12,Ap1,CTNNB1,EGR1,ERK1/2,ESR1,FOS,FOSL1,FOXO1,FOXO3,JUN,NFkB (complex),Nfat (family),PI3K (complex),Pkc(s),RAC1,RELA,SP1,STAT3
Saponins p0.01- 2020-06-15 10:21 AM		C9		other						0.00888	COL1A1,FN1,VCAM1	C9,HIF1A,IL1B,NFkB (complex),RELA,SP1,STAT3
Saponins p0.01- 2020-06-15 10:21 AM		CLEC1B		transmembrane receptor						0.00888	ANGPTL1,CXCL12,TNC
Saponins p0.01- 2020-06-15 10:21 AM		ELN	-1.362	other						0.00888	ELN,FN1,MMP2	AHR,Akt,Ap1,EGR1,ELN,ERK1/2,FOXO1,FOXO3,ITGB3,JUN,NFE2L2,NFkB (complex),Nr1h,PI3K (complex),RELA,SMAD2,SP1,SREBF1,STAT3,STAT6,TP53,cholesterol
Saponins p0.01- 2020-06-15 10:21 AM		HTR2B		g-protein coupled receptor						0.00888	BAX,CDH2,COL23A1
Saponins p0.01- 2020-06-15 10:21 AM		Il8r		group						0.00888	BAX,CXCL8,MMP2	Akt,Ap1,FOS,FOSL1,FOXO1,FOXO3,Il8r,JUN,Jnk,NFkB (complex),PI3K (complex),PPARG,Pkc(s),RAS,RELA,SP1,STAT3,TP53
Saponins p0.01- 2020-06-15 10:21 AM		JARID2		transcription regulator						0.00888	CDK1,GATA2,ZEB2
Saponins p0.01- 2020-06-15 10:21 AM		L-histidine		chemical - endogenous mammalian						0.00888	ATF4,DDIT4,EGR1	ATF4,Ap1,CEBPA,DDIT3,FOXO1,FOXO3,Insulin,JUN,L-histidine,NFE2L2,NR3C1,PI3K (complex),RUNX2,SMAD3,SP1,STAT3
Saponins p0.01- 2020-06-15 10:21 AM		PRAME		other						0.00888	CD40,CYP26B1,RARB	CTNNB1,EP300,MYC,PRAME,RARA,RXRA,STAT1
Saponins p0.01- 2020-06-15 10:21 AM		midostaurin		chemical drug						0.00888	CCL2,CD36,MMP13	Ap1,FOS,FOSL1,JUN,NFkB (complex),Pkc(s),midostaurin
Saponins p0.01- 2020-06-15 10:21 AM		rhein		chemical - endogenous non-mammalian						0.00888	CCR1,CXCL8,VCAM1	Ap1,ETS1,NFkB (complex),P38 MAPK,SP1,STAT3,rhein
Saponins p0.01- 2020-06-15 10:21 AM		IL6ST	-1.061	transmembrane receptor		1		-0.12	1.241	0.00892	ATP2A2,EGR1,IRF1,PIM1,SOCS1,TNFSF11,VCAM1	CREB1,CTNNB1,Ca2+,Creb,FOS,IL6,IL6ST,IRF1,JUN,LIF,NFKB1,NFkB (complex),NOTCH1,PRL,SP1,STAT1,STAT2,STAT3,STAT5a/b,STAT6,VDR
Saponins p0.01- 2020-06-15 10:21 AM		BDNF		growth factor		0.107		-0.08	0.408	0.009	ADRB2,ATP2A2,CCN1,CD36,DPYSL3,EGR1,ELOVL6,FLNA,FRMD6,GNAI1,LAMC1,NCAM1,NGFR,PREP,RAB3A,RELN,SERPINH1,SFRP1,THBS1,TRAF3,VASN	Ap1,BDNF,CREB1,CTNNB1,Ca2+,Creb,FOS,FOXO1,HIF1A,JUN,LEP,NFKB1,NFKBIA,NFkB (complex),NOTCH1,PPARG,RELA,SP1,STAT3,STAT6,TP53,cocaine,nitric oxide
Saponins p0.01- 2020-06-15 10:21 AM		IL17F		cytokine		-1.224		-0.151	-0.897	0.00922	CCL2,CXCL8,IGF1,LPL,MMP13	Ap1,CREB1,ERK,FOS,FOSL1,HIF1A,IL17A,IL17F,IL1B,IL6,JUN,LIF,NFKB1,NFKBIA,NFkB (complex),RELA,SP1,STAT1,STAT3,STAT5a/b,TP53
Saponins p0.01- 2020-06-15 10:21 AM		bafilomycin A1		chemical drug		0.555		-0.069	0.707	0.00922	CD151,CD40,FOXO1,SQSTM1,TIMP2	APP,Ap1,CTNNB1,EGR1,LDL,NFKB1,NFkB (complex),SP1,STAT1,STAT3,bafilomycin A1
Saponins p0.01- 2020-06-15 10:21 AM		formaldehyde		chemical - endogenous mammalian						0.00922	BAX,EGR1,FOSL1,GHR,NGFR	Ap1,EGR1,ERK,ERK1/2,FOS,FOSL1,JUN,MAPK3,NFKB1,NFkB (complex),PGR,PRKCE,RELA,SP1,STAT1,STAT3,TP53,formaldehyde
Saponins p0.01- 2020-06-15 10:21 AM		SB-431542		chemical reagent		1.234		0.06	1.045	0.00924	CCN2,COL1A1,CXCL13,FN1,GATA2,IGF1,KCNJ8,KRT18,MMP2,SMAD2	AR,Ap1,CTNNB1,EGR1,ESR1,ESR2,ETS1,FOXO1,KLF4,NFKB1,NFkB (complex),P38 MAPK,PPARG,RHOA,RNA polymerase II,SB-431542,SIRT1,SMAD2,SMAD3,SP1,STAT3,TP53,beta-estradiol
Saponins p0.01- 2020-06-15 10:21 AM		SYK		kinase		0.793		-0.012	0.828	0.00924	AKAP12,CCL2,CCL4,CXCL8,FOSL1,IRF1,ITGB3,PIM1,SFRP5,USP53	Ap1,BTK,ERK,FOSL1,FOXO1,FOXO3,IL6,JUN,NFKB1,NFKBIA,NFkB (complex),PI3K (complex),RELA,RELB,SP1,STAT3,SYK,TNFRSF1A,TP53
Saponins p0.01- 2020-06-15 10:21 AM		IL11RA		transmembrane receptor		0.896		-0.166	1.3	0.00951	CCL11,CCL4,KLF5,MMP2,PIM1,SELP	Ap1,FOS,FOXO1,IL11RA,JUN,MYC,NFKB1,NFKBIA,NFkB (complex),RELA,SP1,STAT1,STAT3,TGFB1,TP53,hyaluronic acid
Saponins p0.01- 2020-06-15 10:21 AM		ITGA5	-0.74	transmembrane receptor		-1.732		-0.142	-1.486	0.00951	CD40,CDH2,COL2A1,GAS1,MMP2,SELP	Ap1,CTNNB1,FOS,FOXO1,ITGA5,JUN,NFKBIA,NFkB (complex),PECAM1,RAC1,RELA,SMAD2,SMAD3,STAT3,TGFBR2,TP53,YAP1,heparin,hyaluronic acid
Saponins p0.01- 2020-06-15 10:21 AM		PRKAG3		other						0.00963	ASPH,CD36,CD93,CLASP1,EGR1,ELL2,FBXO6,IGFBP5,MAP2K6,MAT2A,RAMP1,TSPAN8,ZEB2
Saponins p0.01- 2020-06-15 10:21 AM		MMP12		peptidase						0.0097	CAPZA2,IL6ST,MMP13,MMP2,MYH9,PSMB7,VCL	CTNNB1,Collagen type I (complex),FOS,MMP12,NFKB1,NFKBIA,NFkB (complex),RUNX2,SMAD2,STAT1,STAT3,TP53
Saponins p0.01- 2020-06-15 10:21 AM		folic acid		chemical - endogenous mammalian		1.342		-0.007	1.356	0.0097	CERS6,COL1A1,CSNK1A1,FN1,MMP2,SFRP1,VCAM1	Akt,Ap1,CTNNB1,EGR1,ERK1/2,FOXO1,FOXO3,JUN,KLF4,NFKB1,NFkB (complex),NOS3,PPARG,RAC1,RELA,RHOA,SP1,STAT3,TP53,folic acid
Saponins p0.01- 2020-06-15 10:21 AM		9Z,11E-octadecadienoic acid		chemical - endogenous mammalian		0		0.008	-0.016	0.00972	CD36,IL6ST,NFAT5,THBS1
Saponins p0.01- 2020-06-15 10:21 AM		CTR9		other		-1		-0.034	-0.933	0.00972	CXCL12,IGFBP4,PTGES,USP53
Saponins p0.01- 2020-06-15 10:21 AM		KIF3A		enzyme						0.00972	ACLY,COL2A1,CYP51A1,MMP13
Saponins p0.01- 2020-06-15 10:21 AM		LTBP1		other						0.00972	COL2A1,PIM1,SMAD2,VWF
Saponins p0.01- 2020-06-15 10:21 AM		NfkB-RelA		complex		-0.192		-0.185	0.174	0.00972	CCL11,CCL2,CXCL8,VCAM1
Saponins p0.01- 2020-06-15 10:21 AM		PD184352		chemical drug						0.00972	CD40,EGR1,OPTN,RARB	AKT1,Ap1,BRAF,FOS,FOXO1,Jnk,Mek,NFKB1,NFKBIA,NFkB (complex),PD184352,PPARG,PPARGC1A,RELA,RNA polymerase II,SMAD2,SP1,STAT1,STAT3,TP53,TWIST1
Saponins p0.01- 2020-06-15 10:21 AM		epicatechin gallate		chemical drug		-0.038		-0.046	0.052	0.00972	ARG1,CXCL8,RARB,VCAM1	Akt,Ap1,ESR1,FOS,FOXO1,FOXO3,IGF1,JUN,Jnk,NFKB1,NFkB (complex),Nfat (family),PPARG,PRKCD,RELA,SP1,STAT3,TP53,epicatechin gallate
Saponins p0.01- 2020-06-15 10:21 AM		lipoarabinomannan		chemical - endogenous non-mammalian		0.577		-0.151	0.839	0.00972	CCL4,CXCL8,IRF1,STAT1	NFkB (complex),RELA,SP1,STAT1,STAT2,STAT3,STAT6,TNF,TP53,VDR,lipoarabinomannan
Saponins p0.01- 2020-06-15 10:21 AM		pevonedistat		chemical drug		1		0.062	0.877	0.00972	ARG1,CCL2,SELP,VCAM1	Ap1,IFNG,IL12 (complex),IL6,IRF1,JUN,NFKB1,NFKBIA,NFkB (complex),RELA,SP1,STAT1,STAT3,STAT4,STAT6,TNF,TP53,pevonedistat
Saponins p0.01- 2020-06-15 10:21 AM		pitavastatin		chemical drug		0.594		-0.152	0.891	0.00972	CD36,CYP51A1,LSS,SQLE	CEBPA,NFkB (complex),PPARA,PPARG,RXRA,SREBF1,pitavastatin
Saponins p0.01- 2020-06-15 10:21 AM		zidovudine		chemical drug						0.00972	CASP8,CCL2,CXCL8,STAT1	IFN Beta,IRF1,NFkB (complex),STAT1,STAT2,STAT3,zidovudine
Saponins p0.01- 2020-06-15 10:21 AM		EHF		transcription regulator		1		-0.063	1.189	0.00974	CDK1,COL2A1,CRABP2,GATA2,KLF5,RARB,TFPI,THBD,TNC
Saponins p0.01- 2020-06-15 10:21 AM		ionomycin		chemical reagent		0.522		-0.136	1.019	0.00984	ATP2A2,CD276,CLDN4,CTLA4,CXCL8,EGR1,ENPP1,LAMP1,NFAT5,PIM1,PRF1,SLC6A6,SMAD2,TNFSF11	Ap1,CTNNB1,Ca2+,Creb,FOS,FOSL1,IL27,JUN,Mapk,NFKB1,NFkB (complex),NOTCH1,Nfat (family),RELB,SP1,STAT1,STAT2,STAT3,STAT6,TCR,VDR,ionomycin
Saponins p0.01- 2020-06-15 10:21 AM		MEF2C		transcription regulator		-0.208		-0.136	0.146	0.0101	ATP2A2,BLK,CCL11,CCL2,CCL4,COL1A1,COL1A2,COL2A1,MMP13,PPARA,PTGS1
Saponins p0.01- 2020-06-15 10:21 AM		ARRB2		other	Inhibited	-2		0.018	-2.036	0.0104	ADRB2,ATP2A2,EGR1,MMP2,STAT1
Saponins p0.01- 2020-06-15 10:21 AM		ETV4		transcription regulator		-0.561		-0.123	-0.323	0.0104	BAX,CAV1,CXCL8,FN1,HPGD
Saponins p0.01- 2020-06-15 10:21 AM		EZR		other		-1.109		-0.028	-1.048	0.0104	ATF4,BAX,CDH2,DDIT4,MMP2
Saponins p0.01- 2020-06-15 10:21 AM		MMP2	-0.712	peptidase		-0.739		-0.077	-0.586	0.0104	CCL11,CXCL12,FN1,IL6ST,SOCS1
Saponins p0.01- 2020-06-15 10:21 AM		NCSTN		peptidase		1.41		0.103	1.188	0.0104	CEBPA,CEBPD,GATA2,IRF8,PSENEN
Saponins p0.01- 2020-06-15 10:21 AM		PF4		cytokine		0.519		-0.109	0.758	0.0104	CCL2,CCL4,CNN1,CXCL8,THBD
Saponins p0.01- 2020-06-15 10:21 AM		ursodeoxycholic acid		chemical - endogenous mammalian	Inhibited	-2.63		-0.042	-2.52	0.0105	BAX,CCN2,COL1A1,COL1A2,DLC1,LGALS3,PDGFRB
Saponins p0.01- 2020-06-15 10:21 AM		lenalidomide		chemical drug		-0.42		-0.043	-0.243	0.0109	ANOS1,CAV1,CEBPA,CSNK1A1,FLNA,FN1,FZD2,HHATL,HINT3,LHFPL2,LPL,NMI,PLOD2,PNP,RGS1,ROR1,ZNF706
Saponins p0.01- 2020-06-15 10:21 AM		bee venom		chemical - endogenous non-mammalian		-0.669		-0.059	-0.525	0.0111	CXCL8,CYTIP,FYB1,IRF1,ITGA5,MYH9,NUSAP1,RGS1,THBD
Saponins p0.01- 2020-06-15 10:21 AM		imiquimod		chemical drug		1.823		-0.156	2.253	0.0111	CCL4,CD40,CXCL8,FOSL1,IFI35,RSAD2,SOCS1,STAT1,TLR7
Saponins p0.01- 2020-06-15 10:21 AM		ANGPTL4		other						0.0112	CD36,LPL,STAT1
Saponins p0.01- 2020-06-15 10:21 AM		CLCA2		ion channel						0.0112	CASP8,CDH2,FN1
Saponins p0.01- 2020-06-15 10:21 AM		CYP51A1	1.692	enzyme						0.0112	LSS,MSMO1,SQLE
Saponins p0.01- 2020-06-15 10:21 AM		Complement		complex						0.0112	PDGFRB,SELP,VCAM1
Saponins p0.01- 2020-06-15 10:21 AM		ELK4		transcription regulator						0.0112	EGR1,FOSL1,NCOA7
Saponins p0.01- 2020-06-15 10:21 AM		GNA13		enzyme						0.0112	CNN1,CXCL8,EGR1
Saponins p0.01- 2020-06-15 10:21 AM		LILRA2		other						0.0112	CD40,CXCL8,MRC1
Saponins p0.01- 2020-06-15 10:21 AM		MEG3		other						0.0112	COL1A1,FN1,ZEB2
Saponins p0.01- 2020-06-15 10:21 AM		SERPINB5		other						0.0112	BAX,CDH2,KRT18
Saponins p0.01- 2020-06-15 10:21 AM		cytochalasin B		chemical toxicant						0.0112	MCAM,MMP2,SELP
Saponins p0.01- 2020-06-15 10:21 AM		poly-L-lysine		chemical reagent						0.0112	CCL2,COL1A2,CXCL8
Saponins p0.01- 2020-06-15 10:21 AM		PDX1		transcription regulator		1.325		-0.046	1.452	0.0112	ATF4,ATP2A2,COL1A1,EGR1,HK1,KRT18,MPHOSPH10,PRSS23,RSAD2,SLC6A6,SLIT3,SSBP3,TGFBR3,TSPAN8
Saponins p0.01- 2020-06-15 10:21 AM		THRA		ligand-dependent nuclear receptor		0.044		-0.011	0.073	0.0113	ATF4,ATP2A2,CCL2,CEBPA,CSNK1A1,IGF1,IRF1,LPL,NCOA4,PCK1,RARB
Saponins p0.01- 2020-06-15 10:21 AM		JINK1/2		group						0.0113	CDH2,FOXO1,MMP2,PTGES
Saponins p0.01- 2020-06-15 10:21 AM		LRPAP1		other		-0.152		-0.046	-0.061	0.0113	CXCL8,LPL,MMP2,PTGES
Saponins p0.01- 2020-06-15 10:21 AM		SB 290157		chemical reagent		0		0.056	-0.112	0.0113	BMP1,CD40,THBD,THBS1
Saponins p0.01- 2020-06-15 10:21 AM		SIX5		transcription regulator		-1.067		-0.169	-0.732	0.0113	IGFBP5,KRT18,SLC6A13,ST14
Saponins p0.01- 2020-06-15 10:21 AM		poly dA-dT		chemical reagent		0.908		-0.185	1.276	0.0113	CXCL8,RSAD2,STAT1,ZC3HAV1
Saponins p0.01- 2020-06-15 10:21 AM		EFNA1		other		-0.342		0.039	-0.445	0.0114	CCN2,CRABP2,EPHA3,FN1,FOSL1,KRT18,TGM1
Saponins p0.01- 2020-06-15 10:21 AM		MUC1		other		-0.705		-0.111	-0.42	0.0114	ARG1,CD40,CDH11,CXCL8,MMP13,MRC1,STAT1
Saponins p0.01- 2020-06-15 10:21 AM		PKM		kinase		-0.528		-0.094	-0.282	0.0114	ACLY,CDH2,EGR1,ITGB1,LSS,MMP2,NFE2L1
Saponins p0.01- 2020-06-15 10:21 AM		infliximab		biologic drug		1.937		0.156	1.528	0.0114	ADAM19,CTLA4,CXCL8,DDIT4,LAG3,PRF1,PTGES
Saponins p0.01- 2020-06-15 10:21 AM		triamterene		chemical drug		-1.912		-0.168	-1.471	0.0114	ADAMTS1,CLDN4,EFEMP2,EMP3,LGALS3,MRC1,TSPAN8
Saponins p0.01- 2020-06-15 10:21 AM		CDH1		other		1.216		-0.01	1.241	0.0115	CDH2,FN1,FOSL1,ITGB3,KRT18,MCAM,NCAM1,PIK3R1
Saponins p0.01- 2020-06-15 10:21 AM		NLRX1		other	Inhibited	-2.449		0.124	-2.754	0.0115	CASP8,CD40,IRF1,PIK3R1,RELB,STAT1
Saponins p0.01- 2020-06-15 10:21 AM		PNPLA2		enzyme		-0.059		-0.083	0.142	0.0115	ACADVL,CD36,IDH2,PCK1,PDIA2,PPARA
Saponins p0.01- 2020-06-15 10:21 AM		ROCK2		kinase		-1.131		-0.135	-0.865	0.0115	CEBPA,CNN1,CXCL8,PRDM1,TOB1,VCAM1
Saponins p0.01- 2020-06-15 10:21 AM		TIMP3		other		0		0.089	-0.217	0.0115	MMP2,SMAD2,STAT1,TGFBR3,THBS1,ZEB2
Saponins p0.01- 2020-06-15 10:21 AM		deoxycholate		chemical - endogenous mammalian		1.455		0.015	1.423	0.0115	BAX,CAV1,CXCL8,EGR1,HPGD,RARB
Saponins p0.01- 2020-06-15 10:21 AM		3M-001		chemical drug		1.231		-0.185	1.64	0.0116	CCL2,CCL4,CD40,CXCL8,STAT1
Saponins p0.01- 2020-06-15 10:21 AM		ALOX5		enzyme	Inhibited	-2.19		-0.043	-2.095	0.0116	ATF4,CD36,ITGB3,PPARA,SOCS1
Saponins p0.01- 2020-06-15 10:21 AM		FOSB		transcription regulator		-0.147		-0.114	0.074	0.0116	CEBPA,FOSL1,HPGD,MMP13,MMP2
Saponins p0.01- 2020-06-15 10:21 AM		QKI		other		0.651		-0.021	0.696	0.0116	LAMP1,RAB5C,SNX3,TNC,VCAM1
Saponins p0.01- 2020-06-15 10:21 AM		RGS2		enzyme		-1.667		0.095	-1.952	0.0118	ANXA4,CEBPD,CHMP4B,CXCL12,GRINA,LPL,MARCO,SNX3,VAMP7
Saponins p0.01- 2020-06-15 10:21 AM		geldanamycin		chemical drug		1.01		0.052	0.784	0.0119	BAX,CASP8,CD40,CDK1,CEBPD,COL6A2,CXCL8,FKBP5,ILDR1,IRF1,ITGB1,LCK,PDCD4,RAB5C,RAB7A,SDCBP,STAT1,THBD,TRIM3
Saponins p0.01- 2020-06-15 10:21 AM		norepinephrine		chemical - endogenous mammalian	Inhibited	-2.575		-0.103	-2.258	0.0121	ATP2A2,CCN2,COL1A2,CXCL8,EGR1,ELOVL6,FN1,MAT2A,MCAM,MMP2,PDE10A,PDE4D,PTGES
Saponins p0.01- 2020-06-15 10:21 AM		ATP-gamma-S		chemical reagent						0.0123	CCL2,CCL4,CCR1,CD40,CXCL8,NCF2,THBS1
Saponins p0.01- 2020-06-15 10:21 AM		HAND2		transcription regulator						0.0123	ATP2A2,CCL11,CCL2,CCL4,COL1A1,COL1A2,PTGS1
Saponins p0.01- 2020-06-15 10:21 AM		SHC1		other		-0.174		0.017	-0.219	0.0123	BAX,CDH2,CXCL13,EGR1,KLF11,SQSTM1,THBD
Saponins p0.01- 2020-06-15 10:21 AM		TCF7L2		transcription regulator		-1.133		-0.162	-0.42	0.0125	AATK,ADD1,ALDH1A2,ASPH,ATP6V1G1,CASR,CCN2,CYP51A1,DRAM2,LAMP1,MCAM,MOG,PCK1,PKD1,PLEKHG3,PRICKLE1,RCBTB1,SLC12A2,SLC44A1,SNX18,TAF10
Saponins p0.01- 2020-06-15 10:21 AM		FHL2		transcription regulator		0.128		-0.033	0.207	0.0126	ARG1,CNN1,CXCL12,CXCL8,MRC2,PDGFRB
Saponins p0.01- 2020-06-15 10:21 AM		PRMT1		enzyme		-1.131		-0.15	-0.834	0.0126	CCL11,CDH2,FN1,MRC1,RARB,ZEB2
Saponins p0.01- 2020-06-15 10:21 AM		carrageenan		chemical drug		-1.23		-0.177	-0.807	0.0126	CXCL8,EGR1,FOSL1,GRB10,PTGES,SELP
Saponins p0.01- 2020-06-15 10:21 AM		SMARCB1		transcription regulator	Inhibited	-2.309		-0.105	-1.945	0.0127	ADD3,BICD1,CDK1,CENPE,COL1A1,COL1A2,COL5A2,F11R,PCK1,RAB5C,RND3,TCF21,TMOD1
Saponins p0.01- 2020-06-15 10:21 AM		ATPase		group						0.0129	CD40,VCAM1
Saponins p0.01- 2020-06-15 10:21 AM		Atg5		other						0.0129	BAX,SQSTM1
Saponins p0.01- 2020-06-15 10:21 AM		BLOC1S6		other						0.0129	STX12,VAMP7
Saponins p0.01- 2020-06-15 10:21 AM		BUD23		enzyme						0.0129	CXCL8,FKBP5
Saponins p0.01- 2020-06-15 10:21 AM		CP 96345		chemical drug						0.0129	CCL4,CXCL8
Saponins p0.01- 2020-06-15 10:21 AM		CRK	-0.357	other						0.0129	CAV1,MMP13
Saponins p0.01- 2020-06-15 10:21 AM		Cxcl3		cytokine						0.0129	CEBPA,CEBPD
Saponins p0.01- 2020-06-15 10:21 AM		ENTPD5		enzyme						0.0129	COL1A1,COL1A2
Saponins p0.01- 2020-06-15 10:21 AM		FDPS		enzyme						0.0129	ADRB2,LAMP1
Saponins p0.01- 2020-06-15 10:21 AM		GLS		enzyme						0.0129	COL1A1,FN1
Saponins p0.01- 2020-06-15 10:21 AM		L-alpha-lysophosphatidylcholine, palmitoyl		chemical - endogenous mammalian						0.0129	CCL2,CXCL8
Saponins p0.01- 2020-06-15 10:21 AM		L-homocysteine		chemical - endogenous mammalian						0.0129	CCL2,CXCL8
Saponins p0.01- 2020-06-15 10:21 AM		LSP1		other						0.0129	GATA2,ITGB1
Saponins p0.01- 2020-06-15 10:21 AM		MPO		enzyme						0.0129	EDNRB,VCAM1
Saponins p0.01- 2020-06-15 10:21 AM		NUDT21		other						0.0129	COL11A1,COL1A1
Saponins p0.01- 2020-06-15 10:21 AM		PFN1		other						0.0129	SQSTM1,VCAM1
Saponins p0.01- 2020-06-15 10:21 AM		PTIO		chemical reagent						0.0129	CAV1,NCAM1
Saponins p0.01- 2020-06-15 10:21 AM		RAR-RXR		complex						0.0129	IRF1,TGM2
Saponins p0.01- 2020-06-15 10:21 AM		RFXANK		transcription regulator						0.0129	COL1A2,EPHA3
Saponins p0.01- 2020-06-15 10:21 AM		SLC39A8		transporter						0.0129	ADAMTS5,MMP13
Saponins p0.01- 2020-06-15 10:21 AM		TAF9		transcription regulator						0.0129	CXCL8,IRF1
Saponins p0.01- 2020-06-15 10:21 AM		Wfdc17		other						0.0129	ARG1,MRC1
Saponins p0.01- 2020-06-15 10:21 AM		Z-endoxifen		chemical - endogenous mammalian						0.0129	ALDH1A2,IGF1
Saponins p0.01- 2020-06-15 10:21 AM		[Lys15,Arg16,Leu27]VIP(1-7)GRF(8-27)		chemical reagent						0.0129	CCL2,CXCL8
Saponins p0.01- 2020-06-15 10:21 AM		allosamidin		chemical reagent						0.0129	CCL2,CD36
Saponins p0.01- 2020-06-15 10:21 AM		alpha-hydroxyglutarate		chemical - endogenous mammalian						0.0129	FN1,ZEB2
Saponins p0.01- 2020-06-15 10:21 AM		finerenone		chemical drug						0.0129	COL1A1,LGALS3
Saponins p0.01- 2020-06-15 10:21 AM		hydroxycitric acid		chemical - endogenous non-mammalian						0.0129	COL2A1,MMP13
Saponins p0.01- 2020-06-15 10:21 AM		3-methyladenine		chemical toxicant		-1.604		-0.037	-1.525	0.013	ADAMTS5,CD40,CXCL8,MMP13,SQSTM1
Saponins p0.01- 2020-06-15 10:21 AM		ADORA2B		g-protein coupled receptor		-0.555		-0.069	-0.403	0.013	ARG1,CCL11,COL1A2,CXCL8,MRC1
Saponins p0.01- 2020-06-15 10:21 AM		CASZ1		enzyme		1.4		0.058	1.272	0.013	ABCC9,COL2A1,ENPP1,RAMP1,TGFB3
Saponins p0.01- 2020-06-15 10:21 AM		INPP5D		phosphatase		-0.468		0.065	-0.61	0.013	ARG1,CD93,CXCL8,IGHM,SELP
Saponins p0.01- 2020-06-15 10:21 AM		NQO1		enzyme	Activated	2.219		-0.029	2.283	0.013	BAX,CCR1,CEBPA,CXCL12,VCAM1
Saponins p0.01- 2020-06-15 10:21 AM		NSD2		enzyme						0.013	BAX,IGF1,ITGB1,PDCD10,STAT1
Saponins p0.01- 2020-06-15 10:21 AM		TLR5		transmembrane receptor		0.555		-0.163	0.872	0.013	CCL11,CCL4,CD40,CXCL8,TLR7
Saponins p0.01- 2020-06-15 10:21 AM		parthenolide		chemical drug		0.958		0.098	0.765	0.013	ADAMTS5,CCL2,CXCL8,TNFSF11,VCAM1
Saponins p0.01- 2020-06-15 10:21 AM		steroid		chemical - endogenous mammalian		-1		-0.083	-0.835	0.013	CCN1,CEBPA,IGF1,NGFR,TNC
Saponins p0.01- 2020-06-15 10:21 AM		CpG oligonucleotide		chemical drug		-1.094		-0.138	-0.65	0.013	BAX,CCL4,CCR1,CD36,CD40,CLEC4E,CXCL8,EGR1,MARCO,MMP13,PTGES,THBS1
Saponins p0.01- 2020-06-15 10:21 AM		AMPK		complex		0.107		-0.02	0.167	0.0131	BAX,CCL2,CXCL12,CXCL8,EGR1,IDH3A,NR0B2,PCK1,STAT1,VCAM1
Saponins p0.01- 2020-06-15 10:21 AM		MAP4K4		kinase		0.333		0.172	-0.182	0.0131	ACADVL,ACLY,ACSL5,AGL,AGPAT3,ATP6V0A2,CEBPA,ITGA5,PTGES,RPS6KB2
Saponins p0.01- 2020-06-15 10:21 AM		BMP		group		0		-0.072	0.144	0.0131	CCN2,DPYSL2,IRF1,TCF21
Saponins p0.01- 2020-06-15 10:21 AM		SSTR2		g-protein coupled receptor		0		-0.009	0.017	0.0131	CDH2,LPL,PYGL,THBS1
Saponins p0.01- 2020-06-15 10:21 AM		alpha-tocopherol		chemical drug		-0.714		0.111	-0.929	0.0131	BAX,CCN2,CD36,SQSTM1
Saponins p0.01- 2020-06-15 10:21 AM		ceruletide		biologic drug						0.0131	ATF4,EEA1,PDIA2,SELP
Saponins p0.01- 2020-06-15 10:21 AM		CAMP		other		-0.428		-0.105	-0.139	0.0133	BAX,BMP1,CCL2,CCL4,CXCL13,CXCL8,EPHA3,IL1RL2,PDGFRB
Saponins p0.01- 2020-06-15 10:21 AM		NS-398		chemical reagent		1.044		0.116	0.766	0.0133	ARG1,BAX,COL1A2,CXCL8,IGF1,MMP2,PDCD4,PTGES,PTGS1
Saponins p0.01- 2020-06-15 10:21 AM		docetaxel		chemical drug		0.757		0.044	0.627	0.0133	BAX,CASP8,CDH2,CDK1,EDNRA,ITGA2,ITGB3,PIM1,THBS1
Saponins p0.01- 2020-06-15 10:21 AM		SOX9		transcription regulator		-1.491		-0.098	-1.26	0.0133	CCN2,CDH2,COL1A1,COL2A1,CYP26B1,DMBT1,PHEX
Saponins p0.01- 2020-06-15 10:21 AM		nicotine		chemical drug		-0.687		-0.092	-0.39	0.0133	CACNA2D1,CCL2,CCL4,CCN2,CD40,CXCL8,EGR1,FN1,IGF1,LGALS3,MMP2,NAPA,STAT1,TGM1
Saponins p0.01- 2020-06-15 10:21 AM		NFYB		transcription regulator						0.0137	ACLY,CAPN3,CAV1,CDH2,CDK1,COL1A1,COL1A2,CYTIP,FLCN,IGF1,MMP13,PCK1,PDGFRB,PSMB7,RIMBP2,SEPTIN7,SLIT3,VWF
Saponins p0.01- 2020-06-15 10:21 AM		ADM		other		0.625		0.029	0.562	0.0138	BAX,CASP8,FN1,RAMP1,TNFSF11,VCAM1
Saponins p0.01- 2020-06-15 10:21 AM		CD5		transmembrane receptor		1.664		-0.147	2.022	0.0138	CCL4,CSNK1E,MSMO1,PIM1,RELB,STAT1
Saponins p0.01- 2020-06-15 10:21 AM		GHR	-1.55	transmembrane receptor		-0.64		0.021	-0.685	0.0138	CD36,COL1A1,GHR,IGF1,IGFBP4,LPL
Saponins p0.01- 2020-06-15 10:21 AM		Ins1		other	Inhibited	-2.155		-0.071	-1.859	0.0139	CEBPA,CEBPD,CNN1,COL1A1,EGR1,ELOVL6,IGF1,IGFBP4,IGFBP5,IL6ST,LPL,MMP13,MMP2,PCK1,PDIA2,PIK3R1,PPARA,PTGFRN,TIMP2,UBE2D2
Saponins p0.01- 2020-06-15 10:21 AM		5A apoA-I mimetic peptide		chemical reagent						0.0139	ARG1,CCL11,COL1A1
Saponins p0.01- 2020-06-15 10:21 AM		GABBR1		g-protein coupled receptor						0.0139	ATF4,CASR,COL2A1
Saponins p0.01- 2020-06-15 10:21 AM		HOXA4		transcription regulator						0.0139	CCN1,CCN2,ITGB1
Saponins p0.01- 2020-06-15 10:21 AM		ID4		transcription regulator						0.0139	BAX,CEBPA,MMP2
Saponins p0.01- 2020-06-15 10:21 AM		MGAT3		enzyme						0.0139	CDH2,ITGA2,ITGA5
Saponins p0.01- 2020-06-15 10:21 AM		N(2)-(gamma-D-glutamyl)-meso-2,2'-diaminopimelic acid		chemical reagent						0.0139	CCL11,CCL4,CXCL8
Saponins p0.01- 2020-06-15 10:21 AM		NPFF		other						0.0139	ADRB2,CEBPA,PIK3R1
Saponins p0.01- 2020-06-15 10:21 AM		PRDX1		enzyme						0.0139	ARG1,BAX,SELP
Saponins p0.01- 2020-06-15 10:21 AM		TCF/LEF		group						0.0139	FN1,ITGB1,MMP2
Saponins p0.01- 2020-06-15 10:21 AM		loxoribine		chemical drug						0.0139	CXCL8,PTGES,TLR7
Saponins p0.01- 2020-06-15 10:21 AM		octanoic acid		chemical - endogenous mammalian						0.0139	CD36,CEBPA,LPL
Saponins p0.01- 2020-06-15 10:21 AM		spermine		chemical - endogenous mammalian						0.0139	CCL2,CCL4,SAT1
Saponins p0.01- 2020-06-15 10:21 AM		zeranol		chemical - endogenous mammalian						0.0139	BAX,SLC9A3R1,TGFB3
Saponins p0.01- 2020-06-15 10:21 AM		KLF3		transcription regulator	Inhibited	-2.683		0.057	-2.937	0.0141	ATF4,BLOC1S1,CACNA1H,CD93,CEP170B,CMPK2,GPR174,HBP1,LRRK2,MYADM,NEURL3,NSMAF,OGFRL1,PLPP2,RAB7A,RELN,SERPINH1,SLC6A13,SUSD3,TMPO,ZEB2
Saponins p0.01- 2020-06-15 10:21 AM		17-alpha-ethinylestradiol		chemical drug		-1.487		-0.062	-1.298	0.0143	ATF4,CCR1,CDK1,IGF1,MARCO,MRC1,NR0B2,SERPINH1,SOCS1,TGFB3,TGM2,VCAM1
Saponins p0.01- 2020-06-15 10:21 AM		FANCC		other						0.0144	CDK1,CXCL12,FZD2,IFI44L,NUAK1,RND3,SFRP1
Saponins p0.01- 2020-06-15 10:21 AM		ZBTB7B		transcription regulator		0.483		-0.111	0.751	0.0144	ACADVL,COL1A1,COL1A2,COL2A1,COX6A1,IL17RE,PRF1
Saponins p0.01- 2020-06-15 10:21 AM		fenamic acid		chemical reagent		-1.818		-0.158	-1.404	0.0144	ADAMTS1,CLDN4,EFEMP2,EMP3,LGALS3,MRC1,TSPAN8
Saponins p0.01- 2020-06-15 10:21 AM		NR2F1		ligand-dependent nuclear receptor						0.0145	EGR1,LPL,PCK1,RARB,SPRY1
Saponins p0.01- 2020-06-15 10:21 AM		TNFRSF9		transmembrane receptor						0.0145	ALDH1A2,CD28,CD40,CXCL8,PRF1
Saponins p0.01- 2020-06-15 10:21 AM		EHMT1		transcription regulator		-1		-0.177	-0.469	0.015	CEBPD,FAIM,GRINA,RRAD,SAT1,SELENBP1,SMPDL3B,STRA6,TJP3
Saponins p0.01- 2020-06-15 10:21 AM		CD9		other		-0.666		-0.021	-0.626	0.015	CCN4,ITGA2,ITGA5,ITGB1
Saponins p0.01- 2020-06-15 10:21 AM		HMGB2		transcription regulator		-1.154		-0.062	-1.033	0.015	BAX,COL2A1,CXCL8,FZD2
Saponins p0.01- 2020-06-15 10:21 AM		LIN28A		other		-0.762		-0.169	-0.428	0.015	CDK1,COL1A1,COL1A2,COL5A2
Saponins p0.01- 2020-06-15 10:21 AM		MST1		growth factor		0		0.066	-0.13	0.015	CCN2,IRF8,NR0B2,PCK1
Saponins p0.01- 2020-06-15 10:21 AM		MTA3		transcription regulator						0.015	CDH2,FN1,PRDM1,ZEB2
Saponins p0.01- 2020-06-15 10:21 AM		SPRY1	-0.923	other	Activated	2		0.128	1.744	0.015	IGF1,LOX,LOXL3,MMP2
Saponins p0.01- 2020-06-15 10:21 AM		geranylgeranyl pyrophosphate		chemical - endogenous mammalian		-0.152		0.031	-0.213	0.015	BAX,CCL2,PPARA,VCAM1
Saponins p0.01- 2020-06-15 10:21 AM		TGFBR1		kinase	Inhibited	-2.155		-0.121	-1.818	0.015	CCN2,CD40,COL1A1,COL1A2,FBLN5,FN1,GAS1,MMP13
Saponins p0.01- 2020-06-15 10:21 AM		maslinic acid		chemical - endogenous non-mammalian						0.015	BAX,FLOT2,IGHM,IL6ST,MAP2K6,PIK3R1,PRKCE,THBS1
Saponins p0.01- 2020-06-15 10:21 AM		MAP3K1		kinase		-1.698		-0.133	-1.375	0.015	CXCL8,EGR1,LOXL3,MMP13,THBS1,TNC
Saponins p0.01- 2020-06-15 10:21 AM		XBP1		transcription regulator	Inhibited	-2.091		-0.138	-1.619	0.0151	APBB2,ATF4,ATP2A2,COPB2,CRK,CXCL8,FKBP10,FN1,P3H1,PDIA2,PRDM1,RAB3A,SURF4,TNFSF11,VAMP7,VCAM1
Saponins p0.01- 2020-06-15 10:21 AM		NUPR1		transcription regulator		0.557		0.055	0.26	0.0151	ADRB2,AKAP12,ANK3,ATP6V0A1,CCN1,CEP170B,COL1A2,CXADR,CXCL8,ELL2,GK,LHFPL2,MAT2A,NGFR,NR1D2,P3H1,P4HA2,PARP9,PIK3R1,PIM1,RELB,SAT1,SLC6A6,SLF1,TMPO,TNIP1,TOB1,WDR91,ZC3HAV1
Saponins p0.01- 2020-06-15 10:21 AM		MLXIPL		transcription regulator		1.52		-0.178	2.071	0.0154	ACLY,ELOVL6,PPARA,PYGL,RPL21,RPL27A,RPL30,RPL7A,RPS25,RPS8
Saponins p0.01- 2020-06-15 10:21 AM		PIK3CA		kinase		-0.283		-0.035	-0.214	0.0155	CALD1,CDH2,CEBPD,ITGB1,PDGFRB,PIK3CD,TGM1
Saponins p0.01- 2020-06-15 10:21 AM		RIPK2		kinase		-0.369		-0.115	-0.075	0.0155	CD36,CD40,CLEC4E,DGAT1,PPARA,PTGES,VCAM1
Saponins p0.01- 2020-06-15 10:21 AM		resveratrol		chemical drug		1.969		0.024	1.876	0.0155	BAX,CCL2,CD36,CXCL8,EGR1,FN1,FOSL1,FOXO1,ITGA1,MMP13,MMP2,MRC1,NCOA4,PCK1,PDCD4,SELP,SQSTM1,TGM1,VCAM1
Saponins p0.01- 2020-06-15 10:21 AM		pirinixic acid		chemical toxicant		0.525		-0.115	1.035	0.0157	ACADVL,ACSL5,ALDH9A1,BAX,CCL2,CD36,CDH2,CDK1,COL1A1,CXCL12,CXCL8,ELOVL6,IRF8,KLF11,LGALS3,LPL,MMP13,PDCD4,PPARA,PSMB7,PSME1,RBFOX2,SLC23A1,TSKU,VCAM1,VPS29
Saponins p0.01- 2020-06-15 10:21 AM		CGA		other		-1.584		0.004	-1.595	0.0159	ADAMTS1,BAX,CXCL8,FOXO1,GATA2,MMP2,SFRP5,TIMP2,UGT1A1
Saponins p0.01- 2020-06-15 10:21 AM		Cdc42		enzyme		-0.365		-0.058	-0.237	0.016	CEBPA,FLNA,GATA2,LAMP1,MYH9
Saponins p0.01- 2020-06-15 10:21 AM		EIF3E		other	Activated	2.219		0.083	2.035	0.016	CD36,CD40,THBS1,TNC,ZEB2
Saponins p0.01- 2020-06-15 10:21 AM		HOTAIR		other		-0.359		-0.024	-0.308	0.016	ATG3,CDH2,COL1A1,MMP2,PCDH10
Saponins p0.01- 2020-06-15 10:21 AM		mitoxantrone		chemical drug		1.109		-0.046	1.199	0.016	BAX,COL1A1,COL1A2,CXCL8,RSAD2
Saponins p0.01- 2020-06-15 10:21 AM		pimagedine		chemical drug	Activated	2.219		0.062	2.082	0.016	BAX,CAV1,CCN2,CNN1,CXCL8
Saponins p0.01- 2020-06-15 10:21 AM		propofol		chemical drug		0.372		0.129	0.152	0.016	BAX,CCL2,EGR1,MMP2,THBS1
Saponins p0.01- 2020-06-15 10:21 AM		quercetin		chemical drug		0.664		-0.013	0.705	0.0161	BAX,CAV1,CCL2,CXCL8,EGR1,LPL,MMP13,NFE2L1,PRICKLE1,TLR7,VCAM1
Saponins p0.01- 2020-06-15 10:21 AM		Ccl2		cytokine		-0.114		-0.098	0.121	0.0164	CCL11,CCL4,IGF1,ITGB3,LPL,VCAM1
Saponins p0.01- 2020-06-15 10:21 AM		MOG	1.041	other		-1.432		-0.122	-1.163	0.0164	ARG1,CCR1,CD40,CTLA4,IGF1,VCAM1
Saponins p0.01- 2020-06-15 10:21 AM		PIM1	0.519	kinase		0.64		-0.096	0.873	0.0164	ATP2A2,CTLA4,FOSL1,IGFBP5,PIM1,SOCS1
Saponins p0.01- 2020-06-15 10:21 AM		WWTR1		transcription regulator		-1.501		-0.081	-1.304	0.0164	CCN1,CCN2,COL1A1,CXCL8,FN1,VCAM1
Saponins p0.01- 2020-06-15 10:21 AM		NR1H4		ligand-dependent nuclear receptor		0.433		0.006	0.412	0.0165	ADRB2,CEBPA,MMP2,NFAT5,NR0B2,PCK1,PPARA,PTGS1,RARB,SQSTM1,THBD,TIMP2,UGT1A1
Saponins p0.01- 2020-06-15 10:21 AM		MAP2K3		kinase		-0.218		-0.163	0.102	0.0166	ATP2A2,BAX,COL1A1,COL1A2,CXCL8,MMP13,STAT1
Saponins p0.01- 2020-06-15 10:21 AM		sulindac sulfide		chemical drug		1.287		0.027	1.217	0.0166	CCN2,EGR1,ETNPPL,MSMO1,PIK3R1,PRSS23,PTGES
Saponins p0.01- 2020-06-15 10:21 AM		DMD		other						0.0167	ABI2,AIG1,APLP2,ARHGAP20,CACNA2D1,CAPN3,COL1A2,COL23A1,GATM,IGF1,KRT18,LGALS8,PTGFRN,RIPOR2,WFDC1
Saponins p0.01- 2020-06-15 10:21 AM		CST5		other		1.462		0.09	1.082	0.0167	AKAP12,ANK3,ARHGAP12,BLOC1S1,CAV1,COL12A1,DCAF1,DOCK5,EMP3,EXOC3,KDM5B,LAMC1,MYO10,RAB25,SMAD2,SRSF9,VCAN,VDAC2
Saponins p0.01- 2020-06-15 10:21 AM		caffeic acid phenethyl ester		chemical drug		0.554		0.137	0.15	0.0168	BAX,CXCL8,EGR1,GNAI2,MMP2,NGFR,RARB,RELB,VCAM1
Saponins p0.01- 2020-06-15 10:21 AM		glutamine		chemical - endogenous mammalian		0.78		0.058	0.63	0.0168	ATF4,COL1A1,CXCL8,FN1,HK1,HSBP1,NGFR,PCK1,THBS2
Saponins p0.01- 2020-06-15 10:21 AM		IRF8	0.676	transcription regulator	Activated	2.049		-0.086	2.292	0.0169	BAX,CD40,CEBPA,CEBPE,EGR1,IFI44L,IRF8,PRDM1,STAT1,TRIM21,ZEB2
Saponins p0.01- 2020-06-15 10:21 AM		ADP		chemical - endogenous mammalian						0.0169	CCL4,CXCL8,SELP
Saponins p0.01- 2020-06-15 10:21 AM		AIMP1		cytokine						0.0169	CCL2,CCL4,CXCL8
Saponins p0.01- 2020-06-15 10:21 AM		CCAT2		other						0.0169	BAX,SMAD2,ZEB2
Saponins p0.01- 2020-06-15 10:21 AM		CD209	-1.846	other						0.0169	CCL4,CD209,MMP2
Saponins p0.01- 2020-06-15 10:21 AM		CHRNA1		transmembrane receptor						0.0169	CD28,CD40,CTLA4
Saponins p0.01- 2020-06-15 10:21 AM		HOXB4		transcription regulator						0.0169	FOSL1,ITGB3,RARB
Saponins p0.01- 2020-06-15 10:21 AM		PLCG1		enzyme						0.0169	CCL2,EGR1,THBS1
Saponins p0.01- 2020-06-15 10:21 AM		SLC2A1		transporter						0.0169	FN1,MMP2,PPARA
Saponins p0.01- 2020-06-15 10:21 AM		SP7		transcription regulator						0.0169	COL1A1,MMP13,TNFSF11
Saponins p0.01- 2020-06-15 10:21 AM		THRAP3	0.523	transcription regulator						0.0169	ACY1,APLP2,NR1D2
Saponins p0.01- 2020-06-15 10:21 AM		VEGFC		growth factor						0.0169	ARG1,ITGA4,ITGB1
Saponins p0.01- 2020-06-15 10:21 AM		Z-551		chemical reagent						0.0169	CD36,LPL,PCK1
Saponins p0.01- 2020-06-15 10:21 AM		amphotericin B		chemical drug						0.0169	CCL2,CCL4,CXCL8
Saponins p0.01- 2020-06-15 10:21 AM		costunolide		chemical - endogenous non-mammalian						0.0169	BAX,CDK1,MMP2
Saponins p0.01- 2020-06-15 10:21 AM		dexmedetomidine		chemical drug						0.0169	CCL2,CXCL8,DDIT4
Saponins p0.01- 2020-06-15 10:21 AM		fluoride		chemical - endogenous mammalian						0.0169	BAX,TNFSF11,VCAM1
Saponins p0.01- 2020-06-15 10:21 AM		formoterol		chemical drug						0.0169	CXCR1,FOSL1,PDE4D
Saponins p0.01- 2020-06-15 10:21 AM		ginkgolide B		chemical drug						0.0169	BAX,CCL2,SELP
Saponins p0.01- 2020-06-15 10:21 AM		isoquercitrin		chemical drug						0.0169	CYP51A1,MSMO1,SQLE
Saponins p0.01- 2020-06-15 10:21 AM		nystatin		chemical drug						0.0169	CD40,CDH2,CXCL8
Saponins p0.01- 2020-06-15 10:21 AM		TREM1		transmembrane receptor		-1.57		-0.096	-1.212	0.017	ADRB2,ASPH,CDK1,CXCL8,EGR1,FFAR2,FOSL1,IRF1,LPL,RGS1,RRAD,THBD,THBS1,TMPO
Saponins p0.01- 2020-06-15 10:21 AM		CCNC		other		-1.941		-0.157	-1.636	0.0171	CD36,CEBPA,LPL,VCAM1
Saponins p0.01- 2020-06-15 10:21 AM		ESRRB		transcription regulator						0.0171	GCKR,LOXL1,NR0B2,SLC6A6
Saponins p0.01- 2020-06-15 10:21 AM		LATS1		kinase						0.0171	BAX,CCN2,CLDN4,KRT18
Saponins p0.01- 2020-06-15 10:21 AM		NFIA		transcription regulator		-1.981		-0.066	-1.849	0.0171	CDH2,LOX,PCK1,PPARA
Saponins p0.01- 2020-06-15 10:21 AM		RNY3		other	Activated	2		-0.185	2.369	0.0171	HERC5,IFI44L,RSAD2,XAF1
Saponins p0.01- 2020-06-15 10:21 AM		ceramide		chemical - endogenous mammalian		-0.132		-0.062	-0.01	0.0171	BAX,COL1A1,CXCL8,SFRP1
Saponins p0.01- 2020-06-15 10:21 AM		trabectedin		chemical drug		0.218		0.079	0.063	0.0171	CDK1,COL1A1,GNAI2,SAT1
Saponins p0.01- 2020-06-15 10:21 AM		MECP2		transcription regulator		0.218		-0.025	0.268	0.0172	CDH2,DPYSL2,EGR1,FKBP5,IGHM,NGFR,PCDH10,PDGFRB,PLAAT3,RARB,RELN,SRPX2
Saponins p0.01- 2020-06-15 10:21 AM		2-amino-5-phosphonovaleric acid		chemical - other		-0.389		-0.025	-0.306	0.0177	ADAM19,ADAMTS1,ATF4,BVES,CAMKK1,DCLK2,EGR1,FOXO1,LHFPL2,RELB,ZC3H7A
Saponins p0.01- 2020-06-15 10:21 AM		RCE1		peptidase						0.0177	CXCL12,FBN1,LARGE1,SLIT3,THBS2
Saponins p0.01- 2020-06-15 10:21 AM		eflornithine		chemical drug	Inhibited	-2.236		-0.005	-2.226	0.0177	CDK1,FN1,ITGB3,LGALS3,TGM2
Saponins p0.01- 2020-06-15 10:21 AM		everolimus		chemical drug		-1.172		0.01	-1.194	0.0177	CAV1,CCN2,CDK1,MMP2,NCEH1
Saponins p0.01- 2020-06-15 10:21 AM		CBL		transcription regulator		-1.387		0.158	-1.736	0.0178	COL1A1,FN1,LCK,MMP2,SQSTM1,STAT1
Saponins p0.01- 2020-06-15 10:21 AM		PIK3CG		kinase		-0.711		0.02	-0.77	0.0178	ARG1,ENPP1,IRF1,ITGB3,LCK,NLRC5,PIK3CD,PRF1,STAT1
Saponins p0.01- 2020-06-15 10:21 AM		HIPK2		kinase		-0.734		-0.067	-0.562	0.0178	AVIL,EGR1,GATA2,GNG13,ITGA1,LGALS3,TMEM45B
Saponins p0.01- 2020-06-15 10:21 AM		PAX7		transcription regulator	Inhibited	-2.646		-0.177	-2.178	0.0178	CDH11,CDH2,MDFIC,NPNT,PRSS23,SLC44A1,TOB1
Saponins p0.01- 2020-06-15 10:21 AM		ZFPM1		transcription regulator						0.0178	CEBPA,ENPP1,FYB1,GATA2,GRB10,PLAAT3,SELP
Saponins p0.01- 2020-06-15 10:21 AM		SHH		peptidase		-1.961		-0.122	-1.58	0.0179	ADAMTS1,BAX,CAV1,EHBP1,FN1,GATA2,IGF1,IGFBP5,NR2F2,SALL1,SFRP1,TGFB3,THBD
Saponins p0.01- 2020-06-15 10:21 AM		metformin		chemical drug		0.474		0.031	0.369	0.0179	ARG1,ATF4,BAX,CAV1,CCL2,CCN2,CXCL8,DDIT4,FN1,IGF1,NR0B2,PCK1,VWF
Saponins p0.01- 2020-06-15 10:21 AM		TCL1A		transcription regulator						0.0182	CCR1,CLEC4E,FKBP5,MARCO,MMP13,RGS1,SEMA7A,TLR7
Saponins p0.01- 2020-06-15 10:21 AM		androgen		chemical drug		0		0.004	-0.01	0.0188	ADAMTS15,COL12A1,CXCL13,FLNA,FOSL1,IGF1,IGFBP5,KLF5,PIK3R1,PIM1,SMAD2,SOCS1
Saponins p0.01- 2020-06-15 10:21 AM		C5		cytokine		-0.157		-0.092	0.125	0.0189	CCL11,CCL2,CCL4,CDH11,CXCL8,EFNB2,EGR1,FN1,IL18R1,VCAM1
Saponins p0.01- 2020-06-15 10:21 AM		13-hydroxyoctadecadienoic acid		chemical - endogenous mammalian						0.0189	CD36,NR0B2
Saponins p0.01- 2020-06-15 10:21 AM		5R-hydroxytriptolide		chemical drug						0.0189	IRF1,STAT1
Saponins p0.01- 2020-06-15 10:21 AM		ATP6V0A2	0.387	transporter						0.0189	ARG1,MRC1
Saponins p0.01- 2020-06-15 10:21 AM		BLVRA		enzyme						0.0189	CERT1,PPARA
Saponins p0.01- 2020-06-15 10:21 AM		CASP6		peptidase						0.0189	ARG1,MMP2
Saponins p0.01- 2020-06-15 10:21 AM		CCAR1		transcription regulator						0.0189	CEBPA,CEBPD
Saponins p0.01- 2020-06-15 10:21 AM		Dgk		group						0.0189	CCL2,CXCL8
Saponins p0.01- 2020-06-15 10:21 AM		ERCC1		enzyme						0.0189	GHR,IGF1
Saponins p0.01- 2020-06-15 10:21 AM		F2RL3		g-protein coupled receptor						0.0189	EGR1,SELP
Saponins p0.01- 2020-06-15 10:21 AM		GDF5		growth factor						0.0189	ALDH1A2,COL1A1
Saponins p0.01- 2020-06-15 10:21 AM		GMFG		growth factor						0.0189	ITGA5,ITGB1
Saponins p0.01- 2020-06-15 10:21 AM		HMG20A		transcription regulator						0.0189	CXADR,KRT18
Saponins p0.01- 2020-06-15 10:21 AM		Hrg		other						0.0189	ARG1,CCL2
Saponins p0.01- 2020-06-15 10:21 AM		ITGA11		other						0.0189	IGF1,MMP13
Saponins p0.01- 2020-06-15 10:21 AM		Iberiotoxin		chemical reagent						0.0189	CCL2,VCAM1
Saponins p0.01- 2020-06-15 10:21 AM		KCNK2		ion channel						0.0189	CCL2,VCAM1
Saponins p0.01- 2020-06-15 10:21 AM		KMT2C		transcription regulator						0.0189	CCL2,NR0B2
Saponins p0.01- 2020-06-15 10:21 AM		LINC00842		other						0.0189	CDH2,FN1
Saponins p0.01- 2020-06-15 10:21 AM		MMP13	-1.085	peptidase						0.0189	CCL4,COL1A1
Saponins p0.01- 2020-06-15 10:21 AM		Msx3		transcription regulator						0.0189	IGF1,MRC1
Saponins p0.01- 2020-06-15 10:21 AM		PFDN5		transcription regulator						0.0189	BAX,PFDN6
Saponins p0.01- 2020-06-15 10:21 AM		PIK3AP1		other						0.0189	CEBPA,IRF8
Saponins p0.01- 2020-06-15 10:21 AM		PRKD2		kinase						0.0189	CXCL8,ITGA2
Saponins p0.01- 2020-06-15 10:21 AM		PSMD4		other						0.0189	CD36,MARCO
Saponins p0.01- 2020-06-15 10:21 AM		RYK		kinase						0.0189	COL1A1,FN1
Saponins p0.01- 2020-06-15 10:21 AM		SERCA		group						0.0189	EGR1,FOSL1
Saponins p0.01- 2020-06-15 10:21 AM		SERPIND1		other						0.0189	EGR1,KLF5
Saponins p0.01- 2020-06-15 10:21 AM		SOX18		transcription regulator						0.0189	IL6ST,VCAM1
Saponins p0.01- 2020-06-15 10:21 AM		SPTAN1		other						0.0189	ITGA5,ITGB3
Saponins p0.01- 2020-06-15 10:21 AM		URI1		transcription regulator						0.0189	CDK1,FKBP5
Saponins p0.01- 2020-06-15 10:21 AM		VAMP8	0.614	transporter						0.0189	EEA1,VAMP7
Saponins p0.01- 2020-06-15 10:21 AM		YOD1		enzyme						0.0189	CCN1,CCN2
Saponins p0.01- 2020-06-15 10:21 AM		ZMYND10		other						0.0189	MMP2,THBS1
Saponins p0.01- 2020-06-15 10:21 AM		ZYX		other						0.0189	ITGA5,ITGB1
Saponins p0.01- 2020-06-15 10:21 AM		eprosartan		chemical drug						0.0189	COL1A1,FN1
Saponins p0.01- 2020-06-15 10:21 AM		ficusin		chemical drug						0.0189	CASP8,ITGB1
Saponins p0.01- 2020-06-15 10:21 AM		goralatide		chemical - endogenous mammalian						0.0189	LGALS3,MMP2
Saponins p0.01- 2020-06-15 10:21 AM		histidinol		chemical - endogenous mammalian						0.0189	ATF4,EGR1
Saponins p0.01- 2020-06-15 10:21 AM		obatoclax		chemical drug						0.0189	ATF4,CTLA4
Saponins p0.01- 2020-06-15 10:21 AM		ruboxistaurin		chemical drug						0.0189	EGR1,PDGFRB
Saponins p0.01- 2020-06-15 10:21 AM		thioinosine		chemical toxicant						0.0189	CD36,LPL
Saponins p0.01- 2020-06-15 10:21 AM		xylitol		chemical - endogenous mammalian						0.0189	CEBPA,PCK1
Saponins p0.01- 2020-06-15 10:21 AM		TRAF3IP2		enzyme		-1.664		-0.157	-1.282	0.0191	CCL11,CCN2,CEBPD,COL1A1,MMP2,SELP,VCAM1
Saponins p0.01- 2020-06-15 10:21 AM		CLEC4G		other		-0.816		-0.062	-0.666	0.0192	ARG1,CCN2,GAS1,PDGFD,PRF1,TGFB3
Saponins p0.01- 2020-06-15 10:21 AM		POU2AF1		transcription regulator						0.0192	IDH2,IFI44L,IGHM,LCK,PRDM1,TRAF3
Saponins p0.01- 2020-06-15 10:21 AM		hexachlorobenzene		chemical toxicant	Inhibited	-2.433		-0.159	-2.047	0.0192	EFEMP2,EMP3,LGALS3,MMP2,MRC1,TSPAN8
Saponins p0.01- 2020-06-15 10:21 AM		CDH11	-0.752	other	Inhibited	-2		-0.185	-1.631	0.0194	IGF1,MMP15,PIK3R1,SLC9A3R1
Saponins p0.01- 2020-06-15 10:21 AM		KDM6B		enzyme						0.0194	CD40,CDH2,FN1,NGFR
Saponins p0.01- 2020-06-15 10:21 AM		collagen type i (family)		group		-1.005		-0.105	-0.799	0.0194	CCL2,CDH2,FRMD6,MMP13
Saponins p0.01- 2020-06-15 10:21 AM		crizotinib		chemical drug		-1		0.013	-1.026	0.0194	COL5A2,SMAD2,TGFB3,VCAN
Saponins p0.01- 2020-06-15 10:21 AM		CAV1	-0.662	transmembrane receptor		-0.692		-0.051	-0.58	0.0194	ADGRG2,ARG1,CAV1,CD276,CD36,EGR1,KRT18,SLC12A2,TFPI,THBS1,VCAM1
Saponins p0.01- 2020-06-15 10:21 AM		2-(4-amino-1-isopropyl-1H-pyrazolo[3,4-d]pyrimidin-3-yl)-1H-indol-5-ol		chemical reagent		0.386		0.02	0.319	0.0195	ADAMTS1,ADGRL2,CCN2,CXCL8,DDIT4,EGR1,FOSL1,HBP1,ITGA2,KDM5B,KLF5,NUAK1,PIM1
Saponins p0.01- 2020-06-15 10:21 AM		FASLG		cytokine		-1.408		-0.035	-1.333	0.0195	BAX,CCL2,CXCL8,EGR1,TGFB3
Saponins p0.01- 2020-06-15 10:21 AM		PTGS1	-1.112	enzyme		-1.982		-0.05	-1.883	0.0195	ARG1,MMP2,PTGER4,PTGES,PTGS1
Saponins p0.01- 2020-06-15 10:21 AM		PTPRC		phosphatase						0.0195	CCL4,CCR1,CXCR1,IGHM,VCAM1
Saponins p0.01- 2020-06-15 10:21 AM		SUMO2		enzyme		0.762		0.045	0.673	0.0195	CAV1,NR0B2,PIK3R1,PNP,TNC
Saponins p0.01- 2020-06-15 10:21 AM		TXNIP		other		-1.188		0.014	-1.214	0.0195	CD36,COL1A2,DDIT4,LPL,PPARA
Saponins p0.01- 2020-06-15 10:21 AM		C1q		complex						0.0202	CCL2,CXCL8,VCAM1
Saponins p0.01- 2020-06-15 10:21 AM		CNR2		g-protein coupled receptor						0.0202	CCL2,CXCL8,EGR1
Saponins p0.01- 2020-06-15 10:21 AM		COL1A1	-1.166	other						0.0202	CCL2,COL1A1,VCAM1
Saponins p0.01- 2020-06-15 10:21 AM		MAML1		transcription regulator						0.0202	CXCL8,EGR1,RND3
Saponins p0.01- 2020-06-15 10:21 AM		MESP1		transcription regulator						0.0202	MEIS2,PRICKLE1,ZEB2
Saponins p0.01- 2020-06-15 10:21 AM		NREP		other						0.0202	ITGA5,MMP2,PDGFRB
Saponins p0.01- 2020-06-15 10:21 AM		PFKFB3		kinase						0.0202	CDK1,CXCL12,VCAM1
Saponins p0.01- 2020-06-15 10:21 AM		PRDX2		enzyme						0.0202	BAX,CCL2,FOXO1
Saponins p0.01- 2020-06-15 10:21 AM		SMURF2		enzyme						0.0202	CCN2,FN1,SMAD2
Saponins p0.01- 2020-06-15 10:21 AM		Stat5 dimer		complex						0.0202	BAX,IGF1,SOCS1
Saponins p0.01- 2020-06-15 10:21 AM		TGIF1		transcription regulator						0.0202	CXCL8,RARB,STRA6
Saponins p0.01- 2020-06-15 10:21 AM		VIPR1		g-protein coupled receptor						0.0202	CCL4,CD40,IRF1
Saponins p0.01- 2020-06-15 10:21 AM		ZNF148		transcription regulator						0.0202	FN1,LCK,STAT1
Saponins p0.01- 2020-06-15 10:21 AM		prostaglandin A2		chemical - endogenous non-mammalian						0.0202	IGF1,LPAR6,VCAM1
Saponins p0.01- 2020-06-15 10:21 AM		shikonin		chemical drug						0.0202	BAX,CXCL8,MMP13
Saponins p0.01- 2020-06-15 10:21 AM		NR1I2		ligand-dependent nuclear receptor		0.358		-0.043	0.503	0.0204	CD36,CEBPA,CPOX,EGR1,ELOVL6,IGF1,NR0B2,PPARA,SOCS1,TCN2,TGM2,UGT1A1
Saponins p0.01- 2020-06-15 10:21 AM		TFAP2C		transcription regulator	Activated	2.433		0.025	2.371	0.0205	ANTXR2,CCN2,FREM2,HK1,IGFBP5,MMP2,THBS1
Saponins p0.01- 2020-06-15 10:21 AM		ZFP36		transcription regulator		-0.391		0.169	-0.765	0.0205	CD36,FOSL1,IRF1,PIM1,PRDM1,SOCS1,THBD,VCAM1
Saponins p0.01- 2020-06-15 10:21 AM		IFNA1/IFNA13		cytokine	Activated	2.404		-0.12	2.692	0.0208	CD40,DHX58,IRF1,RSAD2,SOCS1,STAT1
Saponins p0.01- 2020-06-15 10:21 AM		capsaicin		chemical drug		1.964		0.011	1.938	0.0208	ATF4,CXCL8,IGF1,MMP2,PPARA,TRPV1
Saponins p0.01- 2020-06-15 10:21 AM		tanespimycin		chemical drug		-1.929		0.093	-2.222	0.0209	CALM1 (includes others),CAV1,CDK1,CXCL8,KRT18,RPL27A,RPL30,RPS8,SERPINH1,TNFSF11
Saponins p0.01- 2020-06-15 10:21 AM		EOMES		transcription regulator		-0.333		0.004	-0.344	0.021	AFAP1,COL6A3,CYP26A1,ITGA2,MAP2K6,MMP17,PRDM1,PRF1,RND3
Saponins p0.01- 2020-06-15 10:21 AM		CDX2		transcription regulator		-1.206		-0.071	-1.051	0.0213	CAV1,CYP26A1,HBP1,KLF5,LAMP1,LGALS8,NR2F2,PRDM1,SH3PXD2A,SI,USP12
Saponins p0.01- 2020-06-15 10:21 AM		ciprofibrate		chemical drug		0.143		0.008	0.118	0.0213	ADAMTS1,AIG1,CD36,CPOX,CXCL12,CYP26A1,IGF1,LPL,QPCT,SELENBP1,SQSTM1
Saponins p0.01- 2020-06-15 10:21 AM		etoposide		chemical drug		-0.257		-0.087	0.048	0.0214	BAX,CCL2,CD40,CDK1,CEBPA,COL1A2,CXCL8,DDIT4,HK1,IRF1,LPAR6,PRF1,RELB,SQSTM1
Saponins p0.01- 2020-06-15 10:21 AM		HBB		transporter						0.0214	CCL11,CCL4,COL1A2,CXCL8,VCAM1
Saponins p0.01- 2020-06-15 10:21 AM		Laminin (complex)		complex						0.0214	CCL2,CDH11,COL1A1,FN1,ITGB1
Saponins p0.01- 2020-06-15 10:21 AM		SRSF2		transcription regulator	Inhibited	-2		-0.099	-1.801	0.0214	ABCC9,ATF4,CEBPA,COL1A1,PPARA
Saponins p0.01- 2020-06-15 10:21 AM		SLC13A1		transporter		-0.707		0.02	-0.764	0.0217	ACLY,ACSL5,COPB2,ELOVL6,GPC6,HNMT,IGF1,PCK1
Saponins p0.01- 2020-06-15 10:21 AM		TRAP1		enzyme	Inhibited	-2.121		0.028	-2.201	0.0217	COX5B,ITGB1,L1CAM,LSS,MARS1,NCAM1,SOGA3,TXN2
Saponins p0.01- 2020-06-15 10:21 AM		PD 123319		chemical drug						0.0219	BAX,COL1A1,NCF2,SPRY1
Saponins p0.01- 2020-06-15 10:21 AM		S100A6		transporter	Activated	2		0	2	0.0219	ADAMTS1,CDK1,CXCL8,TMPO
Saponins p0.01- 2020-06-15 10:21 AM		carbohydrate		chemical - endogenous mammalian		-1		-0.17	-0.659	0.0219	ACLY,ELOVL6,PYGL,SI
Saponins p0.01- 2020-06-15 10:21 AM		methylnitronitrosoguanidine		chemical toxicant		1.067		-0.185	1.433	0.0219	BAX,CEBPA,EGR1,IRF1
Saponins p0.01- 2020-06-15 10:21 AM		taurocholic acid		chemical - endogenous mammalian		0.152		-0.028	0.209	0.0219	CCL2,EGR1,NR0B2,PPARA
Saponins p0.01- 2020-06-15 10:21 AM		MYOD1		transcription regulator		-1.145		-0.103	-0.824	0.0222	ACSL5,CCL2,CDK1,CENPE,DYSF,FOSL1,IGF1,IGFBP5,MMP2,NUSAP1,PNP,RPL7A,SLC12A2,STAT1,TGFBR3,TRIM21
Saponins p0.01- 2020-06-15 10:21 AM		HNRNPA2B1		other						0.0223	ACSL5,ADGRG2,FN1,HNMT,LPAR1,MEIS2,PLOD2,RASSF8,ROR1,STOM,VCAN
Saponins p0.01- 2020-06-15 10:21 AM		HSP90B1		other	Activated	2.236		-0.151	2.574	0.0224	CD40,ITGA4,RPL27A,RPL30,SNX3,VAMP8
Saponins p0.01- 2020-06-15 10:21 AM		ZAP70	0.517	kinase		0		-0.185	0.452	0.0224	FKBP5,QPCT,SEC14L1,SMPDL3B,VPS4B,XAF1
Saponins p0.01- 2020-06-15 10:21 AM		pravastatin		chemical drug		-0.655		0.021	-0.695	0.0224	BAX,CAV1,CCL2,CD40,PPARA,VWF
Saponins p0.01- 2020-06-15 10:21 AM		ursolic acid		chemical drug		1.387		0.082	1.206	0.0224	BAX,MARS1,MMP2,PDCD4,SLC6A9,VCAM1
Saponins p0.01- 2020-06-15 10:21 AM		fenofibrate		chemical drug		-0.908		-0.052	-0.723	0.0227	ACADVL,ACSL5,ALDH1A2,CCL2,CD36,CD40,CDH2,COL1A1,CXCL8,DGAT1,IL6ST,IRF8,LPL,PPARA,RBFOX2,VCAM1,VPS29
Saponins p0.01- 2020-06-15 10:21 AM		NFATC2		transcription regulator		0.847		-0.082	1.117	0.0231	CD3G,CD40,CDH2,CMPK2,COL2A1,CTLA4,IRF1,NGFR,NMI,RELB,RGS1,RSAD2,SOCS1,STAT1
Saponins p0.01- 2020-06-15 10:21 AM		NCOA2		transcription regulator		0.563		-0.108	0.866	0.0233	CCL4,CEBPA,CYP51A1,EGR1,ELOVL6,HCAR2,LPL,MMP13,PCK1
Saponins p0.01- 2020-06-15 10:21 AM		SPARC		other		-1.04		0.025	-1.112	0.0233	APH1B,CEBPD,CLDN4,COL1A1,COL1A2,FN1,MMP2,TRIM25,TSKU
Saponins p0.01- 2020-06-15 10:21 AM		GNA12		enzyme		-1.342		-0.116	-1.081	0.0233	CNN1,CXCL8,DDR2,MMP2,PIK3CD,PIK3R1,VCL
Saponins p0.01- 2020-06-15 10:21 AM		epinephrine		chemical - endogenous mammalian		-1.664		-0.082	-1.466	0.0233	CDK1,CXCL8,LPL,MMP13,MMP2,PTGS1,UGT1A1
Saponins p0.01- 2020-06-15 10:21 AM		ACVR1		kinase						0.0235	CSRP2,DCN,OGN,SRPX2,VCAM1
Saponins p0.01- 2020-06-15 10:21 AM		NAMPT		cytokine	Inhibited	-2.176		-0.097	-1.966	0.0235	CXCL8,FN1,ITGB1,PDGFRB,TFPI
Saponins p0.01- 2020-06-15 10:21 AM		NME1		kinase	Activated	2.201		0.071	2.045	0.0235	BAX,CCN2,L1CAM,LPAR1,MMP2
Saponins p0.01- 2020-06-15 10:21 AM		ZNF106		other		-0.447		0.025	-0.503	0.0235	FGFR1OP2,LGALS3,PAIP1,TMEM106B,VPS35
Saponins p0.01- 2020-06-15 10:21 AM		temozolomide		chemical drug		1.069		-0.005	1.079	0.0235	BAX,CCL2,CXCL8,ITGB3,MMP2
Saponins p0.01- 2020-06-15 10:21 AM		ACSL5	-1.813	enzyme						0.0239	ANOS1,KCNJ8,MCAM
Saponins p0.01- 2020-06-15 10:21 AM		ECM1		transporter						0.0239	ADAMTS7,ARG1,ZEB2
Saponins p0.01- 2020-06-15 10:21 AM		IL19		cytokine						0.0239	CCL2,FN1,SOCS1
Saponins p0.01- 2020-06-15 10:21 AM		LAMA5		other						0.0239	CCL4,CCR1,STAT1
Saponins p0.01- 2020-06-15 10:21 AM		NFkB (family)		group						0.0239	CXCL8,LPL,NCAM1
Saponins p0.01- 2020-06-15 10:21 AM		Sod		group						0.0239	CCL4,MMP2,VCAM1
Saponins p0.01- 2020-06-15 10:21 AM		TNFRSF6B		transmembrane receptor						0.0239	CXCL8,MMP2,VCAM1
Saponins p0.01- 2020-06-15 10:21 AM		bevacizumab		biologic drug						0.0239	CDH2,CXCL12,FN1
Saponins p0.01- 2020-06-15 10:21 AM		ethidium		chemical drug						0.0239	CCN1,CCN2,TIMP2
Saponins p0.01- 2020-06-15 10:21 AM		fontolizumab		biologic drug						0.0239	IFI35,LAG3,RSAD2
Saponins p0.01- 2020-06-15 10:21 AM		isoliquiritigenin		chemical - endogenous non-mammalian						0.0239	BAX,CCN2,MMP2
Saponins p0.01- 2020-06-15 10:21 AM		oxysterol		chemical - endogenous mammalian						0.0239	CAV1,CCL2,CXCL8
Saponins p0.01- 2020-06-15 10:21 AM		phenyl-N-tert-butylnitrone		chemical reagent						0.0239	CD40,CXCL8,FN1
Saponins p0.01- 2020-06-15 10:21 AM		ARNT2		transcription regulator	Inhibited	-2.138		-0.185	-1.448	0.0239	CCR1,CMKLR1,COL11A1,COL12A1,EGR1,ELL2,GATA2,IGFBP4,ITGB3,LDB2,NGEF,PLCB1,SELENBP1,SEMA5B
Saponins p0.01- 2020-06-15 10:21 AM		BNIP3L		other		-0.816		0.028	-0.885	0.0242	CD22,CENPE,PDGFRB,PIK3CD,SFRP1,TIMP2
[truncated: 3,468 more rows]
[truncated: 9 more columns]

## Sheet: Disease and biofunction
Categories	Functions	Diseases or Functions Annotation	p-Value	Predicted Activation State	Activation z-score	Notes	Bias-corrected z-score	Molecules	# Molecules
Cellular Development, Cellular Growth and Proliferation, Hematological System Development and Function, Hematopoiesis, Lymphoid Tissue Structure and Development, Tissue Development	differentiation	Differentiation of mononuclear leukocytes	3.75e-10	Increased	2.025		2.716	MAPK11,IRF1,GATA2,RSAD2,DCAF1,PLEKHA2,SFRP1,ZEB2,PPARA,CTLA4,TESPA1,IRF8,MOG,PIK3CD,RELB,LCK,IGHM,IL1RL2,ARG1,ZAP70,IL18R1,CYLD,EFNB2,GRAP2,CLEC11A,TLR7,TNFSF11,B4GALNT1,SMAD2,PRF1,PTGER4,PIM1,PRDM1,TAPBP,TRAF3,IGF1,CYP26B1,CXCL8,CD36,HCAR1,CD28,LGALS8,CXCR1,ITGA4,BAX,MR1,GIMAP4,CXCL12,LGALS9,CLEC4E,CCN1,EPHA3,PIK3R1,CD40,GPR174,SFRP5,STAT1,CD209,PNP,ITGB3,FOXO1,PTGS1,IL21R,TRAF3IP3,SASH3,CD3G,FY…	80
Cellular Development, Cellular Growth and Proliferation, Embryonic Development, Hematological System Development and Function, Hematopoiesis, Lymphoid Tissue Structure and Development, Organ Development, Organismal Development, Tissue Development	lymphopoiesis	Lymphopoiesis	1.04e-09	Increased	2.067		2.753	MAPK11,IRF1,GATA2,RSAD2,DCAF1,PLEKHA2,SFRP1,ZEB2,PPARA,CTLA4,TESPA1,IRF8,MOG,PIK3CD,RELB,LCK,IGHM,IL1RL2,ARG1,ZAP70,IL18R1,CYLD,EFNB2,GRAP2,CLEC11A,TLR7,TNFSF11,SMAD2,PRF1,PTGER4,PIM1,PRDM1,TAPBP,TRAF3,IGF1,CYP26B1,CD36,HCAR1,CD28,LGALS8,CXCR1,ITGA4,BAX,GIMAP4,CXCL12,LGALS9,CLEC4E,CCN1,EPHA3,PIK3R1,CD40,GPR174,SFRP5,STAT1,CD209,PNP,FOXO1,PTGS1,IL21R,TRAF3IP3,SASH3,CD3G,FYB1,EGR1,CEBPA,IL6ST,NR0B2…	75
Cellular Development, Cellular Growth and Proliferation, Hematological System Development and Function, Hematopoiesis, Lymphoid Tissue Structure and Development, Tissue Development	hematopoiesis	Hematopoiesis of mononuclear leukocytes	6.99e-10	Increased	2.117		2.802	MAPK11,IRF1,GATA2,RSAD2,DCAF1,PLEKHA2,SFRP1,ZEB2,PPARA,CTLA4,TESPA1,IRF8,MOG,PIK3CD,RELB,LCK,IGHM,IL1RL2,ARG1,ZAP70,IL18R1,CYLD,EFNB2,GRAP2,CLEC11A,TLR7,TNFSF11,B4GALNT1,SMAD2,PRF1,PTGER4,PIM1,PRDM1,TAPBP,TRAF3,IGF1,CYP26B1,CD36,HCAR1,CD28,LGALS8,CXCR1,ITGA4,BAX,MR1,GIMAP4,CXCL12,LGALS9,CLEC4E,CCN1,EPHA3,PIK3R1,CD40,GPR174,SFRP5,STAT1,CD209,PNP,ITGB3,FOXO1,PTGS1,IL21R,TRAF3IP3,SASH3,CD3G,FYB1,EGR…	79
Cardiovascular Disease	disorder of blood pressure	Disorder of blood pressure	7.8e-11	Increased	2.12		1.932	ADRB2,EDNRA,ADD1,MARVELD2,VCL,TMOD1,PPARA,SLIT3,GUCY1A1,THBS1,FNDC1,RBFOX2,PGM5,GUK1,TBXA2R,ABCC9,TXN2,TNC,ARG1,VWF,CA4,CHN2,TMEM47,KYNU,MYO10,PDCD4,AFF3,SEMA5B,FLNA,SMAD2,SLC43A1,SLC44A1,ATP2A2,PIM1,ANGPTL2,EGFL7,CXCL8,CACNA1H,ADGRF5,ROBO4,COL16A1,SELP,THBS2,CACNA2D1,LPL,EPHX1,KLF5,ADGRG6,ARHGEF15,ARL5B,PDGFD,EMILIN1,EPHA3,EDNRB,APOL3,PDE10A,VCAM1,SLC12A2,COL12A1,AKAP12,ADAMTS15,PDE4D,OXSR1,KCNJ…	85
Cell Death and Survival, Organismal Injury and Abnormalities	necrosis	Necrosis of epithelial tissue	3.02e-11	Increased	2.172		2.159	MAPK11,IRF1,CDH2,MMP2,SFRP1,PPARA,THBS1,HIF1AN,RELB,HMOX2,EMP2,RND3,CYLD,GLIS2,PRKCE,EFNB2,TNFSF11,SMAD2,PRF1,IGFBP5,CASR,PIM1,IGF1,ADAMTS1,CXCL8,EFEMP2,CD36,KLF5,MEIS2,BAX,VASN,MAP2K6,ITGA5,TGM2,CXCL12,PKD1,ITGA2,PIK3R1,CD40,FAIM,CD300LB,STAT1,ITGB1,SEMA7A,DCN,MAPK7,CCL4,FOXO1,CD151,PTGS1,PPP2CA,PLCB1,TGFB3,PDGFRB,EMP3,CEBPD,TRIM27,EGR1,FOXF2,CEBPA,PTGIS,NR0B2,KRT18,CAV1,THBD,NGFR,SOCS1,MCAM,TNI…	73
Cell Death and Survival, Skeletal and Muscular Disorders	cell death	Cell death of muscle cells	2.16e-09	Increased	2.195		1.918	ADRB2,MAPK11,IRF1,CXCL12,NEU3,CCN1,MMP2,PPARA,DGAT1,COL1A1,PIK3R1,CD40,SFRP5,GNAI2,ABCC9,XAF1,STAT1,HMOX2,CCN4,ITGB3,VWF,FOXO1,CXADR,PDGFRB,PDCD4,TLR7,CASR,PIM1,IGF1,TIMP2,IL6ST,DYSF,CXCL8,CAV1,THBD,NGFR,THBS2,RRAD,KLF5,MAP2K6,FOSL1,HK1,RARB,CASP8	44
Cell Death and Survival, Skeletal and Muscular Disorders	necrosis	Necrosis of muscle	1.61e-09	Increased	2.352		2.049	ADRB2,MAPK11,IRF1,CXCL12,NEU3,CCN1,MMP2,COL6A1,PPARA,DGAT1,COL1A1,PIK3R1,CD40,SFRP5,GNAI2,ABCC9,XAF1,STAT1,HMOX2,CCN4,ITGB3,VWF,FOXO1,CXADR,PDGFRB,PDCD4,TLR7,CASR,PIM1,IGF1,TIMP2,IL6ST,DYSF,CXCL8,CAV1,THBD,NGFR,THBS2,RRAD,KLF5,MAP2K6,FOSL1,HK1,RARB,CASP8	45
Developmental Disorder, Organismal Injury and Abnormalities, Renal and Urological Disease	congenital anomalies of kidney and urinary tract	Congenital anomalies of kidney and urinary tract	4.32e-09	Increased	2.398		1.928	LOX,AVPR2,PKD1,LAMC1,SLIT3,CCN2,FRMD6,TCF21,SPRY1,GPR4,PALLD,IRF8,ALDH1A2,MAPK7,KYNU,RPS25,GLIS2,FYB1,IGF1,PRSS23,TIMP2,SALL1,LAMP1,CHD1L,PLN,FBLN1,EFEMP2,NPNT,EXOC3L2,DPYSL3,MEIS2,SOCS1,BAX,RAMP1,GREB1L,CALD1,XYLT2,CD2,RARB	39
Cardiovascular Disease, Developmental Disorder	congenital anomaly of cardiovascular system	Congenital anomaly of cardiovascular system	6.73e-10	Increased	2.459		1.715	ADRB2,SNX17,CDH2,LOX,CXCL12,EDNRA,AVPR2,CALM1 (includes others),PKD1,EDNRB,TRIM21,MYH9,DHRS3,ALDH1A2,DLC1,MAPK7,FOXO1,ECE2,PTGS1,KYNU,FLNA,SMAD2,TGFBR3,ADAM19,COL1A2,ATP2A2,PRDM1,PTK7,NR2F2,KRIT1,PTGIS,CXCL8,FBLN1,FREM2,FAT4,BMP1,NR1D2,CYP51A1,MEIS2,HSPG2,RARB,IDH2,PRICKLE1	43
Cardiovascular Disease, Hereditary Disorder, Organismal Injury and Abnormalities	familial cardiovascular disease	Familial cardiovascular disease	1.22e-13	Increased	2.592		2.149	LOX,EDNRA,VCL,DNAH1,PPARA,LAMC1,CCN2,COL1A1,GUCY1A1,THBS1,MAT2A,ABCC9,GHR,ENPP1,VWF,TMPO,CA4,HCAR2,KYNU,FBN1,FLNA,SMAD2,COL1A2,IGF1,KRIT1,FBLN1,CD36,COL5A2,THBS2,VCAN,NR1D2,CACNA2D1,LPL,EPHX1,MEIS2,HSPG2,CALM1 (includes others),PKD1,FBN2,EDNRB,DHRS3,GNAI2,DLC1,PDE4D,DCN,KCNJ8,ITGB3,FRMD4B,LAMA4,ADCY8,ECE2,PTGS1,PDCD10,TGFB3,PDGFRB,ACADVL,ANTXR2,PYGL,TGFBR3,ELN,NR2F2,PTGIS,PLN,CAV1,THBD,FAT4,SYNE1…	68
Cardiovascular Disease, Hereditary Disorder, Organismal Injury and Abnormalities	familial vascular disease	Familial vascular disease	4.33e-11	Increased	2.592		2.138	LOX,EDNRA,PPARA,FBN2,EDNRB,CCN2,COL1A1,GUCY1A1,THBS1,MAT2A,PDE4D,DCN,ENPP1,ITGB3,VWF,TMPO,CA4,ADCY8,ECE2,PTGS1,PDCD10,FBN1,TGFB3,PDGFRB,PYGL,FLNA,SMAD2,TGFBR3,ELN,IGF1,KRIT1,CD36,CAV1,COL5A2,THBD,THBS2,VCAN,MEIS2,HSPG2,RARB	40
Connective Tissue Disorders, Hereditary Disorder, Organismal Injury and Abnormalities	hereditary connective tissue disorder	Hereditary connective tissue disorder	5.14e-19	Increased	2.751		2.255	ADRB2,SQSTM1,EDNRA,PIK3C2A,MMP2,VCL,TRAPPC6B,CCN2,COL1A1,JDP2,CTLA4,GPC6,NCF2,MYH9,FTCDNL1,CNN1,IRF8,MARS1,ABCC9,GHR,ENPP1,TMPO,UBE2A,P3H1,KYNU,FBN1,TNFSF11,FLNA,SMAD2,GAS1,COL1A2,PRDM1,COL6A2,CYP26B1,CLASP1,PIEZO2,EFEMP2,COL5A2,COL11A1,THBS2,VCAN,FKBP10,MEIS2,HSPG2,ADGRG6,MR1,XYLT2,CENPE,PHEX,PKD1,COL6A1,FZD2,FBN2,EDNRB,PIK3R1,ATP6V0A2,SLC9A3R1,COL12A1,FN1,FBLN5,ITGB1,PDE4D,DCN,ITGB3,SERPINH1,CD…	95
Cell Death and Survival, Organismal Injury and Abnormalities	apoptosis	Apoptosis of epithelial cells	2.08e-09	Increased	2.852		2.696	IRF1,CDH2,MMP2,PKD1,PPARA,SFRP1,CD40,FAIM,RELB,STAT1,ITGB1,SEMA7A,DCN,CCL4,RND3,PTGS1,CD151,GLIS2,TGFB3,EFNB2,TNFSF11,PRF1,IGFBP5,EGR1,CASR,TRIM27,FOXF2,IGF1,CEBPA,CXCL8,KRT18,NR0B2,NGFR,MEIS2,SOCS1,BAX,TNIP1,VASN,TGM2,CASP8	40
Cell Death and Survival	apoptosis	Apoptosis	2.66e-25	Increased	2.956		2.406	IRF1,LPAR1,MMP2,FNTA,STK24,CCN2,COL1A1,CD22,TRIM21,FNDC1,MAT2A,FLOT2,PIK3CD,TBXA2R,LCK,TNC,HCAR2,LAG3,CYP26A1,GLIS2,APH1B,FBN1,DHX58,TNFSF11,SMAD2,SYDE1,CCL11,PTGER4,PRDM1,C8orf44-SGK3/SGK3,MTA2,DPP7,LGALS8,CXCR1,EPHX1,BAX,NMI,CENPE,CCN1,PKD1,FAIM,SLC9A3R1,SFRP5,GPR18,FKBP5,OTUB1,DCN,MAPK7,SERPINH1,PTGES,RPS6KB2,MFF,ANTXR2,TGFBR3,TRIM35,EGR1,ALX3,NCAM1,MOB3A,USP12,BMP1,CHMP5,TAF10,SELENBP1,FOSL1,…	274
Organismal Survival	perinatal death	Perinatal death	3.1e-11	Increased	4.53		3.036	LOX,SLC6A9,LPAR1,EDNRA,MMP2,LAMC1,CCN2,SLC23A1,TCF21,GPC6,GPR4,ATG3,GHR,CYP26A1,CYLD,TGM1,UBE2W,PTGER4,ATP2A2,IGF1,CYP26B1,ADAMTS1,MTA2,FBLN1,EFEMP2,COL5A2,TFPI,ADGRA2,LPL,APLP2,HSPG2,PKDCC,BAX,RIPK4,TGM2,CXCL12,PKD1,EPHA3,LOXL3,ST14,PIK3R1,SFRP5,DHRS3,COL12A1,DCN,NFAT5,CRK,LAMA4,PTGS1,NFE2L1,RPS6KB2,TGFB3,PDGFRB,CEBPD,HPGD,RIMS1,FOXF2,CEBPA,IL6ST,SALL1,RAB3A,ATF4,NGFR,FAT4,SALL3,BMP1,SYNE1,COL2A…	70
Organismal Survival	morbidity or mortality	Morbidity or mortality	1.14e-28	Increased	5.62		3.167	IRF1,SLC6A9,LPAR1,ADD1,PPM1B,MMP2,AVPR2,PDE4DIP,CCN2,SLC23A1,GUCY1A1,CD22,TRIM21,TBXA2R,TSHZ3,TNC,SPEG,CYP26A1,GLIS2,FBN1,DHX58,TNFSF11,SMAD2,UBE2W,PTGER4,CCL11,PRDM1,ENAH,MTA2,PIEZO2,COL5A2,SUSD6,APLP2,BAX,RRAGA,CENPE,CCN1,SHMT2,PKD1,EPHA3,FAIM,SLC9A3R1,SFRP5,DHRS3,DCN,MAPK7,SERPINH1,PTGES,RPS6KB2,ANTXR2,TENM3,DHX36,TGFBR3,LAMTOR1,CD276,LAMP1,RAB3A,NCAM1,GGT5,BMP1,CHMP5,TAF10,SELENBP1,PGAP3,FOSL…	271
Organismal Survival	organismal death	Organismal death	1.88e-28	Increased	5.757		3.243	IRF1,SLC6A9,LPAR1,ADD1,PPM1B,MMP2,AVPR2,PDE4DIP,CCN2,SLC23A1,GUCY1A1,CD22,TRIM21,TBXA2R,TSHZ3,TNC,SPEG,CYP26A1,GLIS2,FBN1,DHX58,TNFSF11,SMAD2,UBE2W,PTGER4,CCL11,PRDM1,ENAH,MTA2,PIEZO2,COL5A2,SUSD6,APLP2,BAX,RRAGA,CENPE,CCN1,SHMT2,PKD1,EPHA3,FAIM,SLC9A3R1,SFRP5,DHRS3,DCN,MAPK7,SERPINH1,PTGES,RPS6KB2,ANTXR2,TENM3,DHX36,TGFBR3,LAMTOR1,CD276,LAMP1,RAB3A,NCAM1,GGT5,BMP1,CHMP5,TAF10,SELENBP1,PGAP3,FOSL…	268
Cell Morphology, Cellular Assembly and Organization, Cellular Function and Maintenance	formation	Formation of cellular protrusions	5.96e-09	Decreased	-4.638		-3.782	CDH2,LOX,LPAR1,VCL,LAMC1,PPARA,SLIT3,CCN2,HPRT1,MID1,CTLA4,TRIM3,PHLDB2,PIK3CD,TNC,PRKCE,MYO10,EFNB2,TNFSF11,DPYSL2,PTPN23,IGF1,ENAH,PTK7,RIPOR2,CHL1,ADGRA2,CXCR1,VAMP7,ADGRG6,L1CAM,CXCL12,CCN1,TMEM106B,EPHA3,RAB3IL1,ROR1,SLC9A3R1,AKAP12,FN1,ITGB1,SEMA7A,CRK,MARCO,OPTN,PPP2CA,RELN,PDGFRB,TGFBR3,EGR1,ABI2,RAB3A,NCAM1,CDC42BPB,NEU3,PPP1R9B,EDNRA,PIK3C2A,ZEB2,THBS1,RBFOX2,SULF1,MPRIP,NCF2,PALLD,MOG,…	97
Cellular Assembly and Organization, Cellular Function and Maintenance	organization	Organization of cytoplasm	1.61e-16	Decreased	-4.262		-3.384	SQSTM1,CDH2,LOX,ZKSCAN3,CLN5,LPAR1,ADD1,MMP2,VCL,SFRP1,LAMC1,STK24,PPARA,PDE4DIP,SLIT3,CCN2,HPRT1,COL1A1,MID1,CTLA4,TRIM3,PHLDB2,WTIP,PIK3CD,LCK,GHR,TNC,EMP2,HBP1,PRKCE,MYO10,EFNB2,SEMA5B,TNFSF11,SYDE1,DPYSL2,CCL11,PTPN23,IGF1,ENAH,PTK7,CLASP1,SEPTIN7,RIPOR2,CHL1,ADGRA2,CXCR1,VAMP7,ADGRG6,BAX,ARHGAP12,EHD2,ARHGAP20,L1CAM,CENPE,GNAI1,CXCL12,CCN1,PDGFD,TMEM106B,PLAAT3,PKD1,EPHA3,NUSAP1,RAB3IL1,ROR1…	170
Cellular Assembly and Organization, Cellular Function and Maintenance	organization	Organization of cytoskeleton	6.94e-15	Decreased	-4.262		-3.386	CDH2,LOX,LPAR1,ADD1,MMP2,VCL,SFRP1,LAMC1,STK24,PPARA,PDE4DIP,SLIT3,CCN2,HPRT1,COL1A1,MID1,CTLA4,TRIM3,PHLDB2,WTIP,PIK3CD,LCK,GHR,TNC,EMP2,HBP1,PRKCE,MYO10,EFNB2,SEMA5B,TNFSF11,SYDE1,DPYSL2,CCL11,PTPN23,IGF1,ENAH,PTK7,CLASP1,SEPTIN7,RIPOR2,CHL1,ADGRA2,CXCR1,VAMP7,ADGRG6,BAX,ARHGAP12,EHD2,ARHGAP20,L1CAM,CENPE,GNAI1,CXCL12,CCN1,PDGFD,TMEM106B,PKD1,EPHA3,NUSAP1,RAB3IL1,ROR1,SLC9A3R1,AKAP12,FN1,DLC1,I…	154
Cellular Assembly and Organization, Cellular Function and Maintenance	organization	Microtubule dynamics	4.51e-12	Decreased	-4.025		-3.175	CDH2,LOX,LPAR1,MMP2,VCL,LAMC1,STK24,PPARA,PDE4DIP,SLIT3,CCN2,HPRT1,COL1A1,MID1,CTLA4,TRIM3,PHLDB2,PIK3CD,GHR,TNC,PRKCE,MYO10,EFNB2,SEMA5B,TNFSF11,DPYSL2,PTPN23,IGF1,ENAH,PTK7,CLASP1,SEPTIN7,RIPOR2,CHL1,ADGRA2,CXCR1,VAMP7,ADGRG6,BAX,ARHGAP20,L1CAM,CENPE,CXCL12,CCN1,TMEM106B,EPHA3,NUSAP1,RAB3IL1,ROR1,SLC9A3R1,AKAP12,FN1,ITGB1,SEMA7A,CRK,MARCO,PTGES,OPTN,PPP2CA,RELN,PDGFRB,TGFBR3,GABARAP,EGR1,ABI2,R…	129
Cell-To-Cell Signaling and Interaction	adhesion	Adhesion of connective tissue cells	8.49e-12	Decreased	-3.969		-3.523	CDH2,CXCL12,CCN1,MMP2,VCL,TMOD1,CCN2,COL1A1,VCAM1,PALLD,AKAP12,FN1,DLC1,ITGB1,TNC,ITGB3,CDH11,EFNB2,TNFSF11,TGFBR3,ITGA9,TIMP2,CD28,LGALS8,ADGRA2,THBS2,VCAN,CCL2,COL2A1,ITGA5,L1CAM	31
Cellular Growth and Proliferation	outgrowth	Outgrowth of cells	5.4e-12	Decreased	-3.813		-3.127	CDH2,MMP2,COL1A1,THBS1,TRIM3,MPRIP,MYH9,PALLD,EEA1,TNC,ARG1,AATK,CSNK1E,MYO10,EFNB2,SEMA5B,NGEF,COL1A2,DPYSL2,CASR,IGF1,TIMP2,APBB2,CHL1,VCAN,VAMP7,ITGA4,BAX,LRRK2,L1CAM,TGM2,SNX3,CXCL12,CCN1,RAPH1,RAB3IL1,TBC1D24,VCAM1,SLC12A2,FAIM,ITGA1,FKBP5,FN1,ITGB1,SEMA7A,MAPK7,ITGB3,CRK,RELN,PDGFRB,CEBPD,ITGA9,IL6ST,NCAM1,NGFR,CORO1B,CCL2,DPYSL3,CDK1	59
Cell-To-Cell Signaling and Interaction	binding	Binding of connective tissue cells	6.79e-15	Decreased	-3.74		-3.291	CDH2,CXCL12,CCN1,MMP2,VCL,MRC2,TMOD1,CCN2,COL1A1,VCAM1,MYH9,PALLD,AKAP12,FN1,CD248,DLC1,ITGB1,TNC,DCN,ITGB3,CDH11,EFNB2,TNFSF11,TGFBR3,ITGA9,IGF1,TIMP2,CD28,LGALS8,ADGRA2,THBS2,VCAN,CCL2,COL2A1,ITGA5,L1CAM,TGM2	37
Cell Morphology	shape change	Shape change of tumor cell lines	3.78e-10	Decreased	-3.675		-3.228	DOCK5,CXCL12,EDNRA,EDNRB,THBS1,TRIM3,MYADM,VCAM1,MPRIP,MYH9,AKAP12,FN1,ITGB1,TNC,CRK,CDH11,CD151,MYO10,FLNA,DPYSL2,FYB1,IGF1,CXCL8,TFPI,LGALS8,RRAD,ITGA4,SRPX2,ITGA5	29
Cancer, Organismal Injury and Abnormalities	neoplasia	Neoplasia of cells	1.33e-35	Decreased	-3.344		-3.059	RSAD2,ADD1,DZANK1,FNTA,STK24,CCN2,CD22,TESPA1,PHRF1,TBXA2R,IL1RL2,SPEG,LAG3,FBN1,NCOA7,SEMA5B,TNFSF11,ASAP2,CCL11,PRDM1,C8orf44-SGK3/SGK3,ENAH,MTA2,PIEZO2,COL5A2,BAX,THSD4,IQSEC2,WDR91,CCN1,GPR174,ASAP3,DCN,SASH1,RELN,ARHGAP6,SOGA3,ANTXR2,CD3G,EGR1,MSMO1,CD276,FREM2,PDE8A,NCAM1,WASHC4,CHMP5,SELENBP1,PRICKLE1,SLC13A2,THBS1,SULF1,NCF2,SI,IRF8,ITGBL1,CD248,RELB,RXFP3,SLC44A1,COL6A2,PSME1,CDC42EP1,PX…	447
Cell Morphology, Cellular Movement	cell spreading	Cell spreading of tumor cell lines	3.13e-11	Decreased	-3.309		-2.871	CXCL12,DOCK5,EDNRB,THBS1,TRIM3,MYADM,VCAM1,MPRIP,MYH9,AKAP12,FN1,ITGB1,TNC,CRK,CDH11,CD151,MYO10,FLNA,FYB1,IGF1,CXCL8,TFPI,LGALS8,ITGA4,ITGA5	25
[truncated: 473 more rows]

## Sheet: Cannonical pathway
Ingenuity Canonical Pathways	-log(p-value)	zScore	Ratio	Molecules
[truncated: 502 more rows]

## Sheet: Upstream regulator
Analysis	ID	Upstream Regulator	Expr Log Ratio	Molecule Type	Predicted Activation State	Activation z-score	Notes	Bias Term	Bias-corrected z-score	p-value of overlap	Target molecules in dataset
[truncated: 2,054 more rows]

[truncated: 2 more sheets: Causual networks, Tox function]
