# Supplementary material for: Soya saponins and prebiotics alter intestinal functions in Ballan wrasse (Labrus bergylta)
Source: Br J Nutr. 2023 Jan 12;130(5):765–82. doi: 10.1017/S000711452200383X (PMC10404481; doi:10.1017/S000711452200383X)
Supplement: Supplementary file 1 [file S000711452200383Xsup001.zip › S000711452200383Xsup006.xlsx]

## Sheet: Prebio vs cont
ID	gene Name	baseMean	log2FoldChange	lfcSE	stat	pvalue	padj
LABE_00001260-RA	UCK2A	84.0468	1.49546	0.325862	4.58923	4.44878e-06	0.00166069
LABE_00072450-RA	UNKNOWN	35.506	1.48665	0.316433	4.69815	2.62533e-06	0.00154002
LABE_00048425-RA	ACRC	78.6763	1.44172	0.322058	4.47659	7.58464e-06	0.00211247
LABE_00000406-RA	DNA2	75.7885	1.43903	0.326691	4.40487	1.05848e-05	0.00271645
LABE_00044257-RA	ELOVL7	51.5868	1.43548	0.320706	4.476	7.60537e-06	0.00211247
LABE_00073636-RA	SIVA1	91.6495	1.42482	0.315503	4.51603	6.30094e-06	0.00196007
LABE_00026058-RA	FGD4	122.683	1.41106	0.324343	4.35051	1.3582e-05	0.003121
LABE_00047981-RA	TRIM16	29.3875	1.40331	0.32316	4.34248	1.40886e-05	0.00317481
LABE_00036055-RA	SOD3	38.0797	1.39957	0.326512	4.28642	1.81573e-05	0.00343313
LABE_00048598-RA	HIP1R	66.4724	1.39742	0.319648	4.37174	1.23262e-05	0.00294265
LABE_00003377-RA	HHATL	64.2369	1.39366	0.306981	4.53988	5.62854e-06	0.00187228
LABE_00027495-RA	CDC6	180.178	1.39262	0.326031	4.27142	1.94229e-05	0.00352041
LABE_00050351-RA	TMEM110	97.5874	1.39095	0.326564	4.25933	2.05041e-05	0.00357311
LABE_00079225-RA	CTRC	19.2499	1.38563	0.326315	4.24629	2.17344e-05	0.00367839
LABE_00011765-RA	KIAA1324L	87.1239	1.38276	0.325766	4.24463	2.18951e-05	0.00367839
LABE_00060521-RA	ALG13	20.9405	1.38031	0.32568	4.23825	2.25269e-05	0.00367839
LABE_00062992-RA	TMPRSS9	35.0764	1.37675	0.323159	4.2603	2.04155e-05	0.00357311
LABE_00014354-RA	ES1	9.98876	1.37288	0.32629	4.20754	2.58169e-05	0.00385082
LABE_00012565-RA	CDC20	406.978	1.36741	0.326738	4.18503	2.85126e-05	0.00386941
LABE_00044438-RA	ATXN7L2	143.365	1.36538	0.297975	4.58219	4.60136e-06	0.00168697
LABE_00020699-RA	WDR53	16.7962	1.35328	0.315924	4.28355	1.83938e-05	0.00343313
LABE_00017916-RA	LAPTM4B	11.9601	1.35207	0.316644	4.27	1.95474e-05	0.00352041
LABE_00021412-RA	PIM3	4.43443	1.34618	0.324506	4.14839	3.34819e-05	0.00389977
LABE_00028809-RA	EOMES	156.989	1.34434	0.322692	4.16602	3.09966e-05	0.00386941
LABE_00013761-RA	UNCHARACTERIZED PROTEIN C17ORF53 HOMOLOG	64.6764	1.34296	0.325786	4.1222	3.75266e-05	0.00403996
LABE_00025933-RA	MARCKS	230.822	1.33917	0.326744	4.09853	4.1578e-05	0.00422593
LABE_00061602-RA	GYG1	121.981	1.33783	0.319677	4.18495	2.85229e-05	0.00386941
LABE_00040963-RA	GALNT8	23.3451	1.33763	0.324473	4.12245	3.74856e-05	0.00403996
LABE_00006262-RA	FAM35A	88.1184	1.33717	0.320251	4.17538	2.97487e-05	0.00386941
LABE_00065554-RA	MAD2L1BP	34.2504	1.33584	0.289042	4.6216	3.80786e-06	0.00156968
LABE_00017343-RA	PLS3	84.0698	1.33364	0.326611	4.08327	4.44063e-05	0.00431752
LABE_00061476-RA	HISTONE-BINDING PROTEIN N1/N2	372.688	1.33349	0.307734	4.33325	1.46926e-05	0.00319112
LABE_00012223-RA	SPIRE1	298.565	1.32955	0.312901	4.24911	2.14619e-05	0.00367195
LABE_00038838-RA	UNKNOWN	202.394	1.32938	0.323458	4.10991	3.95816e-05	0.00408367
LABE_00051592-RA	CCNE1	69.5507	1.32687	0.324992	4.08277	4.4502e-05	0.00431752
LABE_00043689-RA	IGF2BP3	63.7625	1.32481	0.325704	4.06754	4.75128e-05	0.00451821
LABE_00003924-RA	PIF1	65.9762	1.32312	0.319922	4.13575	3.53805e-05	0.00397476
LABE_00040919-RA	PARPBP	100.781	1.31194	0.324785	4.03942	5.35846e-05	0.00468306
LABE_00001664-RA	CR1	132.243	1.31131	0.304768	4.30264	1.68776e-05	0.00333186
LABE_00039341-RA	HARBI1	56.9641	1.30926	0.326061	4.01538	5.93512e-05	0.00494203
LABE_00025390-RA	RGS22	61.5556	1.30845	0.323742	4.04164	5.3078e-05	0.00468306
LABE_00049861-RA	CTSL	1519.56	1.30763	0.287548	4.54751	5.42833e-06	0.00185748
LABE_00069748-RA	RRM2	822.354	1.30742	0.326743	4.00135	6.29817e-05	0.00503678
LABE_00065215-RA	UNKNOWN	5.27195	1.30525	0.318975	4.092	4.27667e-05	0.00425371
LABE_00058462-RA	EIF4E1A	41.0002	1.30323	0.324791	4.01252	6.00727e-05	0.00494203
LABE_00029761-RA	VWA7	51.0219	1.30246	0.314331	4.1436	3.41901e-05	0.00389977
LABE_00062086-RA	DCLK2	17.7311	1.29257	0.322631	4.00633	6.16706e-05	0.00500458
LABE_00067003-RA	CD9	123.509	1.2878	0.320076	4.02342	5.73582e-05	0.0048541
LABE_00002884-RA	UBN1	160.614	1.28762	0.324597	3.96682	7.2838e-05	0.00547779
LABE_00010136-RA	IGFN1	11.2943	1.28704	0.324708	3.96369	7.37997e-05	0.00550975
LABE_00000036-RA	LARP6	455.969	1.28355	0.325997	3.9373	8.24024e-05	0.00579105
LABE_00035861-RA	TF	237.025	1.28039	0.326231	3.92479	8.68047e-05	0.00594063
LABE_00039208-RA	HAUS4	55.9118	1.27796	0.312339	4.09159	4.28418e-05	0.00425371
LABE_00053876-RA	UNKNOWN	36.1589	1.27753	0.312939	4.08235	4.45821e-05	0.00431752
LABE_00060280-RA	CCNB2	416.691	1.27678	0.319229	3.99957	6.34586e-05	0.00503678
LABE_00055670-RA	UNKNOWN	143.276	1.27566	0.321481	3.96806	7.24603e-05	0.00546942
LABE_00048441-RA	VLDLR	508.143	1.27094	0.326539	3.89216	9.93565e-05	0.00621917
LABE_00039479-RA	RGR	24.224	1.27046	0.322227	3.94276	8.05481e-05	0.00574299
LABE_00042910-RA	ESG1	80.8292	1.26651	0.326427	3.8799	0.000104498	0.00635926
LABE_00030973-RA	LRIT3	12.8587	1.26612	0.322781	3.92252	8.76283e-05	0.00596161
LABE_00037609-RA	GJC1	52.9105	1.26591	0.324547	3.90053	9.59815e-05	0.00615213
LABE_00087923-RA	GSN	6.52182	1.26485	0.303916	4.16185	3.15679e-05	0.00386941
LABE_00025130-RA	GPSM1	772.396	1.26346	0.323147	3.90987	9.23472e-05	0.00611607
LABE_00019850-RA	PLA2G16	166.401	1.26143	0.231939	5.43866	5.36842e-08	0.000183698
LABE_00017884-RA	CTSS	723.914	1.26089	0.315151	4.00092	6.30979e-05	0.00503678
LABE_00031130-RA	ACP5	1418.65	1.25619	0.326554	3.84682	0.000119663	0.00674943
LABE_00037384-RA	AEBP2	72.6469	1.25578	0.303664	4.13543	3.54284e-05	0.00397476
LABE_00011151-RA	PIWIL2	99.0681	1.25419	0.325686	3.85091	0.000117682	0.00667439
LABE_00040372-RA	ELAVL2	15.5558	1.25401	0.317737	3.9467	7.92367e-05	0.00571663
LABE_00004211-RA	CACNA2D1	3.55798	1.25111	0.309782	4.03869	5.37501e-05	0.00468306
LABE_00044312-RA	SLC9A2	13.8959	1.25101	0.317584	3.93915	8.17712e-05	0.00578912
LABE_00026583-RA	TOP1	56.0261	1.24994	0.326528	3.82797	0.000129204	0.0068958
LABE_00033559-RA	DLK1	27.9354	1.24916	0.311106	4.01523	5.93888e-05	0.00494203
LABE_00003218-RA	ZGC	15.1421	1.24468	0.326703	3.80981	0.000139074	0.00703283
LABE_00000670-RA	PTPRM	26.7258	1.24402	0.325687	3.81968	0.000133627	0.00693856
LABE_00028033-RA	SCG5	118.926	1.24278	0.312274	3.97976	6.89847e-05	0.00528382
LABE_00061277-RA	ZP3	193.802	1.24216	0.314763	3.94634	7.93551e-05	0.00571663
LABE_00030964-RA	GABRG1	5.22113	1.23953	0.319884	3.87494	0.000106649	0.00642117
LABE_00044129-RA	FANCE	757.135	1.23858	0.323661	3.82679	0.000129826	0.0068958
LABE_00020522-RA	CCNB1	2131.3	1.23786	0.31213	3.96585	7.31344e-05	0.00548001
LABE_00011614-RA	CCDC33	12.1124	1.23683	0.326521	3.78791	0.00015192	0.00746188
LABE_00026368-RA	ARHGEF33	14.3225	1.23433	0.305031	4.04655	5.19771e-05	0.00466369
LABE_00068731-RA	ACADS	3.72206	1.23288	0.32584	3.78371	0.000154511	0.00749197
LABE_00026685-RA	BORA	44.1709	1.23241	0.316161	3.89803	9.69785e-05	0.00615601
LABE_00002090-RA	KIF22	185.184	1.23174	0.320668	3.84117	0.000122448	0.00679452
LABE_00037427-RA	GYS2	37.8357	1.22843	0.318702	3.85448	0.000115977	0.00664996
LABE_00038548-RA	TDRD9	29.7767	1.2282	0.316593	3.87943	0.000104703	0.00635926
LABE_00048417-RA	PROTEOLIPID PROTEIN DM ALPHA	30.5882	1.22744	0.32522	3.77418	0.000160533	0.00763406
LABE_00063520-RA	SYCP2L	42.5381	1.22554	0.325648	3.7634	0.000167622	0.00776131
LABE_00037278-RA	UNKNOWN	17.1955	1.22292	0.325887	3.75259	0.000175016	0.00786346
LABE_00061478-RA	NASP	568.596	1.22084	0.264546	4.61483	3.93415e-06	0.00156968
LABE_00052260-RA	CSMD3	70.096	1.21918	0.304475	4.0042	6.22286e-05	0.00501894
LABE_00002834-RA	PARN	335.863	1.2158	0.31035	3.91752	8.94648e-05	0.0060223
LABE_00061514-RA	ACTIN%2C NON-MUSCLE 6.2	75.904	1.21471	0.313982	3.86872	0.000109406	0.00651078
LABE_00053777-RA	CCNJ	10.3711	1.21456	0.309772	3.9208	8.82537e-05	0.00597712
LABE_00020833-RA	KLHL20	140.65	1.21416	0.289915	4.18799	2.8144e-05	0.00386941
LABE_00020072-RA	GOLGA7B	14.822	1.21094	0.324643	3.73006	0.000191435	0.00825704
LABE_00023218-RA	FCGBP	151.833	1.20974	0.296487	4.08025	4.49869e-05	0.00433627
LABE_00085857-RA	SKA3	14.866	1.2074	0.31598	3.82113	0.00013284	0.00693856
LABE_00044966-RA	CENPL	46.7244	1.20405	0.29736	4.04912	5.14104e-05	0.00466369
LABE_00028327-RA	SKP2	48.5275	1.20161	0.320354	3.7509	0.000176202	0.00787065
LABE_00032483-RA	RIIAD1	52.5508	1.20119	0.291747	4.11724	3.83434e-05	0.00404713
LABE_00053117-RA	CCNA2	2062.5	1.20105	0.308014	3.89932	9.64641e-05	0.00615213
LABE_00010011-RA	BRDT	135.158	1.19466	0.281679	4.24122	2.22309e-05	0.00367839
LABE_00038944-RA	NR6A1A	19.2909	1.19434	0.307634	3.88235	0.000103452	0.00635922
LABE_00016974-RA	SLAIN1	35.7025	1.19294	0.320492	3.72221	0.000197488	0.00835243
LABE_00072855-RA	IG KAPPA CHAIN V-IV REGION B17	51.541	1.19226	0.32429	3.67654	0.000236421	0.00919234
LABE_00052429-RA	F13G3.3: UPF0392 PROTEIN F13G3.3	84.1165	1.19072	0.325815	3.6546	0.000257582	0.00952869
LABE_00038927-RA	UNKNOWN	6.20307	1.19009	0.319208	3.72825	0.000192814	0.00826129
LABE_00051704-RA	ADARB1	7.07274	1.18775	0.315653	3.76282	0.00016801	0.00776131
LABE_00045172-RA	APOL3	412.93	1.18573	0.289024	4.10255	4.08624e-05	0.00417795
LABE_00056750-RA	TARSL2	25.9959	1.18477	0.326409	3.62972	0.000283734	0.00986469
LABE_00024154-RA	GPA33	22.6315	1.18274	0.307625	3.84474	0.00012068	0.00675896
LABE_00040114-RA	STK36	17.3333	1.18244	0.319825	3.69716	0.000218027	0.00884646
LABE_00054991-RA	LAMIN-L(III)	309.362	1.18197	0.305	3.87531	0.000106488	0.00642117
LABE_00057742-RA	MYLK	130.554	1.18116	0.30292	3.89926	9.64876e-05	0.00615213
LABE_00035456-RA	MCTP2	7.42853	1.18008	0.301558	3.9133	9.10449e-05	0.00606897
LABE_00045106-RA	GRK1	20.7249	1.17966	0.321857	3.66516	0.000247187	0.00939814
LABE_00043302-RA	DNAH2	24.2569	1.17943	0.312922	3.76909	0.000163846	0.00768019
LABE_00032826-RA	STAT1	35.9384	1.17922	0.323895	3.64076	0.00027183	0.00973324
LABE_00033774-RA	ZP3	14.1808	1.1783	0.318286	3.70203	0.00021388	0.00878621
LABE_00027766-RA	WEE2	421.574	1.17671	0.208917	5.63242	1.777e-08	0.000156261
LABE_00002811-RA	IQCE	54.9979	1.17611	0.280037	4.19984	2.67098e-05	0.00385082
LABE_00049392-RA	ADAD2	6.2543	1.17465	0.294519	3.98838	6.65267e-05	0.00517371
LABE_00036952-RA	DPF1	5.02782	1.17416	0.322242	3.64371	0.000268737	0.00973095
LABE_00049465-RA	TDRD1	92.8486	1.17387	0.323268	3.63126	0.000282036	0.00984776
LABE_00089601-RA	WDR74	35.4727	1.17287	0.307356	3.81599	0.000135638	0.00697943
LABE_00024634-RA	NPHP4	6.23878	1.17235	0.31976	3.66635	0.000246034	0.00938907
LABE_00033390-RA	SPOCK1	20.692	1.16973	0.3162	3.69933	0.000216171	0.00881609
LABE_00057635-RA	ORC1	156.913	1.16861	0.309756	3.77269	0.0001615	0.00763999
LABE_00015409-RA	UNKNOWN	9.50723	1.16854	0.319724	3.65485	0.000257334	0.00952869
LABE_00032777-RA	GJC1	14.1027	1.16839	0.316212	3.69496	0.00021992	0.00885328
LABE_00001050-RA	SFT2D2	28.4328	1.16797	0.304611	3.83431	0.000125917	0.00683916
LABE_00004097-RA	NASP	363.712	1.16697	0.326509	3.57407	0.000351474	0.0111141
LABE_00047034-RA	MRM1	22.1099	1.16422	0.320111	3.63693	0.000275912	0.00973324
LABE_00029817-RA	GRHL1	6.38733	1.16387	0.323549	3.59719	0.000321674	0.010483
LABE_00014425-RA	DGCR6	44.7394	1.16309	0.277935	4.18474	2.85492e-05	0.00386941
LABE_00043693-RA	UNKNOWN	45.7889	1.16273	0.326563	3.5605	0.000370144	0.0113255
LABE_00090249-RA	NTPCR	5.24021	1.16225	0.326135	3.56372	0.000365634	0.0113055
LABE_00053553-RA	SLC7A8	26.7681	1.1622	0.305427	3.80516	0.00014171	0.00709624
LABE_00086793-RA	FILIP1	8.25938	1.15989	0.317498	3.65322	0.000258974	0.00953585
LABE_00001888-RA	GTSF1	91.9692	1.15859	0.312292	3.70996	0.000207294	0.0086508
LABE_00001991-RA	OSBPL1A	15.0286	1.15528	0.31996	3.61069	0.000305383	0.0101618
LABE_00085010-RA	UNKNOWN	14.1612	1.1544	0.326568	3.53496	0.000407836	0.0119789
LABE_00022363-RA	LPPR1	17.9773	1.15286	0.310645	3.71118	0.000206292	0.00864365
LABE_00059579-RA	ING4	103.816	1.1527	0.270653	4.25898	2.05361e-05	0.00357311
LABE_00041301-RA	MYL6	60.6965	1.15012	0.289705	3.96997	7.18831e-05	0.00544587
LABE_00083307-RA	MTHFD2	51.7661	1.14956	0.312266	3.68136	0.000231994	0.00914496
LABE_00002068-RA	PATL2	64.0003	1.14722	0.29951	3.83033	0.00012797	0.00687787
LABE_00002643-RA	CCDC77	53.6997	1.1468	0.306684	3.73934	0.000184501	0.00811134
LABE_00072211-RA	RSG1	3.13516	1.14634	0.32577	3.51885	0.000433416	0.0124851
LABE_00036885-RA	HES6	33.1578	1.14452	0.311132	3.67859	0.000234531	0.00917173
LABE_00021916-RA	AURKA-B	193.812	1.14365	0.304047	3.76142	0.000168949	0.00777733
LABE_00023698-RA	CPEB1	661.484	1.14205	0.302553	3.7747	0.000160201	0.00763406
LABE_00044645-RA	UNKNOWN	42.5753	1.14162	0.322361	3.54145	0.000397942	0.0117895
LABE_00008926-RA	SIVA1	34.398	1.14082	0.322124	3.54156	0.000397764	0.0117895
LABE_00051698-RA	FAM207A	28.8223	1.13918	0.2955	3.85509	0.000115686	0.00664996
LABE_00077811-RA	GRK1	2.94778	1.13469	0.301757	3.76027	0.000169727	0.00779567
LABE_00024312-RA	PTPRU	20.9303	1.1305	0.326168	3.46599	0.000528278	0.0140858
LABE_00076338-RA	SOD3	21.2569	1.12969	0.326547	3.45952	0.000541147	0.0142672
LABE_00019071-RA	ATAD3	24.9929	1.1267	0.324204	3.47527	0.00051034	0.0137504
LABE_00038569-RA	SLC38A6	249.814	1.12485	0.245902	4.5744	4.77575e-06	0.00171461
LABE_00076547-RA	PDGFRB	15.6041	1.1226	0.326718	3.43599	0.000590386	0.0148986
LABE_00013147-RA	RIMKLB	27.4303	1.12085	0.318668	3.5173	0.000435964	0.0125186
LABE_00002787-RA	IMPG2	89.7353	1.11933	0.321509	3.48149	0.00049863	0.0135955
LABE_00048577-RA	MTHFD2	53.6333	1.11716	0.325941	3.42751	0.000609151	0.0150862
LABE_00009016-RA	EXD1	21.0272	1.11629	0.326082	3.42333	0.00061859	0.0152464
LABE_00058647-RA	GMNN	700.509	1.11555	0.298895	3.73225	0.000189775	0.00821999
LABE_00058129-RA	RNF225	69.6141	1.11459	0.308511	3.61279	0.00030292	0.0101456
LABE_00035611-RA	H2AFZ	589.537	1.11357	0.312138	3.56757	0.000360308	0.0112576
LABE_00017895-RA	GRHL2	14.4416	1.11351	0.326255	3.41301	0.000642485	0.0155547
LABE_00043081-RA	MCAT	81.4591	1.11262	0.295047	3.771	0.000162593	0.00766276
LABE_00047356-RA	ZNHIT3	105.327	1.11186	0.298316	3.72712	0.000193683	0.00826129
LABE_00063861-RA	EXD2	302.126	1.11069	0.274329	4.04877	5.14884e-05	0.00466369
LABE_00013852-RA	EPHA8	4.15778	1.1098	0.26776	4.14476	3.40176e-05	0.00389977
LABE_00034124-RA	ARHGAP19	102.452	1.10976	0.318326	3.48624	0.00048987	0.0134279
LABE_00062361-RA	TCF23	3.39909	1.10938	0.268895	4.12569	3.69622e-05	0.00403996
LABE_00023479-RA	SPARC	3904.85	1.10933	0.304988	3.63729	0.000275526	0.00973324
LABE_00035217-RA	TRIM36	14.6287	1.10924	0.325798	3.40468	0.000662412	0.0158248
LABE_00082840-RA	MUC19	31.4079	1.10902	0.312425	3.54971	0.000385653	0.0115252
LABE_00037713-RA	NFO	177.225	1.10704	0.310714	3.5629	0.000366785	0.011307
LABE_00057499-RA	TCEB3	99.8442	1.10691	0.293208	3.77516	0.000159905	0.00763406
LABE_00001281-RA	UNKNOWN	7.81878	1.10651	0.321382	3.44297	0.000575365	0.0147476
LABE_00062634-RA	RSPH4A	4.1386	1.10514	0.298806	3.69853	0.000216849	0.00881609
LABE_00025653-RA	UNKNOWN	6.21385	1.10454	0.31731	3.48096	0.000499618	0.0136043
LABE_00048290-RA	ZNF420	58.2203	1.10454	0.26632	4.14741	3.36251e-05	0.00389977
LABE_00041684-RA	UNKNOWN	14.7774	1.10307	0.295698	3.73038	0.000191189	0.00825704
LABE_00023091-RA	BMB	125.204	1.10224	0.288306	3.82318	0.000131741	0.0069332
LABE_00069103-RA	ELF3	735.668	1.0995	0.317665	3.46119	0.000537791	0.0142103
LABE_00057984-RA	PCGF1	101.425	1.09885	0.268578	4.09135	4.28872e-05	0.00425371
LABE_00090039-RA	TRIM21	5.98117	1.09636	0.32313	3.39294	0.000691458	0.0162429
LABE_00070542-RA	MYH7	8.50081	1.09567	0.325072	3.37054	0.000750206	0.0170005
LABE_00009891-RA	CDCA9	70.6511	1.09454	0.326725	3.35005	0.000807966	0.0177418
LABE_00036723-RA	ARL4D	24.0963	1.09302	0.314669	3.47355	0.000513627	0.0137953
LABE_00045019-RA	UNKNOWN	87.8924	1.09231	0.291067	3.75278	0.000174886	0.00786346
LABE_00061878-RA	KPNA2	870.063	1.09197	0.279966	3.90037	9.60447e-05	0.00615213
LABE_00039468-RA	ADAM9	116.625	1.09177	0.258383	4.22541	2.38507e-05	0.00374397
LABE_00020496-RA	ZNF530	13.0609	1.09168	0.295418	3.69538	0.00021956	0.00885328
LABE_00007761-RA	PKNOX2	17.8373	1.09129	0.322762	3.38111	0.000721945	0.0166965
LABE_00032728-RA	CELSR2	3.80391	1.09067	0.32457	3.36035	0.000778428	0.0174285
LABE_00043248-RA	DND	13.6399	1.088	0.297384	3.65856	0.000253638	0.00952869
LABE_00041073-RA	TCF19	32.1199	1.08727	0.299101	3.63514	0.000277834	0.00973414
LABE_00001398-RA	SYBU	38.7503	1.08709	0.319768	3.39963	0.000674775	0.0160531
LABE_00013830-RA	UNCHARACTERIZED PROTEIN FLJ43738	4.27317	1.08578	0.280734	3.86763	0.000109898	0.00652099
LABE_00002423-RA	TCF20	172.558	1.08542	0.263547	4.11851	3.8133e-05	0.00404713
LABE_00061681-RA	OVGP1	13.3243	1.08319	0.301637	3.59104	0.000329356	0.0106464
LABE_00025378-RA	GRHL2	28.3878	1.08161	0.326714	3.31056	0.000931089	0.0193361
LABE_00062058-RA	GEMIN6	71.3516	1.08015	0.289398	3.7324	0.000189663	0.00821999
LABE_00068444-RA	IFI44	35.1312	1.07856	0.287696	3.74896	0.000177571	0.00789113
LABE_00000390-RA	MTHFSD	23.5173	1.07749	0.306213	3.51875	0.000433581	0.0124851
LABE_00029948-RA	GSN	27.5662	1.0773	0.290149	3.71293	0.000204873	0.00860173
LABE_00031715-RA	KLHL29	11.1249	1.07658	0.320894	3.35493	0.000793858	0.0176497
LABE_00032521-RA	RPP38	31.0443	1.07554	0.326639	3.29276	0.000992108	0.0200719
LABE_00022054-RA	AKAP1	239.024	1.07464	0.311677	3.44794	0.000564873	0.0145696
LABE_00016143-RA	CYLD	3.91452	1.07345	0.297449	3.60886	0.000307548	0.0102032
LABE_00080495-RA	UNKNOWN	61.2785	1.07207	0.320614	3.34382	0.000826339	0.0179151
LABE_00015411-RA	VSIG10L	19.1743	1.07196	0.318306	3.36771	0.000757965	0.0171197
LABE_00004664-RA	ROBO2	8.70346	1.07182	0.325399	3.29385	0.000988239	0.0200719
LABE_00031224-RA	SRL	5.58165	1.06799	0.314342	3.39754	0.000679948	0.0161057
LABE_00004948-RA	DDX49	159.791	1.06664	0.297407	3.58648	0.000335176	0.0107216
LABE_00014123-RA	RAB23	251.666	1.06626	0.324353	3.28735	0.00101136	0.0203125
LABE_00036080-RA	LIPG	168.707	1.06622	0.312777	3.40889	0.000652274	0.0156855
LABE_00065069-RA	CCDC14	63.0789	1.06475	0.261983	4.06421	4.81949e-05	0.00451821
LABE_00021308-RA	PNPLA3	19.4605	1.06474	0.325792	3.26815	0.00108252	0.0210312
LABE_00036578-RA	RDH7	264.921	1.06372	0.283254	3.75535	0.000173098	0.00786346
LABE_00000319-RA	TROPOMYOSIN ALPHA-1 CHAIN	51.1958	1.06293	0.317647	3.34626	0.000819098	0.0178145
LABE_00037657-RA	ARHGAP22	5.49929	1.06259	0.325357	3.26593	0.00109105	0.0210927
LABE_00033821-RA	DPCD	29.2175	1.06209	0.269337	3.94335	8.03503e-05	0.00574299
LABE_00046377-RA	COL14A1	41.5465	1.06	0.307358	3.44875	0.000563179	0.0145472
LABE_00062481-RA	CCNB2	515.774	1.05947	0.286256	3.70113	0.000214641	0.00878846
LABE_00059503-RA	SSX2IP-B	101.624	1.05717	0.294637	3.58805	0.000333163	0.0107045
LABE_00024221-RA	RNF219	64.6623	1.05693	0.315132	3.35392	0.000796752	0.0176757
LABE_00035868-RA	ELOVL1	41.2339	1.05666	0.291929	3.6196	0.000295063	0.0100297
LABE_00044433-RA	ZBTB40	84.2967	1.0566	0.244611	4.31952	1.5637e-05	0.00320236
LABE_00059739-RA	WDR49	2.80111	1.05452	0.305114	3.45616	0.000547921	0.0143362
LABE_00042373-RA	XYLT1	3.33805	1.05206	0.296457	3.54877	0.000387029	0.0115496
LABE_00002902-RA	B3GALT2	28.8386	1.05152	0.325606	3.22942	0.00124041	0.0228608
LABE_00030597-RA	GTF2F2	7.33565	1.04979	0.300426	3.49435	0.000475226	0.013263
LABE_00025452-RA	MOS	55.8004	1.04962	0.237574	4.41808	9.95793e-06	0.00264449
LABE_00007414-RA	DOK7	14.117	1.04882	0.326118	3.21607	0.00129959	0.0233234
LABE_00052653-RA	TDRD7B	68.1577	1.04806	0.29742	3.52382	0.000425368	0.0123351
LABE_00014064-RA	FRMD6	13.8328	1.04653	0.326497	3.20534	0.00134905	0.0239253
LABE_00002105-RA	UNKNOWN	138.646	1.04576	0.289604	3.61101	0.000305004	0.0101618
LABE_00057251-RA	LRRC57	51.9999	1.04558	0.265224	3.94224	8.07226e-05	0.00574299
LABE_00017054-RA	UNKNOWN	58.2215	1.04499	0.326267	3.20285	0.00136073	0.0240423
LABE_00058821-RA	CCDC62	58.7978	1.04338	0.275129	3.79234	0.000149234	0.00736522
LABE_00017067-RA	ACADL	1564.86	1.04307	0.238114	4.38055	1.18378e-05	0.00289336
LABE_00053272-RA	EXOSC6	46.4074	1.04242	0.284534	3.66362	0.000248678	0.00943733
LABE_00006011-RA	MARVELD3	3.29145	1.04172	0.294495	3.53731	0.000404223	0.0119091
LABE_00003874-RA	CATIP	76.4828	1.04157	0.298145	3.49349	0.000476746	0.013263
LABE_00032995-RA	LSM10	50.1459	1.04048	0.317906	3.27292	0.00106442	0.0208856
LABE_00045174-RA	APOL6	7.05317	1.0403	0.31225	3.33164	0.000863363	0.0185415
LABE_00009043-RA	ANGEL1	15.961	1.03956	0.289921	3.58566	0.000336225	0.0107357
LABE_00020698-RA	LXN	92.1127	1.03807	0.31431	3.3027	0.000957604	0.0196213
LABE_00049472-RA	ADRB1	10.1712	1.03511	0.284271	3.6413	0.000271268	0.00973324
LABE_00019722-RA	SLC12A8	212.355	1.03506	0.290634	3.56138	0.000368912	0.0113108
LABE_00024293-RA	CTPS1	175.87	1.03341	0.29598	3.49149	0.000480333	0.0133014
LABE_00002347-RA	DNAH9	6.47261	1.03279	0.287832	3.58815	0.000333036	0.0107045
LABE_00069750-RA	ZDHHC14	10.3908	1.0324	0.324485	3.18167	0.00146431	0.0249906
LABE_00060923-RA	MGAT5B	13.9718	1.03134	0.282919	3.64536	0.000267022	0.00968592
LABE_00055635-RA	GALR2	3.25209	1.03063	0.314963	3.27221	0.00106709	0.020905
LABE_00050516-RA	ANO4	10.2513	1.03029	0.322775	3.19198	0.00141301	0.024606
LABE_00013492-RA	SLC39A13	179.277	1.03028	0.261838	3.93481	8.32628e-05	0.00579105
LABE_00042838-RA	LARP4B	22.1286	1.0302	0.282013	3.65302	0.000259169	0.00953585
LABE_00007850-RA	KIAA1328	53.2098	1.02968	0.280173	3.67515	0.000237708	0.00920827
LABE_00010592-RA	KLHDC1	51.0251	1.0286	0.306127	3.36005	0.000779291	0.0174288
LABE_00056875-RA	DHRS13	56.5977	1.02726	0.284011	3.61697	0.000298072	0.0100476
LABE_00013163-RA	SLCO4A1	356.973	1.02587	0.295051	3.47692	0.0005072	0.0137198
LABE_00072039-RA	GIMAP7	60.3627	1.02515	0.325084	3.15349	0.0016133	0.0259826
LABE_00009112-RA	ACBP4	84.251	1.0242	0.288506	3.55003	0.000385184	0.0115252
LABE_00035907-RA	PPAT	87.1356	1.02386	0.29038	3.52595	0.000421965	0.0122537
LABE_00028002-RA	HAUS1	24.9606	1.02368	0.263921	3.87873	0.000105002	0.00635926
LABE_00035994-RA	CTNNA2	6.38521	1.02355	0.313561	3.26427	0.00109747	0.021169
LABE_00044254-RA	UNKNOWN	4.22383	1.02146	0.326251	3.1309	0.00174271	0.0269425
LABE_00021356-RA	GTSE1	185.17	1.02099	0.27942	3.65395	0.000258233	0.00953556
LABE_00011998-RA	TDRD6	9.33134	1.01856	0.301587	3.37733	0.000731943	0.0167528
LABE_00015448-RA	UNKNOWN	67.0558	1.01817	0.278848	3.65135	0.000260868	0.00956409
LABE_00003303-RA	LNX2	16.3284	1.01639	0.324406	3.13307	0.00172988	0.0268635
LABE_00040576-RA	PLD6	2.61657	1.01515	0.283512	3.58061	0.000342789	0.0109113
LABE_00046215-RA	RBM7	245.543	1.01469	0.253777	3.99835	6.37846e-05	0.00503678
LABE_00054951-RA	ANKH	197.413	1.01439	0.233712	4.34034	1.42264e-05	0.00317481
LABE_00039509-RA	PAX5	102.017	1.01386	0.278539	3.63993	0.000272717	0.00973324
LABE_00011852-RA	LINS1	30.7442	1.01363	0.253632	3.99646	6.42957e-05	0.00505768
LABE_00032885-RA	UNKNOWN	45.883	1.01349	0.28481	3.55849	0.000372994	0.0113619
LABE_00054811-RA	SLC3A2	17.5215	1.01343	0.32589	3.10974	0.00187252	0.028005
LABE_00014956-RA	UNCHARACTERIZED PROTEIN C7ORF43 HOMOLOG	5.18114	1.01307	0.306802	3.30205	0.000959827	0.0196473
LABE_00064894-RA	SLC25A25A	287.856	1.01281	0.320013	3.16491	0.00155131	0.025601
LABE_00036395-RA	GRM8	4.78927	1.01241	0.305527	3.31366	0.00092084	0.0192327
LABE_00051514-RA	TMEM8B	3.75226	1.01232	0.325925	3.10598	0.00189647	0.0280519
LABE_00009564-RA	TPX2-B	428.871	1.01142	0.288563	3.50501	0.000456593	0.0129015
LABE_00006809-RA	SLC24A4	13.9342	1.01115	0.325892	3.10273	0.00191745	0.0282201
LABE_00045536-RA	BRIP1	104.828	1.01096	0.279069	3.62262	0.00029164	0.00996645
LABE_00012222-RA	BAALC	4.35244	1.00992	0.326454	3.09361	0.00197739	0.0286708
LABE_00014624-RA	FAM19A1	4.10464	1.00746	0.279292	3.60721	0.000309507	0.0102162
LABE_00045176-RA	UNKNOWN	3.01403	1.00742	0.280504	3.59146	0.000328832	0.0106464
LABE_00095225-RA	EXD2	13.9762	1.00696	0.300902	3.34647	0.000818483	0.0178145
LABE_00042788-RA	UNKNOWN	215.57	1.00601	0.287281	3.50184	0.000462055	0.0129774
LABE_00054729-RA	MGARP	412.459	1.00556	0.282946	3.55389	0.000379574	0.0114603
LABE_00087667-RA	UNKNOWN	19.7064	1.00383	0.32319	3.10601	0.00189631	0.0280519
LABE_00015903-RA	MPL	35.985	1.00191	0.31417	3.18908	0.00142725	0.0247327
LABE_00040070-RA	KLHL9	124.728	0.999605	0.265938	3.75878	0.000170741	0.00780732
LABE_00076315-RA	TUBULIN BETA CHAIN	133.664	0.999463	0.320597	3.1175	0.0018239	0.0277584
LABE_00081472-RA	FASTKD3	4.91281	0.999265	0.31905	3.132	0.0017362	0.0268832
LABE_00050294-RA	RAB11FIP4A	23.3432	0.999176	0.324674	3.07747	0.00208765	0.0294783
LABE_00055329-RA	ACTIN CYI%2C CYTOPLASMIC	21.9876	0.99849	0.323671	3.08489	0.00203628	0.0290527
LABE_00000348-RA	WDR76	51.8572	0.998386	0.31466	3.1729	0.00150922	0.0253664
LABE_00002297-RA	EME1	28.9319	0.995971	0.282756	3.52237	0.000427713	0.0123681
LABE_00065123-RA	S100A1	366.307	0.995234	0.291654	3.41238	0.000643975	0.0155547
LABE_00017338-RA	TUBULIN BETA-1 CHAIN	77.461	0.9952	0.285261	3.48874	0.00048531	0.0133564
LABE_00029919-RA	ORC3	79.3341	0.994947	0.292906	3.39681	0.000681761	0.0161057
LABE_00022911-RA	SLC23A1	4.47806	0.99453	0.266339	3.73407	0.000188408	0.00821276
LABE_00015009-RA	FAM53C	25.535	0.994486	0.296229	3.35715	0.000787492	0.017593
LABE_00004506-RA	GRIK4	3.49864	0.994222	0.279579	3.55615	0.000376334	0.0114467
LABE_00060438-RA	TUBB4B	56.5252	0.994195	0.266709	3.72765	0.000193277	0.00826129
LABE_00004002-RA	SLC35A3	17.5313	0.994046	0.326725	3.04245	0.00234659	0.031244
LABE_00017250-RA	CAMK2N2	5.62618	0.993272	0.275808	3.60131	0.000316619	0.0103511
LABE_00016079-RA	LSM14B	159.863	0.992183	0.269407	3.68284	0.000230652	0.00912431
LABE_00059011-RA	NOA1	41.223	0.991878	0.296105	3.34975	0.000808854	0.0177418
LABE_00001736-RA	NT5DC2	52.6911	0.990511	0.292823	3.38263	0.000717952	0.0166921
LABE_00028584-RA	SLC24A2	2.70033	0.989969	0.314264	3.15012	0.00163206	0.0261167
LABE_00010555-RA	COA3	385.133	0.988383	0.238728	4.1402	3.46997e-05	0.00393602
LABE_00075264-RA	IG KAPPA CHAIN V-I REGION WALKER	48.6965	0.988112	0.321853	3.07007	0.0021401	0.0297283
LABE_00020660-RA	RRM1	504.533	0.986364	0.27744	3.55523	0.000377642	0.0114536
LABE_00060873-RA	BHMT	1279.05	0.985395	0.297701	3.31001	0.000932913	0.0193361
LABE_00015014-RA	SLBP	594.262	0.984421	0.272535	3.6121	0.000303733	0.0101532
LABE_00001007-RA	CDH24	2.95061	0.983438	0.262007	3.75348	0.000174393	0.00786346
LABE_00019697-RA	CCDC138	15.5142	0.982856	0.323005	3.04285	0.00234351	0.031244
LABE_00008172-RA	LSM14B	80.213	0.982433	0.290164	3.38579	0.000709744	0.0165588
LABE_00045245-RA	PAF	269.02	0.978813	0.29114	3.36201	0.000773784	0.0173814
LABE_00011443-RA	BTG3	117.814	0.977827	0.306733	3.18788	0.0014332	0.0247686
LABE_00055811-RA	LIPOCALIN	86.2215	0.977168	0.325842	2.9989	0.00270952	0.033886
LABE_00005491-RA	ARID3B	19.4357	0.976755	0.325855	2.99752	0.0027219	0.0339923
LABE_00013808-RA	FBLN2	2.72093	0.976405	0.290926	3.35619	0.000790233	0.0176183
LABE_00040926-RA	MTERF2	2.8256	0.975933	0.302308	3.22827	0.0012454	0.0229116
LABE_00072948-RA	ZGC	6.84239	0.975545	0.321031	3.03878	0.00237536	0.0314924
LABE_00066124-RA	CDC25B	357.18	0.975012	0.271863	3.58641	0.000335261	0.0107216
LABE_00039233-RA	METTL12	19.5683	0.974831	0.291979	3.3387	0.000841709	0.0181715
LABE_00062165-RA	UNKNOWN	51.6167	0.974188	0.326532	2.98344	0.00285027	0.0348881
LABE_00000174-RA	CENPN	106.852	0.974078	0.300795	3.23834	0.00120227	0.0224602
LABE_00028794-RA	BAI1	18.7163	0.972706	0.31524	3.08561	0.00203137	0.0290324
LABE_00024775-RA	CDT1	66.0798	0.972079	0.317591	3.06079	0.00220754	0.0303249
LABE_00033245-RA	POLR3K	97.0966	0.970757	0.282334	3.43833	0.000585324	0.0148913
LABE_00006716-RA	RSPH3	2.45647	0.968746	0.272025	3.56124	0.000369113	0.0113108
LABE_00072568-RA	STONUSTOXIN SUBUNIT ALPHA	57.1457	0.968289	0.303631	3.18903	0.00142751	0.0247327
LABE_00043575-RA	UNKNOWN	1740.23	0.967556	0.28119	3.44093	0.000579717	0.0148009
LABE_00060564-RA	FILIP1	196.881	0.965961	0.294822	3.27642	0.00105133	0.0207995
LABE_00042893-RA	SAC3D1	50.4049	0.964387	0.265263	3.63559	0.000277346	0.00973367
LABE_00027379-RA	TP53RK	54.5886	0.961407	0.250258	3.84166	0.000122203	0.00679452
LABE_00066534-RA	GABBR2	4.66311	0.960004	0.272614	3.52148	0.000429149	0.0123922
LABE_00024021-RA	SGOL1	45.0431	0.959754	0.302838	3.1692	0.00152861	0.0255302
LABE_00033948-RA	PCP4	10.2557	0.958343	0.304192	3.15046	0.00163016	0.0261135
LABE_00027236-RA	CDPF1	45.6868	0.958335	0.272627	3.51519	0.000439444	0.0125833
LABE_00050546-RA	GAS2L3	51.1667	0.958106	0.304124	3.15038	0.00163059	0.0261135
LABE_00064389-RA	STAT1	19.9256	0.957805	0.293974	3.25813	0.00112151	0.0215094
LABE_00015501-RA	UNCHARACTERIZED PROTEIN C1ORF108 HOMOLOG A	600.443	0.957703	0.213027	4.49569	6.93442e-06	0.00207948
LABE_00052866-RA	PABPN1L	71.4415	0.957527	0.267275	3.58255	0.000340251	0.0108473
LABE_00055769-RA	OSBPL6	172.249	0.956478	0.269396	3.55045	0.000384571	0.0115252
LABE_00045889-RA	MBLAC1	36.4435	0.956315	0.26154	3.65648	0.000255699	0.00952869
LABE_00072037-RA	GIMAP7	66.947	0.95612	0.239516	3.99189	6.55484e-05	0.00511701
LABE_00028086-RA	MP68	134.317	0.954938	0.234918	4.06499	4.80343e-05	0.00451821
LABE_00053626-RA	HIRIP3	173.3	0.954692	0.269337	3.54461	0.000393197	0.0116996
LABE_00009420-RA	SLC41A3	7.07377	0.953883	0.32613	2.92485	0.00344617	0.0387343
LABE_00092742-RA	STONUSTOXIN SUBUNIT ALPHA	5.16473	0.953403	0.321473	2.96574	0.00301958	0.0359183
LABE_00034433-RA	F11	384.895	0.952829	0.27793	3.42831	0.000607361	0.01506
LABE_00031629-RA	TRMT61B	40.0024	0.95268	0.310226	3.07092	0.00213401	0.0297091
LABE_00056361-RA	HAUS7	84.6398	0.952598	0.299285	3.18291	0.00145804	0.0249666
LABE_00024592-RA	NSUN5	139.712	0.952086	0.283932	3.35321	0.00079879	0.0176757
LABE_00005568-RA	PRC1	297.778	0.951306	0.275165	3.45722	0.000545784	0.0143293
LABE_00062919-RA	PPP1R9A	613.994	0.951104	0.273727	3.47464	0.00051154	0.0137647
LABE_00001004-RA	SEL1L3	46.7165	0.950741	0.2754	3.45222	0.000555995	0.0144495
LABE_00008210-RA	REN	3.73703	0.950097	0.300948	3.15702	0.00159391	0.0259308
LABE_00087932-RA	MSH2	40.7449	0.947686	0.307354	3.08337	0.00204672	0.0291409
LABE_00000652-RA	APCDD1	10.7918	0.947117	0.326497	2.90084	0.00372162	0.0404492
LABE_00042581-RA	ANGPTL1	40.0307	0.945567	0.298563	3.16706	0.00153988	0.0255993
LABE_00011643-RA	LRRC61	18.2802	0.945344	0.323317	2.92389	0.00345682	0.0388037
LABE_00024294-RA	UNKNOWN	107.295	0.9443	0.312486	3.0219	0.00251195	0.0324766
LABE_00084232-RA	RRM1	64.3738	0.943306	0.297311	3.17279	0.0015098	0.0253664
LABE_00003531-RA	HID1	29.0489	0.942544	0.27546	3.42171	0.000622285	0.0153191
LABE_00063096-RA	UNKNOWN	27.0861	0.939731	0.3264	2.87908	0.00398837	0.0420526
LABE_00015694-RA	RALYL	18.1874	0.938586	0.324131	2.89569	0.0037832	0.0407732
LABE_00033773-RA	UFSP1	10.3217	0.936797	0.283073	3.30939	0.00093501	0.0193383
LABE_00021377-RA	UNKNOWN	6.10174	0.936749	0.31368	2.98632	0.00282355	0.0347127
LABE_00014059-RA	TARBP1	28.3782	0.93628	0.301314	3.10732	0.00188792	0.0280077
LABE_00028599-RA	WDHD1	158.511	0.934836	0.297883	3.13827	0.0016995	0.0266267
LABE_00021781-RA	RPF2	433.656	0.934545	0.255378	3.65946	0.000252746	0.00952869
LABE_00052841-RA	LMO7	145.291	0.934471	0.299669	3.11835	0.00181867	0.0277408
LABE_00060888-RA	TRIM35	10.3941	0.934183	0.326689	2.85955	0.00424247	0.0433128
LABE_00065803-RA	P2RX7	46.3193	0.933343	0.276614	3.37417	0.000740373	0.0169048
LABE_00030765-RA	OCLN	11.9163	0.932042	0.285158	3.26852	0.00108113	0.0210312
LABE_00038568-RA	TRMT5	68.3617	0.931827	0.268109	3.47556	0.000509789	0.0137504
LABE_00065852-RA	GSG2	137.905	0.931608	0.298894	3.11685	0.00182794	0.0277584
LABE_00047524-RA	ZINC-BINDING PROTEIN A33	157.908	0.931538	0.258192	3.60793	0.000308654	0.0102079
LABE_00062865-RA	DRD4	4.45275	0.930719	0.278016	3.34772	0.000814785	0.0178112
LABE_00064429-RA	UNKNOWN	5.83172	0.92923	0.279856	3.32039	0.000898924	0.0189485
LABE_00085689-RA	POLE3	5.12646	0.929128	0.324581	2.86254	0.00420255	0.0431403
LABE_00040918-RA	NUP37	76.0712	0.928859	0.273759	3.39298	0.000691368	0.0162429
LABE_00052766-RA	C19ORF52	114.49	0.928502	0.201164	4.61564	3.91889e-06	0.00156968
LABE_00045695-RA	ZNF500	21.1499	0.927434	0.272841	3.39918	0.000675891	0.016061
LABE_00045978-RA	OXA1L	33.9254	0.925706	0.286352	3.23276	0.00122601	0.022692
LABE_00019643-RA	LIAT1	10.8116	0.925029	0.324805	2.84795	0.00440015	0.044068
LABE_00041874-RA	VPS37B	34.2912	0.92491	0.291586	3.172	0.00151393	0.0253825
LABE_00028145-RA	UNKNOWN	67.3207	0.924396	0.199448	4.63478	3.57325e-06	0.00156968
LABE_00087270-RA	CREG2	24.6473	0.924343	0.31522	2.93238	0.00336379	0.0381919
LABE_00002475-RA	MTERF2	18	0.922865	0.301064	3.06535	0.00217418	0.0299585
LABE_00055694-RA	ADRA1D	7.83521	0.922588	0.314033	2.93787	0.00330478	0.0380317
LABE_00079548-RA	UNKNOWN	2.86358	0.920689	0.309546	2.97432	0.00293635	0.0354417
LABE_00041337-RA	UNKNOWN	2.44678	0.920639	0.322992	2.85035	0.00436713	0.0438534
LABE_00049763-RA	TST	7.58343	0.920536	0.323998	2.84118	0.00449466	0.0445396
LABE_00023642-RA	ZNF782	79.0578	0.920471	0.258261	3.56411	0.000365088	0.0113055
LABE_00048422-RA	NSDHL	29.2218	0.920466	0.326525	2.81898	0.00481766	0.0464591
LABE_00001410-RA	ENY2-2	149.436	0.919956	0.253611	3.62742	0.000286265	0.00987781
LABE_00067071-RA	INE	22.1114	0.919807	0.270287	3.40308	0.000666317	0.0158702
LABE_00067159-RA	MCM5	486.794	0.91915	0.293924	3.12717	0.00176499	0.0272253
LABE_00023620-RA	TGAS113E22.1: HISTONE H3.3	2253.11	0.9185	0.234977	3.9089	9.27182e-05	0.00611727
LABE_00070786-RA	TSEN2	30.933	0.918052	0.316538	2.90029	0.00372818	0.0404991
LABE_00079703-RA	UNKNOWN	7.63246	0.917153	0.322952	2.83991	0.00451269	0.0445647
LABE_00042773-RA	ARL5B	48.1113	0.916702	0.2397	3.82438	0.000131104	0.00691951
LABE_00053705-RA	BBIP1	41.3024	0.91664	0.226648	4.04433	5.24725e-05	0.00466369
LABE_00002698-RA	ZNF276	87.0136	0.915989	0.284166	3.22343	0.00126665	0.0230103
LABE_00088950-RA	PTTG1IP	11.0114	0.915731	0.300747	3.04485	0.00232793	0.0311569
LABE_00063609-RA	DDX56	154.175	0.9154	0.289193	3.16536	0.00154889	0.025601
LABE_00025014-RA	TUBULIN BETA CHAIN	20.4059	0.914935	0.275028	3.3267	0.0008788	0.0187101
LABE_00023619-RA	UNKNOWN	81.458	0.914251	0.250121	3.65523	0.000256947	0.00952869
LABE_00048255-RA	GEMIN5	107.059	0.913212	0.260859	3.50079	0.000463886	0.013011
LABE_00013393-RA	TUB	32.0304	0.911438	0.281247	3.2407	0.00119235	0.0224007
LABE_00028263-RA	SMARCB1	51.1931	0.911369	0.269775	3.37826	0.00072946	0.0167528
LABE_00014168-RA	NR2E1	16.9005	0.911148	0.293768	3.10159	0.00192487	0.0282711
LABE_00006699-RA	NEK2	23.866	0.910955	0.295102	3.08692	0.00202243	0.0289759
LABE_00068673-RA	BUB1	180.895	0.910905	0.272877	3.33816	0.000843359	0.018188
LABE_00060517-RA	UNKNOWN	20.137	0.910763	0.265978	3.4242	0.000616603	0.0152157
LABE_00005595-RA	TPH	32.8815	0.909169	0.31069	2.92629	0.00343026	0.0386747
LABE_00030713-RA	DFNB31	3.99742	0.907999	0.313394	2.89731	0.00376383	0.0406071
LABE_00002042-RA	CENPT	97.2883	0.907897	0.283609	3.20122	0.00136846	0.0240847
LABE_00055671-RA	YRDC	131.869	0.906697	0.27448	3.30332	0.000955459	0.0196074
LABE_00038894-RA	CYBB	294.886	0.906422	0.326734	2.77419	0.00553399	0.0501748
LABE_00022529-RA	TRIM21	5.09989	0.905995	0.326529	2.77462	0.00552658	0.0501748
LABE_00070614-RA	UNKNOWN	246.185	0.905794	0.290214	3.12113	0.00180161	0.0275215
LABE_00012111-RA	FOXH1	65.7283	0.903364	0.269166	3.35616	0.000790341	0.0176183
LABE_00074564-RA	IG KAPPA CHAIN V-IV REGION B17	3.35719	0.902682	0.32051	2.81639	0.00485663	0.0466814
LABE_00053755-RA	OPN3	3.86069	0.902179	0.263796	3.41999	0.000626236	0.0153611
LABE_00000369-RA	HNRNPC	3.14058	0.901799	0.306683	2.94049	0.0032769	0.0377755
LABE_00013310-RA	EVL	13.0833	0.900367	0.321156	2.80352	0.00505488	0.0477157
LABE_00072472-RA	UNKNOWN	45.7393	0.900296	0.282894	3.18245	0.00146033	0.024968
LABE_00012681-RA	SKA3	19.9331	0.899335	0.31998	2.8106	0.004945	0.047121
LABE_00012155-RA	EFCAB1	10.3006	0.899206	0.297711	3.0204	0.00252445	0.0325561
LABE_00008906-RA	PPP1R14B	90.2148	0.898762	0.247709	3.62829	0.0002853	0.00987774
LABE_00012647-RA	FAM46C	42.7489	0.898427	0.260302	3.45148	0.000557515	0.0144707
LABE_00083465-RA	IGHV5-76	5.78279	0.89744	0.324033	2.76959	0.00561262	0.0506543
LABE_00008617-RA	BMPR1B	9.09522	0.897384	0.302142	2.97008	0.00297726	0.0356619
LABE_00047266-RA	CLUH	573.943	0.897058	0.277821	3.2289	0.00124266	0.0228816
LABE_00059040-RA	ZGC	3.94285	0.896342	0.325555	2.75327	0.0059003	0.052058
LABE_00000014-RA	LRP3	3.57813	0.895931	0.32654	2.74371	0.00607494	0.0529841
LABE_00067155-RA	TOM1	17.072	0.895858	0.284676	3.14694	0.00164989	0.0262589
LABE_00001208-RA	BRD2	34.4388	0.895777	0.272031	3.29292	0.00099154	0.0200719
LABE_00015832-RA	ABCF2	878.664	0.893266	0.293467	3.04384	0.00233583	0.0312235
LABE_00093798-RA	UNKNOWN	9.88344	0.892991	0.321028	2.78166	0.00540814	0.0495665
LABE_00019838-RA	MRPL18	137.341	0.891199	0.2447	3.642	0.000270525	0.00973324
LABE_00023662-RA	EPS8L1	5.90594	0.891111	0.315535	2.82413	0.00474092	0.0459999
LABE_00028330-RA	FPGS	2.60751	0.890831	0.326408	2.72919	0.00634892	0.0543577
LABE_00037255-RA	DHX40	204.754	0.890649	0.248211	3.58828	0.000332865	0.0107045
LABE_00006938-RA	RYR3	28.6994	0.88952	0.308234	2.88586	0.00390349	0.0415246
LABE_00024466-RA	POU5F1	64.4864	0.888709	0.274759	3.2345	0.00121854	0.022619
LABE_00038244-RA	NEIL3	37.4763	0.888705	0.302859	2.93439	0.00334207	0.0381919
LABE_00047419-RA	UNKNOWN	2.81215	0.888183	0.302485	2.93629	0.00332168	0.0381204
LABE_00043238-RA	UNKNOWN	36.3742	0.887396	0.304309	2.9161	0.00354437	0.0393349
LABE_00037974-RA	COBLL1	31.3498	0.886538	0.314773	2.81644	0.00485598	0.0466814
LABE_00096415-RA	POLR3F	84.455	0.885753	0.240089	3.68927	0.000224898	0.008941
LABE_00044443-RA	UNKNOWN	20.8118	0.884425	0.261887	3.37713	0.000732476	0.0167528
LABE_00012194-RA	MTERF3	148.493	0.884332	0.241869	3.65625	0.000255935	0.00952869
LABE_00016770-RA	CCKAR	2.84791	0.884022	0.29339	3.01313	0.0025857	0.0330292
LABE_00003341-RA	ZDHHC23	115.101	0.882936	0.237226	3.72192	0.000197715	0.00835243
LABE_00079134-RA	UNKNOWN	7.63443	0.8821	0.326338	2.70303	0.00687114	0.0569789
LABE_00073072-RA	IGHV5-76	18.6687	0.881316	0.326628	2.69823	0.00697095	0.0575243
LABE_00036120-RA	UNKNOWN	55.5395	0.879757	0.257328	3.41881	0.000628956	0.0153865
LABE_00046147-RA	SLC27A6	29.6409	0.878662	0.273158	3.21668	0.00129681	0.0233234
LABE_00004528-RA	DYNLL2	15.6865	0.878345	0.317744	2.76432	0.00570421	0.0510607
LABE_00032288-RA	ZGC	11.2395	0.878104	0.325852	2.69479	0.0070433	0.0578656
LABE_00018910-RA	MYEOV2	11.6318	0.877909	0.304522	2.88291	0.00394018	0.0417551
LABE_00075603-RA	UNKNOWN	13.2767	0.877467	0.300184	2.9231	0.00346564	0.0388449
LABE_00035849-RA	CLCN2	13.7819	0.876803	0.319099	2.74775	0.00600063	0.0526716
LABE_00063504-RA	KIF20B	56.7689	0.876545	0.281726	3.11133	0.00186244	0.027971
LABE_00043845-RA	ARSG	6.84608	0.875874	0.320122	2.73606	0.00621794	0.0537225
LABE_00034479-RA	CFAD	8330.93	0.875345	0.188054	4.65475	3.2438e-06	0.00156968
LABE_00059378-RA	CYR61	6.74485	0.875025	0.326689	2.67847	0.007396	0.0595607
LABE_00002704-RA	UNKNOWN	97.4815	0.874528	0.299477	2.92018	0.00349827	0.0390555
LABE_00076383-RA	UNKNOWN	5.55279	0.87328	0.324783	2.68881	0.0071707	0.0583981
LABE_00018472-RA	FHDC1	17.0244	0.871419	0.285586	3.05133	0.00227827	0.0307934
LABE_00036957-RA	ENDOD1	24.5414	0.871131	0.325356	2.67747	0.00741808	0.0595965
LABE_00074789-RA	UNKNOWN	46.1352	0.870949	0.225666	3.85946	0.000113637	0.00664017
LABE_00080119-RA	IG KAPPA CHAIN V-I REGION WALKER	5.43888	0.870168	0.249056	3.49387	0.000476069	0.013263
LABE_00043836-RA	WDR49	5.07384	0.869427	0.321062	2.70797	0.00676965	0.0565451
LABE_00031686-RA	WDR35	14.8742	0.868815	0.272617	3.18694	0.00143785	0.0247957
LABE_00050606-RA	DBI	18.6611	0.8682	0.306241	2.83503	0.00458219	0.0450776
LABE_00031126-RA	GCDH	84.1402	0.868082	0.315064	2.75525	0.00586468	0.0519231
LABE_00005915-RA	E2F5	23.1458	0.86686	0.325259	2.66514	0.00769564	0.0609088
LABE_00026533-RA	GP2	85.198	0.863957	0.260066	3.32206	0.000893543	0.0188587
LABE_00049209-RA	UNKNOWN	899.768	0.863087	0.295641	2.91937	0.00350735	0.0391143
LABE_00044683-RA	PMP2	107.859	0.862436	0.256032	3.36847	0.000755863	0.017091
LABE_00049720-RA	UNKNOWN	4.48982	0.860873	0.294336	2.92479	0.00344687	0.0387343
LABE_00059042-RA	UNKNOWN	9.32864	0.860784	0.326628	2.63537	0.00840461	0.064197
LABE_00058773-RA	FGF14	3.04306	0.860411	0.284054	3.02904	0.00245334	0.0321234
LABE_00058088-RA	DENND5B	23.8142	0.859919	0.269074	3.19585	0.00139421	0.0243612
LABE_00004401-RA	PRMT8B	7.61466	0.857689	0.250831	3.41939	0.000627618	0.0153766
LABE_00039508-RA	ZCCHC7	61.3399	0.857063	0.245328	3.49355	0.000476649	0.013263
LABE_00006591-RA	MBIP	85.9061	0.856191	0.241994	3.53806	0.000403078	0.0119073
LABE_00046972-RA	KAZALD1	5.18942	0.856046	0.289702	2.95492	0.00312753	0.0366618
LABE_00073110-RA	UNKNOWN	73.76	0.855964	0.298846	2.86423	0.00418021	0.0430626
LABE_00050458-RA	GLMP	884	0.855881	0.1798	4.76017	1.93428e-06	0.00133
LABE_00019640-RA	TLCD2	5.52676	0.855169	0.304014	2.81293	0.00490923	0.0469989
LABE_00033267-RA	TEX2	2.50132	0.853354	0.2937	2.90553	0.00366636	0.0401247
LABE_00047272-RA	FANCG	30.6648	0.852701	0.281756	3.02638	0.002475	0.0323002
LABE_00048165-RA	DELTA-ACTITOXIN-ATE1A	15.1773	0.852226	0.320936	2.65544	0.00792055	0.0619992
LABE_00051713-RA	KCNH8	10.4899	0.852065	0.271323	3.14041	0.00168713	0.0265226
LABE_00038576-RA	MIS18BP1	107.339	0.851694	0.28177	3.02266	0.00250564	0.0324371
LABE_00049047-RA	GIMAP3	123.56	0.851236	0.193052	4.40937	1.03673e-05	0.00269431
LABE_00053621-RA	SEZ6	22.5803	0.850465	0.318768	2.66798	0.00763096	0.0605844
LABE_00017298-RA	MYOT	4.51503	0.849326	0.320612	2.64908	0.00807113	0.0627163
LABE_00060307-RA	STARD10	9.80566	0.848814	0.255924	3.31666	0.000910989	0.0191243
LABE_00075144-RA	SLC30A8	3.28	0.848679	0.321917	2.63633	0.00838083	0.0641562
LABE_00064911-RA	CORO1C	26.8011	0.848638	0.301133	2.81815	0.00483014	0.0465357
LABE_00037113-RA	BOLA1	73.0161	0.848343	0.197701	4.29104	1.77841e-05	0.00341238
LABE_00063502-RA	KIF20B	47.8356	0.848121	0.267502	3.17052	0.00152166	0.0254615
LABE_00005132-RA	ACSL6	5.99381	0.847338	0.285955	2.96319	0.00304468	0.0360544
LABE_00020934-RA	NOXO1	42.8815	0.845899	0.315854	2.67813	0.00740339	0.0595607
LABE_00003866-RA	UNKNOWN	68.923	0.845312	0.267282	3.16263	0.00156354	0.0256829
LABE_00035503-RA	TUBB4B	84.1263	0.845209	0.306569	2.75699	0.00583357	0.0518032
LABE_00027539-RA	UNKNOWN	87.0066	0.845176	0.254104	3.3261	0.000880715	0.0187101
LABE_00035619-RA	DDIT4L	49.2929	0.844986	0.325526	2.59576	0.00943817	0.0686902
LABE_00031806-RA	NANOG	427.154	0.844275	0.256434	3.29236	0.000993486	0.0200761
LABE_00031477-RA	RTN4IP1	17.9887	0.844004	0.249533	3.38234	0.000718709	0.0166921
LABE_00009899-RA	HAUS6	140.099	0.843657	0.236543	3.56661	0.000361631	0.0112576
LABE_00022187-RA	UNKNOWN	24.2383	0.843261	0.312363	2.69962	0.00694186	0.0573304
LABE_00018965-RA	M-PROTEIN%2C STRIATED MUSCLE	292.827	0.841442	0.272154	3.09179	0.00198953	0.0287525
LABE_00066072-RA	OIP5	55.7629	0.840965	0.260908	3.22322	0.00126758	0.0230103
LABE_00068810-RA	HCEB	47.9041	0.840502	0.275651	3.04915	0.00229488	0.0308906
LABE_00013804-RA	FBLN2	4.61568	0.840124	0.322776	2.60281	0.00924636	0.0680175
LABE_00030471-RA	ELAC2	149.603	0.839319	0.266315	3.1516	0.00162379	0.0261065
LABE_00061926-RA	TK1	106.655	0.838221	0.270845	3.09484	0.00196922	0.0286129
LABE_00047318-RA	ZSWIM7	32.3043	0.838151	0.293322	2.85744	0.0042707	0.0434721
LABE_00059954-RA	RAD54L	55.1313	0.837472	0.302383	2.76958	0.0056129	0.0506543
LABE_00009925-RA	HCEA	9.12065	0.836998	0.319378	2.62071	0.00877456	0.0658927
LABE_00001691-RA	UNKNOWN	40.4864	0.83445	0.322014	2.59135	0.0095601	0.0692096
LABE_00002465-RA	BTBD11A	3.90315	0.834404	0.276685	3.01572	0.0025637	0.0329176
LABE_00035485-RA	SLC5A7	95.157	0.833868	0.306407	2.72144	0.00649979	0.0553493
LABE_00027956-RA	FGL1	4.03758	0.833447	0.322585	2.58365	0.00977618	0.0702291
LABE_00035496-RA	BBS10	16.3694	0.833127	0.279267	2.98326	0.00285191	0.0348881
LABE_00043744-RA	SNX10A	66.7063	0.833006	0.253754	3.28273	0.00102807	0.0204528
LABE_00064737-RA	UTP23	37.6616	0.832882	0.241503	3.44875	0.000563192	0.0145472
LABE_00057971-RA	H2AFX	10.6907	0.83282	0.256399	3.24814	0.0011616	0.0220566
LABE_00055619-RA	SV2C	10.3857	0.831788	0.324039	2.56694	0.0102602	0.0724175
LABE_00022739-RA	FDPS	193.876	0.831703	0.266586	3.11984	0.00180952	0.0276217
LABE_00044202-RA	COX19	45.3748	0.831257	0.251304	3.30778	0.00094039	0.0193961
LABE_00042828-RA	UNKNOWN	144.625	0.831112	0.30275	2.74521	0.00604725	0.0528999
LABE_00047861-RA	ERF	3.03349	0.830692	0.290108	2.86339	0.00419128	0.0431109
LABE_00012119-RA	FAM206A	81.8177	0.829922	0.255495	3.2483	0.00116098	0.0220566
LABE_00050445-RA	BOP1	42.9886	0.829834	0.323467	2.56544	0.0103045	0.072577
LABE_00027022-RA	SEPT4	9.77712	0.829375	0.302929	2.73785	0.00618418	0.0535521
LABE_00058084-RA	UNKNOWN	152.48	0.828462	0.270958	3.05753	0.00223172	0.0304045
LABE_00059950-RA	ARHGAP39	3.10702	0.828228	0.307442	2.69394	0.00706136	0.0579675
LABE_00043263-RA	EXO1	46.4031	0.827953	0.287391	2.88093	0.0039651	0.0419194
LABE_00014404-RA	UNCHARACTERIZED PROTEIN C5ORF34 HOMOLOG	22.1224	0.827818	0.291416	2.84067	0.00450189	0.0445396
LABE_00047520-RA	FHDC1	93.5836	0.827006	0.277225	2.98316	0.00285291	0.0348881
LABE_00053153-RA	FOXH1	9.58662	0.825922	0.263392	3.13571	0.00171438	0.0267805
LABE_00068475-RA	CUZD1	4.38691	0.825912	0.28503	2.89763	0.00375997	0.0405867
LABE_00037743-RA	L3MBTL2	98.1414	0.825803	0.218545	3.77864	0.000157686	0.00758186
LABE_00027958-RA	SMPD1	3316.09	0.825131	0.169897	4.85666	1.19382e-06	0.00106566
LABE_00037721-RA	CBY1	37.2211	0.824821	0.203931	4.04462	5.24091e-05	0.00466369
LABE_00008222-RA	EPABP	85.4264	0.824701	0.262169	3.14569	0.00165698	0.0263309
LABE_00052922-RA	NETO2	40.8989	0.824525	0.323626	2.54777	0.0108414	0.0746968
LABE_00068345-RA	POPY CLASS I HISTOCOMPATIBILITY ANTIGEN%2C A-1 ALPHA CHAIN	35.6856	0.82402	0.325546	2.53119	0.0113676	0.0762208
LABE_00009482-RA	ASXL1	336.95	0.822958	0.224015	3.67367	0.000239089	0.00924431
LABE_00069009-RA	HEBP1	7.13123	0.822939	0.288385	2.85361	0.00432256	0.0437116
LABE_00014380-RA	UNKNOWN	46.8859	0.821479	0.244986	3.35316	0.000798939	0.0176757
LABE_00002080-RA	TCTN3	8.59553	0.821377	0.302193	2.71805	0.00656678	0.0555701
LABE_00068058-RA	TOB2	96.8493	0.821304	0.300131	2.73649	0.00620988	0.0537047
LABE_00057042-RA	GIMAP8	89.8291	0.821224	0.302056	2.71878	0.00655224	0.0555366
LABE_00038536-RA	REEP2	7.87799	0.821084	0.31425	2.61283	0.0089795	0.0668449
LABE_00002725-RA	CIRH1A	180.125	0.820974	0.263392	3.11692	0.00182749	0.0277584
LABE_00048282-RA	NXPE3	9.20575	0.820751	0.304711	2.69354	0.00706976	0.0579901
LABE_00053981-RA	NOP9	108.862	0.820224	0.267023	3.07174	0.00212817	0.0297032
LABE_00051695-RA	UNKNOWN	26.6724	0.819322	0.286972	2.85506	0.00430288	0.0436536
LABE_00053408-RA	FBXO5	3.65547	0.819228	0.323138	2.53523	0.0112375	0.0759334
LABE_00019849-RA	INTS5	160.007	0.818035	0.193727	4.22262	2.41484e-05	0.00374397
LABE_00094908-RA	NLRC3	11.2013	0.817895	0.320035	2.55564	0.0105992	0.0737171
LABE_00019642-RA	AIFM3	3.05295	0.816895	0.312152	2.61697	0.00887129	0.0663279
LABE_00011804-RA	DDX11	50.0997	0.816634	0.292668	2.79031	0.00526576	0.0489192
LABE_00052042-RA	PSMC3IP	14.5056	0.816002	0.287322	2.84002	0.00451103	0.0445647
LABE_00075656-RA	MAP1LC3C	378.207	0.815167	0.256027	3.18391	0.00145298	0.0249244
LABE_00087841-RA	GEMIN5	20.4858	0.814335	0.301297	2.70276	0.00687655	0.0569789
LABE_00031826-RA	BLOC1S5	175.555	0.814216	0.178525	4.56079	5.09624e-06	0.0017734
LABE_00062690-RA	CHAF1B	119.608	0.814086	0.267002	3.04899	0.0022961	0.0308906
LABE_00016142-RA	GGT7	6.49647	0.813323	0.23289	3.49231	0.000478864	0.0132859
LABE_00003324-RA	SPICE1	13.7417	0.813271	0.300854	2.70321	0.00686743	0.0569789
LABE_00050292-RA	COIL	72.1326	0.81304	0.269909	3.01227	0.00259301	0.0330292
LABE_00051155-RA	UNKNOWN	5.98254	0.811933	0.281225	2.88712	0.00388781	0.0414437
LABE_00067281-RA	ING2	51.8183	0.810932	0.231499	3.50295	0.00046013	0.012957
LABE_00043879-RA	BIRC5.2: BACULOVIRAL IAP REPEAT-CONTAINING PROTEIN 5.2	86.1682	0.810816	0.282494	2.87021	0.00410203	0.0426064
LABE_00003271-RA	UNKNOWN	2.94301	0.810448	0.284634	2.84733	0.00440872	0.0440942
LABE_00058182-RA	CLSPN	100.624	0.810276	0.281594	2.87746	0.00400891	0.0421454
LABE_00035987-RA	UNKNOWN	6.28261	0.810274	0.302837	2.67561	0.00745939	0.0597973
LABE_00038545-RA	TACC3	411.529	0.809164	0.270494	2.99142	0.00277679	0.034489
LABE_00022527-RA	NAS-14	147.762	0.808118	0.260056	3.10748	0.00188692	0.0280077
LABE_00035578-RA	UNKNOWN	36.0211	0.80788	0.31592	2.55723	0.0105509	0.0735652
LABE_00001826-RA	UNCHARACTERIZED PROTEIN C6ORF226 HOMOLOG	102.152	0.807845	0.218196	3.70238	0.000213585	0.00878621
LABE_00064538-RA	UBE2C	187.785	0.806694	0.269034	2.99848	0.00271328	0.0339053
LABE_00058531-RA	CAD	86.7146	0.806283	0.309414	2.60584	0.00916489	0.0677338
LABE_00018736-RA	SLC25A22	5.25037	0.804993	0.323674	2.48705	0.0128809	0.0828665
LABE_00075518-RA	UNKNOWN	10.0172	0.80391	0.325261	2.47158	0.0134517	0.0848469
LABE_00075489-RA	MYCBP	24.0295	0.80304	0.32396	2.47883	0.0131815	0.0840465
LABE_00023068-RA	DEPDC1A	55.1837	0.802828	0.295209	2.71952	0.00653761	0.0554886
LABE_00022570-RA	PTRHD1	77.7181	0.802557	0.212899	3.76965	0.000163474	0.00768019
LABE_00071019-RA	IGHV1-72	18.8815	0.801577	0.326221	2.45716	0.014004	0.0869735
LABE_00012710-RA	CENPJ	64.5402	0.801392	0.255904	3.13161	0.00173848	0.0268973
LABE_00072520-RA	TARSL2	20.8983	0.801311	0.32674	2.45244	0.0141891	0.0876196
LABE_00056481-RA	CTSD	1589.01	0.800843	0.192301	4.16452	3.12006e-05	0.00386941
LABE_00050894-RA	RAD54B	58.4286	0.800375	0.279704	2.8615	0.00421637	0.0431537
LABE_00027046-RA	VTN	29.6975	0.799984	0.298117	2.68346	0.00728655	0.0591072
LABE_00021227-RA	MGAT4C	6.07015	0.799748	0.325596	2.45626	0.0140391	0.0869867
LABE_00047660-RA	DYNC2LI1	11.3793	0.79925	0.287312	2.78182	0.00540554	0.0495665
LABE_00026552-RA	GALNT8	27.6657	0.799247	0.26746	2.98828	0.00280552	0.0346489
LABE_00014387-RA	LSM1	194.225	0.79846	0.232351	3.43645	0.0005894	0.0148986
LABE_00035318-RA	CEP295	87.0671	0.798426	0.295386	2.70299	0.00687193	0.0569789
LABE_00053914-RA	UNKNOWN	3.78948	0.798115	0.324716	2.45789	0.0139757	0.0868972
LABE_00030188-RA	MYOSIN HEAVY CHAIN%2C FAST SKELETAL MUSCLE	3.1228	0.797966	0.293592	2.71794	0.00656902	0.0555701
LABE_00008872-RA	ZP3	64.7726	0.79777	0.247359	3.22516	0.00125903	0.0230103
LABE_00065719-RA	SERPINC1	245.31	0.797496	0.273285	2.91818	0.0035208	0.0391579
LABE_00012007-RA	ALPHA-1-ANTITRYPSIN HOMOLOG	18.5789	0.797281	0.28833	2.76517	0.00568938	0.0510104
LABE_00048477-RA	CCDC97	78.4305	0.797128	0.20772	3.83752	0.000124283	0.00680442
LABE_00011772-RA	PHRA	3.74009	0.797106	0.256059	3.11297	0.00185214	0.0279593
LABE_00024436-RA	PUS1	126.078	0.796925	0.218431	3.64841	0.000263868	0.00962998
LABE_00059821-RA	EIF4EBP1	33.1115	0.79678	0.266567	2.98905	0.0027985	0.0345912
LABE_00020535-RA	SSNA1	93.0624	0.796229	0.202998	3.92234	8.76921e-05	0.00596161
LABE_00035552-RA	ZCCHC4	177.266	0.795853	0.267379	2.97649	0.00291565	0.0353604
LABE_00095176-RA	LYRM7	7.03623	0.795532	0.316376	2.51452	0.0119196	0.0786128
LABE_00026742-RA	ATG16	9.17733	0.79445	0.297529	2.67016	0.0075814	0.0604417
LABE_00040876-RA	FGD6	406.207	0.79402	0.214231	3.70637	0.00021025	0.00873814
LABE_00057191-RA	FASTKD3	50.9486	0.793519	0.241053	3.29188	0.000995186	0.0200906
LABE_00009041-RA	FCF1	171.989	0.793193	0.256119	3.09697	0.00195508	0.0284881
LABE_00070043-RA	UNKNOWN	185.251	0.79311	0.218517	3.62951	0.000283962	0.00986469
LABE_00024900-RA	CCNI	72.6738	0.792645	0.249687	3.17455	0.00150068	0.025296
LABE_00054411-RA	NGL	486.905	0.792318	0.204635	3.87185	0.000108012	0.00648419
LABE_00048594-RA	SETD8A	131.964	0.792203	0.256734	3.08569	0.0020308	0.0290324
LABE_00062285-RA	R3HDM1	112.53	0.79167	0.217477	3.64025	0.00027237	0.00973324
LABE_00015656-RA	CCDC106	54.3585	0.790807	0.298768	2.64689	0.00812347	0.0629845
LABE_00025509-RA	SVIL	271.402	0.790783	0.236305	3.34646	0.000818507	0.0178145
LABE_00050609-RA	CFAP221	3.28836	0.79022	0.310122	2.54809	0.0108314	0.0746968
LABE_00007169-RA	DCTPP1	47.7684	0.79017	0.292374	2.7026	0.00687988	0.0569789
LABE_00066726-RA	METTL4	27.7045	0.789452	0.258848	3.04987	0.00228938	0.030842
LABE_00014252-RA	FBXO30	229.687	0.788801	0.18906	4.17222	3.0165e-05	0.00386941
LABE_00009739-RA	HABP4	140.684	0.788661	0.243533	3.23842	0.00120193	0.0224602
LABE_00010515-RA	UNKNOWN	16.0479	0.788301	0.305983	2.57629	0.0099868	0.0712436
LABE_00036185-RA	CDC45	73.0452	0.788243	0.265141	2.97293	0.00294976	0.0355617
LABE_00035870-RA	THAP4	132.415	0.788056	0.208078	3.7873	0.000152291	0.00746224
LABE_00033481-RA	CATHEPSIN L	363982	0.787698	0.217665	3.61885	0.00029592	0.0100422
LABE_00018967-RA	MYL9	41.2251	0.787477	0.208836	3.7708	0.000162728	0.00766276
LABE_00006231-RA	CST7	194.789	0.786949	0.246884	3.18753	0.00143492	0.0247775
LABE_00050143-RA	UNKNOWN	64.3811	0.785467	0.324733	2.41881	0.0155712	0.0931778
LABE_00024267-RA	RPA2	58.7999	0.784957	0.253856	3.09213	0.00198724	0.0287525
LABE_00057250-RA	HAUS2	81.5777	0.784469	0.226892	3.45745	0.000545303	0.0143293
LABE_00059512-RA	ZGC	159.635	0.784428	0.243177	3.22575	0.00125645	0.0230103
LABE_00017812-RA	UNKNOWN	184.735	0.784395	0.230333	3.40548	0.000660473	0.0158044
LABE_00061082-RA	CD200	41.2049	0.784062	0.324859	2.41354	0.0157983	0.0938179
LABE_00036649-RA	DAPL1-B	201.301	0.783921	0.225537	3.4758	0.000509341	0.0137504
LABE_00027641-RA	CHTF18	107.99	0.783789	0.219641	3.5685	0.000359026	0.0112365
LABE_00016929-RA	MPP4	45.9914	0.783209	0.245992	3.18388	0.00145314	0.0249244
LABE_00030060-RA	PRIM1	151.107	0.782771	0.266317	2.93925	0.0032901	0.0379063
LABE_00021320-RA	HSD17B12A	53.8417	0.782627	0.247018	3.1683	0.00153334	0.0255349
LABE_00063685-RA	BTN1A1	343.882	0.781987	0.204959	3.81533	0.000136001	0.00698061
LABE_00052865-RA	TRAPPC2L	216.993	0.781711	0.160206	4.87942	1.064e-06	0.00099295
LABE_00010371-RA	ATP5J2	29.2757	0.780973	0.282741	2.76215	0.00574213	0.0512127
LABE_00064473-RA	RNF14	32.6114	0.780838	0.326744	2.38975	0.0168596	0.0975303
LABE_00048996-RA	SMN1	123.711	0.780423	0.232879	3.3512	0.000804626	0.0177418
LABE_00028206-RA	TUBULIN BETA CHAIN	29.087	0.780315	0.275488	2.83249	0.00461877	0.0453072
LABE_00085807-RA	TARBP1	9.06572	0.780041	0.322897	2.41576	0.0157025	0.0935544
LABE_00040992-RA	UNKNOWN	73.6173	0.780018	0.308345	2.52969	0.0114163	0.0764411
LABE_00073467-RA	IGHV5-76	74.1752	0.777783	0.314178	2.47561	0.0133009	0.0845285
LABE_00024337-RA	STMN1	34.1891	0.776763	0.250674	3.0987	0.00194374	0.0284237
LABE_00011999-RA	UNKNOWN	7.81124	0.776418	0.323542	2.39974	0.0164066	0.0958307
LABE_00009538-RA	MTHFR	77.9907	0.776397	0.261896	2.96453	0.00303146	0.0360179
LABE_00042813-RA	EMC9	489.713	0.776336	0.250888	3.09435	0.00197245	0.0286194
LABE_00021223-RA	GIN1	106.533	0.776065	0.227307	3.41416	0.00063978	0.0155444
LABE_00028654-RA	PTPMT1	114.98	0.776019	0.236817	3.27687	0.00104963	0.0207995
LABE_00066099-RA	SKA1	30.4556	0.775776	0.305917	2.53591	0.0112156	0.0759038
LABE_00048724-RA	PTPN13	215.876	0.774632	0.237094	3.26719	0.00108621	0.0210312
LABE_00013839-RA	AP5B1	22.7479	0.77451	0.270169	2.86676	0.00414697	0.042831
LABE_00061682-RA	TAF1B	52.2417	0.774359	0.272329	2.84347	0.00446255	0.0444329
LABE_00089691-RA	NLRP12	5.03092	0.774029	0.322864	2.39738	0.0165126	0.0963128
LABE_00063672-RA	ANKRD22	23.5059	0.773141	0.278022	2.78086	0.00542149	0.049585
LABE_00014422-RA	CCDC157	5.39316	0.773127	0.318382	2.4283	0.0151698	0.0916034
LABE_00072242-RA	IG HEAVY CHAIN MEM5 (FRAGMENT)	118.111	0.772899	0.324195	2.38406	0.017123	0.0984466
LABE_00031881-RA	CTNND2	6.2599	0.772765	0.306605	2.52039	0.0117224	0.0777116
LABE_00022185-RA	SPSB4	88.657	0.772755	0.245731	3.14472	0.00166248	0.0263603
LABE_00040251-RA	MSH2	76.4283	0.772561	0.305207	2.53127	0.011365	0.0762208
LABE_00060487-RA	IL17F	11.7735	0.772378	0.320598	2.40918	0.0159885	0.0944978
LABE_00019900-RA	HNRNPUL2	34.3569	0.772306	0.256823	3.00716	0.00263703	0.033338
LABE_00027666-RA	CYP3A40	25884.6	0.772125	0.184025	4.19576	2.71964e-05	0.00385082
LABE_00011645-RA	DNAJA4	210.01	0.771507	0.243452	3.16903	0.0015295	0.0255302
LABE_00042759-RA	HACD1	10.9572	0.770995	0.259751	2.96821	0.00299536	0.0357651
LABE_00090846-RA	CASP3	673.833	0.770906	0.276823	2.78483	0.00535557	0.0493554
LABE_00034177-RA	DNAJC21	158.077	0.770731	0.278461	2.76782	0.00564318	0.0507936
LABE_00053317-RA	PTTG1IP	16.6822	0.770327	0.265401	2.9025	0.003702	0.0403214
LABE_00055894-RA	BMP15	48.7993	0.769513	0.238791	3.22254	0.0012706	0.0230414
LABE_00061276-RA	ZP3	2244.99	0.768549	0.246675	3.11564	0.00183548	0.0278524
LABE_00009890-RA	PLIN2	193.789	0.768309	0.296944	2.58739	0.00967065	0.0697639
LABE_00054703-RA	UNKNOWN	50.7492	0.767651	0.269747	2.84582	0.00442978	0.0442353
LABE_00045589-RA	GLB1L2	39.1278	0.767597	0.290255	2.64456	0.00817973	0.0632059
LABE_00029920-RA	AKIRIN2	178.565	0.767565	0.211212	3.6341	0.000278956	0.00975682
LABE_00042891-RA	UNKNOWN	39.9506	0.767416	0.282739	2.71422	0.00664314	0.0559488
LABE_00029812-RA	DNAAF2	4.97905	0.766761	0.28938	2.64967	0.00805713	0.0626832
LABE_00031904-RA	UNKNOWN	4.65787	0.765357	0.26396	2.89952	0.00373731	0.0405339
LABE_00015134-RA	ZDHHC2	397.745	0.765062	0.267394	2.86118	0.00422071	0.0431551
LABE_00064530-RA	SNRPB	851.497	0.765059	0.223067	3.42972	0.000604197	0.0150195
LABE_00031955-RA	SPHKAP	5.08692	0.765017	0.256251	2.98542	0.00283189	0.0347736
LABE_00030394-RA	UTP18	182.916	0.764188	0.261983	2.91693	0.00353493	0.0392725
LABE_00013355-RA	TRMT6	242.687	0.763171	0.271283	2.81319	0.0049053	0.0469989
LABE_00014940-RA	CYP27A1	657.537	0.762582	0.235318	3.24065	0.00119259	0.0224007
LABE_00060063-RA	DUS3L	167.725	0.762482	0.229111	3.328	0.000874707	0.0186926
LABE_00025031-RA	TMEM216	9.04772	0.762212	0.32	2.38191	0.0172229	0.098855
LABE_00016475-RA	MTERF4	49.4066	0.761248	0.250784	3.03548	0.00240157	0.0316271
LABE_00050022-RA	PHGDH	40.3411	0.760666	0.315177	2.41345	0.0158021	0.0938179
LABE_00000711-RA	LRRC42	75.3527	0.76036	0.221224	3.43705	0.000588078	0.0148986
LABE_00084108-RA	UNKNOWN	44.9547	0.759903	0.319456	2.37874	0.0173721	0.0992669
LABE_00042327-RA	NDE1	144.158	0.759844	0.218453	3.47829	0.000504616	0.0137039
LABE_00022893-RA	CEP290	203.359	0.759773	0.221359	3.4323	0.000598475	0.0149439
LABE_00047179-RA	UNKNOWN	45.8678	0.759559	0.238436	3.18558	0.00144462	0.0248404
LABE_00006598-RA	PAX9	2.85017	0.759202	0.240924	3.1512	0.001626	0.0261135
LABE_00007306-RA	UTP3	310.248	0.758699	0.209301	3.62491	0.000289058	0.00992416
LABE_00077773-RA	MAPKBP1	220.269	0.758085	0.188158	4.02898	5.60194e-05	0.00480656
LABE_00061151-RA	MCM2	82.2371	0.756741	0.259285	2.91857	0.00351636	0.039133
LABE_00060649-RA	CYYR1	4.9631	0.756482	0.315191	2.40008	0.0163917	0.0958003
LABE_00014125-RA	ZNF451	204.644	0.756178	0.224641	3.36616	0.000762221	0.0171969
LABE_00049789-RA	DDX19B	51.7036	0.755927	0.240584	3.14205	0.00167769	0.026439
LABE_00040585-RA	CER1	13.8798	0.755312	0.304916	2.47711	0.013245	0.0842421
LABE_00068657-RA	GLO1	22.104	0.755069	0.264285	2.85702	0.00427638	0.0435076
LABE_00048667-RA	GPR137B	769.873	0.754871	0.277042	2.72475	0.00643498	0.0549439
LABE_00022036-RA	ALAS1	10655.5	0.754742	0.279135	2.70386	0.00685395	0.0569249
LABE_00008983-RA	PAPL	4496.21	0.754433	0.249885	3.01912	0.00253508	0.0326523
LABE_00008928-RA	ADSSL1C	177.112	0.754212	0.284716	2.649	0.00807307	0.0627163
LABE_00092112-RA	PAQR3	31.907	0.754083	0.244423	3.08516	0.00203442	0.0290464
LABE_00083586-RA	IGKV4-1	157.847	0.753836	0.297067	2.53759	0.0111618	0.0757815
LABE_00072849-RA	PROBABLE PANCREATIC SECRETORY PROTEINASE INHIBITOR	136.65	0.753425	0.305382	2.46716	0.0136191	0.0853783
LABE_00031206-RA	COLGALT1	35.175	0.752039	0.285059	2.63818	0.00833515	0.063918
LABE_00030198-RA	LPAR1	24.1249	0.752003	0.248681	3.02397	0.00249485	0.032402
LABE_00030154-RA	DNMT1	419.012	0.751977	0.272849	2.75602	0.00585102	0.051902
LABE_00069042-RA	JAG1A	17.2075	0.751804	0.299262	2.51219	0.0119983	0.0790051
LABE_00002758-RA	UNKNOWN	46.7251	0.751774	0.177387	4.23804	2.25479e-05	0.00367839
LABE_00070649-RA	DNMT3A	2.97617	0.75139	0.273002	2.75233	0.00591736	0.0521413
LABE_00036804-RA	LDHD	184.703	0.750792	0.296018	2.53631	0.0112028	0.0758841
LABE_00041892-RA	ARHGEF12	39.023	0.750378	0.29019	2.58581	0.00971491	0.0699358
LABE_00020256-RA	VSTM2L	12.7141	0.750189	0.27333	2.74463	0.00605797	0.0529422
LABE_00006818-RA	NO66	218.314	0.750109	0.251741	2.97968	0.00288547	0.0350749
LABE_00025796-RA	UNKNOWN	6.01986	0.7493	0.315044	2.37839	0.0173882	0.0993314
LABE_00019257-RA	RRP1B	264.273	0.748594	0.258775	2.89283	0.00381782	0.0409957
LABE_00086889-RA	TOMM34	257.468	0.748497	0.216573	3.45609	0.000548079	0.0143362
LABE_00044775-RA	CKS1B	322.249	0.747604	0.24871	3.00592	0.00264779	0.0334329
LABE_00055325-RA	RAD51-B	95.2781	0.747471	0.267081	2.79867	0.00513135	0.0481498
LABE_00066718-RA	LRRC58	353.511	0.747366	0.240472	3.10791	0.00188412	0.0280077
LABE_00012887-RA	UNKNOWN	370.64	0.747314	0.239037	3.12636	0.00176985	0.0272799
LABE_00004397-RA	CCDC59	83.0627	0.747102	0.23476	3.18241	0.00146055	0.024968
LABE_00084264-RA	UNKNOWN	190.896	0.74567	0.281906	2.6451	0.0081666	0.0631939
LABE_00007243-RA	ARHGEF19	126.827	0.745659	0.245026	3.04319	0.00234086	0.031244
LABE_00002321-RA	TMEM238	135.65	0.745354	0.197906	3.7662	0.000165752	0.0076992
LABE_00059723-RA	PPDPFB	965.845	0.744831	0.226629	3.28656	0.00101418	0.0203125
LABE_00042352-RA	ALG1	27.6179	0.744055	0.254865	2.9194	0.00350703	0.0391143
LABE_00044764-RA	UNKNOWN	67.5936	0.743895	0.283148	2.62723	0.00860842	0.0652898
LABE_00028533-RA	S-ANTIGEN PROTEIN (PLASMODIUM FALCIPARUM	1413.67	0.74353	0.250951	2.96285	0.0030481	0.0360544
LABE_00009356-RA	PCDH1	5.58894	0.74341	0.239062	3.10969	0.00187282	0.028005
LABE_00035541-RA	MAD2L1	135.838	0.742529	0.255926	2.90135	0.0037156	0.0404266
LABE_00047668-RA	ZNHIT2	52.7155	0.742345	0.25941	2.86166	0.00421426	0.0431537
LABE_00002707-RA	TINF2	51.3438	0.740936	0.25348	2.92305	0.00346616	0.0388449
LABE_00034227-RA	SNCA	5.45005	0.740877	0.305361	2.42623	0.0152564	0.0919052
LABE_00022727-RA	POLR3C	136.919	0.74087	0.212127	3.49258	0.000478373	0.0132859
LABE_00031059-RA	UNKNOWN	37.3345	0.74074	0.25733	2.87856	0.003995	0.0420838
LABE_00050198-RA	FKBP2	578.582	0.740399	0.225253	3.28697	0.00101273	0.0203125
LABE_00092059-RA	SLC2A8	26.6197	0.740237	0.293007	2.52635	0.0115255	0.0768161
LABE_00060651-RA	APP	875.224	0.739822	0.204618	3.61563	0.000299614	0.0100677
LABE_00050173-RA	HENMT1	7.17425	0.739813	0.28184	2.62493	0.00866656	0.0655099
LABE_00003264-RA	MTFR1	210.012	0.739332	0.174462	4.23778	2.25745e-05	0.00367839
LABE_00042754-RA	TYMS	110.072	0.739101	0.252081	2.932	0.0033679	0.0381919
LABE_00002665-RA	RIC8A	21.3532	0.738929	0.255336	2.89395	0.00380431	0.0408835
LABE_00008598-RA	GAL3ST1	2.37037	0.738771	0.274706	2.68931	0.00715998	0.0583571
LABE_00036236-RA	CCDC158	46.2819	0.738745	0.250152	2.95319	0.00314508	0.036793
LABE_00040961-RA	UNKNOWN	36.1692	0.738695	0.292997	2.52117	0.0116965	0.0775902
LABE_00075151-RA	THAP5	43.1007	0.738537	0.309588	2.38555	0.0170538	0.0981587
LABE_00008236-RA	GRIP2	67.2959	0.737925	0.240511	3.06816	0.00215381	0.0297777
LABE_00059505-RA	NANOS3	30.3018	0.737658	0.24215	3.04629	0.00231684	0.0310896
LABE_00072111-RA	SDE2	189.463	0.737035	0.176712	4.17083	3.03495e-05	0.00386941
LABE_00043899-RA	PMS2	149.79	0.7365	0.189345	3.88972	0.000100359	0.00623656
LABE_00021054-RA	FIGLA	20.679	0.736201	0.274459	2.68237	0.00731018	0.0591585
LABE_00027751-RA	TBXAS1	2551.72	0.73575	0.234207	3.14146	0.0016811	0.0264684
LABE_00035905-RA	AIRC	554.435	0.735721	0.224668	3.2747	0.00105775	0.0208613
LABE_00012678-RA	COX17	541.603	0.735693	0.215583	3.41258	0.000643518	0.0155547
LABE_00010137-RA	UNKNOWN	10.4516	0.734973	0.248063	2.96284	0.00304812	0.0360544
LABE_00059003-RA	CCNB3	104.732	0.73489	0.23525	3.12387	0.00178491	0.0273478
LABE_00023341-RA	HAS1	735.217	0.734669	0.250378	2.93424	0.00334367	0.0381919
LABE_00057928-RA	HNRNPC	433.819	0.734065	0.198146	3.70467	0.000211669	0.00876166
LABE_00001885-RA	NEMP1	57.5513	0.73332	0.252941	2.89918	0.00374141	0.0405355
LABE_00015546-RA	UTP11L	95.8663	0.732681	0.24651	2.97222	0.00295654	0.0356016
LABE_00063925-RA	CPT1A	146.756	0.732444	0.278544	2.62955	0.00854981	0.0649652
LABE_00080486-RA	IGKV4-1	113.346	0.732413	0.261103	2.80508	0.00503045	0.0475945
LABE_00069287-RA	AURKB	329.575	0.731199	0.257315	2.84164	0.00448815	0.0445396
LABE_00013649-RA	TLK2	283.198	0.73119	0.194119	3.76671	0.000165414	0.0076992
LABE_00042057-RA	ASAH1	5128.08	0.730808	0.18024	4.05465	5.021e-05	0.00462269
LABE_00012711-RA	RNF17	15.1289	0.730676	0.302786	2.41317	0.0158142	0.0938179
LABE_00049378-RA	RIN1	140.506	0.730647	0.183715	3.97708	6.97678e-05	0.00530519
LABE_00022572-RA	FAM184A	5.1492	0.730297	0.304988	2.39451	0.0166425	0.0967406
LABE_00064959-RA	MCPH1	9.99486	0.730227	0.30415	2.40088	0.0163557	0.0956694
LABE_00035908-RA	UNKNOWN	109.728	0.729478	0.266023	2.74216	0.0061037	0.0530996
LABE_00054807-RA	DKC1	1436.68	0.728943	0.278956	2.61311	0.00897216	0.066818
LABE_00076396-RA	MRPL14	9.59725	0.728358	0.292681	2.48858	0.0128256	0.0827212
LABE_00039207-RA	RBM4B	918.541	0.728109	0.192119	3.78989	0.000150716	0.00742048
LABE_00060020-RA	UNKNOWN	44.2902	0.72801	0.264563	2.75175	0.00592777	0.0522107
LABE_00061667-RA	KLF11	105.817	0.727983	0.21356	3.40881	0.000652474	0.0156855
LABE_00031062-RA	PWWP2B	31.8093	0.72798	0.261694	2.7818	0.00540577	0.0495665
LABE_00022770-RA	RBM24	4.71723	0.72758	0.281477	2.58487	0.00974168	0.0700794
LABE_00012324-RA	UNKNOWN	40.9963	0.726302	0.193531	3.7529	0.000174797	0.00786346
LABE_00001815-RA	PPDPFA	4.19147	0.725817	0.286133	2.53664	0.0111921	0.0758748
LABE_00013960-RA	GTF2A1L	27.9538	0.725048	0.240486	3.01493	0.0025704	0.0329419
LABE_00079013-RA	SLC2A8	56.354	0.724987	0.187552	3.86553	0.000110848	0.00652099
LABE_00026760-RA	ATP5J	18.0224	0.723866	0.266968	2.71143	0.0066993	0.0562089
LABE_00064983-RA	CCDC106	27.1346	0.723119	0.297058	2.43427	0.0149219	0.0906661
LABE_00006833-RA	RDH14	59.7502	0.722899	0.17969	4.02304	5.7452e-05	0.0048541
LABE_00067987-RA	SI	2.41934	0.722305	0.272698	2.64874	0.00807931	0.0627368
LABE_00016254-RA	DVR1	79.8769	0.721747	0.242583	2.97526	0.00292744	0.0353756
LABE_00064238-RA	ISPD	14.2144	0.721482	0.270302	2.66918	0.00760377	0.0604961
LABE_00003163-RA	TERF1	31.5849	0.721247	0.287518	2.50853	0.0121236	0.0794729
LABE_00068294-RA	SOX11-B	12.9937	0.720823	0.241255	2.98781	0.00280987	0.0346489
LABE_00013767-RA	SLC4A1	632.297	0.720731	0.209419	3.44157	0.000578356	0.0148009
LABE_00070114-RA	SH3YL1	99.058	0.720333	0.257632	2.79598	0.0051743	0.0483922
LABE_00006832-RA	UNKNOWN	27.2321	0.720151	0.229366	3.13974	0.00169099	0.0265629
LABE_00057722-RA	G2E3	32.8889	0.719854	0.235302	3.05927	0.00221874	0.0303903
LABE_00000200-RA	PDCD2	36.0253	0.71985	0.257075	2.80016	0.0051078	0.0480786
LABE_00000771-RA	MYO9B	1228.63	0.71942	0.223165	3.22372	0.00126538	0.0230103
LABE_00001833-RA	ADRM1	60.2283	0.718954	0.220843	3.2555	0.00113193	0.0216587
LABE_00011831-RA	MTHFS	439.599	0.718493	0.201557	3.56472	0.000364248	0.0112966
LABE_00042389-RA	SEC14L1	1203.58	0.718273	0.250343	2.86915	0.00411575	0.0426986
LABE_00027562-RA	WDR17	7.08633	0.717625	0.30136	2.38129	0.017252	0.0989361
LABE_00046999-RA	UNKNOWN	7.84381	0.717604	0.29364	2.44382	0.0145327	0.0891727
LABE_00036974-RA	TRIM25	27.2813	0.716833	0.236911	3.02575	0.00248014	0.0323095
LABE_00032936-RA	MSTO1	65.8639	0.716251	0.178893	4.00379	6.23364e-05	0.00501894
LABE_00011383-RA	CKAP2	214.17	0.716035	0.258367	2.77139	0.00558179	0.0504622
LABE_00006502-RA	SMC6	8.35908	0.715522	0.245949	2.90923	0.00362322	0.0398652
LABE_00031442-RA	PREP	131.179	0.715415	0.293171	2.44027	0.0146764	0.0898051
LABE_00024157-RA	ILDR1	459.89	0.715045	0.23299	3.06899	0.00214783	0.0297627
LABE_00015725-RA	CD38	57.2093	0.714899	0.208321	3.43172	0.000599765	0.0149439
LABE_00059885-RA	RABGEF1	386.678	0.714402	0.186495	3.83067	0.000127796	0.00687787
LABE_00037129-RA	UNKNOWN	88.5472	0.713964	0.185293	3.85316	0.000116604	0.00664996
LABE_00002318-RA	FOXK2	234.476	0.713605	0.170065	4.19608	2.71577e-05	0.00385082
LABE_00041692-RA	PDC	9.19093	0.71336	0.285102	2.50212	0.0123452	0.0803864
LABE_00045895-RA	SOX19A	73.2859	0.713248	0.235868	3.02393	0.00249513	0.032402
LABE_00023561-RA	SPSB3	121.315	0.713236	0.214575	3.32394	0.000887545	0.0187984
LABE_00007635-RA	MAN2B2	1137.95	0.712834	0.212554	3.35366	0.000797495	0.0176757
LABE_00031507-RA	ZP2	2421.63	0.712524	0.238111	2.9924	0.0027679	0.0344202
LABE_00061631-RA	GIMAP4	160.374	0.711974	0.285337	2.49521	0.0125884	0.0816595
LABE_00048435-RA	UNKNOWN	1833.11	0.711697	0.242705	2.93235	0.00336404	0.0381919
LABE_00024837-RA	UNKNOWN	6.81206	0.710884	0.23639	3.00725	0.00263622	0.033338
LABE_00049925-RA	PEPTIDE Y	2.30279	0.71035	0.299124	2.37477	0.0175599	0.0999785
LABE_00023623-RA	C7ORF50	50.818	0.710158	0.268771	2.64224	0.00823593	0.0634707
LABE_00004058-RA	UNKNOWN	1059.86	0.709459	0.243934	2.90841	0.00363272	0.0398842
LABE_00068809-RA	UNKNOWN	6.60147	0.709041	0.239351	2.96236	0.00305294	0.0360544
LABE_00064177-RA	STS	62.3213	0.708326	0.269705	2.6263	0.00863198	0.065396
LABE_00002172-RA	CCDC57	14.7954	0.707655	0.271793	2.60365	0.00922362	0.0679721
LABE_00020067-RA	COX8A	88.4394	0.70682	0.235487	3.00152	0.00268631	0.0337326
LABE_00032576-RA	ESRRG	2.48874	0.706309	0.270421	2.61188	0.00900455	0.0669828
LABE_00062148-RA	DAPK3	6.48325	0.706051	0.277413	2.54512	0.010924	0.0749347
LABE_00034242-RA	ECD	40.6052	0.705303	0.220437	3.19957	0.00137634	0.0241313
LABE_00046688-RA	UNKNOWN	51.7681	0.704151	0.222892	3.15915	0.0015823	0.0258442
LABE_00048104-RA	GCDH	693.421	0.704045	0.170573	4.12752	3.66689e-05	0.00403996
LABE_00029814-RA	KLF11	592.823	0.703432	0.196568	3.57856	0.000345488	0.0109802
LABE_00007917-RA	DRAXIN-B	3.50359	0.703276	0.252881	2.78105	0.00541834	0.049585
LABE_00053049-RA	CTP	550.62	0.703181	0.224976	3.12559	0.0017745	0.0273222
LABE_00042771-RA	NSUN6	23.6621	0.702091	0.248487	2.82547	0.00472116	0.0458516
LABE_00029447-RA	TBL2	253.054	0.701159	0.181191	3.86973	0.000108958	0.00650295
LABE_00023718-RA	BBS4	18.3107	0.701103	0.288996	2.426	0.0152664	0.0919052
LABE_00047270-RA	THOC5	341.187	0.701083	0.216274	3.24164	0.00118845	0.0224007
LABE_00017942-RA	MCM10	56.9322	0.700766	0.274011	2.55744	0.0105447	0.0735622
LABE_00062185-RA	MTRF1	12.746	0.700743	0.282108	2.48395	0.0129934	0.0832866
LABE_00052921-RA	UNKNOWN	614.855	0.700342	0.288231	2.42979	0.0151074	0.0913338
LABE_00011166-RA	CTU1	65.6742	0.699345	0.244455	2.86084	0.00422526	0.0431801
LABE_00045463-RA	DSCC1	41.7759	0.698716	0.253544	2.7558	0.00585481	0.051902
LABE_00016627-RA	GPX4	2521.92	0.69836	0.201892	3.45908	0.000542029	0.0142672
LABE_00083784-RA	G3BP1	134.56	0.697744	0.271618	2.56885	0.0102038	0.0721399
LABE_00062632-RA	DOHH	146.175	0.696422	0.252086	2.76263	0.00573376	0.0511603
LABE_00004032-RA	SETD9	17.6707	0.695938	0.265639	2.61987	0.00879644	0.0659845
LABE_00032307-RA	POLR1E	77.5285	0.695824	0.261404	2.66187	0.00777077	0.061279
LABE_00024415-RA	TMEM132C	6.32006	0.695626	0.245717	2.831	0.0046403	0.0453951
LABE_00031379-RA	MTFMT	60.2536	0.695013	0.228439	3.04245	0.00234661	0.031244
LABE_00040954-RA	TIGARB	204.449	0.693935	0.22526	3.0806	0.00206586	0.0293321
LABE_00022210-RA	PBDC1	227.093	0.693203	0.215307	3.21961	0.00128366	0.0231385
LABE_00053052-RA	DDX52	153.985	0.693182	0.266898	2.59718	0.00939922	0.0686014
LABE_00018784-RA	FKBPL	45.7693	0.693078	0.226629	3.05821	0.00222662	0.0304045
LABE_00062238-RA	EIF2B2	208.193	0.692541	0.186174	3.71986	0.000199331	0.00838619
LABE_00061870-RA	SMURF2	2559.25	0.692324	0.241257	2.86965	0.0041092	0.0426522
LABE_00088049-RA	HEATR1	78.3329	0.692215	0.267601	2.58674	0.00968874	0.0698416
LABE_00058737-RA	NAGS	116.167	0.691618	0.149988	4.61115	4.00445e-06	0.00156968
LABE_00067500-RA	UNKNOWN	31.0747	0.690864	0.250726	2.75545	0.00586113	0.0519231
LABE_00036912-RA	GLTSCR2	780.93	0.690807	0.187903	3.6764	0.000236545	0.00919234
LABE_00033070-RA	RPUSD4	72.0285	0.690575	0.257698	2.67978	0.00736696	0.0594074
LABE_00026077-RA	ZC3H14	202.726	0.690481	0.219731	3.14239	0.00167574	0.026439
LABE_00035321-RA	MED17	286.75	0.690196	0.213056	3.2395	0.00119739	0.0224302
LABE_00063592-RA	TMEM263	57.7842	0.690186	0.214206	3.22207	0.0012727	0.0230414
LABE_00059482-RA	RNASEH1	173.428	0.690016	0.242692	2.84318	0.00446661	0.0444518
LABE_00005917-RA	CTSA	9234.2	0.689594	0.159489	4.32377	1.53389e-05	0.00320236
LABE_00007634-RA	SMIM20	30.7281	0.68915	0.265363	2.59701	0.00940397	0.0686014
LABE_00047905-RA	AKR1E2	24.624	0.688514	0.255651	2.69318	0.00707746	0.0580069
LABE_00048977-RA	POC5	25.8986	0.688365	0.278472	2.47194	0.0134382	0.0848469
LABE_00041534-RA	ALYREF-A	1497.8	0.687973	0.197093	3.4906	0.000481944	0.0133174
LABE_00030708-RA	DPP7	1631.66	0.687784	0.159668	4.30759	1.65045e-05	0.00328984
LABE_00094199-RA	UNKNOWN	3.41077	0.687624	0.240973	2.85353	0.00432366	0.0437116
LABE_00025449-RA	CHCHD7	109.07	0.686693	0.140272	4.89543	9.80915e-07	0.000977083
LABE_00059808-RA	RACGAP1	17.5054	0.686684	0.2272	3.02238	0.00250793	0.0324451
LABE_00002213-RA	TRUB1	85.2863	0.686557	0.251646	2.72827	0.00636672	0.0544874
LABE_00010207-RA	ATRIP	145.222	0.686182	0.26486	2.59074	0.00957699	0.0692586
LABE_00021007-RA	SLC25A19	54.694	0.686144	0.230077	2.98224	0.00286148	0.0349185
LABE_00057386-RA	RNF214	292.583	0.686048	0.123479	5.55598	2.76056e-08	0.000156261
LABE_00049248-RA	RAB34	19.565	0.685593	0.256523	2.67264	0.00752567	0.0601204
LABE_00052608-RA	ANLN	166.829	0.685237	0.24288	2.8213	0.00478299	0.0462769
LABE_00002113-RA	TMPRSS9	26.0765	0.685084	0.255639	2.67989	0.00736463	0.0594074
LABE_00053551-RA	PRMT5	139.962	0.684845	0.281282	2.43472	0.0149031	0.0906059
LABE_00014233-RA	STX11	3.50975	0.684709	0.264873	2.58505	0.0097365	0.0700666
LABE_00029706-RA	KPNA2	237.618	0.684662	0.169575	4.03751	5.40208e-05	0.00468306
LABE_00042670-RA	GPAT2	7.41131	0.684589	0.252974	2.70617	0.00680648	0.0567736
LABE_00043473-RA	RACGAP1	144.332	0.684089	0.272785	2.5078	0.0121486	0.0795608
LABE_00034016-RA	MTG1	53.2486	0.68376	0.217835	3.13889	0.00169591	0.0266123
LABE_00001591-RA	TRMT11	111.33	0.683487	0.218857	3.12298	0.0017903	0.0274099
LABE_00002247-RA	MBTD1	25.9826	0.68335	0.268601	2.54411	0.0109555	0.0750244
LABE_00005847-RA	YARS2	86.0784	0.683131	0.249834	2.73434	0.00625054	0.0538536
LABE_00011424-RA	UMODL1	9.98437	0.682854	0.286047	2.38721	0.0169768	0.0979077
LABE_00049049-RA	GIMAP4	75.021	0.682635	0.179111	3.81125	0.000138266	0.00702658
LABE_00043040-RA	FDX1L	139.404	0.682117	0.249464	2.73433	0.0062507	0.0538536
LABE_00059656-RA	SLC35F2	31.4666	0.681847	0.258874	2.63389	0.00844127	0.0643788
LABE_00012667-RA	WARS2	15.9684	0.681431	0.246185	2.76796	0.00564089	0.0507936
LABE_00011646-RA	RPS27L	122.349	0.680976	0.227459	2.99383	0.00275496	0.0343425
LABE_00004563-RA	SERPINF2	114.072	0.680459	0.240058	2.83456	0.00458894	0.045101
LABE_00038192-RA	PPIE	152.46	0.680017	0.224406	3.0303	0.00244308	0.032037
LABE_00043369-RA	PRPS1	393.113	0.679849	0.17517	3.88109	0.00010399	0.00635926
LABE_00003787-RA	ZP3	1048.66	0.679689	0.228753	2.97128	0.00296558	0.0356269
LABE_00042972-RA	ZP4	200.611	0.677355	0.236198	2.86774	0.00413411	0.0428297
LABE_00059899-RA	UNKNOWN	34.7999	0.676991	0.260469	2.59912	0.00934628	0.0683851
LABE_00052926-RA	UNKNOWN	394.95	0.676574	0.253541	2.66849	0.00761921	0.060538
LABE_00009554-RA	RCC2	1203.34	0.675773	0.215721	3.13262	0.00173254	0.0268662
LABE_00001968-RA	CDH2	58.3777	0.675722	0.245951	2.74738	0.00600729	0.0526851
LABE_00045678-RA	COPS7A	606.603	0.675647	0.163501	4.13237	3.59049e-05	0.00398467
LABE_00028153-RA	ESCO2	129.709	0.67531	0.261698	2.58049	0.00986588	0.0707174
LABE_00007514-RA	ZP3	17.6226	0.675205	0.234231	2.88265	0.00394346	0.0417551
LABE_00024451-RA	SNRPD3	347.407	0.675063	0.22921	2.94517	0.00322779	0.0373304
LABE_00018649-RA	SLC7A10	4.13074	0.674941	0.273163	2.47084	0.0134797	0.0849713
LABE_00012299-RA	PFAS	106.463	0.674425	0.235103	2.86864	0.00412241	0.042746
LABE_00003870-RA	UNKNOWN	115.969	0.67442	0.196012	3.4407	0.000580201	0.0148009
LABE_00060659-RA	UNKNOWN	46.6069	0.6742	0.182276	3.69878	0.000216638	0.00881609
LABE_00007444-RA	YBX2-B	1292.38	0.6734	0.160476	4.19626	2.7136e-05	0.00385082
LABE_00040512-RA	ZP DOMAIN-CONTAINING PROTEIN	104.279	0.673278	0.237977	2.82917	0.00466693	0.0455186
LABE_00030770-RA	DHFR	1099.34	0.672044	0.177659	3.78278	0.000155087	0.00749197
LABE_00028610-RA	ERO1A	446.072	0.67148	0.194412	3.4539	0.000552539	0.0144144
LABE_00068520-RA	TMEM144	122.981	0.67072	0.235343	2.84997	0.00437235	0.0438752
LABE_00050290-RA	SCPEP1	2477.26	0.670658	0.148475	4.51699	6.27255e-06	0.00196007
LABE_00047498-RA	DDX20	115.52	0.670608	0.21697	3.09078	0.0019963	0.0287853
LABE_00056714-RA	ZP3	59.4448	0.670548	0.239029	2.8053	0.00502699	0.0475837
LABE_00022925-RA	CEP41	14.2142	0.669352	0.281123	2.38099	0.0172662	0.0989621
LABE_00007637-RA	UNKNOWN	49.8929	0.669169	0.244595	2.73583	0.00622241	0.0537225
LABE_00007472-RA	UNKNOWN	838.68	0.669121	0.211866	3.15823	0.00158729	0.0258735
LABE_00048879-RA	SALL4	29.2945	0.667662	0.23741	2.81228	0.00491924	0.0469989
LABE_00031396-RA	PDCD7	118.029	0.666838	0.159631	4.17738	2.94883e-05	0.00386941
LABE_00001529-RA	C8ORF76	47.4006	0.666376	0.223469	2.98196	0.00286409	0.0349185
LABE_00055929-RA	SGOL1	101.389	0.666221	0.250975	2.65453	0.00794182	0.0620837
LABE_00049607-RA	DIRC2	294.139	0.665725	0.278003	2.39466	0.0166356	0.0967406
LABE_00034172-RA	PRLR	132.973	0.664628	0.276431	2.40432	0.0162026	0.0952246
LABE_00035304-RA	UNKNOWN	1420.97	0.664421	0.201706	3.294	0.000987716	0.0200719
LABE_00000962-RA	ZAR1	665.781	0.664298	0.228728	2.90432	0.00368057	0.0401807
LABE_00003060-RA	MAN2B1	14882.5	0.663453	0.221824	2.99089	0.00278166	0.0345091
LABE_00021332-RA	TICRR	130.088	0.662822	0.229643	2.88631	0.00389783	0.0415074
LABE_00034703-RA	FICD	80.943	0.662563	0.235326	2.81551	0.00487006	0.0467886
LABE_00008697-RA	UNKNOWN	290.716	0.662015	0.232077	2.85256	0.00433681	0.0437754
LABE_00057284-RA	CDCA2	189.613	0.661988	0.256868	2.57715	0.00996197	0.0710911
LABE_00012465-RA	TAF4	12.0309	0.66187	0.259918	2.54646	0.0108821	0.074823
LABE_00056598-RA	TRIM16	99.0279	0.66122	0.250697	2.63752	0.00835142	0.0640026
LABE_00037891-RA	ZHX3	264.896	0.661127	0.210848	3.13556	0.00171528	0.0267805
LABE_00003610-RA	MED9	53.2985	0.660365	0.1718	3.84379	0.000121148	0.00675896
LABE_00011372-RA	UNKNOWN	38.9295	0.660132	0.199082	3.31588	0.000913544	0.0191583
LABE_00042575-RA	CTSB	63381.2	0.660071	0.185446	3.55938	0.000371732	0.0113403
LABE_00067968-RA	ZCCHC9	136.558	0.659749	0.188516	3.4997	0.00046578	0.0130463
LABE_00023436-RA	SLC26A2	66.5398	0.65903	0.242286	2.72005	0.00652728	0.0554715
LABE_00006745-RA	RNF8	155.273	0.658668	0.180182	3.65557	0.00025661	0.00952869
LABE_00077230-RA	XDH	218.029	0.658207	0.257665	2.5545	0.0106339	0.0738791
LABE_00064645-RA	SMYD5	134.409	0.657945	0.229922	2.8616	0.00421508	0.0431537
LABE_00027472-RA	UNKNOWN	32.1479	0.657796	0.229482	2.86644	0.00415119	0.0428497
LABE_00034234-RA	ACTN2	566.827	0.65483	0.236234	2.77195	0.00557218	0.0503975
LABE_00000649-RA	VAPA	576.922	0.65405	0.154898	4.22245	2.41658e-05	0.00374397
LABE_00029113-RA	HES2	6.45898	0.653781	0.236845	2.76038	0.00577345	0.0514251
LABE_00004094-RA	TMEM69	60.572	0.653045	0.207258	3.15088	0.00162777	0.0261135
LABE_00032056-RA	CNTNAP4	9.24015	0.653013	0.254097	2.56994	0.0101716	0.0720857
LABE_00001012-RA	REPS1	460.788	0.65296	0.254761	2.56303	0.0103764	0.0728337
LABE_00045327-RA	RNF26	30.8503	0.652532	0.256229	2.54667	0.0108757	0.0748034
LABE_00017426-RA	LNPA	130.633	0.65225	0.222328	2.93372	0.00334921	0.0381919
LABE_00046502-RA	GP2	109.907	0.65223	0.232172	2.80926	0.00496555	0.04723
LABE_00002137-RA	FERRITIN%2C LOWER SUBUNIT	258.75	0.651619	0.17792	3.66243	0.000249832	0.00944624
LABE_00037500-RA	ARHGEF39	27.6011	0.651547	0.251307	2.59264	0.00952431	0.0691213
LABE_00018182-RA	ASB13	50.8831	0.651297	0.262866	2.47767	0.0132242	0.0841617
LABE_00014332-RA	HEBP2	2185.43	0.650863	0.212265	3.06628	0.00216741	0.0298852
LABE_00049510-RA	DBF4B	118.185	0.650781	0.273456	2.37984	0.01732	0.0990522
LABE_00056609-RA	CBLN2	636.095	0.649577	0.234087	2.77494	0.00552127	0.050158
LABE_00026393-RA	ETAA1	58.8591	0.649352	0.232151	2.79711	0.00515615	0.0483162
LABE_00074177-RA	KPNA1	779.745	0.648861	0.225983	2.87128	0.00408816	0.0425413
LABE_00042668-RA	GPAM	3.20257	0.648606	0.225474	2.87663	0.00401945	0.0421454
LABE_00060351-RA	GART	321.906	0.648387	0.217054	2.98721	0.00281535	0.0346535
LABE_00058204-RA	PPT1	138.744	0.648381	0.198842	3.26079	0.00111102	0.021367
LABE_00026374-RA	DDX43	6.33432	0.648026	0.229005	2.82974	0.00465856	0.0454586
LABE_00049425-RA	TRPM2	1730.39	0.647245	0.204614	3.16326	0.00156015	0.0256662
LABE_00000558-RA	AKTIP	575.62	0.647193	0.170006	3.80688	0.000140729	0.00706433
LABE_00003361-RA	UNKNOWN	102.316	0.647004	0.244671	2.64438	0.0081841	0.0632159
LABE_00023028-RA	GLRX2	79.2331	0.646673	0.216974	2.98042	0.00287854	0.0350115
LABE_00064786-RA	PROTEIN CIP2A HOMOLOG	99.6267	0.646646	0.235352	2.74756	0.00600399	0.0526786
LABE_00041216-RA	PRPF31	715.952	0.645663	0.169559	3.8079	0.000140155	0.00705273
LABE_00037015-RA	MRPL34	71.0427	0.645651	0.205076	3.14835	0.00164194	0.0261999
LABE_00007647-RA	NAA38	43.6301	0.644805	0.246692	2.6138	0.00895414	0.0668014
LABE_00030835-RA	DTWD1	49.2103	0.644697	0.242545	2.65805	0.00785953	0.0616736
LABE_00044219-RA	TSPAN3	1234.9	0.644161	0.25823	2.49453	0.0126125	0.0817643
LABE_00064809-RA	UNKNOWN	1443.37	0.644046	0.224276	2.87167	0.00408314	0.0425111
LABE_00062975-RA	SNX14	367.294	0.643902	0.129688	4.965	6.87028e-07	0.000870804
LABE_00054107-RA	UNKNOWN	11.4447	0.643511	0.262244	2.45386	0.0141331	0.0873998
LABE_00020855-RA	UNKNOWN	1493.05	0.64329	0.229775	2.79965	0.00511585	0.0480923
LABE_00030253-RA	QTRT1	43.6578	0.642021	0.252591	2.54174	0.0110303	0.0753305
LABE_00027662-RA	GPANK1	50.2751	0.641736	0.196849	3.26004	0.00111396	0.0213944
LABE_00045997-RA	ZP3	133.726	0.641463	0.226026	2.83801	0.0045396	0.0447659
LABE_00021106-RA	LRP4	843.976	0.640564	0.228642	2.80161	0.00508491	0.0479331
LABE_00014916-RA	PMS1	158.967	0.640329	0.223588	2.86389	0.00418478	0.0430881
LABE_00042379-RA	RNF25	192.372	0.639796	0.135373	4.72618	2.28782e-06	0.00146785
LABE_00084073-RA	DNM1L	12.0857	0.6386	0.255568	2.49875	0.0124634	0.0810124
LABE_00014975-RA	CCDC90B	232.377	0.637779	0.147773	4.31594	1.58923e-05	0.00320236
LABE_00005672-RA	SNX22	849.006	0.637761	0.212041	3.00773	0.0026321	0.0333373
LABE_00069990-RA	UNKNOWN	21.421	0.637453	0.244979	2.60207	0.00926632	0.0680877
LABE_00016962-RA	PWP2	208.578	0.636916	0.20271	3.14201	0.00167795	0.026439
LABE_00059807-RA	RACGAP1	13.1076	0.636743	0.219695	2.8983	0.00375191	0.0405544
LABE_00051159-RA	FERRITIN%2C LIVER MIDDLE SUBUNIT	35518.7	0.636258	0.221937	2.86684	0.00414587	0.042831
LABE_00061184-RA	SCO2	42.252	0.636092	0.256951	2.47553	0.0133038	0.0845285
LABE_00023562-RA	EME2	69.9871	0.635868	0.204849	3.10408	0.00190873	0.028112
LABE_00043723-RA	UNKNOWN	79.4433	0.634015	0.218255	2.90492	0.00367345	0.0401595
LABE_00081086-RA	RNASEKA	389.767	0.633656	0.184912	3.4268	0.000610733	0.015089
LABE_00025543-RA	CUBN	21357.9	0.632565	0.185294	3.41385	0.000640522	0.0155444
LABE_00003256-RA	RRS1	229.866	0.632351	0.233833	2.70428	0.00684523	0.0568986
LABE_00021364-RA	DEAF1	41.1012	0.632032	0.208601	3.02986	0.00244669	0.0320568
LABE_00056104-RA	CHIA	7.97683	0.631374	0.251565	2.50979	0.0120804	0.0792717
LABE_00056087-RA	STK35	152.184	0.630689	0.192988	3.26803	0.00108299	0.0210312
LABE_00080922-RA	SLC9A3	343.894	0.63049	0.264892	2.38018	0.0173042	0.0990437
LABE_00009240-RA	CXORF57	66.1888	0.629667	0.186718	3.37228	0.000745481	0.0169619
LABE_00013522-RA	DPEP1	8176.26	0.629473	0.17352	3.62767	0.000285991	0.00987781
LABE_00073422-RA	MDC1	327.853	0.629384	0.253414	2.48362	0.0130054	0.0833117
LABE_00019565-RA	PPP2CA	2011.1	0.629317	0.141746	4.43976	9.00581e-06	0.00243287
LABE_00027852-RA	SSPO	31.7618	0.629286	0.258038	2.43874	0.0147387	0.0900063
LABE_00005700-RA	SNUPN	142.182	0.627733	0.206785	3.03567	0.00239999	0.0316271
LABE_00055317-RA	DDX51	94.0736	0.626044	0.25425	2.46231	0.0138044	0.0861454
LABE_00067287-RA	BRF1	122.138	0.625815	0.182228	3.43424	0.000594219	0.0149094
LABE_00054956-RA	YAE1D1	60.346	0.625749	0.228106	2.74324	0.0060837	0.053019
LABE_00001756-RA	ZKSCAN3	27.4188	0.62565	0.203272	3.07789	0.00208469	0.0294771
LABE_00042724-RA	TYRP1	21.3953	0.624856	0.237801	2.62765	0.00859778	0.0652332
LABE_00011052-RA	CNTNAP2	2.93524	0.624329	0.261524	2.38728	0.0169736	0.0979077
LABE_00031940-RA	UNKNOWN	5.59932	0.624296	0.233782	2.67041	0.00757577	0.0604266
LABE_00032814-RA	UNKNOWN	42.5021	0.624158	0.229891	2.71501	0.00662731	0.055879
LABE_00021999-RA	CDCA7	38.0545	0.623805	0.224546	2.77808	0.0054682	0.0499411
LABE_00036487-RA	ZAR1	341.198	0.623549	0.221219	2.8187	0.00482188	0.0464779
LABE_00053140-RA	CTSZ	269.694	0.623071	0.22309	2.79291	0.00522357	0.0487035
LABE_00041844-RA	FAM168B	193.306	0.623015	0.159555	3.9047	9.43442e-05	0.00615213
LABE_00038513-RA	DDX24	287.494	0.622965	0.229097	2.71922	0.00654353	0.0555146
LABE_00061191-RA	CRADD	36.4774	0.622331	0.204988	3.03594	0.00239784	0.0316271
LABE_00014899-RA	SLC40A1	12530.1	0.622174	0.203526	3.05697	0.00223585	0.0304404
LABE_00059820-RA	LRP2	193.596	0.621939	0.221235	2.81122	0.00493546	0.0470864
LABE_00022082-RA	SLC12A9	2153.86	0.621907	0.206547	3.01097	0.00260418	0.0331061
LABE_00023289-RA	CPVL	21717.6	0.621866	0.201721	3.0828	0.00205062	0.029156
LABE_00045561-RA	UNKNOWN	24.4013	0.621598	0.234817	2.64716	0.00811721	0.0629597
LABE_00054931-RA	ELONGATION FACTOR 1-ALPHA	326.102	0.621307	0.229335	2.70916	0.0067453	0.0564335
LABE_00028948-RA	TRMT10B	51.3902	0.620771	0.195727	3.17161	0.00151598	0.0253871
LABE_00011533-RA	PDDC1	134.714	0.620197	0.166474	3.72549	0.000194938	0.00826917
LABE_00017583-RA	PAPD7	86.0497	0.619465	0.179271	3.45547	0.000549331	0.014349
LABE_00060583-RA	CNOT10	303.798	0.619168	0.159607	3.87933	0.000104743	0.00635926
LABE_00001541-RA	PRRT1	9811.56	0.619142	0.19628	3.15438	0.0016084	0.0259826
LABE_00049274-RA	SLC3A2	190.358	0.618218	0.221698	2.78856	0.00529434	0.049118
LABE_00071259-RA	RBM15B	100.111	0.617596	0.198545	3.11061	0.001867	0.0279996
LABE_00064810-RA	UNKNOWN	1374.19	0.617531	0.218753	2.82297	0.00475816	0.0461018
LABE_00001355-RA	COQ3	82.9379	0.616596	0.175926	3.50486	0.000456841	0.0129015
LABE_00012352-RA	METTL13	66.0405	0.616427	0.227068	2.71473	0.00663294	0.0559035
LABE_00008960-RA	ARHGAP11A	164.04	0.616425	0.258265	2.3868	0.0169959	0.0979351
LABE_00039665-RA	MOV10L1	47.2533	0.61601	0.216122	2.85028	0.00436804	0.0438534
LABE_00045039-RA	ING1	150.33	0.615955	0.192121	3.20607	0.00134561	0.0238985
LABE_00045985-RA	TTC5	72.3372	0.615823	0.173251	3.55452	0.000378665	0.0114536
LABE_00024472-RA	RCL1	192.452	0.614869	0.244219	2.51769	0.0118127	0.0781839
LABE_00003339-RA	GRAMD1C	177.628	0.614802	0.177379	3.46603	0.000528206	0.0140858
LABE_00057800-RA	RBM12B	3426.69	0.614692	0.224517	2.73784	0.0061844	0.0535521
LABE_00065692-RA	SUMO2	407.089	0.614536	0.148221	4.14609	3.38203e-05	0.00389977
LABE_00000133-RA	ELP4	79.9743	0.614415	0.240855	2.55098	0.0107422	0.0742583
LABE_00055682-RA	MED18	71.3223	0.614271	0.23213	2.64623	0.00813936	0.0630452
LABE_00045686-RA	CDCA3	456.404	0.613057	0.238675	2.56859	0.0102114	0.0721441
LABE_00005944-RA	CTCF	1035.15	0.612626	0.206807	2.96231	0.00305339	0.0360544
LABE_00036973-RA	NUDT8	143.89	0.611709	0.176519	3.46541	0.000529427	0.0140981
LABE_00015859-RA	MCOLN3	1614.54	0.611565	0.175326	3.48815	0.000486367	0.0133676
LABE_00018402-RA	PRCP	2675.71	0.611477	0.172253	3.54988	0.000385413	0.0115252
LABE_00019603-RA	WBSCR27	58.5683	0.611076	0.214566	2.84796	0.00440001	0.044068
LABE_00059679-RA	ATP8B1	616.798	0.610426	0.189553	3.22035	0.00128035	0.0231195
LABE_00000401-RA	UNKNOWN	17.5846	0.609328	0.238103	2.5591	0.0104944	0.0733319
LABE_00007089-RA	MMAA	80.945	0.609321	0.20155	3.02317	0.0025014	0.0324371
LABE_00009212-RA	PPME1	274.449	0.609255	0.196459	3.10118	0.00192754	0.0282711
LABE_00078142-RA	STAR	5.16893	0.60871	0.21984	2.76887	0.00562507	0.0507195
LABE_00009666-RA	CEP78	23.6448	0.608537	0.242504	2.50939	0.0120939	0.0793038
LABE_00057558-RA	LIMA1	654.719	0.608186	0.225177	2.70092	0.00691471	0.0571982
LABE_00073813-RA	IFI27	1081.7	0.608065	0.201467	3.01818	0.00254296	0.0327127
LABE_00018304-RA	CAPRIN2	281.884	0.607739	0.223564	2.71841	0.00655966	0.0555366
LABE_00033272-RA	HS3ST3B1	456.088	0.607688	0.228217	2.66277	0.00775002	0.0612184
LABE_00003131-RA	FBXO15	4.23495	0.607649	0.219915	2.76311	0.00572532	0.0511294
LABE_00049532-RA	DCBLD2	51.944	0.607021	0.209428	2.89847	0.00374988	0.0405544
LABE_00001771-RA	GPKOW	237.519	0.606717	0.188303	3.22202	0.00127291	0.0230414
LABE_00026681-RA	DACH1	87.3569	0.606674	0.251403	2.41315	0.0158153	0.0938179
LABE_00022560-RA	UNC93A	3854.85	0.606159	0.218108	2.77917	0.00544982	0.0497954
LABE_00045036-RA	RAB20	160.614	0.606128	0.119509	5.07181	3.94048e-07	0.000666338
LABE_00030201-RA	DSN1	107.303	0.605464	0.235681	2.569	0.0101994	0.0721334
LABE_00019608-RA	CLDND	497.606	0.60535	0.219657	2.75589	0.00585327	0.051902
LABE_00034637-RA	SDHAF1	27.218	0.604887	0.200708	3.01377	0.00258022	0.033006
LABE_00004968-RA	IFI30	278.237	0.604546	0.219544	2.75364	0.00589357	0.052058
LABE_00005160-RA	ABHD17B	102.434	0.604496	0.208005	2.90616	0.003659	0.0400655
LABE_00004902-RA	UNKNOWN	30.9879	0.604425	0.22743	2.65763	0.00786919	0.0617121
LABE_00052616-RA	PRMT7	75.4988	0.604322	0.245663	2.45996	0.0138953	0.0865811
LABE_00017279-RA	DCPS	83.1582	0.60414	0.167736	3.60174	0.000316098	0.0103506
LABE_00015370-RA	UNKNOWN	4072.45	0.604101	0.226272	2.6698	0.00758966	0.0604417
LABE_00006976-RA	PLA2G12A	116.823	0.603908	0.200364	3.01405	0.00257789	0.0329967
LABE_00003488-RA	UNKNOWN	3.34898	0.60381	0.217583	2.77508	0.00551876	0.0501574
LABE_00034412-RA	GEMIN2	112.244	0.602776	0.227541	2.64909	0.00807097	0.0627163
LABE_00060065-RA	CNDP2	5182.15	0.602693	0.128913	4.67518	2.93689e-06	0.00156968
LABE_00029021-RA	TXN	2842.48	0.602227	0.157558	3.82227	0.000132229	0.0069332
LABE_00026220-RA	FAM188B	42.2246	0.60174	0.19463	3.09172	0.00199003	0.0287525
LABE_00058832-RA	DDX55	77.221	0.601599	0.223605	2.69045	0.00713559	0.0582964
LABE_00050467-RA	UNKNOWN	508.379	0.601534	0.223812	2.68767	0.00719516	0.0585508
LABE_00002784-RA	FBXL18	107.972	0.601199	0.224892	2.67327	0.0075115	0.0600774
LABE_00088245-RA	SOS1	78.324	0.600712	0.158018	3.80153	0.000143805	0.00714884
LABE_00002718-RA	UNKNOWN	1281.01	0.6005	0.224929	2.66973	0.00759128	0.0604417
LABE_00001533-RA	ATAD2	311.787	0.600494	0.249857	2.40335	0.0162456	0.0953239
LABE_00048292-RA	C4ORF3	388.01	0.600413	0.16085	3.73275	0.000189402	0.00821999
LABE_00035804-RA	KIF2C	241.267	0.600062	0.237247	2.52927	0.0114301	0.0764649
LABE_00037546-RA	DHX32	34.7372	0.600028	0.216778	2.76794	0.00564122	0.0507936
LABE_00032021-RA	SFRP2	196.983	0.599585	0.187504	3.19773	0.00138516	0.0242445
LABE_00020642-RA	HIST1H2AA	638.596	0.59946	0.221654	2.70448	0.0068411	0.0568872
LABE_00003949-RA	RPAP2	78.6114	0.597988	0.215895	2.76981	0.00560895	0.0506543
LABE_00003530-RA	AMN	3253.26	0.597462	0.202033	2.95724	0.00310403	0.0364373
LABE_00080706-RA	INTS4	12.5345	0.597315	0.246306	2.4251	0.0153043	0.0919583
LABE_00051443-RA	ZNF830	106.035	0.597168	0.19455	3.06949	0.00214427	0.029746
LABE_00057275-RA	TBPL2	8.88878	0.596549	0.215896	2.76313	0.00572497	0.0511294
LABE_00014530-RA	ULK1	41.6935	0.596518	0.239452	2.49118	0.0127319	0.0822782
LABE_00025687-RA	RPA3	192.687	0.596214	0.217695	2.73876	0.00616719	0.0535134
LABE_00001396-RA	TTK	148.414	0.5955	0.243785	2.44273	0.0145768	0.0893363
LABE_00013619-RA	P43 5S RNA-BINDING PROTEIN	97.8515	0.59507	0.220072	2.70398	0.00685136	0.0569249
LABE_00088278-RA	TUBB4B	55.5724	0.59488	0.223611	2.66033	0.00780643	0.061473
LABE_00010655-RA	HIF1AN	463.329	0.594231	0.189561	3.13478	0.00171984	0.0267849
LABE_00054612-RA	PRPSAP1	141.946	0.593857	0.224688	2.64303	0.00821666	0.063372
LABE_00031508-RA	ZP2	444.808	0.59224	0.215927	2.74278	0.00609222	0.0530447
LABE_00056732-RA	EDC3	132.525	0.592103	0.20485	2.89042	0.00384732	0.0411618
LABE_00065832-RA	PSIP1	42.3361	0.591965	0.213453	2.77329	0.00554929	0.0502781
LABE_00074211-RA	IFNAR2	297.712	0.591635	0.151858	3.89597	9.7807e-05	0.0061787
LABE_00021383-RA	UNKNOWN	250.249	0.591607	0.208809	2.83324	0.00460789	0.0452221
LABE_00013626-RA	CDK12	795.246	0.591518	0.138497	4.27099	1.9461e-05	0.00352041
LABE_00056039-RA	IRS2-B	47.2518	0.59098	0.222068	2.66126	0.00778497	0.0613563
LABE_00047255-RA	SLC8B1	2322.73	0.590677	0.163287	3.61742	0.000297557	0.0100476
LABE_00069859-RA	UNKNOWN	17.0442	0.590621	0.21417	2.75772	0.00582069	0.0517336
LABE_00033064-RA	UQCC2	154.359	0.590014	0.169273	3.48557	0.000491085	0.0134433
LABE_00019073-RA	ATP13A2	105.682	0.589834	0.228696	2.57912	0.00990537	0.0708143
LABE_00011489-RA	INTS2	191.624	0.589723	0.159585	3.69536	0.000219575	0.00885328
LABE_00003786-RA	ZP3	346.122	0.589631	0.214637	2.74711	0.00601227	0.0527062
LABE_00017753-RA	AIF1L	67.8049	0.589515	0.208249	2.83082	0.0046429	0.0453951
LABE_00041979-RA	CBLL1	192.439	0.588831	0.150663	3.90826	9.29613e-05	0.00611727
LABE_00077771-RA	UNKNOWN	20.7699	0.588326	0.224906	2.61588	0.00889973	0.0664921
LABE_00072180-RA	MS4A15	7287.62	0.587806	0.164514	3.57298	0.000352948	0.0111141
LABE_00036071-RA	AREG	55.1385	0.587776	0.238314	2.46639	0.0136482	0.0854392
LABE_00088569-RA	NAGA	201.753	0.587495	0.184195	3.18953	0.00142504	0.0247316
LABE_00062819-RA	POLR2D	159.455	0.586946	0.163155	3.59748	0.00032131	0.010483
LABE_00049602-RA	CYP27A1	707.25	0.586415	0.189816	3.08938	0.00200572	0.0288573
LABE_00063392-RA	UNKNOWN	22.1207	0.585968	0.238063	2.4614	0.0138394	0.0863362
LABE_00036131-RA	PRADC1	276.508	0.585526	0.170548	3.4332	0.000596493	0.0149167
LABE_00031585-RA	DDX59	46.0916	0.585434	0.242778	2.41139	0.0158918	0.0941627
LABE_00017951-RA	HCFC2	44.5758	0.585384	0.225709	2.59353	0.00949959	0.0690149
LABE_00066073-RA	NUSAP1	277.127	0.585269	0.202045	2.89672	0.00377083	0.0406612
LABE_00030600-RA	TSC22D1	58.622	0.584986	0.185476	3.15397	0.00161067	0.0259826
LABE_00002110-RA	PRSS36	17.7913	0.584156	0.222016	2.63114	0.00850977	0.0647329
LABE_00041261-RA	CCDC174	132.803	0.583421	0.150913	3.86594	0.000110664	0.00652099
LABE_00050053-RA	NUP62	344.037	0.582869	0.19781	2.9466	0.00321284	0.037233
LABE_00027220-RA	TMEM209	173.332	0.582456	0.218538	2.66524	0.00769325	0.0609088
LABE_00045890-RA	TRIM27	1926.99	0.582423	0.204205	2.85215	0.0043425	0.0437898
LABE_00047336-RA	P2RX5	3207.32	0.582393	0.168193	3.46265	0.000534875	0.0141968
LABE_00004164-RA	UNKNOWN	34.6205	0.581811	0.234431	2.4818	0.0130721	0.0835823
LABE_00059375-RA	TXN2	1048.28	0.581361	0.111654	5.20682	1.92101e-07	0.000563434
LABE_00026539-RA	UNKNOWN	16791.4	0.581347	0.212474	2.73608	0.00621757	0.0537225
LABE_00075376-RA	COX5B	378.886	0.581304	0.172712	3.36574	0.000763387	0.0172043
LABE_00064458-RA	MATERNAL B9.10 PROTEIN	297.309	0.581272	0.217308	2.67487	0.00747573	0.0598379
LABE_00016074-RA	RAE1	299.15	0.580527	0.213207	2.72283	0.0064725	0.0551627
LABE_00015413-RA	USF2	357.849	0.580166	0.124495	4.66017	3.1595e-06	0.00156968
LABE_00060411-RA	C3	4.50243	0.579162	0.239824	2.41494	0.0157376	0.0936276
LABE_00081659-RA	ATL2	82.0832	0.578944	0.199692	2.89919	0.00374129	0.0405355
LABE_00050887-RA	RBM12B	158.194	0.578659	0.178681	3.2385	0.0012016	0.0224602
LABE_00038779-RA	KIF20A	220.097	0.578604	0.217983	2.65435	0.00794617	0.0620837
LABE_00044422-RA	NAMPT	1061.81	0.578391	0.187413	3.08619	0.00202739	0.0290268
LABE_00086227-RA	TMEM206	174.782	0.578348	0.221109	2.61567	0.00890514	0.0665083
LABE_00029980-RA	PRP2	411.091	0.577931	0.218504	2.64494	0.0081706	0.0631939
LABE_00002719-RA	UNKNOWN	1400.89	0.577731	0.216726	2.66572	0.00768229	0.0608681
LABE_00067758-RA	POLR1B	225.471	0.576312	0.228886	2.5179	0.0118056	0.0781624
LABE_00057488-RA	MAK	47.729	0.576298	0.212991	2.70574	0.0068152	0.0567736
LABE_00052281-RA	KATNAL1	107.736	0.576228	0.239178	2.40921	0.0159873	0.0944978
LABE_00047726-RA	TUBA1C	206.897	0.5758	0.228881	2.51572	0.0118791	0.0784716
LABE_00078441-RA	WDR41	169.685	0.575658	0.214553	2.68306	0.00729529	0.05911
LABE_00003815-RA	TRIM25	417.085	0.575497	0.147507	3.90149	9.56028e-05	0.00615213
LABE_00039960-RA	HISTONE H2A	217.482	0.575485	0.198206	2.90346	0.00369061	0.0402187
LABE_00066571-RA	TBPL2	8.58642	0.575472	0.215819	2.66645	0.00766564	0.0608127
LABE_00055309-RA	5HT1E	4.97802	0.574406	0.218265	2.6317	0.00849597	0.0646794
LABE_00028641-RA	FOXN5	112.015	0.574348	0.219779	2.6133	0.00896729	0.066818
LABE_00040549-RA	UTP6	233.806	0.573918	0.224172	2.56017	0.0104621	0.07326
LABE_00005444-RA	UNKNOWN	579.395	0.5739	0.153385	3.74156	0.00018288	0.00808286
LABE_00060901-RA	PELP1	227.958	0.573589	0.219021	2.61888	0.00882199	0.0661279
LABE_00003575-RA	GUANINE NUCLEOTIDE-BINDING PROTEIN G(O) SUBUNIT ALPHA	105.858	0.573449	0.212367	2.70027	0.00692829	0.0572874
LABE_00060986-RA	DEPDC7	62.1441	0.572351	0.216765	2.64042	0.00828035	0.0635766
LABE_00048285-RA	ZNF850	106.13	0.572103	0.209563	2.72999	0.00633368	0.0543178
LABE_00024435-RA	NOC4L	126.699	0.571995	0.231855	2.46704	0.0136235	0.0853798
LABE_00041499-RA	SRSF2	1222.23	0.571625	0.21789	2.62346	0.00870412	0.0655555
LABE_00032018-RA	FOLR2	3984.7	0.571425	0.155245	3.68079	0.00023251	0.00914496
LABE_00039038-RA	MICAL2B	769.778	0.571008	0.119979	4.75922	1.94341e-06	0.00133
LABE_00002783-RA	PTCD1	77.8489	0.570891	0.192604	2.96407	0.00303602	0.0360512
LABE_00051563-RA	ERAP1	728.117	0.570299	0.14861	3.83757	0.00012426	0.00680442
LABE_00037254-RA	UNKNOWN	13.8423	0.569983	0.223328	2.55222	0.0107038	0.074118
LABE_00058909-RA	CPQ	1900.14	0.569502	0.15661	3.63643	0.000276442	0.00973367
LABE_00056298-RA	SLC26A11	1978.22	0.569373	0.182259	3.12398	0.0017842	0.0273478
LABE_00036214-RA	COQ2	61.8531	0.56815	0.200626	2.83188	0.00462754	0.0453715
LABE_00028414-RA	TDGF1	2.7783	0.568004	0.207664	2.73521	0.00623412	0.0537785
LABE_00086169-RA	CSRP2BP	39.4621	0.567552	0.236483	2.39998	0.0163962	0.0958003
LABE_00006728-RA	SLC35F6	2528.52	0.567093	0.177157	3.20108	0.00136916	0.0240847
LABE_00026874-RA	TMEM44	24.3979	0.566996	0.213704	2.65318	0.00797375	0.0621995
LABE_00045040-RA	UBE2A	583.453	0.566408	0.124789	4.53893	5.65394e-06	0.00187228
LABE_00070737-RA	OXA1L	113.027	0.564857	0.169001	3.34233	0.000830795	0.0179737
LABE_00063342-RA	KLHDC10	149.294	0.564817	0.171712	3.28932	0.00100431	0.0202151
LABE_00033797-RA	TRAK1	739.525	0.564529	0.17902	3.15345	0.00161355	0.0259826
LABE_00009852-RA	CCDC149B	36.5656	0.564375	0.220087	2.56433	0.0103375	0.0726849
LABE_00033968-RA	TRAPPC4	337.609	0.56362	0.14046	4.01268	6.00335e-05	0.00494203
LABE_00037698-RA	RSL1D1	519.951	0.563177	0.21013	2.68013	0.0073593	0.0594074
LABE_00003493-RA	CHMP6	111.466	0.562013	0.197684	2.84299	0.0044692	0.0444559
LABE_00003822-RA	EIF2B5	58.2683	0.561899	0.190321	2.95238	0.00315333	0.0368056
LABE_00068438-RA	HID1	61.3084	0.561639	0.231892	2.42198	0.015436	0.0925732
LABE_00008007-RA	BCDIN3D	20.9511	0.56125	0.22232	2.52452	0.0115857	0.0771288
LABE_00037225-RA	SIAE	7646.67	0.561215	0.17134	3.27545	0.00105495	0.0208261
LABE_00055572-RA	SCNM1	46.865	0.560981	0.230267	2.43622	0.0148417	0.0903391
LABE_00059861-RA	MPG	112.92	0.559932	0.207181	2.70262	0.00687944	0.0569789
LABE_00042494-RA	PDRG1	85.0877	0.559913	0.186607	3.00048	0.00269552	0.0337861
LABE_00061709-RA	INTS4	56.1884	0.559807	0.230047	2.43345	0.0149556	0.0907805
LABE_00030450-RA	SYNGR1	34.0945	0.559405	0.219501	2.54852	0.010818	0.0746968
LABE_00003305-RA	GTF3A	178.075	0.559136	0.213467	2.61931	0.00881086	0.0660685
LABE_00051424-RA	SPIDR	179.387	0.558943	0.217536	2.56943	0.0101865	0.0720923
LABE_00061023-RA	DGKI	906.01	0.558655	0.188591	2.96227	0.00305385	0.0360544
LABE_00020997-RA	PUTATIVE AC9 TRANSPOSASE	47.7515	0.558203	0.183938	3.03474	0.00240743	0.0316839
LABE_00023027-RA	UCHL5	375.296	0.558158	0.213538	2.61385	0.0089527	0.0668014
LABE_00050217-RA	SUMO3	527.419	0.557986	0.196851	2.83455	0.00458896	0.045101
LABE_00047688-RA	TAF8	139.859	0.557921	0.146121	3.81822	0.000134418	0.00695148
LABE_00042377-RA	KAT8	140.081	0.557409	0.170277	3.27354	0.0010621	0.0208856
LABE_00041035-RA	MRPS18B	136.733	0.557209	0.175875	3.16822	0.00153377	0.0255349
LABE_00066291-RA	OVOL1	52.0612	0.556761	0.196707	2.83041	0.00464888	0.0454073
LABE_00057466-RA	ADAD1	15.8534	0.556628	0.219407	2.53697	0.0111816	0.0758454
LABE_00022546-RA	TDRD15	4.65627	0.556273	0.209184	2.65925	0.00783152	0.0615813
LABE_00001907-RA	UNKNOWN	97.4801	0.555414	0.179579	3.09286	0.00198235	0.0287223
LABE_00052301-RA	CLN5	561.666	0.554756	0.134819	4.11482	3.87488e-05	0.00405893
LABE_00029720-RA	NOL11	115.202	0.55438	0.192847	2.87471	0.00404394	0.0422525
LABE_00034012-RA	UNKNOWN	7277.53	0.554261	0.145305	3.81448	0.000136472	0.0069873
LABE_00004142-RA	JUN	123.122	0.554093	0.165628	3.3454	0.000821639	0.0178509
LABE_00012172-RA	NOBOX	26.2768	0.553926	0.209386	2.64548	0.00815754	0.0631532
LABE_00056261-RA	IBA57	101.635	0.553877	0.168362	3.2898	0.00100258	0.0202084
LABE_00050923-RA	UNKNOWN	120.045	0.553556	0.218608	2.53219	0.0113353	0.0761912
LABE_00039126-RA	KDM4C	256.078	0.553257	0.162968	3.39489	0.000686565	0.016165
LABE_00008724-RA	GGT1	4543.15	0.552854	0.171001	3.23305	0.00122476	0.022692
LABE_00045973-RA	SH3TC1	822.531	0.552442	0.204904	2.6961	0.00701573	0.0577314
LABE_00024047-RA	RBM44	11.9354	0.552407	0.218364	2.52976	0.0114142	0.0764411
LABE_00013052-RA	LZIC	175.713	0.552159	0.169493	3.2577	0.00112319	0.0215115
LABE_00031243-RA	FAM195A	140.399	0.552097	0.194357	2.84063	0.00450245	0.0445396
LABE_00029055-RA	MRPL52	72.2271	0.551578	0.212612	2.5943	0.00947838	0.0689095
LABE_00041511-RA	ARL6IP1	1914.45	0.551495	0.116287	4.74253	2.11068e-06	0.00139789
LABE_00017091-RA	BIRC5.1-A: BACULOVIRAL IAP REPEAT-CONTAINING PROTEIN 5.1-A	113.096	0.551231	0.216525	2.5458	0.0109027	0.0748637
LABE_00053807-RA	FOPNL	35.229	0.550634	0.172785	3.18682	0.00143845	0.0247957
LABE_00041809-RA	PRMT6	121.536	0.550535	0.231861	2.37442	0.0175766	0.0999963
LABE_00031528-RA	CYSTEINE-RICH VENOM PROTEIN TRI1 (FRAGMENT)	20.2984	0.550127	0.214676	2.56259	0.0103894	0.0729001
LABE_00046353-RA	LWAMIDE NEUROPEPTIDES	1184.2	0.549971	0.2171	2.53326	0.0113008	0.0761006
LABE_00001599-RA	ECHDC1	31.659	0.549527	0.22354	2.45829	0.0139601	0.0868529
LABE_00022120-RA	K12H4.7: PUTATIVE SERINE PROTEASE K12H4.7	2994.05	0.549423	0.154205	3.56295	0.000366716	0.011307
LABE_00028991-RA	RGP1	203.606	0.549379	0.164006	3.34976	0.00080882	0.0177418
LABE_00080378-RA	SENP6	242.114	0.549328	0.160588	3.42073	0.00062454	0.0153529
LABE_00032500-RA	NBN	184.816	0.549215	0.164348	3.34178	0.000832427	0.0179901
LABE_00044754-RA	AQP10	1375.42	0.549185	0.151965	3.6139	0.000301622	0.0101186
LABE_00034425-RA	FUCA1	2182.47	0.549076	0.132444	4.14573	3.38734e-05	0.00389977
LABE_00037514-RA	ENTPD1	918.345	0.547947	0.138581	3.95399	7.68573e-05	0.0056487
LABE_00063594-RA	ZP1	3.85457	0.547668	0.225621	2.42737	0.0152085	0.0917024
LABE_00003352-RA	CCDC58	78.7331	0.547567	0.196417	2.78779	0.00530696	0.0492128
LABE_00007020-RA	NAP1	82.5449	0.547306	0.22061	2.48087	0.0131063	0.0836706
LABE_00079106-RA	UNKNOWN	291.381	0.547241	0.214025	2.5569	0.0105609	0.0736003
LABE_00067966-RA	ASTL	52.4526	0.547238	0.215072	2.54445	0.0109451	0.0750045
LABE_00004060-RA	SENP5	95.7152	0.546744	0.187058	2.92285	0.00346839	0.0388486
LABE_00052425-RA	MGME1	61.5917	0.546727	0.18951	2.88495	0.00391482	0.0416236
LABE_00036769-RA	DET1	169.681	0.545912	0.164246	3.32375	0.000888144	0.0187984
LABE_00021588-RA	WSB2	1559.03	0.545839	0.132592	4.11667	3.84389e-05	0.00404713
LABE_00049604-RA	SLC15A1	5141.89	0.545596	0.18423	2.96149	0.0030615	0.0361032
LABE_00000798-RA	UNKNOWN	29.6359	0.54497	0.214709	2.53818	0.0111432	0.0757304
LABE_00035792-RA	UNKNOWN	995.61	0.544803	0.216748	2.51353	0.011953	0.0787821
LABE_00049761-RA	MPST	243.653	0.544783	0.225276	2.4183	0.0155934	0.0932199
LABE_00046715-RA	RETSAT	95.0786	0.544571	0.212755	2.55962	0.0104787	0.0733157
LABE_00046767-RA	CTSC	5009.85	0.544323	0.137708	3.95274	7.72617e-05	0.0056487
LABE_00041218-RA	NDUFA3	353.666	0.543908	0.132847	4.09426	4.23528e-05	0.00425371
LABE_00074250-RA	UNKNOWN	377.07	0.543403	0.21977	2.4726	0.0134133	0.0847887
LABE_00065071-RA	DDX4	103.988	0.543361	0.214644	2.53145	0.0113591	0.0762208
LABE_00045102-RA	GRTP1A	728.069	0.542815	0.209573	2.5901	0.00959492	0.0692663
LABE_00002552-RA	IRF7	176.594	0.542605	0.201216	2.69663	0.00700448	0.0576851
LABE_00055333-RA	TUBULIN BETA CHAIN	164.963	0.541924	0.199663	2.71419	0.00664377	0.0559488
LABE_00048555-RA	USP39	94.0985	0.541823	0.1952	2.77574	0.00550769	0.0501071
LABE_00003302-RA	UNKNOWN	47.7755	0.541365	0.194041	2.78995	0.00527161	0.0489514
LABE_00016634-RA	CCL2	54.7648	0.540138	0.208258	2.5936	0.00949779	0.0690149
LABE_00060995-RA	PTRH2	63.3964	0.539819	0.226517	2.38313	0.0171661	0.0985876
LABE_00004921-RA	TDRD5	19.4335	0.539582	0.20789	2.59552	0.00944471	0.0687134
LABE_00013914-RA	CDK5RAP1	60.1988	0.53927	0.207562	2.59812	0.00937369	0.068488
LABE_00045488-RA	GPN2	173.783	0.539218	0.175836	3.0666	0.00216512	0.0298737
LABE_00034699-RA	ISCU	754.142	0.538872	0.160887	3.34938	0.000809927	0.0177418
LABE_00033036-RA	TUSC2	160.201	0.538867	0.159858	3.37091	0.000749213	0.0170005
LABE_00019059-RA	NPC1	1290.16	0.538821	0.170845	3.15387	0.00161121	0.0259826
LABE_00040747-RA	CCNJ	80.207	0.538647	0.152557	3.5308	0.000414309	0.0120655
LABE_00037256-RA	CCNB2	245.184	0.538589	0.209075	2.57605	0.00999356	0.071267
LABE_00005306-RA	YAF2	272.649	0.53849	0.140989	3.81937	0.00013379	0.00693856
LABE_00015354-RA	UNKNOWN	12.9147	0.538223	0.214776	2.50597	0.0122115	0.0798201
LABE_00026371-RA	SLC17A5	1999.65	0.538003	0.147166	3.65575	0.000256435	0.00952869
LABE_00023556-RA	TBC1D24	908.532	0.537624	0.132231	4.06579	4.78705e-05	0.00451821
LABE_00005581-RA	FANCF	30.4962	0.537525	0.207514	2.59031	0.009589	0.0692663
LABE_00061503-RA	PSAP	95962.5	0.537342	0.1788	3.00527	0.00265346	0.0334633
LABE_00000691-RA	OLFM3	14.4919	0.537237	0.222815	2.41113	0.0159031	0.0941757
LABE_00007475-RA	ZP4	33.769	0.536357	0.215408	2.48996	0.0127757	0.0824577
LABE_00067279-RA	UNKNOWN	5.0772	0.536342	0.217772	2.46286	0.0137833	0.08604
LABE_00040924-RA	ZNF91	128.877	0.535978	0.187482	2.85883	0.0042521	0.0433896
LABE_00063291-RA	MAP3K15	177.548	0.534936	0.194344	2.75251	0.00591397	0.0521338
LABE_00013565-RA	ATP6V0A1	3172.59	0.533598	0.131581	4.05528	5.00739e-05	0.00462269
LABE_00059034-RA	FCGBP	303.119	0.5334	0.208827	2.55427	0.0106411	0.0738791
LABE_00050280-RA	DUS1L	60.0454	0.532139	0.156305	3.40449	0.000662868	0.0158248
LABE_00039531-RA	MED19A	344.126	0.531324	0.14564	3.64821	0.000264073	0.00962998
LABE_00024132-RA	UNKNOWN	169.827	0.531065	0.21217	2.50301	0.0123141	0.0802352
LABE_00045915-RA	ZFP36L2	279.141	0.530907	0.212065	2.50351	0.0122967	0.080169
LABE_00048289-RA	UNKNOWN	890.44	0.530651	0.157366	3.37208	0.000746023	0.0169619
LABE_00053654-RA	TMEM11	318.215	0.530399	0.14789	3.58644	0.00033522	0.0107216
LABE_00040903-RA	ITFG2	184.888	0.52988	0.147495	3.59254	0.000327474	0.0106214
LABE_00043167-RA	UNKNOWN	7.95797	0.52975	0.213509	2.48116	0.0130956	0.0836629
LABE_00031245-RA	GDE1	216.357	0.529429	0.159601	3.3172	0.000909244	0.0191071
LABE_00091148-RA	SCFD1	239.653	0.529368	0.158637	3.33698	0.000846941	0.0182461
LABE_00047038-RA	SNF8	211.15	0.528677	0.153201	3.45087	0.000558773	0.0144851
LABE_00051066-RA	INA	12.8537	0.528551	0.207763	2.544	0.010959	0.0750244
LABE_00056220-RA	IPO5	1612.35	0.528516	0.172319	3.06709	0.00216154	0.0298471
LABE_00043005-RA	SOX10	132.402	0.528253	0.198679	2.65882	0.00784151	0.0616363
LABE_00033013-RA	PPT1	2474.83	0.527913	0.13014	4.05651	4.98114e-05	0.00462269
LABE_00060434-RA	TUBB4	16.325	0.527341	0.200951	2.62423	0.00868461	0.0655286
LABE_00009568-RA	GMEB2	114.756	0.52691	0.164395	3.20514	0.00134995	0.0239253
LABE_00006244-RA	BANF1	326.98	0.526677	0.142764	3.68915	0.000225002	0.008941
LABE_00012847-RA	CREB3L3A	2299.73	0.526659	0.161652	3.25799	0.00112204	0.0215094
LABE_00003794-RA	MNCB-2990	307.331	0.526597	0.153668	3.42684	0.000610638	0.015089
LABE_00069478-RA	PCNX	9374.04	0.526586	0.191254	2.75334	0.00589912	0.052058
LABE_00000890-RA	LHX8	144.653	0.526498	0.207314	2.53962	0.0110974	0.0754942
LABE_00042626-RA	PDXP	174.277	0.526393	0.18825	2.79624	0.00517012	0.0483867
LABE_00072059-RA	GMFB	276.106	0.526076	0.208479	2.5234	0.0116225	0.0772739
LABE_00075415-RA	SH3BP5	166.471	0.525619	0.162851	3.22761	0.00124828	0.0229439
LABE_00040100-RA	HINFP	87.1462	0.525193	0.202556	2.59283	0.00951907	0.0691213
LABE_00059942-RA	RAD23B	82.9102	0.524917	0.200161	2.62248	0.00872935	0.0656973
LABE_00013018-RA	NOC2L	272.29	0.524823	0.219294	2.39324	0.0167002	0.0968836
LABE_00046774-RA	BAG5	24.6413	0.524547	0.208822	2.51194	0.012007	0.0790367
LABE_00065523-RA	ABCG2	2774.93	0.523295	0.199919	2.61753	0.00885689	0.0663169
LABE_00046788-RA	EIF5	1298.77	0.522948	0.121054	4.31994	1.56074e-05	0.00320236
LABE_00069833-RA	MANBA	593.294	0.522621	0.131914	3.96183	7.43785e-05	0.00553285
LABE_00079120-RA	SLC31A2	920.203	0.522483	0.132959	3.92966	8.50648e-05	0.00586062
LABE_00019621-RA	MRPS17	174.973	0.522388	0.171165	3.05196	0.00227353	0.0307698
LABE_00043714-RA	DAZL	22.2204	0.521949	0.203347	2.5668	0.0102643	0.0724175
LABE_00021806-RA	KATNA1	257.467	0.521845	0.167048	3.12392	0.00178461	0.0273478
LABE_00055146-RA	SNAPIN	726.646	0.521758	0.137385	3.79778	0.000145997	0.00722281
LABE_00014930-RA	USP37	228.243	0.521522	0.17704	2.94578	0.00322143	0.0373036
LABE_00044494-RA	INTS12	153.894	0.521091	0.190886	2.72985	0.00633632	0.0543178
LABE_00024779-RA	NVL	156.559	0.520989	0.173912	2.9957	0.00273818	0.034154
LABE_00052426-RA	GLYATL3	46.0942	0.520671	0.215287	2.4185	0.0155848	0.0932161
LABE_00046577-RA	HISTONE H2B.3	107.418	0.520481	0.206947	2.51505	0.0119016	0.0785696
LABE_00051163-RA	PIH1D1	94.7733	0.520071	0.219052	2.37419	0.0175874	0.0999963
LABE_00005933-RA	UNKNOWN	83.4465	0.519858	0.181533	2.86371	0.00418713	0.0430908
LABE_00040169-RA	CYTH1	112.231	0.519374	0.209455	2.47964	0.0131513	0.0839062
LABE_00023630-RA	UBE2I	259.265	0.519308	0.183667	2.82745	0.00469205	0.0456768
LABE_00035847-RA	SLC12A9	26.3842	0.519204	0.206351	2.51613	0.0118652	0.0784304
LABE_00064529-RA	CTSA	3731.12	0.518914	0.157961	3.28508	0.00101954	0.020382
LABE_00021609-RA	FBXW8	62.0049	0.51882	0.174692	2.9699	0.00297892	0.0356619
LABE_00006056-RA	HRH2	128.657	0.518654	0.207791	2.49603	0.0125591	0.0815465
LABE_00024797-RA	CTU2	134.874	0.518434	0.20405	2.54072	0.0110626	0.0753638
LABE_00024116-RA	HOMER2	420.799	0.517152	0.169288	3.05487	0.00225161	0.0305942
LABE_00006108-RA	EIF4G2	3150.88	0.517067	0.193061	2.67825	0.00740071	0.0595607
LABE_00001328-RA	DCAF13	182.209	0.517051	0.207638	2.49016	0.0127686	0.0824379
LABE_00062473-RA	GABARAPL2	150.977	0.517005	0.175529	2.94541	0.0032253	0.0373273
LABE_00059525-RA	NTHL1	73.8516	0.516876	0.211817	2.4402	0.0146792	0.0898051
LABE_00045933-RA	RTN3	260.148	0.516707	0.175686	2.94109	0.00327064	0.0377244
LABE_00007280-RA	GLYCTK	110.135	0.516352	0.152592	3.38388	0.000714696	0.0166365
LABE_00020132-RA	TGFBRAP1	306.884	0.515784	0.152684	3.37811	0.000729853	0.0167528
LABE_00072442-RA	FAM83H	123.334	0.515543	0.208503	2.4726	0.0134136	0.0847887
LABE_00033590-RA	NCOA7	934.345	0.51523	0.172653	2.98419	0.00284333	0.0348724
LABE_00051067-RA	PCGF6	125.765	0.515209	0.193815	2.65826	0.00785462	0.0616736
LABE_00035720-RA	NAGK	1524.96	0.515066	0.134948	3.81677	0.000135208	0.00697475
LABE_00038729-RA	IDI1	269.713	0.514743	0.165505	3.11013	0.00187005	0.028005
LABE_00005596-RA	SAAL1	154.993	0.514537	0.193439	2.65994	0.00781548	0.0615023
LABE_00002299-RA	MRPL27	129.568	0.513869	0.187646	2.73849	0.00617212	0.0535134
LABE_00063734-RA	MRPS26	156.789	0.513866	0.194372	2.64373	0.00819982	0.0632897
LABE_00000614-RA	PAK1IP1	208.71	0.513705	0.186388	2.7561	0.00584946	0.051902
LABE_00047243-RA	EHD1	550.37	0.513606	0.213692	2.40348	0.0162397	0.0953167
LABE_00064165-RA	MINOS1	202.637	0.513209	0.166874	3.07542	0.00210206	0.0294791
LABE_00037043-RA	MED26	31.2165	0.513141	0.208959	2.4557	0.0140609	0.0870842
LABE_00015124-RA	PRDX4	1352.59	0.513113	0.142068	3.61175	0.000304137	0.0101532
LABE_00065269-RA	IER2	229.506	0.512544	0.167366	3.06242	0.00219552	0.0301917
LABE_00073981-RA	RTN3	275.741	0.511631	0.169696	3.01498	0.00256996	0.0329419
LABE_00030248-RA	TMED1	873.064	0.511581	0.174153	2.93753	0.00330839	0.0380317
LABE_00064273-RA	MGST1	1691.11	0.510418	0.17737	2.87771	0.00400574	0.0421454
LABE_00012303-RA	MMACHC	128.986	0.510331	0.159435	3.20086	0.00137017	0.0240847
LABE_00004313-RA	VNX1	34.3455	0.50961	0.201707	2.52649	0.0115209	0.0768161
LABE_00011731-RA	SCAPER	201.734	0.509552	0.209278	2.43481	0.0148997	0.0906059
LABE_00011020-RA	BAMBI	406.122	0.509228	0.162735	3.12919	0.00175292	0.0270595
LABE_00022205-RA	MRPS22	154.356	0.508553	0.173119	2.93759	0.00330771	0.0380317
LABE_00004004-RA	IMP3	236.047	0.508553	0.208416	2.44008	0.0146839	0.0898051
LABE_00079061-RA	AP5B1	116.083	0.508358	0.147985	3.43519	0.00059214	0.0148986
LABE_00022730-RA	GBA	2159.35	0.508092	0.158734	3.20089	0.00137003	0.0240847
LABE_00061948-RA	GLB1	4164.07	0.507271	0.178208	2.8465	0.00442022	0.0441613
LABE_00029935-RA	ENDOG	63.2753	0.507205	0.203584	2.49138	0.0127248	0.0822684
LABE_00001621-RA	OARD1	187.674	0.506407	0.15996	3.16584	0.00154638	0.025601
LABE_00034437-RA	GLUTATHIONE S-TRANSFERASE A	10509.2	0.505297	0.16168	3.1253	0.00177625	0.0273222
LABE_00012558-RA	NUP35	177.24	0.505085	0.1953	2.58621	0.00970391	0.0698811
LABE_00000745-RA	CCL25	7099.52	0.505032	0.126681	3.98663	6.70187e-05	0.00519231
LABE_00055326-RA	RMDN3	143.033	0.504764	0.172074	2.93341	0.00335262	0.0381919
LABE_00086231-RA	RBM45	144.091	0.50456	0.166464	3.03105	0.00243706	0.0320123
LABE_00000282-RA	TERF2	262.443	0.503703	0.162782	3.09435	0.00197245	0.0286194
LABE_00048947-RA	ANKRA2	37.8006	0.503465	0.166679	3.02057	0.00252302	0.0325561
LABE_00032497-RA	UNKNOWN	372.996	0.503158	0.191415	2.62862	0.00857323	0.0651191
LABE_00012595-RA	STEAP3	108.099	0.503013	0.168723	2.98129	0.00287033	0.0349738
LABE_00056054-RA	AAMP	234.839	0.502989	0.203458	2.4722	0.0134283	0.0848296
LABE_00033283-RA	ZDHHC4	153.68	0.502751	0.173698	2.89439	0.00379891	0.0408567
LABE_00004309-RA	TSPAN33	190.363	0.502708	0.204754	2.45519	0.0140812	0.0871572
LABE_00006704-RA	INTS7	193.24	0.502564	0.205959	2.44012	0.0146823	0.0898051
LABE_00016146-RA	TOP1	1102.19	0.501942	0.157893	3.17901	0.0014778	0.0251421
LABE_00042929-RA	UNKNOWN	50.3419	0.501669	0.208075	2.411	0.0159089	0.0941826
LABE_00062686-RA	ZBTB11	108.263	0.501361	0.186798	2.68398	0.0072752	0.0590384
LABE_00040556-RA	UNKNOWN	10.9742	0.501216	0.198281	2.52781	0.0114775	0.0766825
LABE_00061929-RA	CANT1	61.1978	0.500955	0.160713	3.11707	0.00182657	0.0277584
LABE_00031476-RA	RTN4IP1	32.9715	0.499843	0.193938	2.57733	0.00995668	0.0710787
LABE_00000949-RA	TYW3	54.3854	0.499177	0.207553	2.40506	0.0161698	0.0951785
LABE_00059352-RA	HOOK2	62.1474	0.498758	0.181092	2.75418	0.00588399	0.0520483
LABE_00029931-RA	MED27	71.897	0.498348	0.200428	2.48642	0.0129036	0.0828926
LABE_00047250-RA	PLBD2	4344.85	0.497843	0.13687	3.63735	0.000275459	0.00973324
LABE_00059592-RA	CDK2AP1	298.963	0.497517	0.14853	3.34961	0.000809249	0.0177418
LABE_00013719-RA	SVIL	431.827	0.497394	0.13014	3.822	0.000132376	0.0069332
LABE_00029811-RA	LRR1	100.036	0.497216	0.130488	3.81044	0.00013872	0.00703226
LABE_00029676-RA	ZNF574	169.712	0.497111	0.18873	2.63398	0.00843912	0.0643788
LABE_00005918-RA	SLC38A7	744.657	0.496972	0.14659	3.39022	0.000698366	0.0163678
LABE_00011771-RA	GCSH	153.795	0.496914	0.173553	2.86319	0.00419399	0.0431109
LABE_00040254-RA	FBXO11	726.041	0.496677	0.117916	4.21212	2.52989e-05	0.00384749
LABE_00055696-RA	TMEM134	130.047	0.496562	0.131794	3.76771	0.000164749	0.00768742
LABE_00043897-RA	EIF2AK1	148.07	0.496456	0.132696	3.74131	0.000183066	0.00808286
LABE_00060830-RA	ACADM	2133.16	0.496432	0.134714	3.68507	0.000228635	0.009062
LABE_00048734-RA	MRC1	33770.9	0.495897	0.177149	2.79932	0.0051211	0.0481196
LABE_00035294-RA	ZNF91	152.863	0.49383	0.152548	3.23721	0.00120705	0.022529
LABE_00016960-RA	EED	429.242	0.493617	0.206443	2.39106	0.0167999	0.0973153
LABE_00026537-RA	UNKNOWN	77.5561	0.49357	0.182078	2.71077	0.00671275	0.0562988
LABE_00058685-RA	SUPT3H	51.6606	0.493465	0.203484	2.42509	0.0153047	0.0919583
LABE_00037168-RA	LAMTOR2	487.887	0.493198	0.107887	4.57144	4.84378e-06	0.00171461
LABE_00028692-RA	NOB1	197.413	0.493133	0.207151	2.38055	0.0172867	0.0989863
LABE_00059380-RA	DDX39A	1250.24	0.492918	0.195407	2.52251	0.011652	0.0773621
LABE_00005419-RA	HBP1	537.461	0.492751	0.149933	3.28647	0.00101453	0.0203125
LABE_00048678-RA	SAP18	217.037	0.492673	0.161914	3.04282	0.00234376	0.031244
LABE_00060470-RA	ARSB	391.414	0.492475	0.150966	3.26217	0.00110564	0.0212945
LABE_00014523-RA	PIWIL1	10.8996	0.49225	0.195042	2.52381	0.0116091	0.0772095
LABE_00024061-RA	RIF1	279.947	0.492074	0.179019	2.74872	0.00598278	0.0525824
LABE_00033935-RA	VMP1	721.899	0.492019	0.181385	2.71257	0.00667634	0.0560621
LABE_00049983-RA	OR52D1	6.87642	0.491827	0.197639	2.48851	0.0128281	0.0827212
LABE_00052986-RA	UNKNOWN	211.335	0.491808	0.158353	3.10577	0.00189782	0.0280519
LABE_00063281-RA	EXOSC9	116.35	0.491785	0.185427	2.65218	0.00799735	0.0623362
LABE_00048931-RA	HEXB	17328	0.491699	0.154427	3.18402	0.00145243	0.0249244
LABE_00055614-RA	F2RL1	436.958	0.49149	0.14418	3.40888	0.000652309	0.0156855
LABE_00050447-RA	WDYHV1	87.8177	0.490735	0.174234	2.81653	0.00485453	0.0466814
LABE_00008784-RA	DRG1	403.944	0.490395	0.165095	2.97037	0.00297439	0.0356587
LABE_00063275-RA	LOH12CR1	93.633	0.490092	0.191517	2.559	0.0104974	0.0733319
LABE_00060388-RA	PRPF38A	220.979	0.489969	0.168279	2.91165	0.00359523	0.0396635
LABE_00002919-RA	DNAL4	58.5666	0.489858	0.159211	3.07679	0.00209239	0.0294791
LABE_00060751-RA	UNKNOWN	176.699	0.48948	0.172904	2.83093	0.00464124	0.0453951
LABE_00008776-RA	GMCL1	108.648	0.48945	0.11598	4.22013	2.44162e-05	0.00374397
LABE_00060132-RA	KRI1	199.285	0.488868	0.191226	2.5565	0.0105731	0.073629
LABE_00001261-RA	AATF	99.1726	0.488793	0.18207	2.68464	0.00726088	0.0589688
LABE_00076975-RA	RAS-RELATED PROTEIN RAB-11B	831.925	0.488759	0.124679	3.92013	8.85025e-05	0.00597712
LABE_00049300-RA	SLC7A2	33.3463	0.488594	0.19672	2.48371	0.0130022	0.0833117
LABE_00026187-RA	VEGFAA	517.888	0.488418	0.167527	2.91546	0.00355166	0.039352
LABE_00069339-RA	SCARB1	178.592	0.488219	0.160549	3.04093	0.00235851	0.0313415
LABE_00022249-RA	MFHAS1	128.543	0.487108	0.203698	2.39132	0.0167878	0.0972821
LABE_00023731-RA	SENP8	43.9855	0.486992	0.203345	2.39491	0.0166245	0.0967179
LABE_00030830-RA	SPATA5L1	4750.49	0.486737	0.123241	3.94948	7.8322e-05	0.00570223
LABE_00000012-RA	DNAJA2	1846.93	0.486578	0.105578	4.60869	4.05208e-06	0.00156968
LABE_00008552-RA	MTMR7	240.12	0.486538	0.17078	2.84892	0.00438685	0.0439992
LABE_00045502-RA	RCC1	320.154	0.486349	0.192938	2.52076	0.0117103	0.0776563
LABE_00016800-RA	MMADHC	274.678	0.484848	0.149159	3.25054	0.00115186	0.0219581
LABE_00001010-RA	TMEM27	7432.65	0.484298	0.169703	2.85379	0.00432005	0.0437116
LABE_00040580-RA	TSPAN1	22724	0.484274	0.172506	2.80729	0.00499599	0.0473995
LABE_00032082-RA	POLD3	152.446	0.484137	0.181883	2.66181	0.00777217	0.061279
LABE_00031241-RA	SLX4	75.3268	0.484109	0.199615	2.42521	0.0152994	0.0919583
LABE_00007497-RA	UNKNOWN	3.28284	0.483187	0.200459	2.41041	0.0159348	0.0942817
LABE_00035282-RA	KCNK6	296.106	0.483149	0.198825	2.43002	0.0150978	0.0913029
LABE_00026944-RA	TMPRSS4	2004.53	0.48311	0.140771	3.43188	0.000599403	0.0149439
LABE_00049518-RA	ATP6AP2	4951.23	0.482988	0.123728	3.90361	9.47668e-05	0.00615213
LABE_00030739-RA	C9ORF142	71.2862	0.4826	0.189005	2.55337	0.0106687	0.0739747
LABE_00002019-RA	LRP2	30089.8	0.482572	0.164538	2.93289	0.00335826	0.0381919
LABE_00034243-RA	FAM149B1	81.6922	0.482275	0.182631	2.6407	0.0082735	0.0635478
LABE_00019498-RA	TIGD1	37.873	0.482077	0.160022	3.01257	0.00259042	0.0330292
LABE_00018870-RA	IKZF4	158.261	0.481811	0.18443	2.61243	0.00899022	0.0669004
LABE_00092151-RA	IWS1	106.516	0.480692	0.170482	2.81961	0.00480821	0.0464334
LABE_00069862-RA	CRNKL1	242.53	0.479645	0.186409	2.57309	0.0100796	0.0716567
LABE_00056718-RA	DTNBP1A	566.124	0.479569	0.1465	3.27351	0.00106222	0.0208856
LABE_00032849-RA	ZP3	117.257	0.479255	0.200518	2.39009	0.0168445	0.0974729
LABE_00052190-RA	ETHE1	3713.54	0.478805	0.192183	2.4914	0.0127239	0.0822684
LABE_00034083-RA	UBTD1	214.824	0.478454	0.200964	2.38079	0.0172754	0.0989621
LABE_00079665-RA	ZDHHC13	144.218	0.478418	0.165067	2.89832	0.00375165	0.0405544
LABE_00044827-RA	MCOLN2	943.395	0.478299	0.149127	3.20732	0.00133978	0.0238363
LABE_00044822-RA	CTBS	470.678	0.478215	0.125758	3.80265	0.000143158	0.00714884
LABE_00007372-RA	TAMM41	110.769	0.478073	0.14718	3.24822	0.00116131	0.0220566
LABE_00012449-RA	CTNS	1615.26	0.477663	0.123801	3.85832	0.000114168	0.00664017
LABE_00055306-RA	UNKNOWN	11.5351	0.477554	0.195392	2.44409	0.0145219	0.0891693
LABE_00018843-RA	SENP1	147.279	0.476814	0.187948	2.53695	0.0111823	0.0758454
LABE_00061058-RA	PRPS2	336.359	0.476607	0.13261	3.59407	0.000325558	0.0105928
LABE_00046595-RA	MMTAG2	200.523	0.476505	0.144257	3.30317	0.00095597	0.0196074
LABE_00013203-RA	SLC25A29	233.118	0.476016	0.1905	2.49877	0.0124624	0.0810124
LABE_00012709-RA	TTF2	134.272	0.47594	0.184828	2.57504	0.0100229	0.0714512
LABE_00020691-RA	SNRPA	467.047	0.475881	0.153115	3.10799	0.00188366	0.0280077
LABE_00057743-RA	PUS3	211.968	0.475375	0.160233	2.96677	0.00300948	0.0358189
LABE_00046108-RA	NUCLEAR FACTOR 7%2C OVARY	38.4442	0.474867	0.176569	2.68942	0.0071577	0.0583571
LABE_00004605-RA	SOCS5	160.73	0.474704	0.141681	3.35051	0.00080664	0.0177418
LABE_00026686-RA	DIS3	195.032	0.474554	0.177692	2.67065	0.00757047	0.0604078
LABE_00050216-RA	PTTG1IP	821.127	0.474256	0.177828	2.66693	0.00765468	0.0607492
LABE_00005029-RA	UNKNOWN	47.9949	0.473971	0.197818	2.39599	0.0165754	0.0965143
LABE_00069810-RA	TMEM79	321.055	0.473326	0.153403	3.08551	0.00203203	0.0290324
LABE_00038850-RA	LAMP2	44416.3	0.473065	0.14069	3.36247	0.000772486	0.0173712
LABE_00022379-RA	INIP	124.526	0.473053	0.175226	2.69967	0.00694075	0.0573304
LABE_00018805-RA	HNRNPA1	1866.44	0.472551	0.156629	3.017	0.00255292	0.0328203
LABE_00048742-RA	NUP54	364.95	0.472378	0.15708	3.00724	0.00263632	0.033338
LABE_00007279-RA	WDR82	388.648	0.471557	0.117601	4.0098	6.07706e-05	0.00497084
LABE_00052213-RA	GPX4	12279.2	0.47142	0.143916	3.27567	0.00105411	0.0208261
LABE_00008982-RA	KATNBL1	187.223	0.471166	0.188112	2.50471	0.0122552	0.0800038
LABE_00043843-RA	WIPI1	332.609	0.470984	0.160735	2.93018	0.00338762	0.0383202
LABE_00034013-RA	FUOM	72.7055	0.470349	0.195815	2.402	0.0163055	0.0954844
LABE_00005602-RA	HPS5	1568.46	0.470286	0.114016	4.12472	3.71189e-05	0.00403996
LABE_00030858-RA	RNF128	5379.76	0.469987	0.129164	3.6387	0.000274018	0.00973324
LABE_00034551-RA	ARL14EP	82.356	0.469784	0.175111	2.68278	0.00730129	0.05911
LABE_00001043-RA	WWC3	82.4929	0.469574	0.193683	2.42444	0.015332	0.0920416
LABE_00047394-RA	STAR	16.1594	0.469441	0.188785	2.48664	0.0128955	0.0828665
LABE_00063204-RA	SUPT4H1	103.646	0.469271	0.177575	2.64267	0.00822552	0.0634165
LABE_00022310-RA	PRPF4	224.353	0.468885	0.189899	2.46913	0.0135441	0.0851377
LABE_00025922-RA	MANEA	251.113	0.46856	0.180923	2.58983	0.00960234	0.0692955
LABE_00045700-RA	MLF2	287.864	0.468554	0.139629	3.35572	0.000791584	0.0176269
LABE_00043083-RA	UNKNOWN	232.139	0.468521	0.196759	2.3812	0.0172564	0.0989361
LABE_00012169-RA	MATN1	240.736	0.468412	0.166687	2.81012	0.00495229	0.0471375
LABE_00059247-RA	TBC1D17	506.429	0.467561	0.112803	4.14492	3.39929e-05	0.00389977
LABE_00012211-RA	RTP3	1147.76	0.467543	0.182511	2.56173	0.0104154	0.0730321
LABE_00041009-RA	GTF2H4	100.452	0.46736	0.186171	2.51038	0.0120603	0.0792403
LABE_00062270-RA	CCNT1	200.872	0.467352	0.152118	3.0723	0.00212415	0.0296876
LABE_00042789-RA	UNKNOWN	193.775	0.467225	0.194539	2.4017	0.0163192	0.09551
LABE_00008886-RA	GM527	105.168	0.467199	0.161445	2.89386	0.00380539	0.0408835
LABE_00036223-RA	MRPS30	234.01	0.467036	0.178149	2.62161	0.00875157	0.065796
LABE_00049098-RA	HPS1	809.005	0.465861	0.0966464	4.82026	1.43369e-06	0.00113212
LABE_00038657-RA	MYOZ2	192.97	0.465535	0.127287	3.65737	0.000254816	0.00952869
LABE_00047583-RA	C15ORF57	195.863	0.465043	0.134938	3.44635	0.000568224	0.014601
LABE_00064741-RA	SLC44A4	4929.91	0.464234	0.15671	2.96237	0.0030528	0.0360544
LABE_00011017-RA	WACA	415.435	0.463796	0.136548	3.39658	0.00068234	0.0161057
LABE_00001274-RA	AKR1A1B	1278.49	0.463579	0.1737	2.66885	0.00761114	0.0604996
LABE_00055239-RA	ZC3H13	499.052	0.462986	0.182124	2.54215	0.0110172	0.0752979
LABE_00026195-RA	TMEM63A	2024.75	0.462527	0.136217	3.3955	0.00068503	0.0161474
LABE_00041033-RA	UNCHARACTERIZED PROTEIN C6ORF136 HOMOLOG	192.375	0.462354	0.172458	2.68097	0.00734095	0.0593141
LABE_00050551-RA	MED21	132.269	0.461669	0.145234	3.17879	0.00147893	0.0251421
LABE_00039758-RA	RPL22L1	612.109	0.461206	0.189541	2.43327	0.0149631	0.0907825
LABE_00016355-RA	CDC16	238.611	0.461178	0.152527	3.02358	0.00249805	0.0324194
LABE_00047227-RA	ACACB	607.473	0.461026	0.166094	2.7757	0.00550834	0.0501071
LABE_00018622-RA	RFWD3	51.377	0.461002	0.169194	2.72469	0.00643613	0.0549439
LABE_00002982-RA	RPS19BP1	115.663	0.460489	0.174913	2.63268	0.0084715	0.0645374
LABE_00038637-RA	CDX1	4109.96	0.460421	0.153533	2.99884	0.00271008	0.033886
LABE_00037780-RA	UNKNOWN	7.5393	0.460286	0.1817	2.53321	0.0113022	0.0761006
LABE_00070492-RA	LSM5	67.9922	0.46023	0.191524	2.40298	0.0162619	0.0953652
LABE_00049258-RA	TADA2A	136.886	0.459384	0.163822	2.80417	0.00504462	0.0476846
LABE_00040329-RA	NEK3	82.8383	0.459076	0.16231	2.82839	0.0046783	0.0456034
LABE_00086535-RA	RPUSD1	51.4589	0.458528	0.169016	2.71293	0.00666921	0.0560252
LABE_00001518-RA	ZHX2	209.777	0.458185	0.115806	3.95649	7.60593e-05	0.00563745
LABE_00003122-RA	TIMM21	130.751	0.458172	0.189177	2.42192	0.0154386	0.0925732
LABE_00010241-RA	DRAM2	478.693	0.457665	0.164297	2.7856	0.00534289	0.049322
LABE_00035387-RA	SUSD6	272.88	0.457573	0.188631	2.42575	0.0152766	0.0919052
LABE_00035306-RA	DCUN1D5	249.848	0.457325	0.143113	3.19555	0.00139567	0.0243661
LABE_00028204-RA	BLOC1S3	214.103	0.457225	0.120834	3.78392	0.000154378	0.00749197
LABE_00044005-RA	TUBULIN ALPHA-3 CHAIN	3168.59	0.456901	0.178261	2.5631	0.0103742	0.0728337
LABE_00029628-RA	GASTRULA ZINC FINGER PROTEIN XLCGF57.1 (FRAGMENT)	42.2672	0.456081	0.169549	2.68996	0.00714605	0.0583164
LABE_00033838-RA	USMG5	490.559	0.455862	0.129809	3.51179	0.000445092	0.0126881
LABE_00027922-RA	HEPHL1	5179.89	0.455626	0.122188	3.7289	0.000192316	0.00826032
LABE_00043177-RA	CDHR2	21627.8	0.455596	0.130628	3.48774	0.000487115	0.0133703
LABE_00059897-RA	ZCCHC8	308.618	0.45468	0.136681	3.32658	0.000879188	0.0187101
LABE_00005901-RA	KIF7	142.439	0.454661	0.143146	3.1762	0.00149218	0.0252776
LABE_00032210-RA	NUPL2	55.2132	0.454604	0.16199	2.80637	0.0050103	0.0474696
LABE_00012124-RA	ELP2	103.524	0.454535	0.156225	2.90949	0.00362014	0.0398652
LABE_00056370-RA	FAM58A	55.1445	0.454376	0.186247	2.43964	0.0147021	0.0898626
LABE_00015278-RA	FAM177A1	38.7788	0.453969	0.188988	2.40211	0.0163007	0.0954835
LABE_00050652-RA	ACAD11	724.667	0.453636	0.176227	2.57415	0.0100486	0.0715846
LABE_00003960-RA	GTF2B	728.378	0.453392	0.124304	3.64744	0.000264871	0.00964195
LABE_00023302-RA	SNX10A	974.671	0.452714	0.168168	2.69203	0.00710188	0.0581143
LABE_00019032-RA	ATP6V0B	4247.84	0.451998	0.115586	3.9105	9.21062e-05	0.00611607
LABE_00022631-RA	ARV1	65.8927	0.451995	0.145448	3.10761	0.00188605	0.0280077
LABE_00042038-RA	MED28	142.324	0.451868	0.126871	3.56164	0.000368552	0.0113108
LABE_00059200-RA	NUP50	294.813	0.451749	0.143272	3.15308	0.00161558	0.0259949
LABE_00017145-RA	GLT8D1	211.265	0.451638	0.175979	2.56642	0.0102754	0.0724462
LABE_00016977-RA	MRPS9	211.856	0.451326	0.167525	2.69409	0.00705821	0.0579649
LABE_00057278-RA	FBXO34	87.5519	0.451261	0.118361	3.8126	0.000137514	0.00702312
LABE_00033069-RA	QRICH1	370.916	0.451013	0.12506	3.60638	0.000310498	0.0102325
LABE_00066471-RA	NDUFA10	1273.15	0.450243	0.110745	4.06557	4.79143e-05	0.00451821
LABE_00012046-RA	GRN	36226.9	0.450154	0.140923	3.19434	0.00140152	0.0244267
LABE_00017893-RA	ZNF706	97.4927	0.449445	0.150929	2.97786	0.00290266	0.0352422
LABE_00081349-RA	CCDC134	151.246	0.449398	0.188696	2.3816	0.0172375	0.0989107
LABE_00034308-RA	ATL2	500.203	0.449191	0.124655	3.60347	0.000313999	0.0103147
LABE_00041553-RA	PAPOLG	501.396	0.448987	0.147873	3.03629	0.00239506	0.0316271
LABE_00056952-RA	THOC1	289.504	0.448775	0.146051	3.07272	0.00212118	0.0296865
LABE_00052221-RA	TJP3	1575.67	0.448303	0.126105	3.555	0.000377979	0.0114536
LABE_00064252-RA	TUBGCP2	161.831	0.448165	0.181521	2.46894	0.0135514	0.0851377
LABE_00061075-RA	GEMIN8	142.054	0.447989	0.121415	3.68975	0.000224478	0.008941
LABE_00058600-RA	NDUFA2	89.9775	0.44792	0.15538	2.88274	0.00394228	0.0417551
LABE_00017920-RA	RRM2B	408.287	0.447907	0.183931	2.43519	0.0148839	0.0905692
LABE_00009105-RA	ISCA2	303.944	0.447399	0.144508	3.09601	0.00196145	0.0285416
LABE_00041990-RA	PMPCB	327.799	0.446985	0.120506	3.70922	0.000207897	0.00865788
LABE_00047292-RA	MED31	117.41	0.446899	0.139598	3.20133	0.00136797	0.0240847
LABE_00016041-RA	RPLP0	6709.28	0.446346	0.149398	2.98764	0.00281142	0.0346489
LABE_00009587-RA	UNKNOWN	98.5275	0.446065	0.174824	2.55151	0.0107256	0.0742017
LABE_00017941-RA	OPTN	1263.71	0.445997	0.12369	3.60577	0.000311234	0.0102403
LABE_00026743-RA	EDRF1	178.187	0.445771	0.159163	2.80072	0.00509894	0.0480213
LABE_00045252-RA	ACTR6	137.614	0.445608	0.167362	2.66254	0.00775538	0.0612184
LABE_00014083-RA	LMBRD1	707.999	0.445573	0.129308	3.44582	0.000569335	0.0146113
LABE_00060841-RA	RBM17	176.436	0.445307	0.139198	3.19908	0.00137867	0.0241514
LABE_00040966-RA	ATP6V1E1	2572.64	0.445113	0.136923	3.25083	0.00115069	0.0219581
LABE_00040743-RA	SLU7	379.672	0.443839	0.137566	3.22638	0.00125366	0.0229991
LABE_00051530-RA	ZCCHC11	445.647	0.443805	0.12067	3.67785	0.000235208	0.00918073
LABE_00048201-RA	GRN	1066.09	0.443595	0.144302	3.07407	0.00211158	0.0295924
LABE_00042199-RA	NDUFS5	362.517	0.443459	0.106376	4.16879	3.06217e-05	0.00386941
LABE_00054743-RA	TIMM9	249.587	0.443329	0.146508	3.02597	0.00247835	0.0323066
LABE_00019151-RA	PIM1	936.419	0.443026	0.152713	2.90104	0.00371927	0.0404451
LABE_00026768-RA	SETD4	119.769	0.442892	0.134766	3.28638	0.00101486	0.0203125
LABE_00025357-RA	SEH1L	233.503	0.442733	0.148771	2.97593	0.00292101	0.0353604
LABE_00033012-RA	RRAGC	268.536	0.442726	0.139359	3.17688	0.00148867	0.0252594
LABE_00057180-RA	MRPL15	244.703	0.442581	0.149484	2.96073	0.00306907	0.0361716
LABE_00016488-RA	MUL1A	168.374	0.442539	0.123873	3.57252	0.000353564	0.0111164
LABE_00009173-RA	VCPKMT	46.4885	0.442391	0.183769	2.40733	0.0160697	0.0947523
LABE_00027157-RA	DDX41	667.472	0.442351	0.130703	3.3844	0.000713341	0.0166238
LABE_00032411-RA	EAPP	87.7115	0.442127	0.148255	2.9822	0.00286183	0.0349185
LABE_00020787-RA	DHX36	451.428	0.441534	0.166107	2.65813	0.00785751	0.0616736
LABE_00010809-RA	PAPSS2	1640.15	0.440896	0.170946	2.57915	0.00990439	0.0708143
LABE_00012986-RA	SPSB1	423.735	0.440752	0.11331	3.88978	0.000100336	0.00623656
LABE_00001652-RA	TAF11	125.201	0.440752	0.144367	3.05299	0.00226575	0.030705
LABE_00048781-RA	EST00098	524.419	0.440609	0.175565	2.50966	0.0120846	0.0792717
LABE_00041197-RA	UBE2S	166.565	0.44025	0.181621	2.424	0.0153504	0.0921248
LABE_00029003-RA	FAAH2A	423.095	0.440016	0.176389	2.49458	0.0126106	0.0817643
LABE_00064540-RA	POLR2J	292.113	0.439912	0.166897	2.63582	0.00839336	0.0641654
LABE_00048929-RA	GFM2	135.076	0.43978	0.174542	2.51963	0.0117478	0.0778299
LABE_00049767-RA	CTSD	5117.43	0.43953	0.147136	2.98723	0.0028152	0.0346535
LABE_00022731-RA	DAP3	228.864	0.439314	0.160859	2.73105	0.0063133	0.0541883
LABE_00017881-RA	VPS72	165.995	0.439225	0.124985	3.51422	0.000441047	0.0126093
LABE_00069746-RA	LGALS8	201.465	0.439176	0.156158	2.81239	0.00491755	0.0469989
LABE_00036734-RA	PRKCSH	820.884	0.438937	0.172032	2.55148	0.0107267	0.0742017
LABE_00032363-RA	RFC1	169.665	0.438754	0.181229	2.42099	0.0154784	0.0927567
LABE_00005212-RA	COX7C	1407.42	0.438613	0.133177	3.29346	0.00098963	0.0200719
LABE_00032887-RA	ATP9B	2038.76	0.438037	0.116101	3.77291	0.000161354	0.00763999
LABE_00022345-RA	GALT	478.222	0.437317	0.134615	3.24864	0.00115957	0.0220566
LABE_00015154-RA	TMEM45B	708.76	0.437124	0.118757	3.68082	0.000232488	0.00914496
LABE_00084758-RA	UQCRFS1	110.231	0.436958	0.166965	2.61706	0.00886907	0.0663279
LABE_00061629-RA	ZNF622	167.627	0.436908	0.165906	2.63347	0.00845168	0.0644103
LABE_00033932-RA	RPS6KB1	368.09	0.436907	0.162593	2.68712	0.00720716	0.0586021
LABE_00027762-RA	BCL2L13	317.931	0.436841	0.150876	2.89536	0.0037873	0.0407959
LABE_00010304-RA	UNKNOWN	788.317	0.43677	0.163113	2.67772	0.0074126	0.0595882
LABE_00053886-RA	CISD1	3926.87	0.436524	0.153631	2.84138	0.00449185	0.0445396
LABE_00045140-RA	ZINC-BINDING PROTEIN A33	208.24	0.436335	0.164798	2.6477	0.00810419	0.0629063
LABE_00039714-RA	MIC1	354.343	0.4351	0.116681	3.72896	0.000192274	0.00826032
LABE_00015842-RA	NFX1	561.914	0.434896	0.0928772	4.68248	2.8342e-06	0.00156968
LABE_00074258-RA	IFI44L	616.313	0.434682	0.174923	2.485	0.0129553	0.0831725
LABE_00001617-RA	EIF4E3	975.616	0.434635	0.181958	2.38866	0.0169099	0.0977137
LABE_00049793-RA	CPSF3L	214.799	0.434611	0.163842	2.65263	0.0079867	0.0622768
LABE_00039142-RA	FIP1L1	506.378	0.434513	0.149022	2.91577	0.00354813	0.039352
LABE_00028524-RA	TGAS113E22.1: HISTONE H3.3	2068.18	0.434327	0.172965	2.51106	0.0120369	0.0791576
LABE_00013640-RA	STARD3	629.245	0.434229	0.153404	2.83063	0.00464558	0.0453967
LABE_00004691-RA	HINFP	80.3229	0.434008	0.140447	3.09018	0.00200033	0.0288201
LABE_00021195-RA	VAMP8	734.227	0.433914	0.0995209	4.36003	1.30043e-05	0.00306887
LABE_00034181-RA	UPF0729 PROTEIN C18ORF32 HOMOLOG	383.695	0.433701	0.0985582	4.40046	1.08022e-05	0.00273803
LABE_00036801-RA	ANPEP	11296.3	0.43358	0.175422	2.47164	0.0134496	0.0848469
LABE_00041707-RA	DUSP12	157.577	0.433403	0.175219	2.47349	0.0133801	0.084782
LABE_00002778-RA	MIEF1	157.325	0.432327	0.110408	3.91571	9.01399e-05	0.00604627
LABE_00008542-RA	POLR1D	106.291	0.432237	0.181172	2.38578	0.0170429	0.0981234
LABE_00037562-RA	ZRANB1	216.141	0.432146	0.141783	3.04793	0.00230422	0.0309606
LABE_00022303-RA	SLC25A46	54.0663	0.43165	0.158	2.73196	0.00629584	0.0541063
LABE_00039362-RA	CCDC47	799.276	0.431353	0.126573	3.40794	0.000654544	0.0156855
LABE_00037382-RA	NDUFA5	573.597	0.43134	0.103705	4.1593	3.19221e-05	0.00386941
LABE_00046016-RA	PARL	58.0326	0.430719	0.150471	2.86247	0.00420359	0.0431403
LABE_00031406-RA	ERH	164.214	0.43056	0.163939	2.62634	0.00863095	0.065396
LABE_00038775-RA	PIGM	105.933	0.429651	0.14899	2.88376	0.00392963	0.0416947
LABE_00060497-RA	GTF2A2	137	0.429475	0.150849	2.84706	0.00441249	0.0441055
LABE_00010301-RA	UNKNOWN	210.32	0.429177	0.145636	2.94691	0.00320968	0.037233
LABE_00008319-RA	AAR2	128.169	0.428701	0.147938	2.89784	0.00375747	0.040581
LABE_00051675-RA	PRKX	81.5283	0.428463	0.158611	2.70135	0.00690579	0.0571682
LABE_00001760-RA	IQSEC2	476.643	0.428338	0.175783	2.43675	0.01482	0.0903143
LABE_00011429-RA	C2CD2	1464.85	0.428151	0.134487	3.18358	0.00145467	0.0249298
LABE_00002497-RA	CIB1	1031.03	0.426883	0.134408	3.17603	0.00149308	0.0252776
LABE_00007331-RA	MRPS16	161.595	0.426621	0.149397	2.85563	0.00429521	0.0436128
LABE_00014920-RA	OSGEPL1	83.9505	0.426232	0.153061	2.78471	0.00535756	0.0493554
LABE_00028656-RA	VPS33B	475.681	0.426068	0.122038	3.49128	0.000480718	0.0133014
LABE_00047788-RA	ASB12	164.549	0.425825	0.145064	2.93542	0.00333091	0.0381487
LABE_00026861-RA	ANKRD13C-A	205.529	0.425309	0.152312	2.79236	0.00523254	0.0487207
LABE_00017724-RA	CCBL1	658.229	0.424272	0.144708	2.93191	0.00336883	0.0381919
LABE_00069832-RA	UBE2D2	2379.44	0.424102	0.10994	3.85759	0.00011451	0.00664126
LABE_00028374-RA	WDR91	752.586	0.423758	0.0836697	5.06465	4.09155e-07	0.000666338
LABE_00005000-RA	UNKNOWN	6270.95	0.42307	0.145231	2.91308	0.00357877	0.0395244
LABE_00005457-RA	TRIM16	331.133	0.42283	0.142417	2.96896	0.00298807	0.0357298
LABE_00003976-RA	STK25	270.816	0.422575	0.0971663	4.34899	1.36764e-05	0.003121
LABE_00039416-RA	SPNS1	1458.24	0.422575	0.145168	2.91094	0.00360344	0.0397114
LABE_00068807-RA	GLB1	2059.21	0.422498	0.150649	2.80452	0.00503914	0.0476548
LABE_00026727-RA	METTL10	112.128	0.422456	0.151879	2.78153	0.00541028	0.0495665
LABE_00056374-RA	MGAT4C	220.04	0.422441	0.14943	2.82701	0.00469842	0.0456956
LABE_00068777-RA	TCTN1	63.7516	0.4223	0.16374	2.5791	0.00990593	0.0708143
LABE_00040141-RA	F11R	3547.63	0.421171	0.106845	3.9419	8.08399e-05	0.00574299
LABE_00031270-RA	XPNPEP1	2188.07	0.420492	0.1374	3.06034	0.00221085	0.0303416
LABE_00044695-RA	CCDC12	105.347	0.419971	0.160997	2.60856	0.00909243	0.0674611
LABE_00026906-RA	RNF13	1545.13	0.419963	0.139428	3.01203	0.00259505	0.033031
LABE_00045687-RA	PEX5	751.366	0.41978	0.16737	2.5081	0.0121383	0.0795443
LABE_00053674-RA	ATP6V0C	1155.67	0.419757	0.0942827	4.45211	8.50319e-06	0.00232772
LABE_00003307-RA	USP12	223.253	0.419623	0.12615	3.32639	0.000879788	0.0187101
LABE_00063869-RA	ERH	301.747	0.419549	0.141011	2.9753	0.00292702	0.0353756
LABE_00043848-RA	UNKNOWN	176.043	0.41895	0.11791	3.55313	0.000380677	0.0114768
LABE_00018683-RA	ZNF277	169.075	0.417916	0.108719	3.844	0.000121047	0.00675896
LABE_00070217-RA	PEX13	118.883	0.417638	0.13714	3.04534	0.00232418	0.0311493
LABE_00013512-RA	FERRITIN%2C HEAVY SUBUNIT	22196.8	0.416948	0.126744	3.28969	0.00100299	0.0202084
LABE_00029271-RA	MARS2	98.4423	0.416867	0.152369	2.73591	0.0062208	0.0537225
LABE_00062829-RA	PGM2L1	89.488	0.416278	0.150755	2.76128	0.00575747	0.0513049
LABE_00021705-RA	SRC-2	3505.8	0.416067	0.111303	3.73816	0.000185371	0.00811654
LABE_00003095-RA	WDR83OS	309.824	0.416042	0.121701	3.41857	0.000629518	0.0153865
LABE_00019003-RA	EEF1D	513.423	0.415948	0.160816	2.58649	0.00969597	0.0698484
LABE_00033296-RA	LCMT1	135.271	0.41572	0.148107	2.80688	0.00500235	0.047438
LABE_00010308-RA	RPP14	70.6149	0.415243	0.162231	2.55958	0.0104798	0.0733157
LABE_00044371-RA	RCBTB1	160.007	0.414653	0.145168	2.85638	0.00428507	0.0435529
LABE_00060851-RA	CCNG2	1253.73	0.414643	0.161284	2.57089	0.0101438	0.0719883
LABE_00042175-RA	SFPQ	1294.31	0.414249	0.161219	2.56949	0.0101849	0.0720923
LABE_00007441-RA	GPS2	298.394	0.414052	0.0986452	4.19738	2.70019e-05	0.00385082
LABE_00081146-RA	TOMM20	554.63	0.413586	0.139596	2.96274	0.00304914	0.0360544
LABE_00002693-RA	SLC10A3	195.32	0.413433	0.147109	2.81038	0.00494827	0.047121
LABE_00002501-RA	UNKNOWN	333.047	0.413207	0.139113	2.97029	0.00297518	0.0356587
LABE_00036228-RA	BLVRB	1018.75	0.412361	0.125235	3.2927	0.000992305	0.0200719
LABE_00053797-RA	MPV17L	742.556	0.411705	0.14453	2.84857	0.00439161	0.0440255
LABE_00020839-RA	DXO	171.002	0.411614	0.118922	3.46122	0.000537739	0.0142103
LABE_00012332-RA	PRDX6	7768.23	0.411527	0.155801	2.64137	0.00825721	0.0634939
LABE_00028491-RA	TOB1	845.371	0.411364	0.134866	3.05016	0.00228717	0.030842
LABE_00043224-RA	IGBP1	256.342	0.410494	0.124106	3.30761	0.000940942	0.0193961
LABE_00057486-RA	TMEM14A	767.883	0.410122	0.160654	2.55283	0.0106851	0.0740384
LABE_00074804-RA	NDUFA2	82.812	0.410024	0.15075	2.71989	0.00653035	0.0554715
LABE_00020138-RA	BLZF1	50.1776	0.409672	0.168151	2.43634	0.0148368	0.0903391
LABE_00056211-RA	UNC50	299.682	0.408558	0.119595	3.41619	0.000635044	0.0154973
LABE_00043453-RA	LYAR	184.309	0.408225	0.169177	2.413	0.0158217	0.093829
LABE_00009901-RA	PLAA	462.864	0.407743	0.133254	3.05989	0.00221417	0.0303668
LABE_00047436-RA	MUTYH	236.128	0.407474	0.171236	2.3796	0.0173312	0.0990886
LABE_00053977-RA	DAD1	1272.07	0.407352	0.134055	3.0387	0.002376	0.0314924
LABE_00072113-RA	MTIF2	101.831	0.407144	0.169077	2.40804	0.0160384	0.0947018
LABE_00032726-RA	DSTYK	153.66	0.407141	0.119293	3.41294	0.00064266	0.0155547
LABE_00008370-RA	MED7	150.266	0.406789	0.13226	3.07567	0.00210031	0.0294791
LABE_00077922-RA	PET117	70.986	0.406686	0.153168	2.65517	0.00792693	0.0619992
LABE_00060122-RA	SMARCA4	999.478	0.40656	0.161953	2.51035	0.0120611	0.0792403
LABE_00055116-RA	STX12	1108.25	0.406184	0.0733335	5.53886	3.04439e-08	0.000156261
LABE_00025647-RA	NGLY1	156.257	0.40575	0.145572	2.78729	0.00531516	0.0492335
LABE_00026587-RA	MLYCD	228.422	0.405717	0.115814	3.50317	0.000459756	0.012957
LABE_00021059-RA	SNRNP27	217.455	0.405545	0.129034	3.14292	0.00167269	0.026439
LABE_00046957-RA	GATC	165.607	0.405446	0.13272	3.05489	0.00225141	0.0305942
LABE_00064398-RA	SLC48A1B	114.137	0.404883	0.169371	2.3905	0.0168253	0.097417
LABE_00030946-RA	LAMTOR3	791.639	0.404836	0.111812	3.62068	0.000293829	0.0100043
LABE_00011854-RA	ASB7	44.9268	0.404816	0.164653	2.45861	0.0139478	0.0868289
LABE_00021373-RA	CDHR5	6279.99	0.404705	0.14368	2.81671	0.00485191	0.0466814
LABE_00043742-RA	CBX3	719.64	0.404625	0.161973	2.49811	0.0124859	0.0811226
LABE_00059538-RA	HNRNPA0	3943.58	0.404169	0.154056	2.62352	0.00870276	0.0655555
LABE_00021119-RA	GUCD1	95.9774	0.40393	0.157199	2.56955	0.010183	0.0720923
LABE_00059044-RA	RNF4	203.338	0.403921	0.139046	2.90494	0.00367323	0.0401595
LABE_00013764-RA	TMUB2	526.543	0.40388	0.0780532	5.17443	2.28613e-07	0.000579759
LABE_00063051-RA	NAA10	509.304	0.403085	0.147679	2.72947	0.00634367	0.0543353
LABE_00009106-RA	NPC2	4680.54	0.402872	0.127741	3.15381	0.00161155	0.0259826
LABE_00074414-RA	UNKNOWN	76.0384	0.402693	0.160019	2.51653	0.0118516	0.0783657
LABE_00012095-RA	KLHL7	209.8	0.402271	0.140557	2.86198	0.00421009	0.0431537
LABE_00017178-RA	TFEB	6160.59	0.402237	0.165636	2.42844	0.015164	0.0915954
LABE_00000302-RA	STYX-B	178.343	0.402062	0.125255	3.20994	0.00132764	0.0236407
LABE_00037287-RA	SNRPD2	361.275	0.401997	0.142983	2.8115	0.00493111	0.0470864
LABE_00016461-RA	CUL3	395.94	0.401989	0.134959	2.9786	0.00289566	0.035178
LABE_00027950-RA	STOM	2823.25	0.401374	0.13681	2.9338	0.00334835	0.0381919
LABE_00039789-RA	PDHA1	211.436	0.40134	0.141126	2.84383	0.00445744	0.0444251
LABE_00005926-RA	CMTR2	95.4158	0.400892	0.130467	3.07274	0.002121	0.0296865
LABE_00005898-RA	CNEP1R1	138.137	0.400622	0.148311	2.70123	0.0069083	0.0571682
LABE_00026769-RA	CBR1	806.867	0.40059	0.162184	2.46998	0.0135122	0.0850457
LABE_00027026-RA	METTL16	120.586	0.400508	0.161004	2.48757	0.0128619	0.0828318
LABE_00007914-RA	AGTRAP	134.157	0.399533	0.164693	2.42592	0.0152695	0.0919052
LABE_00045903-RA	SENP3	95.4673	0.399494	0.153453	2.60337	0.00923125	0.0679795
LABE_00038056-RA	TMEM106B	2816.56	0.398537	0.126681	3.146	0.00165521	0.026323
LABE_00027079-RA	COMMD5	459.221	0.398267	0.126281	3.15382	0.00161148	0.0259826
LABE_00006759-RA	ATP6V1D	1163.48	0.398034	0.126451	3.14773	0.00164543	0.0262285
LABE_00039301-RA	PLEKHA3	522.809	0.397516	0.13819	2.8766	0.00401988	0.0421454
LABE_00053065-RA	BUD13	197.717	0.397259	0.142854	2.78088	0.00542111	0.049585
LABE_00093879-RA	SPINT2	844.161	0.396207	0.113117	3.50262	0.0004607	0.012957
LABE_00037171-RA	MS4A8	2581.54	0.395593	0.10708	3.69436	0.000220439	0.00885681
LABE_00065736-RA	COX5A	2449.39	0.394885	0.105959	3.72677	0.000193948	0.00826129
LABE_00061323-RA	SNAPC2	75.4271	0.394493	0.142254	2.77315	0.00555162	0.0502781
LABE_00001080-RA	HERC2	801.322	0.393622	0.117758	3.34264	0.000829867	0.0179726
LABE_00044881-RA	VAMP8	2395.58	0.392743	0.0983307	3.99411	6.4939e-05	0.00508879
LABE_00040177-RA	THA2	414.459	0.392612	0.130453	3.0096	0.00261592	0.0332151
LABE_00001581-RA	CTNNB1	2743.9	0.392517	0.111562	3.51837	0.000434211	0.0124857
LABE_00026076-RA	BATF	2772.31	0.392081	0.146288	2.68021	0.00735771	0.0594074
LABE_00023319-RA	LIN37	274.767	0.391962	0.139587	2.80802	0.00498477	0.0473411
LABE_00037945-RA	DPP4	10943.2	0.391859	0.0968084	4.04778	5.17061e-05	0.00466369
LABE_00010176-RA	BCL2L14	631.741	0.391814	0.126056	3.10827	0.00188189	0.0280077
LABE_00006933-RA	EMC7	1165.47	0.391175	0.107153	3.65061	0.000261619	0.00957452
LABE_00013431-RA	POLR2L	269.483	0.391048	0.153636	2.5453	0.0109185	0.0749347
LABE_00057310-RA	PGAM5	448.709	0.390917	0.13377	2.92231	0.00347445	0.0388952
LABE_00002251-RA	NUCLEOSIDE DIPHOSPHATE KINASE A2	9100.24	0.390444	0.141087	2.76739	0.00565073	0.050817
LABE_00026096-RA	ATRAID	335.736	0.390207	0.112057	3.48223	0.000497257	0.013576
LABE_00026912-RA	UNKNOWN	107.331	0.389659	0.146307	2.6633	0.0077378	0.0611724
LABE_00011534-RA	CHID1	197.512	0.389566	0.128251	3.03752	0.0023853	0.0315749
LABE_00011298-RA	IRF2BP1	248.956	0.38908	0.110135	3.53276	0.000411238	0.0120444
LABE_00038575-RA	HTRA2	208.388	0.38892	0.128417	3.02858	0.00245705	0.0321516
LABE_00026287-RA	FAM32A	237.353	0.388754	0.137502	2.82726	0.0046948	0.045682
LABE_00045214-RA	ZNF609	371.973	0.388487	0.122779	3.16412	0.00155555	0.0256316
LABE_00045559-RA	ALDH3A2	216.595	0.388276	0.160713	2.41596	0.0156937	0.0935544
LABE_00066417-RA	MUC13	11398.3	0.387744	0.158719	2.44296	0.0145672	0.0893042
LABE_00008754-RA	NFKBIL1	91.8406	0.387743	0.155314	2.4965	0.0125425	0.0814647
LABE_00044902-RA	CWC27	149.373	0.387727	0.130474	2.97168	0.00296175	0.035618
LABE_00054459-RA	TBC1D15	710.379	0.387325	0.0993751	3.89761	9.71481e-05	0.00615601
LABE_00047739-RA	KANSL2	542.042	0.387195	0.0775634	4.99198	5.97636e-07	0.00085864
LABE_00038854-RA	C1GALT1C1	281.594	0.386446	0.134499	2.87323	0.004063	0.0423654
LABE_00023560-RA	NUBP2	226.875	0.38619	0.132755	2.90905	0.00362529	0.0398652
LABE_00005020-RA	NDUFA7	251.304	0.38603	0.128603	3.00173	0.00268448	0.0337302
LABE_00023559-RA	ATP6V0C	11576.7	0.385967	0.124012	3.11233	0.00185614	0.0279593
LABE_00014509-RA	SLC15A4	1126.99	0.385939	0.122196	3.15837	0.00158656	0.0258735
LABE_00000365-RA	SPPL2A	4392.82	0.385815	0.117139	3.29365	0.000988958	0.0200719
LABE_00053170-RA	NDUFB4	443.431	0.385467	0.122135	3.15607	0.0015991	0.0259826
LABE_00042996-RA	LUC7L2	294.864	0.385291	0.133362	2.88906	0.00386392	0.0412748
LABE_00015116-RA	ATP6V1A	728.37	0.384931	0.123881	3.10726	0.00188829	0.0280077
LABE_00022833-RA	SLC2A13	434.652	0.384796	0.15764	2.44098	0.0146474	0.0897152
LABE_00039076-RA	GTF2E2	238.269	0.384771	0.113284	3.39652	0.00068248	0.0161057
LABE_00041497-RA	MFSD11	2327.4	0.384765	0.157925	2.43638	0.0148352	0.0903391
LABE_00022002-RA	UNKNOWN	260.157	0.384442	0.13691	2.80799	0.00498521	0.0473411
LABE_00045491-RA	ARID1A	467.687	0.383911	0.132782	2.89128	0.00383671	0.0410781
LABE_00034392-RA	KIAA0391	556.259	0.383609	0.131332	2.9209	0.00349019	0.0390289
LABE_00033278-RA	MLST8	231.695	0.383041	0.133161	2.87653	0.00402075	0.0421454
LABE_00020922-RA	MSRB1	282.392	0.382971	0.138052	2.77411	0.00553534	0.0501748
LABE_00020649-RA	MRPL28	142.845	0.382582	0.138165	2.76902	0.00562248	0.0507184
LABE_00047268-RA	TFIP11	190.556	0.382169	0.143182	2.66912	0.00760511	0.0604961
LABE_00009698-RA	FAM109A	156.778	0.382067	0.137117	2.78643	0.00532929	0.049266
LABE_00044477-RA	CDKN2B	1703.5	0.381768	0.151739	2.51596	0.0118709	0.0784429
LABE_00013709-RA	HEXIM	256.171	0.380898	0.155901	2.4432	0.0145576	0.089272
LABE_00000713-RA	TMEM59	1734.93	0.380458	0.121008	3.14406	0.0016662	0.0263753
LABE_00028995-RA	PIK3C3	388.169	0.380057	0.113096	3.3605	0.000778026	0.0174285
LABE_00059031-RA	TBC1D9B	949.802	0.378887	0.159137	2.38089	0.0172711	0.0989621
LABE_00040395-RA	MFSD8	616.551	0.378743	0.155728	2.43208	0.0150124	0.090974
LABE_00034101-RA	HPS6	144.669	0.378679	0.136377	2.7767	0.00549142	0.0500567
LABE_00035314-RA	FLOT2	291.597	0.378266	0.115529	3.27422	0.00105955	0.0208767
LABE_00036100-RA	NDUFS4	434.686	0.377943	0.109985	3.43632	0.000589677	0.0148986
LABE_00053690-RA	RABEP2	192.411	0.377711	0.131172	2.8795	0.00398309	0.0420296
LABE_00035149-RA	PHTF2	1401.47	0.377216	0.135388	2.78618	0.0053333	0.049279
LABE_00014859-RA	RAB17	275.455	0.377187	0.138912	2.71529	0.00662173	0.0558779
LABE_00059711-RA	ADRM1B	595.645	0.377034	0.0933746	4.03786	5.39414e-05	0.00468306
LABE_00056296-RA	SGSH	462.601	0.377013	0.131281	2.87181	0.00408134	0.0425111
LABE_00019342-RA	ALG11	120.98	0.376421	0.145907	2.57986	0.0098839	0.0708048
LABE_00039880-RA	PINK1	750.268	0.376203	0.132896	2.8308	0.0046432	0.0453951
LABE_00039349-RA	CD2BP2	333.234	0.375551	0.149881	2.50567	0.0122221	0.0798636
LABE_00053938-RA	FBXW7	269.897	0.374696	0.100017	3.74633	0.000179443	0.0079571
LABE_00062511-RA	SSSCA1	183.218	0.374483	0.138881	2.69642	0.00700882	0.0576977
LABE_00014256-RA	RAB32	1170.59	0.374411	0.132603	2.82355	0.00474945	0.0460609
LABE_00045237-RA	COMMD9	227.55	0.374171	0.131949	2.83573	0.00457211	0.045
LABE_00079674-RA	NDUFA11	135.652	0.373649	0.12369	3.02086	0.00252055	0.0325468
LABE_00062694-RA	DOPEY2	1300.88	0.37356	0.127264	2.93531	0.00333219	0.0381487
LABE_00070226-RA	CD276	1100.02	0.373539	0.122723	3.04376	0.00233641	0.0312235
LABE_00009231-RA	RRAGA	1020.51	0.373503	0.107403	3.47759	0.000505947	0.0137039
LABE_00011188-RA	COX6A	899.634	0.373489	0.134273	2.78157	0.00540975	0.0495665
LABE_00003978-RA	SI	419.952	0.372763	0.121142	3.07707	0.00209048	0.0294791
LABE_00011204-RA	ANAPC5	120.188	0.372321	0.140973	2.64109	0.00826404	0.0634989
LABE_00044474-RA	TOPORS	169.712	0.372202	0.153929	2.41801	0.0156055	0.0932199
LABE_00012451-RA	SLC5A9	716.914	0.372138	0.136774	2.72082	0.00651195	0.0554069
LABE_00027073-RA	SMAD5	411.459	0.372137	0.114823	3.24097	0.00119122	0.0224007
LABE_00076292-RA	HSF1	159.307	0.372131	0.12503	2.97634	0.00291713	0.0353604
LABE_00069864-RA	NAA20	253.951	0.372011	0.104243	3.56868	0.000358785	0.0112365
LABE_00049746-RA	WIPI2	633.708	0.371532	0.113693	3.26786	0.00108364	0.0210312
LABE_00067093-RA	MEPCE	195.984	0.371285	0.13795	2.69145	0.00711431	0.0581696
LABE_00039285-RA	ZC3H15	549.434	0.37119	0.153799	2.41348	0.0158011	0.0938179
LABE_00058639-RA	MED10	151.954	0.370871	0.136685	2.71332	0.00666136	0.0560147
LABE_00024745-RA	CDH23	2408.67	0.370867	0.139914	2.65067	0.00803317	0.0625442
LABE_00022836-RA	LRRK2	880.271	0.370653	0.156113	2.37427	0.0175838	0.0999963
LABE_00052772-RA	ATP5G2	2646.33	0.370554	0.123401	3.00285	0.00267464	0.0336684
LABE_00015015-RA	ZMAT2	555.029	0.369915	0.0918519	4.0273	5.64211e-05	0.00480656
LABE_00042560-RA	PPP1R13B	253.034	0.369895	0.127262	2.90656	0.00365426	0.040035
LABE_00048106-RA	SLC44A2	341.556	0.369389	0.149108	2.47732	0.0132373	0.0842191
LABE_00046040-RA	CYLD	460.02	0.368821	0.13193	2.79557	0.00518081	0.0484147
LABE_00032696-RA	IRF6	780.983	0.367341	0.113573	3.2344	0.00121899	0.022619
LABE_00039338-RA	COX6A	2063.25	0.365926	0.111526	3.2811	0.00103404	0.0205318
LABE_00068161-RA	TPCN1	2899.78	0.365909	0.13554	2.69964	0.00694155	0.0573304
LABE_00058274-RA	MRPL2	464.508	0.365357	0.116653	3.13199	0.00173626	0.0268832
LABE_00064668-RA	LRRC19	1003.19	0.36529	0.129885	2.81241	0.00491716	0.0469989
LABE_00001880-RA	PAN2	295.037	0.365209	0.144084	2.53469	0.0112546	0.0759346
LABE_00043216-RA	FBXO38	248.625	0.365007	0.143047	2.55166	0.010721	0.0742017
LABE_00061930-RA	MGEA5	1648.99	0.364699	0.142273	2.56337	0.0103662	0.0728118
LABE_00004112-RA	TYPE III ENDOSOME MEMBRANE PROTEIN TEMP	11343.5	0.364454	0.124798	2.92034	0.00349645	0.0390555
LABE_00042405-RA	METTL14	222.467	0.364357	0.140003	2.6025	0.00925474	0.0680548
LABE_00075918-RA	SNX8	1250.79	0.36424	0.129696	2.80842	0.00497855	0.0473216
LABE_00003289-RA	SPATA13	946.549	0.364208	0.131825	2.76281	0.00573054	0.0511537
LABE_00028682-RA	KIFC3	887.874	0.363676	0.141401	2.57195	0.0101127	0.0718673
LABE_00045860-RA	PRDM10	256.603	0.362664	0.141081	2.5706	0.0101522	0.0720005
LABE_00012000-RA	PLA2G7	451.548	0.362322	0.150667	2.40479	0.0161817	0.0952213
LABE_00036949-RA	ZFYVE1	331.556	0.360744	0.144991	2.48804	0.012845	0.0827486
LABE_00019899-RA	NUDT22	248.373	0.36047	0.13301	2.71009	0.00672655	0.0563432
LABE_00032022-RA	LAMTOR1	2078.24	0.360142	0.106268	3.389	0.000701486	0.0164221
LABE_00019602-RA	WBSCR27	222.853	0.35952	0.126129	2.85042	0.00436611	0.0438534
LABE_00003265-RA	ARMC1	431.654	0.35921	0.123057	2.91905	0.00351097	0.039133
LABE_00003926-RA	UQCRH	773.236	0.358918	0.122216	2.93676	0.00331659	0.0380928
LABE_00015399-RA	UNKNOWN	1209.46	0.358368	0.121373	2.95262	0.00315092	0.0368056
LABE_00056362-RA	LAS1L	94.2198	0.358294	0.146738	2.44172	0.0146176	0.0895595
LABE_00002872-RA	UNKNOWN	165.905	0.358046	0.101404	3.53088	0.000414175	0.0120655
LABE_00028740-RA	DPM3	83.185	0.357875	0.130672	2.73873	0.00616761	0.0535134
LABE_00012098-RA	SMARCC1	321.36	0.357671	0.102247	3.49809	0.000468599	0.0131074
LABE_00006494-RA	SLC5A6	277.511	0.357016	0.148085	2.41089	0.0159136	0.0941835
LABE_00003284-RA	YTHDF2	665.045	0.356728	0.106513	3.34916	0.000810569	0.0177418
LABE_00031108-RA	EPCAM	4790.5	0.356469	0.121322	2.93819	0.00330134	0.0380145
LABE_00026582-RA	HSBP1	544.135	0.356307	0.117159	3.04122	0.00235625	0.0313317
LABE_00010671-RA	EIF4EBP2	1275.69	0.356097	0.131596	2.70598	0.00681025	0.0567736
LABE_00050357-RA	KIN	173.426	0.35595	0.117164	3.03805	0.00238116	0.0315404
LABE_00052215-RA	POLR2E	265.536	0.355846	0.115563	3.07923	0.00207535	0.0294159
LABE_00028642-RA	ATP6V0D1	3321.35	0.355669	0.136637	2.60303	0.00924048	0.0680175
LABE_00014421-RA	SF3A1	724.759	0.355417	0.136705	2.59989	0.00932532	0.0683779
LABE_00037693-RA	GET4	566.319	0.35496	0.0977963	3.62959	0.000283876	0.00986469
LABE_00005612-RA	ATHL1	1146.89	0.353877	0.125352	2.82307	0.00475656	0.0461018
LABE_00003969-RA	SEPT15	635.03	0.353595	0.147742	2.39333	0.0166962	0.0968836
LABE_00067085-RA	COX8B	2657.79	0.353458	0.142934	2.47287	0.0134032	0.0847887
LABE_00041241-RA	RAB7A	3695.88	0.353267	0.119787	2.94913	0.00318669	0.0370723
LABE_00061811-RA	HSF2	158.129	0.353233	0.146714	2.40763	0.0160565	0.0947018
LABE_00058684-RA	CDC5L	633.203	0.353071	0.145321	2.4296	0.0151156	0.0913564
LABE_00050358-RA	ATP5C1	2427.9	0.353027	0.102365	3.4487	0.000563295	0.0145472
LABE_00012219-RA	AZIN1	3880.76	0.352933	0.125498	2.81226	0.00491942	0.0469989
LABE_00054189-RA	UAP1	4146.2	0.352584	0.138741	2.54131	0.0110437	0.0753537
LABE_00013304-RA	ALDH6A1	1078.49	0.352336	0.121549	2.89872	0.00374695	0.0405544
LABE_00056671-RA	DAB2	13199.4	0.352094	0.134848	2.61104	0.00902672	0.067095
LABE_00045838-RA	NAPA	821.886	0.35125	0.108147	3.24789	0.00116264	0.0220566
LABE_00044718-RA	MRPL24	198.043	0.351237	0.127602	2.7526	0.00591249	0.0521338
LABE_00034386-RA	CALM1	5230.78	0.350665	0.105929	3.31037	0.000931737	0.0193361
LABE_00011806-RA	WASH1	349.768	0.350507	0.134252	2.61081	0.00903271	0.067095
LABE_00063539-RA	TMEM9B	1164.69	0.350417	0.11988	2.92307	0.00346596	0.0388449
LABE_00019008-RA	TRIM25	177.368	0.34971	0.113706	3.07556	0.00210105	0.0294791
LABE_00034390-RA	PPP2R3C	915.174	0.349707	0.137597	2.54154	0.0110367	0.0753305
LABE_00053772-RA	BTAF1	338.969	0.348152	0.129914	2.67987	0.0073651	0.0594074
LABE_00017542-RA	TRAPPC2	182.271	0.348049	0.0931084	3.73811	0.00018541	0.00811654
LABE_00027056-RA	CPD	1446.18	0.347459	0.140778	2.46814	0.0135817	0.0852742
LABE_00063009-RA	ING3	499.375	0.347171	0.0974713	3.56177	0.000368357	0.0113108
LABE_00019647-RA	GOSR1	168.437	0.346836	0.10867	3.19166	0.0014146	0.0246128
LABE_00033048-RA	C1ORF159	244.09	0.346825	0.138389	2.50616	0.0122051	0.0798035
LABE_00027531-RA	FAT4	10519.6	0.346507	0.142524	2.43123	0.0150478	0.091108
LABE_00024572-RA	PRELID3B	733.91	0.346197	0.11959	2.89486	0.00379328	0.0408389
LABE_00047615-RA	CCDC94	364.405	0.346175	0.130329	2.65617	0.00790349	0.0619205
LABE_00054665-RA	ZC3HAV1	554.758	0.345556	0.128564	2.68781	0.00719222	0.0585501
LABE_00039499-RA	NDUFB8	587.812	0.345237	0.129514	2.66563	0.00768449	0.0608681
LABE_00037228-RA	TBRG1	227.891	0.344059	0.13276	2.5916	0.00955321	0.0692085
LABE_00022307-RA	ATP6V1G1	2403.61	0.343972	0.131272	2.62031	0.00878509	0.0659476
LABE_00008670-RA	RAB14	254.244	0.343864	0.127705	2.69264	0.00708896	0.058078
LABE_00038190-RA	HMGCL	719.988	0.343713	0.142973	2.40405	0.0162148	0.0952246
LABE_00016563-RA	FZR1	304.468	0.343388	0.131706	2.60724	0.00912744	0.0675543
LABE_00059361-RA	UBN2	147.749	0.343273	0.114841	2.98912	0.00279779	0.0345912
LABE_00037521-RA	CLRN3	1144.49	0.343253	0.130617	2.62794	0.00859046	0.065224
LABE_00057951-RA	EIF3K	675.079	0.342791	0.134822	2.54254	0.0110048	0.0752383
LABE_00019544-RA	TXNDC15	349.345	0.342446	0.115082	2.97567	0.00292346	0.0353692
LABE_00031183-RA	ZGC	419.182	0.342418	0.137215	2.49549	0.0125783	0.0816457
LABE_00038213-RA	TMEM50A	70.6243	0.342385	0.139554	2.45342	0.0141503	0.0874799
LABE_00046782-RA	TCK1	14324.4	0.342318	0.127665	2.68137	0.00733211	0.059266
LABE_00009545-RA	CCDC22	929.818	0.342162	0.0900802	3.79841	0.000145626	0.00722184
LABE_00040346-RA	ABCA1	5018.55	0.341912	0.140561	2.43248	0.0149957	0.0908994
LABE_00018974-RA	ATP6V1H	1753.04	0.341885	0.113761	3.0053	0.0026532	0.0334633
LABE_00047538-RA	EXOSC8	162.84	0.341781	0.133558	2.55904	0.0104961	0.0733319
LABE_00008032-RA	BLOC1S1	589.423	0.34035	0.109624	3.10471	0.00190469	0.0280726
LABE_00010053-RA	TMEM230	164.893	0.340129	0.121814	2.7922	0.00523504	0.048722
LABE_00005685-RA	WDR61	308.408	0.340082	0.139174	2.44358	0.0145423	0.0892045
LABE_00075441-RA	KPNA5	287.287	0.340055	0.103553	3.28389	0.00102385	0.0204083
LABE_00037853-RA	MYO6	8073.19	0.340047	0.126396	2.69032	0.00713834	0.0582964
LABE_00008013-RA	SMARCD1	456.37	0.339822	0.140093	2.42569	0.0152794	0.0919052
LABE_00019277-RA	CCDC93	623.614	0.339708	0.134067	2.53387	0.011281	0.0760375
LABE_00042582-RA	SNX9	5330.35	0.339698	0.112251	3.02622	0.00247628	0.0323002
LABE_00036166-RA	MRPL40	132.188	0.339623	0.135472	2.50695	0.0121776	0.079671
LABE_00009548-RA	NDUFB11	414.914	0.338506	0.112532	3.00808	0.00262905	0.0333373
LABE_00046127-RA	MAPKAP1	297.798	0.338188	0.092762	3.64576	0.000266606	0.00968592
LABE_00024014-RA	PIKFYVE	1746.95	0.338174	0.116455	2.9039	0.00368545	0.0401837
LABE_00001109-RA	ZBTB11	210.929	0.337764	0.141057	2.39452	0.016642	0.0967406
LABE_00002079-RA	SULT1C1	2112.36	0.3367	0.11551	2.91489	0.00355815	0.0393814
LABE_00034748-RA	MPP1	4787.67	0.336547	0.113436	2.96685	0.00300868	0.0358189
LABE_00045928-RA	ECSIT	145.383	0.336306	0.140335	2.39646	0.0165544	0.0964469
LABE_00027957-RA	TPTE2	3485.67	0.336142	0.127272	2.64114	0.00826286	0.0634989
LABE_00011299-RA	UNKNOWN	219.566	0.33597	0.104453	3.21646	0.00129782	0.0233234
LABE_00068714-RA	ZGC	128.187	0.335795	0.130988	2.56356	0.0103604	0.0728118
LABE_00024113-RA	UNKNOWN	361.904	0.335088	0.109981	3.04679	0.00231301	0.0310585
LABE_00026455-RA	COLLAGEN ALPHA-2(IV) CHAIN	109.954	0.334713	0.138496	2.41677	0.0156587	0.093429
LABE_00012938-RA	ABHD17A	482.538	0.334589	0.0936393	3.57317	0.000352688	0.0111141
LABE_00050548-RA	TM7SF3	1113.18	0.334526	0.129777	2.57771	0.00994581	0.0710499
LABE_00044473-RA	NDUFB6	302.245	0.334309	0.112152	2.98085	0.00287449	0.0350036
LABE_00047410-RA	PSTK	166.84	0.334261	0.117682	2.84037	0.00450611	0.0445426
LABE_00021265-RA	SMAP	141.046	0.333882	0.107365	3.10978	0.00187224	0.028005
LABE_00045246-RA	NEDD1	261.333	0.3337	0.103176	3.23426	0.00121958	0.022619
LABE_00024765-RA	COX5B	1087.3	0.333569	0.139755	2.38682	0.0169949	0.0979351
LABE_00004314-RA	KLHDC10	198.918	0.33281	0.134481	2.47477	0.0133323	0.0846638
LABE_00040005-RA	NCOA4	1758.93	0.332679	0.117514	2.83097	0.00464071	0.0453951
LABE_00000772-RA	HIAT1	741.278	0.332289	0.126908	2.61834	0.00883582	0.0662074
LABE_00026968-RA	EGLN2	1351.27	0.331781	0.128731	2.57733	0.00995677	0.0710787
[truncated: 22,391 more rows]

## Sheet: Sap vs Cont
ID	gene Name	baseMean	log2FoldChange	lfcSE	stat	pvalue	padj
LABE_00062234-RA	AATK	59.2451	-0.605222	0.185126	-3.26924	0.00107836	0.0392109
LABE_00070641-RA	ABCC9	67.3986	-0.892248	0.199347	-4.47585	7.61097e-06	0.00244537
LABE_00016932-RA	ABI2	44.4531	-0.513988	0.174659	-2.94282	0.0032524	0.0729333
LABE_00049525-RA	ABI3BP	1244.21	-0.672843	0.23041	-2.9202	0.00349809	0.0758397
LABE_00007503-RA	ACADVL	2633.68	0.30815	0.10189	3.02434	0.00249177	0.0624036
LABE_00065213-RA	ACLY	3000.77	0.262269	0.0863505	3.03727	0.00238734	0.0610445
LABE_00010600-RA	ACSL5	1461.68	-0.904027	0.32647	-2.7691	0.00562111	0.0995689
LABE_00043150-RA	ADAM19	77.5659	-1.13641	0.255606	-4.44595	8.75062e-06	0.00263851
LABE_00017456-RA	ADAM23	21.8762	-0.675192	0.233466	-2.89204	0.00382754	0.0798337
LABE_00034006-RA	ADAM8	392.653	-1.01334	0.240422	-4.21486	2.49936e-05	0.00494797
LABE_00060647-RA	ADAMTS1	85.2561	-1.11762	0.215677	-5.18189	2.19645e-07	0.000358735
LABE_00040116-RA	ADAMTS15	129.193	-0.776616	0.22956	-3.38306	0.00071682	0.0313593
LABE_00011846-RA	ADAMTS17	38.3353	-0.578333	0.198017	-2.92062	0.00349336	0.0758397
LABE_00039690-RA	ADAMTS20	149.486	-0.691681	0.211126	-3.27615	0.00105234	0.0386958
LABE_00060642-RA	ADAMTS5	115.412	-0.487733	0.134001	-3.63977	0.000272883	0.0170063
LABE_00023753-RA	ADAMTS7	25.2294	-0.761531	0.22766	-3.34504	0.000822722	0.0332464
LABE_00028669-RA	ADAMTSL5	110.189	-0.421997	0.133379	-3.16389	0.00155675	0.0482322
LABE_00034522-RA	ADCY2	44.6409	-0.728118	0.231608	-3.14375	0.00166795	0.050604
LABE_00063858-RA	ADCY8	54.3299	0.919037	0.314911	2.9184	0.00351832	0.0760558
LABE_00034222-RA	ADD1	1789.2	-0.284664	0.0699095	-4.0719	4.6632e-05	0.00688618
LABE_00010849-RA	ADD3	391.465	-0.423766	0.146261	-2.89733	0.00376349	0.079201
LABE_00051893-RA	ADGRF5	85.8366	-0.899691	0.295803	-3.04152	0.00235384	0.0609417
LABE_00008944-RA	ADGRG2	58.7419	-0.741177	0.252636	-2.93378	0.00334861	0.0742414
LABE_00051447-RA	ADGRL2	121.711	-0.961662	0.171535	-5.60622	2.0679e-08	9.16616e-05
LABE_00049472-RA	ADRB1	10.1712	0.804202	0.283335	2.83834	0.00453488	0.087652
LABE_00019692-RA	ADRB2	35.51	-0.872743	0.305213	-2.85945	0.00424374	0.084173
LABE_00008342-RA	ADRB2	23.264	-0.965316	0.292542	-3.29976	0.000967691	0.0368268
LABE_00035564-RA	AFAP1	109.063	-0.59867	0.127819	-4.68372	2.81719e-06	0.00151394
LABE_00044339-RA	AFF3	365.598	0.513757	0.169177	3.0368	0.00239103	0.0610445
LABE_00046569-RA	AGAP3	52.9515	-0.501036	0.16028	-3.12601	0.00177193	0.0521815
LABE_00050725-RA	AGL	417.791	-0.433331	0.143765	-3.01416	0.00257689	0.0636879
LABE_00054556-RA	AGMO	399.897	-0.757243	0.214422	-3.53156	0.000413116	0.0224284
LABE_00030617-RA	AGPAT3	1910.84	-0.471231	0.122441	-3.84862	0.000118784	0.0114962
LABE_00006744-RA	AIDA	67.2584	-0.407548	0.139123	-2.92942	0.00339594	0.0746155
LABE_00073413-RA	AIG1	26.7786	1.18124	0.318803	3.70524	0.000211189	0.0152116
LABE_00067686-RA	AIG1	66.3428	-0.852024	0.252972	-3.36806	0.000756998	0.032253
LABE_00014224-RA	AKAP12	311.872	-0.862499	0.17826	-4.83845	1.30859e-06	0.00094989
LABE_00006846-RA	AKIRIN2	438.501	0.239455	0.0852761	2.808	0.00498509	0.0927853
LABE_00005985-RA	ALDH1A2	1938.34	-0.455265	0.140045	-3.25085	0.00115059	0.0407784
LABE_00001257-RA	ALDH9A1	1012.2	-0.788315	0.170379	-4.62683	3.71307e-06	0.00169238
LABE_00047570-RA	ALK	11.0446	-0.858631	0.303861	-2.82573	0.00471728	0.0897611
LABE_00035125-RA	ALKALINE PHOSPHATASE	102.583	-0.941642	0.267413	-3.52131	0.000429425	0.0228084
LABE_00074771-RA	ALLC	55.2487	-0.662985	0.233027	-2.8451	0.00443979	0.0863249
LABE_00084294-RA	ALX3	157.038	-1.15034	0.278436	-4.13143	3.60511e-05	0.0061602
LABE_00040893-RA	AMDHD1	3.66786	-0.826125	0.285013	-2.89855	0.00374894	0.0790103
LABE_00004140-RA	ANGPTL1	259.975	-0.630219	0.195945	-3.2163	0.00129855	0.0441845
LABE_00030157-RA	ANGPTL1	33.6958	-0.953175	0.284372	-3.35186	0.000802696	0.0328853
LABE_00060234-RA	ANGPTL2	76.3808	-0.618477	0.193201	-3.2012	0.00136855	0.0455649
LABE_00014489-RA	ANGPTL2	36.6471	-0.763585	0.270798	-2.81976	0.00480601	0.0906971
LABE_00026667-RA	ANK3	73.1033	-0.63355	0.167066	-3.79221	0.000149314	0.0126551
LABE_00011961-RA	ANKEF1	79.6311	-0.556433	0.178281	-3.12109	0.0018018	0.0521815
LABE_00049668-RA	ANO1	96.7974	-0.747735	0.226522	-3.30093	0.000963639	0.0367439
LABE_00065786-RA	ANOS1	35.896	-0.68616	0.230273	-2.97977	0.00288469	0.0685339
LABE_00083296-RA	ANP32E	781.049	0.378903	0.132201	2.8661	0.00415561	0.083144
LABE_00067320-RA	ANTXR2	127.969	-0.478766	0.136943	-3.49608	0.000472139	0.0243512
LABE_00022385-RA	ANTXR2	78.273	-0.691378	0.181268	-3.81412	0.00013667	0.012219
LABE_00003917-RA	ANXA13	583.654	-0.372212	0.105161	-3.53946	0.000400953	0.0219621
LABE_00015654-RA	ANXA13	100.356	-0.610596	0.145436	-4.19838	2.68836e-05	0.0051656
LABE_00008733-RA	ANXA4	1868.63	0.382707	0.109934	3.48125	0.000499076	0.0249525
LABE_00065855-RA	APBB2	34.3912	-0.65296	0.212764	-3.06893	0.00214824	0.0575182
LABE_00028623-RA	APH1B	1489.26	0.272354	0.0925953	2.94134	0.00326797	0.0730221
LABE_00045853-RA	APLP2	2158.57	-0.510686	0.177245	-2.88124	0.00396111	0.081207
LABE_00015627-RA	APOD	3.52292	0.987088	0.321443	3.0708	0.00213484	0.0573161
LABE_00041291-RA	APOF	14.1833	-0.863187	0.273459	-3.15655	0.00159649	0.0492749
LABE_00085917-RA	APOL3	47.7874	0.625863	0.219414	2.85243	0.00433867	0.0850336
LABE_00082464-RA	ARG1	14333.8	0.339677	0.108365	3.13457	0.00172107	0.0513412
LABE_00025479-RA	ARHGAP12	37.208	-1.11599	0.229372	-4.86542	1.14215e-06	0.000895398
LABE_00002221-RA	ARHGAP23	19.8073	-0.738555	0.236584	-3.12174	0.00179786	0.0521815
LABE_00030431-RA	ARHGAP27	2351.91	0.371316	0.128739	2.88426	0.00392337	0.0808533
LABE_00017535-RA	ARHGAP6	60.2987	-0.574019	0.205536	-2.7928	0.00522545	0.0955351
LABE_00018888-RA	ARHGEF25	144.884	-0.453947	0.145352	-3.12309	0.00178961	0.0521815
LABE_00036121-RA	ARHGEF28	137.734	-1.09491	0.284626	-3.84682	0.00011966	0.0114962
LABE_00013689-RA	ARL5B	566.629	0.642969	0.183834	3.49755	0.000469559	0.0243463
LABE_00016066-RA	ARPC4	1435.23	0.256064	0.0877884	2.91683	0.00353613	0.0761462
LABE_00032122-RA	ARSI	32.746	-0.735528	0.23883	-3.07972	0.00207198	0.0563227
LABE_00061688-RA	ASAP2	541.343	-0.279306	0.0920618	-3.03389	0.0024142	0.0613696
LABE_00039706-RA	ASPH	353.928	-0.317327	0.094609	-3.35409	0.000796271	0.0328581
LABE_00002979-RA	ATF4	5815.15	0.318651	0.101096	3.15196	0.00162179	0.0496647
LABE_00023810-RA	ATP2A2	60.4234	-0.452575	0.145556	-3.10928	0.00187544	0.053394
LABE_00028642-RA	ATP6V0D1	3321.35	0.458889	0.13655	3.36059	0.000777757	0.0325317
LABE_00012220-RA	ATP6V1C1A	2374.31	0.363093	0.113651	3.19482	0.00139919	0.0457046
LABE_00022307-RA	ATP6V1G1	2403.61	0.506657	0.131124	3.86396	0.000111563	0.0112034
LABE_00018974-RA	ATP6V1H	1753.04	0.338622	0.113602	2.98079	0.0028751	0.068468
LABE_00026096-RA	ATRAID	335.736	0.410854	0.111167	3.69584	0.000219162	0.0153804
LABE_00038323-RA	AVIL	93.8871	-0.617845	0.219735	-2.81178	0.00492688	0.0920514
LABE_00041266-RA	AVPR2	68.2557	-0.846081	0.263272	-3.21371	0.00131031	0.0443221
LABE_00057869-RA	AZI2	528.982	0.284687	0.0982912	2.89636	0.00377515	0.079201
LABE_00055863-RA	B3GNTL1	32.0388	0.597412	0.16954	3.52372	0.000425527	0.0227462
LABE_00041286-RA	B4GALNT1	188.787	-0.388817	0.121648	-3.19624	0.00139231	0.0457046
LABE_00014124-RA	BAG2	366.125	-0.716141	0.215614	-3.3214	0.00089567	0.0353204
LABE_00035696-RA	BATF3	59.7083	1.03455	0.326395	3.16963	0.00152636	0.0477114
LABE_00036705-RA	BAX	403.23	0.563512	0.166481	3.38485	0.000712171	0.0312256
LABE_00029524-RA	BCKDK	197.615	-0.554233	0.162913	-3.40202	0.000668908	0.0297953
LABE_00037806-RA	BCO2	72.6847	-1.46654	0.323725	-4.5302	5.8927e-06	0.00202969
LABE_00026655-RA	BICC1-B	53.4981	-0.606355	0.19631	-3.08877	0.00200987	0.0554029
LABE_00027784-RA	BICD1	137.832	-0.918183	0.261071	-3.51698	0.000436484	0.0231089
LABE_00027782-RA	BICD1	11.6842	-1.138	0.315713	-3.60455	0.000312697	0.0182397
LABE_00026111-RA	BLK	323.797	0.57841	0.195498	2.95866	0.00308984	0.0707452
LABE_00008032-RA	BLOC1S1	589.423	0.489998	0.108904	4.49936	6.81583e-06	0.00222639
LABE_00028204-RA	BLOC1S3	214.103	0.501155	0.119531	4.1927	2.75659e-05	0.00524527
LABE_00017921-RA	BLOC1S4	590.082	0.31686	0.0978945	3.23675	0.00120899	0.0423126
LABE_00031826-RA	BLOC1S5	175.555	0.677728	0.17812	3.80489	0.000141866	0.0122788
LABE_00005123-RA	BMP1	1015.36	-0.446003	0.138745	-3.21454	0.00130652	0.0443019
LABE_00064547-RA	BVES	83.422	-0.725381	0.207986	-3.48765	0.00048729	0.0247873
LABE_00029348-RA	C16ORF70	296.486	0.408852	0.145925	2.8018	0.00508183	0.0940965
LABE_00058185-RA	C1ORF216	22.4228	-0.848103	0.219287	-3.86755	0.000109933	0.0111904
LABE_00040746-RA	C1QTNF2	38.2135	-0.683357	0.203121	-3.36429	0.000767411	0.0324848
LABE_00047366-RA	CA4	12.5922	-1.25746	0.326265	-3.85411	0.000116154	0.0113932
LABE_00058785-RA	CAB39	57.4945	-0.474851	0.15	-3.16568	0.00154723	0.0481467
LABE_00047809-RA	CACNA1G	15.8982	-0.718253	0.254067	-2.82702	0.00469828	0.0895827
LABE_00046622-RA	CACNA1H	88.9323	-0.728664	0.163304	-4.46201	8.11957e-06	0.00248649
LABE_00003019-RA	CACNA1I	11.8026	-1.00092	0.282538	-3.5426	0.000396203	0.0218737
LABE_00052022-RA	CACNA2D1	81.2499	-0.620408	0.22025	-2.81684	0.00484989	0.091047
LABE_00016967-RA	CALCRLA	55.9016	-0.697056	0.215925	-3.22823	0.00124558	0.0430223
LABE_00027198-RA	CALD1	628.199	-0.497409	0.134187	-3.70682	0.000209875	0.0151784
LABE_00034386-RA	CALM1	5230.78	0.309789	0.105878	2.92591	0.00343455	0.075127
LABE_00007187-RA	CAMK1	21.5367	0.957454	0.316916	3.02116	0.0025181	0.0627094
LABE_00048020-RA	CAMKK1	93.454	-0.523173	0.177384	-2.94939	0.00318404	0.0722088
LABE_00031523-RA	CAPN3	65.5636	-0.679815	0.208102	-3.26675	0.00108791	0.0394122
LABE_00022949-RA	CAPZA2	4004.02	0.316855	0.0831907	3.80878	0.000139653	0.012219
LABE_00017453-RA	CASP8	756.626	0.460418	0.150784	3.0535	0.0022619	0.0598258
LABE_00004704-RA	CASR	22.973	-0.864124	0.290995	-2.96955	0.00298239	0.0692136
LABE_00022939-RA	CAV1	214.362	-0.599955	0.191135	-3.13891	0.00169579	0.0510536
LABE_00000971-RA	CBR4	46.4086	0.494878	0.152228	3.25091	0.00115038	0.0407784
LABE_00025560-RA	CCDC129	78.7434	-0.749485	0.233237	-3.2134	0.00131172	0.0443221
LABE_00036236-RA	CCDC158	46.2819	0.81047	0.248546	3.26085	0.00111079	0.0399458
LABE_00009545-RA	CCDC22	929.818	0.359191	0.0896607	4.00612	6.17249e-05	0.00822957
LABE_00012494-RA	CCDC80	451.725	-0.797248	0.138008	-5.77682	7.61235e-09	4.97315e-05
LABE_00077127-RA	CCKAR	5.80503	-1.48743	0.326044	-4.56206	5.06534e-06	0.00190915
LABE_00007628-RA	CCKAR	9.56836	-1.59276	0.28519	-5.58489	2.33842e-08	9.16616e-05
LABE_00029976-RA	CCL11	3259.64	1.17673	0.277894	4.23446	2.291e-05	0.00467721
LABE_00016632-RA	CCL2	430.505	0.645405	0.229107	2.81704	0.00484679	0.091047
LABE_00052605-RA	CCL4	720.822	0.928554	0.302852	3.06603	0.00216923	0.0580011
LABE_00062605-RA	CCM2L	6.81555	-0.906272	0.282131	-3.21224	0.00131705	0.044352
LABE_00023104-RA	CCR1	319.556	-1.14259	0.23536	-4.85466	1.20592e-06	0.000909035
LABE_00034539-RA	CD151	800.498	0.268851	0.0701458	3.83274	0.000126723	0.0118269
LABE_00050621-RA	CD2	826.23	0.387211	0.120826	3.20469	0.00135207	0.0452206
LABE_00003577-RA	CD22	46.168	0.829578	0.249852	3.32028	0.000899282	0.0353916
LABE_00033685-RA	CD248	28.3522	-0.867771	0.227819	-3.80904	0.000139506	0.012219
LABE_00000459-RA	CD276	151.422	-0.622435	0.153469	-4.05576	4.99718e-05	0.00717969
LABE_00055222-RA	CD28	69.6035	0.46833	0.168134	2.78546	0.00534521	0.0966839
LABE_00028477-RA	CD300LB	109.025	-0.947941	0.247521	-3.82974	0.000128277	0.0118575
LABE_00046348-RA	CD36	2836.4	-0.900411	0.324155	-2.77771	0.00547427	0.0987158
LABE_00037000-RA	CD3G	723.367	0.603266	0.174133	3.4644	0.000531422	0.0260383
LABE_00087384-RA	CD40	46.7798	1.29193	0.30424	4.24643	2.17208e-05	0.0045482
LABE_00049841-RA	CD40	817.67	0.738925	0.187713	3.93647	8.26889e-05	0.00936774
LABE_00049374-RA	CD93	17.1408	-1.007	0.26298	-3.8292	0.000128562	0.0118575
LABE_00030219-RA	CD97	343.033	-0.456866	0.16022	-2.8515	0.0043514	0.0850536
LABE_00083802-RA	CDC42BPB	18.4658	-0.713422	0.235537	-3.02891	0.00245437	0.0618864
LABE_00037717-RA	CDC42EP1	134.231	-0.620446	0.178285	-3.48007	0.000501278	0.0249988
LABE_00012074-RA	CDCA7L	175.322	0.843709	0.228676	3.68954	0.000224658	0.0155586
LABE_00039262-RA	CDH11	64.6273	-0.656049	0.21864	-3.00059	0.0026946	0.0656042
LABE_00040442-RA	CDH2	79.9098	-0.492866	0.127163	-3.87585	0.000106251	0.0109601
LABE_00049587-RA	CDH6	41.8133	-1.03712	0.225999	-4.58906	4.45252e-06	0.00189184
LABE_00022466-RA	CDK14	53.8101	-1.01673	0.192515	-5.2813	1.28271e-07	0.000291016
LABE_00028717-RA	CEBPA	80.9481	-0.826771	0.209303	-3.95012	7.81113e-05	0.00905448
LABE_00051423-RA	CEBPD	394.732	-0.946486	0.285602	-3.314	0.000919712	0.0359707
LABE_00025585-RA	CEBPE	27.0548	-0.951459	0.285271	-3.33529	0.000852117	0.0341526
LABE_00037488-RA	CECR6	7.42395	1.00562	0.312766	3.21525	0.0013033	0.0442694
LABE_00008912-RA	CEP170B	895.128	0.338438	0.109383	3.09405	0.00197443	0.0549639
LABE_00036583-RA	CERS6	39.723	-0.542032	0.174124	-3.1129	0.00185258	0.0529281
LABE_00002481-RA	CES2E	1916.97	-0.65374	0.175578	-3.72336	0.000196592	0.0145396
LABE_00005975-RA	CGNL1	105.879	-0.515474	0.174561	-2.95298	0.00314722	0.0716404
LABE_00001046-RA	CHD1L	331.856	0.319477	0.113209	2.822	0.00477249	0.0904604
LABE_00011102-RA	CHFR	411.801	0.398977	0.121181	3.2924	0.000993345	0.0374654
LABE_00036797-RA	CHKA	545.751	0.600242	0.146075	4.10914	3.97134e-05	0.00627697
LABE_00013939-RA	CHL1	42.9493	-0.703091	0.238408	-2.94911	0.00318693	0.0722088
LABE_00047035-RA	CHMP2A	1390.83	0.277766	0.0738343	3.76202	0.000168547	0.0137068
LABE_00053589-RA	CHMP4B	1427.29	0.342292	0.115257	2.96982	0.00297979	0.0692136
LABE_00057190-RA	CHMP5	941.384	0.39139	0.10302	3.79916	0.000145187	0.0124259
LABE_00062222-RA	CHMP6	1000.45	0.218429	0.0751567	2.90631	0.0036572	0.0776731
LABE_00023284-RA	CHN2	57.8036	-0.976809	0.273062	-3.57725	0.000347233	0.0197832
LABE_00015074-RA	CHRDL2	224.307	-0.485341	0.17311	-2.80367	0.00505253	0.0937533
LABE_00039269-RA	CHRNA1	13.8383	-1.25351	0.272501	-4.60002	4.22457e-06	0.00183994
LABE_00046169-RA	CHSY3	80.9888	0.403731	0.134277	3.0067	0.00264099	0.0648631
LABE_00013297-RA	CIPC	64.7801	-0.934724	0.299225	-3.12382	0.0017852	0.0521815
LABE_00014793-RA	CLASP1	135.32	-0.408091	0.127575	-3.19882	0.00137993	0.0456844
LABE_00071579-RA	CLASS I HISTOCOMPATIBILITY ANTIGEN%2C F10 ALPHA CHAIN	355.113	-0.931299	0.302717	-3.07646	0.00209472	0.0565635
LABE_00019610-RA	CLDN4	1155.33	0.531931	0.185862	2.86197	0.00421011	0.0838556
LABE_00036182-RA	CLDN5	15.0072	-0.785306	0.238882	-3.28743	0.00101107	0.0377447
LABE_00009382-RA	CLDN7A	1817.69	0.535025	0.176378	3.03339	0.0024182	0.0613917
LABE_00022624-RA	CLEC11A	53.7963	-0.751163	0.24677	-3.04398	0.00233471	0.0606265
LABE_00031927-RA	CLEC4E	205.267	-0.787125	0.231258	-3.40367	0.000664872	0.0297507
LABE_00023855-RA	CLEC4M	28.0247	-0.803498	0.279804	-2.87165	0.00408339	0.0825492
LABE_00052301-RA	CLN5	561.666	0.422688	0.134595	3.14044	0.00168695	0.0508655
LABE_00023345-RA	CMKLR1	64.0844	-1.10233	0.31611	-3.48716	0.000488183	0.0247873
LABE_00023321-RA	CMLKR1	184.251	-0.813082	0.221132	-3.6769	0.000236084	0.0157001
LABE_00029870-RA	CMPK2	131.304	0.822064	0.293181	2.80395	0.00504809	0.0937533
LABE_00060065-RA	CNDP2	5182.15	0.589088	0.128872	4.5711	4.85168e-06	0.00189184
LABE_00048135-RA	CNN1	799.214	-0.79008	0.264298	-2.98935	0.00279575	0.0673774
LABE_00017801-RA	COL11A1	1143.18	-0.696878	0.181378	-3.84213	0.00012197	0.0116204
LABE_00066332-RA	COL12A1	96.2962	-0.607292	0.207672	-2.92429	0.00345245	0.0753503
LABE_00060569-RA	COL12A1	80.0181	-0.769781	0.245026	-3.14163	0.00168011	0.0507372
LABE_00038456-RA	COL15A1	322.581	-1.02224	0.216104	-4.73031	2.24175e-06	0.00129223
LABE_00053499-RA	COL16A1	244.297	-0.96154	0.182324	-5.27379	1.33637e-07	0.000291016
LABE_00010822-RA	COL17A1	186.056	-0.607865	0.214259	-2.83705	0.00455325	0.0878434
LABE_00059855-RA	COL1A1	2875.27	-0.846072	0.22961	-3.68482	0.000228863	0.0156456
LABE_00010517-RA	COL1A1	9619.13	-0.982653	0.236411	-4.15655	3.23084e-05	0.00575648
LABE_00012020-RA	COL1A2	6894.56	-0.791469	0.231681	-3.4162	0.000635016	0.0290109
LABE_00040777-RA	COL23A1	209.549	-0.483603	0.150025	-3.22349	0.0012664	0.0433918
LABE_00015882-RA	COL24A1	18.6102	-0.718606	0.250713	-2.86625	0.00415369	0.083144
LABE_00059853-RA	COL2A1	2253.85	-1.2149	0.245684	-4.94497	7.61566e-07	0.000678452
LABE_00044928-RA	COL4A3BP	561.589	-0.399912	0.135814	-2.94455	0.00323429	0.0726936
LABE_00021443-RA	COL5A2	998.424	-0.655097	0.16533	-3.96236	7.42139e-05	0.00881128
LABE_00003851-RA	COL6A1	3709.05	-0.863076	0.167693	-5.14677	2.65015e-07	0.000388409
LABE_00003854-RA	COL6A2	1009.25	-0.480723	0.154029	-3.12098	0.00180248	0.0521815
LABE_00049440-RA	COL6A2	969.568	-0.593733	0.19898	-2.98388	0.0028462	0.0680222
LABE_00014848-RA	COL6A3	2731.51	-0.629698	0.162396	-3.87755	0.000105513	0.0109415
LABE_00032221-RA	COL8A2	4.41327	-1.0503	0.317343	-3.30966	0.000934079	0.0360651
LABE_00042756-RA	COLEC12	104.281	-0.859099	0.172253	-4.98743	6.1188e-07	0.00063117
LABE_00012934-RA	COLGALT2	22.6091	-1.03207	0.256507	-4.02356	5.73241e-05	0.00781666
LABE_00022203-RA	COPB2	296.347	-0.445898	0.159831	-2.78982	0.00527379	0.0959639
LABE_00030839-RA	COPS2	338.145	0.250308	0.0885399	2.82707	0.00469759	0.0895827
LABE_00007401-RA	CORO1B	211.029	-0.334951	0.115656	-2.89609	0.0037784	0.079201
LABE_00023762-RA	CORO2B	11.2783	-0.732155	0.261791	-2.79671	0.00516259	0.0948203
LABE_00075373-RA	COX5B	786.942	0.298098	0.0932997	3.19506	0.00139803	0.0457046
LABE_00007665-RA	CPI17	49.3432	-0.615885	0.166799	-3.69237	0.00022217	0.0154958
LABE_00049492-RA	CPN1	328.116	-0.535952	0.175814	-3.04841	0.00230058	0.0604411
LABE_00010234-RA	CPNE1	4834.68	0.349768	0.117797	2.96925	0.00298526	0.0692136
LABE_00026213-RA	CPOX	375.553	0.267001	0.0783365	3.40838	0.000653492	0.0293084
LABE_00066287-RA	CPRAS1	315.643	0.494207	0.144463	3.42098	0.000623955	0.0287063
LABE_00007423-RA	CPZ	863.303	-0.587204	0.175238	-3.3509	0.000805506	0.0328898
LABE_00028772-RA	CRABP2	122.595	-0.824516	0.177552	-4.6438	3.42062e-06	0.00159621
LABE_00038403-RA	CREB1	322.028	0.245108	0.0850808	2.88088	0.00396565	0.0812151
LABE_00006015-RA	CRISPLD2	54.2001	-0.923806	0.246624	-3.74581	0.000179812	0.0138745
LABE_00055175-RA	CRK	172.984	-0.343051	0.123533	-2.777	0.00548634	0.0987158
LABE_00043212-RA	CSNK1A1	2845.18	0.163182	0.0573448	2.84562	0.00443246	0.0862679
LABE_00037705-RA	CSNK1E	61.5998	-0.630029	0.190234	-3.31185	0.000926798	0.0359707
LABE_00005706-RA	CSPG4	13.7792	-0.894767	0.239152	-3.74142	0.000182985	0.0138843
LABE_00061615-RA	CSRNP1	109.666	-0.826205	0.269564	-3.06497	0.00217691	0.058048
LABE_00010156-RA	CSRP2	359.54	-0.584579	0.167433	-3.49142	0.000480456	0.024586
LABE_00026733-RA	CTBP2	143.743	-0.79251	0.186672	-4.24547	2.18139e-05	0.0045482
LABE_00032787-RA	CTDSP1	375.191	-0.293353	0.1028	-2.85363	0.00432226	0.0848419
LABE_00013180-RA	CTGF	79.8532	-1.11107	0.304148	-3.65305	0.000259143	0.0164338
LABE_00024079-RA	CTLA4	36.5573	0.854103	0.302199	2.8263	0.00470896	0.0896899
LABE_00012120-RA	CTNNAL1	63.0036	-0.49118	0.163051	-3.01243	0.00259161	0.0639711
LABE_00034033-RA	CXCL12	1540.62	-0.926969	0.20112	-4.60904	4.04533e-06	0.00180192
LABE_00064073-RA	CXCL13	80.7483	0.980094	0.325746	3.00876	0.00262313	0.0645663
LABE_00028951-RA	CXCL8	323.71	-1.1022	0.301281	-3.65839	0.000253803	0.0164338
LABE_00037607-RA	CXCR1	68.2001	-1.11675	0.288792	-3.86697	0.000110196	0.0111904
LABE_00046040-RA	CYLD	460.02	0.511418	0.131184	3.89848	9.67977e-05	0.0105397
LABE_00056729-RA	CYP1A1	10.0965	-1.06045	0.326678	-3.24616	0.00116971	0.0413066
LABE_00008940-RA	CYP1B1	72.1809	-0.700731	0.242057	-2.8949	0.00379281	0.0794181
LABE_00002198-RA	CYP26A1	1576.51	-1.26446	0.299824	-4.21734	2.47207e-05	0.00494388
LABE_00063311-RA	CYP26B1	27.4629	-0.862574	0.231248	-3.73008	0.000191418	0.0142106
LABE_00047482-RA	CYP2J2	6.07041	0.922075	0.324196	2.84419	0.00445239	0.0863984
LABE_00047478-RA	CYP2J6	106.306	-0.973827	0.299211	-3.25465	0.00113533	0.040457
LABE_00029363-RA	CYP2J6	82.1655	-0.977078	0.319322	-3.05985	0.00221448	0.0587301
LABE_00084557-RA	CYP2J6	27.4013	-1.07315	0.318282	-3.37168	0.000747108	0.0320639
LABE_00003632-RA	CYP2K1	231.184	-1.29416	0.301145	-4.29745	1.72772e-05	0.00389214
LABE_00027666-RA	CYP3A40	25884.6	0.673063	0.184022	3.65752	0.000254669	0.0164338
LABE_00044706-RA	CYP51A1	84.762	1.07527	0.320658	3.35331	0.000798505	0.0328581
LABE_00003351-RA	CYSTATIN-B	1334.52	0.554581	0.167445	3.31203	0.000926214	0.0359707
LABE_00052508-RA	CYTH3	735.744	0.565033	0.139555	4.04882	5.14775e-05	0.00725832
LABE_00050247-RA	CYTIP	825.966	0.624353	0.14291	4.36884	1.24909e-05	0.00317934
LABE_00011188-RA	COX6A	899.634	0.427241	0.133975	3.18895	0.00142792	0.0461052
LABE_00059255-RA	DACT1-B	16.9061	-1.01727	0.254618	-3.9953	6.46137e-05	0.00837076
LABE_00005249-RA	DBN1	217.039	-0.54236	0.144783	-3.74601	0.000179673	0.0138745
LABE_00007145-RA	DCLK2	103.617	-0.432562	0.148631	-2.91031	0.00361073	0.0771719
LABE_00054672-RA	DCN	6835.73	-0.48924	0.143303	-3.41401	0.000640131	0.0291089
LABE_00004295-RA	DCP1B	283.984	0.214724	0.0674928	3.18143	0.00146548	0.0466375
LABE_00054184-RA	DDR2	24.3953	-0.855805	0.232095	-3.68731	0.000226639	0.0155856
LABE_00071927-RA	DDX5	10.709	1.19192	0.321502	3.70736	0.000209434	0.0151784
LABE_00072358-RA	DENND4A	4.14972	-0.974674	0.322206	-3.025	0.00248631	0.0624036
LABE_00044648-RA	DGAT1	354.991	-0.404646	0.112633	-3.59259	0.000327402	0.0189285
LABE_00054548-RA	DGKB	54.8848	-0.848455	0.274265	-3.09356	0.00197771	0.0549639
LABE_00061023-RA	DGKI	906.01	0.525688	0.18847	2.78924	0.00528323	0.0959639
LABE_00014732-RA	DHRS3	183.384	-0.885046	0.241456	-3.66546	0.000246898	0.0162928
LABE_00013589-RA	DHX58	543.888	0.801003	0.226072	3.54313	0.00039541	0.0218737
LABE_00026137-RA	DMBT1	488.118	-0.72822	0.187419	-3.88551	0.000102114	0.0106864
LABE_00059501-RA	DMBT1	307.971	-0.88492	0.221005	-4.00406	6.22636e-05	0.0082453
LABE_00056301-RA	DMBT1	63.2295	-0.94856	0.244913	-3.87305	0.00010748	0.0110288
LABE_00089146-RA	DMBT1	25.1271	-1.34345	0.306076	-4.38927	1.13734e-05	0.00309592
LABE_00069462-RA	DMBT1	20.6406	-1.34429	0.279836	-4.80387	1.55626e-06	0.000983909
LABE_00009687-RA	DMXL1	325.226	0.377792	0.112198	3.36719	0.000759382	0.0322844
LABE_00003842-RA	DNAH1	20.791	-0.851237	0.298533	-2.8514	0.00435271	0.0850536
LABE_00011215-RA	DOCK5	1931.54	0.335027	0.118619	2.82439	0.00473704	0.0900497
LABE_00010058-RA	DPYSL2	26.5724	-0.915779	0.249079	-3.67665	0.000236315	0.0157001
LABE_00024860-RA	DPYSL3	329.461	-0.697051	0.154602	-4.50867	6.52362e-06	0.00216706
LABE_00021694-RA	DSE	192.301	-0.517416	0.185765	-2.78532	0.00534748	0.0966839
LABE_00044014-RA	DYNLT3	465.879	0.323792	0.103659	3.12363	0.00178636	0.0521815
LABE_00053484-RA	DYSF	85.2863	-0.6373	0.219286	-2.90624	0.00365796	0.0776731
LABE_00086167-RA	DZANK1	29.1656	1.06222	0.316364	3.35758	0.000786271	0.0326486
LABE_00064416-RA	ECE2	231.115	-0.540692	0.158629	-3.40854	0.000653121	0.0293084
LABE_00010275-RA	ECM2	90.6383	-0.549836	0.194092	-2.83286	0.00461341	0.0887323
LABE_00007130-RA	EDNRA	40.5793	-0.763142	0.183146	-4.16685	3.0884e-05	0.00555318
LABE_00003896-RA	EDNRB	62.5592	-0.779	0.226376	-3.44117	0.000579201	0.0273536
LABE_00063748-RA	EEA1	1425.35	0.253567	0.0751166	3.37565	0.000736427	0.0318614
LABE_00013832-RA	EFCC1	14.1972	-0.836156	0.264149	-3.16547	0.00154833	0.0481467
LABE_00013834-RA	EFCC1	6.83726	-1.16993	0.28341	-4.12804	3.65863e-05	0.0061602
LABE_00019929-RA	EFEMP2	77.8785	-0.821774	0.215611	-3.81138	0.000138194	0.012219
LABE_00033755-RA	EFNB2	91.3492	-0.56895	0.179755	-3.16514	0.00155011	0.0481467
LABE_00048921-RA	EGFL7	231.161	-0.573954	0.146504	-3.91767	8.94081e-05	0.0099563
LABE_00040758-RA	EGR1	526.8	0.664327	0.18522	3.58669	0.0003349	0.0192484
LABE_00046852-RA	EHBP1	127.57	-0.711245	0.217159	-3.27522	0.00105578	0.0387495
LABE_00045843-RA	EHD2	312.942	-0.657564	0.175921	-3.73784	0.000185605	0.0138843
LABE_00032617-RA	EHD3	373.701	-0.763905	0.15861	-4.81623	1.46294e-06	0.000955736
LABE_00007830-RA	ELL2	773.3	0.294979	0.102329	2.88264	0.00394362	0.0809841
LABE_00027011-RA	ELN	30.7684	-1.03738	0.275863	-3.76049	0.000169578	0.0137143
LABE_00038289-RA	ELOVL6	114.437	-0.725579	0.253578	-2.86136	0.00421824	0.0839322
LABE_00067866-RA	EMILIN1	78.0119	-0.641998	0.21656	-2.96453	0.00303149	0.0696533
LABE_00042973-RA	EMP2	94.4398	-0.732274	0.160303	-4.56805	4.92289e-06	0.00189184
LABE_00007310-RA	EMP3	18.5484	-0.802219	0.251021	-3.19583	0.0013943	0.0457046
LABE_00051908-RA	ENAH	110.745	-0.474438	0.144109	-3.29221	0.000994032	0.0374654
LABE_00006723-RA	ENPP1	335.077	-0.534763	0.165667	-3.22794	0.00124683	0.0430223
LABE_00046367-RA	ENPP1	1149.57	-0.552549	0.181528	-3.04388	0.00233548	0.0606265
LABE_00051894-RA	EPHX1	266.257	-0.618401	0.178413	-3.46611	0.00052804	0.0259375
LABE_00060780-RA	ESYT2	279.574	-0.434703	0.136501	-3.18461	0.00144948	0.0464948
LABE_00009863-RA	ETNPPL	97.0651	-0.91297	0.324373	-2.81456	0.00488435	0.0915186
LABE_00031432-RA	EVA1C	10.2652	-1.00436	0.299466	-3.35384	0.000796987	0.0328581
LABE_00007662-RA	EXOC3L2	188.022	-0.679334	0.156886	-4.33011	1.49037e-05	0.00353335
LABE_00040141-RA	F11R	3547.63	0.376272	0.106772	3.52407	0.000424979	0.0227462
LABE_00055614-RA	F2RL1	436.958	0.400571	0.143874	2.78417	0.00536643	0.096937
LABE_00037606-RA	FAIM	35.3155	-0.90547	0.234555	-3.86038	0.000113212	0.0112062
LABE_00044071-RA	FAIM	11.4738	-1.12512	0.325951	-3.45181	0.000556841	0.0266829
LABE_00041532-RA	FAM195B	321.919	0.375201	0.0751483	4.99281	5.95085e-07	0.00063117
LABE_00022512-RA	FAM198A	15.4686	-0.926594	0.270569	-3.42461	0.000615681	0.0285266
LABE_00068518-RA	FAM198B	26.214	-0.725087	0.231143	-3.13696	0.00170707	0.0512357
LABE_00043840-RA	FAM20A	65.1804	-0.570203	0.182312	-3.12762	0.00176226	0.052173
LABE_00001391-RA	FAM46A	18.7535	-0.803686	0.289525	-2.77588	0.00550528	0.0987158
LABE_00005946-RA	FAM65A	293.818	-0.371426	0.108512	-3.42291	0.00061955	0.0285707
LABE_00058643-RA	FAM65B	178.976	-0.665637	0.186913	-3.56121	0.000369149	0.0207901
LABE_00052821-RA	FAT4	65.026	-0.566123	0.201523	-2.80922	0.0049662	0.0925952
LABE_00005825-RA	FBLN1	148.498	-0.6696	0.214508	-3.12157	0.0017989	0.0521815
LABE_00005822-RA	FBLN1	244.393	-1.04116	0.261294	-3.98464	6.75831e-05	0.00857219
LABE_00065009-RA	FBLN5	134.115	-0.480633	0.137926	-3.48473	0.000492633	0.0248441
LABE_00065010-RA	FBLN5	22.873	-1.06632	0.267902	-3.98025	6.88441e-05	0.00857219
LABE_00030848-RA	FBN1	737.726	-0.722516	0.17183	-4.20483	2.61282e-05	0.00512086
LABE_00026244-RA	FBN2	118.684	-0.856858	0.216991	-3.94882	7.85377e-05	0.00905448
LABE_00001695-RA	FBXO6	1115.3	0.211596	0.0683506	3.09575	0.00196317	0.0548092
LABE_00050973-RA	FCER1G	133.684	-0.669001	0.239625	-2.79187	0.00524052	0.0957212
LABE_00058490-RA	FCGR2	70.7518	0.80999	0.251004	3.227	0.00125098	0.0430281
LABE_00025896-RA	FERMT2	259.796	-0.54575	0.189919	-2.87359	0.00405832	0.0824375
LABE_00015407-RA	FFAR2	22.9835	-0.910185	0.258386	-3.52258	0.000427375	0.0227612
LABE_00050550-RA	FGFR1OP2	534.036	0.356769	0.0873402	4.08483	4.411e-05	0.00665009
LABE_00024679-RA	FGFR2	575.53	-0.564002	0.202441	-2.78601	0.00533609	0.0966562
LABE_00005571-RA	FIBIN	60.455	-0.546249	0.197221	-2.76973	0.00561021	0.0995689
LABE_00066415-RA	FKBP10	268.837	-0.635178	0.189022	-3.36034	0.000778476	0.0325317
LABE_00050810-RA	FKBP5	443.195	-0.97507	0.326687	-2.98472	0.00283834	0.0679279
LABE_00017817-RA	FKBP9	52.2337	-1.05872	0.257294	-4.11483	3.8747e-05	0.00622461
LABE_00041202-RA	FLCN	369.874	0.39781	0.136759	2.90883	0.00362783	0.0773686
LABE_00056351-RA	FLNA	5055.35	-0.74054	0.185405	-3.99418	6.49194e-05	0.00837076
LABE_00035314-RA	FLOT2	291.597	0.390554	0.114557	3.40924	0.00065143	0.0293084
LABE_00025267-RA	FN1	297.595	-0.89302	0.252547	-3.53606	0.000406141	0.0221726
LABE_00024174-RA	FN1	1954.07	-0.903838	0.264052	-3.42296	0.000619436	0.0285707
LABE_00014156-RA	FNDC1	51.382	-0.886442	0.270085	-3.28209	0.00103042	0.0382705
LABE_00017273-RA	FNTA	238.663	0.346152	0.110178	3.14175	0.00167943	0.0507372
LABE_00019924-RA	FOSL1	73.5405	0.96637	0.27521	3.51139	0.000445766	0.0234393
LABE_00001928-RA	FOXF2	295.242	-1.0391	0.299657	-3.46765	0.000525036	0.0259161
LABE_00015308-RA	FOXN3	103.768	-0.437324	0.155996	-2.80343	0.00505624	0.0937533
LABE_00040144-RA	FOXO1A	191.838	0.492045	0.148824	3.30622	0.000945628	0.0363399
LABE_00073203-RA	FREM1	14.9301	-0.895355	0.29234	-3.06272	0.00219335	0.0583277
LABE_00047525-RA	FREM2	30.7357	-0.82288	0.226403	-3.63458	0.000278435	0.0172147
LABE_00058238-RA	FRMD4B	24.6949	-0.752859	0.235626	-3.19514	0.00139762	0.0457046
LABE_00006471-RA	FRMD6	20.2266	-0.779505	0.235097	-3.31567	0.000914248	0.0358367
LABE_00014879-RA	FTCDNL1	77.7093	-0.452867	0.131299	-3.44912	0.000562408	0.0266892
LABE_00008824-RA	FYB	711.825	-0.604543	0.151773	-3.98322	6.79886e-05	0.00857219
LABE_00013557-RA	FZD2	19.1514	-0.784036	0.261096	-3.00287	0.00267447	0.0652439
LABE_00007440-RA	GABARAP	1328.54	0.327295	0.0987798	3.31338	0.000921743	0.0359707
LABE_00028903-RA	GAL3ST3	70.0911	-0.594818	0.17191	-3.46005	0.000540068	0.0262534
LABE_00039011-RA	GALNT18	12.7004	-0.837594	0.276462	-3.02969	0.00244804	0.0618864
LABE_00056675-RA	GAS1	33.1578	-1.14862	0.258674	-4.44041	8.97889e-06	0.00266632
LABE_00005579-RA	GAS2	4.57773	-1.16025	0.320854	-3.61614	0.000299026	0.0177769
LABE_00014667-RA	GATA2	62.9211	-0.827606	0.255242	-3.24243	0.00118514	0.0417011
LABE_00024107-RA	GATM	40.0358	-0.895268	0.320022	-2.79752	0.00514963	0.0946788
LABE_00050584-RA	GCKR	178.482	-0.619147	0.185481	-3.33807	0.000843631	0.0340212
LABE_00014764-RA	GEFF	277.857	0.556648	0.189668	2.93486	0.00333699	0.0741879
LABE_00026806-RA	GFRA1	19.2385	-0.691592	0.246209	-2.80896	0.00497016	0.0925952
LABE_00008726-RA	GGT5	153.129	-0.777837	0.213644	-3.64081	0.000271785	0.0170063
LABE_00040708-RA	GHR	16.6852	-0.756392	0.261882	-2.88829	0.00387337	0.0802428
LABE_00044018-RA	GHR	29.2699	-0.952594	0.31969	-2.97975	0.00288486	0.0685339
LABE_00049047-RA	GIMAP3	123.56	0.696405	0.192604	3.61574	0.000299496	0.0177769
LABE_00023833-RA	GIMAP4	7.73555	1.09548	0.325934	3.36104	0.000776502	0.0325317
LABE_00062175-RA	GK	142.063	-0.478745	0.158682	-3.01701	0.00255278	0.0634118
LABE_00002900-RA	GLIS2	25.7434	-0.917074	0.244411	-3.75218	0.000175306	0.013836
LABE_00002399-RA	GLP2R	108.346	-0.574793	0.185973	-3.09073	0.00199665	0.0551937
LABE_00014438-RA	GM996	3.6536	-0.95927	0.322754	-2.97214	0.00295733	0.0690831
LABE_00046350-RA	GNAI1	451.802	-0.423797	0.134405	-3.15312	0.00161534	0.0495447
LABE_00032647-RA	GNAI2	1469.35	0.272925	0.095323	2.86316	0.00419434	0.0837117
LABE_00058050-RA	GNG13	30.3221	-0.765915	0.272539	-2.81029	0.0049497	0.0923896
LABE_00045672-RA	GNL1	964.991	0.330961	0.0884839	3.74035	0.000183763	0.0138843
LABE_00022228-RA	GPAT3	77.6836	-0.504808	0.166186	-3.0376	0.00238469	0.0610445
LABE_00056050-RA	GPBAR1	24.0291	-0.855984	0.215542	-3.97131	7.1479e-05	0.00875573
LABE_00046029-RA	GPC5	228.028	-0.572219	0.188511	-3.03547	0.00240159	0.0611282
LABE_00020155-RA	GPC6	73.3095	-0.546033	0.147485	-3.70229	0.000213664	0.0152832
LABE_00036857-RA	GPN3	1993.41	0.275589	0.0942387	2.92437	0.00345152	0.0753503
LABE_00005100-RA	GPR124	99.0562	-0.808576	0.191095	-4.23128	2.32366e-05	0.00469499
LABE_00076263-RA	GPR126	36.6125	-0.830358	0.26567	-3.12552	0.0017749	0.0521815
LABE_00039895-RA	GPR153	35.2537	-0.85455	0.235744	-3.6249	0.000289071	0.0174861
LABE_00008527-RA	GPR174	77.4756	0.593396	0.191413	3.10009	0.00193465	0.0544787
LABE_00016419-RA	GPR18	292.167	0.508658	0.148132	3.43381	0.000595152	0.0278386
LABE_00059383-RA	GPR4	254.2	-0.908963	0.317748	-2.86064	0.00422789	0.084039
LABE_00041293-RA	GPR84	13.4589	-0.91646	0.307793	-2.97752	0.00290591	0.0687774
LABE_00059628-RA	GPRC6A	4.85018	-0.870074	0.300682	-2.89367	0.0038077	0.0796447
LABE_00052502-RA	GRAP2	1104.82	0.435813	0.150915	2.8878	0.00387946	0.0802428
LABE_00034510-RA	GRB10	1054.39	-0.433932	0.134287	-3.23139	0.00123191	0.0427253
LABE_00056958-RA	GREB1L	121.778	-0.957024	0.256027	-3.73798	0.000185502	0.0138843
LABE_00012207-RA	GRINA	106.129	0.599913	0.193743	3.09644	0.00195862	0.0547604
LABE_00036064-RA	GUCY1A3	98.8454	-0.650307	0.210331	-3.09183	0.00198926	0.055067
LABE_00046593-RA	GUK1	296.218	0.393546	0.112627	3.49425	0.000475396	0.0243908
LABE_00021446-RA	GULP1	224.542	-0.502714	0.126331	-3.97934	6.91059e-05	0.00857219
LABE_00012794-RA	GZME	162.175	-0.582533	0.201609	-2.88942	0.00385959	0.0802428
LABE_00046695-RA	HAO1	5.49086	-0.844724	0.299219	-2.82309	0.00475628	0.0902405
LABE_00022523-RA	HCAR1	20.119	-0.750425	0.243076	-3.08721	0.00202047	0.0555389
LABE_00032993-RA	HEAT SHOCK 70 KDA PROTEIN 1	5.30419	1.08995	0.325711	3.34636	0.000818794	0.0332247
LABE_00039398-RA	HEAT SHOCK 70 KDA PROTEIN 1	4.94895	0.998737	0.322422	3.09761	0.0019509	0.0547006
LABE_00006371-RA	HECTD2	36.8992	-0.749382	0.212545	-3.52576	0.000422266	0.0227462
LABE_00019724-RA	HEG	106.965	-0.588986	0.187791	-3.13638	0.00171045	0.0512553
LABE_00096007-RA	HERC4	5.44317	0.835417	0.29267	2.85447	0.00431092	0.0847969
LABE_00066215-RA	HERC5	73.2361	0.943977	0.322162	2.93013	0.00338815	0.074528
LABE_00030278-RA	HGS	2367.09	0.481651	0.148493	3.24361	0.00118026	0.0416042
LABE_00028208-RA	HHIPL1	50.3307	-0.920763	0.269968	-3.41064	0.000648108	0.0292679
LABE_00042563-RA	HINT3	103.617	0.533645	0.176176	3.02904	0.00245336	0.0618864
LABE_00000411-RA	HK1	4149.61	0.509118	0.131801	3.86277	0.000112106	0.0112034
LABE_00014490-RA	HMCN2	139.603	-1.02406	0.219984	-4.65517	3.23711e-06	0.0015861
LABE_00024090-RA	HNMT	241.412	-1.21068	0.319363	-3.79092	0.000150093	0.0126551
LABE_00019522-RA	HPGD	71.1956	-1.12231	0.264797	-4.23839	2.25127e-05	0.00464449
LABE_00062764-RA	HPRT1	34.0045	-0.712289	0.248087	-2.87113	0.0040901	0.0825492
LABE_00049094-RA	HPSE2	66.1486	-0.735522	0.192112	-3.82862	0.000128866	0.0118575
LABE_00039958-RA	HSC71	38558.7	0.328994	0.0918685	3.58114	0.000342095	0.0196045
LABE_00012956-RA	HSP70	409.065	0.590654	0.16005	3.69044	0.000223868	0.0155586
LABE_00039874-RA	HSPG2	25.4011	-1.0894	0.271638	-4.01048	6.05951e-05	0.00813427
LABE_00039865-RA	HSPG2	653.769	-1.09404	0.176545	-6.19694	5.75701e-10	1.12832e-05
LABE_00018502-RA	HYAL4	67.9823	-0.930717	0.287909	-3.23267	0.00122638	0.0426911
LABE_00056130-RA	IDH2	1701.99	0.446172	0.1416	3.15094	0.00162748	0.0496838
LABE_00011644-RA	IDH3A	68.0551	0.560115	0.165018	3.39427	0.000688116	0.0305122
LABE_00052474-RA	IFI35	1378.53	0.40284	0.129611	3.10806	0.00188317	0.053394
LABE_00061118-RA	IFI44L	344.324	0.514802	0.176471	2.9172	0.00353184	0.0761462
LABE_00068443-RA	IFI44L	175.7	0.508817	0.155665	3.26867	0.00108053	0.0392172
LABE_00074022-RA	IG HEAVY CHAIN C REGION%2C MEMBRANE-BOUND FORM	291.659	0.84658	0.262766	3.22181	0.00127385	0.0435709
LABE_00072029-RA	IGHV5-76	10.1239	1.04359	0.322544	3.23549	0.00121435	0.0424245
LABE_00091170-RA	IGHV5-76	9.26928	1.31661	0.304121	4.32923	1.49634e-05	0.00353335
LABE_00073467-RA	IGHV5-76	74.1752	1.205	0.314305	3.83386	0.000126148	0.0118269
LABE_00083466-RA	IGHV5-76	42.8871	1.21311	0.299372	4.05219	5.07395e-05	0.00720612
LABE_00060891-RA	IG KAPPA CHAIN B5 VARIANT C REGION	942.619	0.791062	0.210399	3.75982	0.000170038	0.0137143
LABE_00039181-RA	IG KAPPA CHAIN V REGION 120	21.4486	-0.644545	0.22778	-2.82968	0.00465946	0.0892676
LABE_00075264-RA	IG KAPPA CHAIN V-I REGION WALKER	48.6965	1.06873	0.321669	3.32246	0.000892269	0.0353204
LABE_00095048-RA	IG KAPPA CHAIN V-III REGION MOPC 63	9.8718	-0.954865	0.290947	-3.28192	0.00103101	0.0382705
LABE_00086381-RA	IG KAPPA CHAIN V-IV REGION B17	7.13683	1.07014	0.319168	3.3529	0.000799699	0.0328581
LABE_00088304-RA	IG KAPPA CHAIN V-IV REGION B17	9.08837	0.975593	0.31695	3.07806	0.0020835	0.0564793
LABE_00067297-RA	IG KAPPA CHAIN V-IV REGION B17	181.969	0.783263	0.274672	2.85163	0.00434955	0.0850536
LABE_00088577-RA	IG KAPPA CHAIN V-IV REGION JI	29.7262	0.95092	0.324064	2.93436	0.00334241	0.0741879
LABE_00080083-RA	IG KAPPA CHAIN V-IV REGION JI	48.6911	0.888614	0.287277	3.09323	0.00197992	0.0549639
LABE_00066698-RA	IG LAMBDA CHAIN V-1 REGION	7.60012	0.838183	0.297198	2.82028	0.00479817	0.0906971
LABE_00077026-RA	IG MU CHAIN C REGION MEMBRANE-BOUND FORM	35.147	0.804511	0.273619	2.94026	0.00327941	0.0731209
LABE_00090405-RA	IG MU CHAIN C REGION MEMBRANE-BOUND FORM	87.8194	-1.31952	0.321493	-4.10434	4.05466e-05	0.00635739
LABE_00040922-RA	IGF1	77.5103	-0.704783	0.19539	-3.60706	0.000309687	0.0181624
LABE_00032771-RA	IGFBP2A	8.07423	-1.11773	0.309016	-3.61706	0.000297964	0.0177769
LABE_00051624-RA	IGFBP4	774.459	-0.457126	0.165044	-2.76971	0.00561056	0.0995689
LABE_00021434-RA	IGFBP5	581.558	-1.02575	0.189613	-5.40973	6.31198e-08	0.000176726
LABE_00073002-RA	IGHM	243.482	1.02211	0.272715	3.74789	0.000178331	0.0138745
LABE_00070293-RA	IGHM	154.523	0.724274	0.25926	2.79362	0.00521214	0.0954698
LABE_00071019-RA	IGHV1-72	18.8815	1.05907	0.326041	3.24828	0.00116105	0.0410747
LABE_00072080-RA	IGHV1-72	13.6875	0.924383	0.316946	2.91654	0.00353943	0.0761462
LABE_00091295-RA	IGKV4-1	28.6646	1.097	0.326614	3.35871	0.000783084	0.0326259
LABE_00082737-RA	IGKV4-1	17.1557	0.989133	0.303213	3.26218	0.0011056	0.0398322
LABE_00095911-RA	IGKV4-1	18.6702	0.961959	0.323054	2.9777	0.00290418	0.0687774
LABE_00094730-RA	IGKV4-1	7.90537	0.917844	0.326315	2.81276	0.00491183	0.0918578
LABE_00083586-RA	IGKV4-1	157.847	0.881503	0.296876	2.96927	0.00298513	0.0692136
LABE_00074172-RA	IGKV4-1	2508.32	0.697949	0.221218	3.15502	0.00160486	0.0493777
LABE_00018870-RA	IKZF4	158.261	0.50795	0.183513	2.76793	0.00564143	0.0996991
LABE_00008093-RA	IL17RE	454.096	0.713925	0.190992	3.73798	0.000185502	0.0138843
LABE_00045751-RA	IL1RL2	496.218	-0.462602	0.12286	-3.76528	0.00016636	0.0135853
LABE_00037126-RA	IL21R	127.763	0.871729	0.232368	3.7515	0.000175783	0.013836
LABE_00065605-RA	IL6ST	934.445	0.577344	0.160523	3.59664	0.00032235	0.018747
LABE_00006834-RA	IL6ST	116.501	-0.946713	0.203741	-4.64665	3.37373e-06	0.00159621
LABE_00058706-RA	IM	4.48302	0.982735	0.315282	3.11701	0.00182696	0.0525794
LABE_00024841-RA	IRF1	3333.39	0.822043	0.223337	3.68073	0.000232563	0.0156631
LABE_00000196-RA	IRF8	883.448	0.602308	0.203737	2.9563	0.00311354	0.0711216
LABE_00050146-RA	ITGA1	110.749	-0.60767	0.208229	-2.91828	0.0035197	0.0760558
LABE_00036106-RA	ITGA2	830.289	-0.546423	0.192444	-2.83939	0.00451996	0.0874498
LABE_00016305-RA	ITGA4	42.6702	-0.634818	0.2031	-3.12563	0.00177422	0.0521815
LABE_00063799-RA	ITGA5	178.733	-0.654872	0.21032	-3.11369	0.00184764	0.0528641
LABE_00056635-RA	ITGA9	19.098	-1.01342	0.249935	-4.05475	5.01872e-05	0.00717969
LABE_00032132-RA	ITGB1	732.143	-0.300349	0.106498	-2.82025	0.00479868	0.0906971
LABE_00010982-RA	ITGB1	175.911	-0.696533	0.190488	-3.65657	0.000255608	0.0164338
LABE_00013646-RA	ITGB3	1078.6	-0.582105	0.138976	-4.18853	2.80771e-05	0.00529119
LABE_00016367-RA	ITGBL1	35.4721	-0.860706	0.208661	-4.1249	3.70888e-05	0.0061602
LABE_00036892-RA	ITM2C	108.828	-0.465889	0.165273	-2.81891	0.00481867	0.0907216
LABE_00060390-RA	IVNS1ABPA	961.653	-0.333168	0.116313	-2.8644	0.00417798	0.0834701
LABE_00009091-RA	JDP2	112.722	-0.57089	0.179456	-3.18122	0.00146656	0.0466375
LABE_00019727-RA	KANSL1L	41.3144	-0.795999	0.215108	-3.70047	0.000215204	0.0153374
LABE_00010183-RA	KCNA2	10.5831	-0.996322	0.318779	-3.12544	0.00177542	0.0521815
LABE_00022129-RA	KCNE4	104.932	-0.713976	0.24901	-2.86726	0.00414045	0.083144
LABE_00036510-RA	KCNG2	26.6178	-0.933876	0.306897	-3.04296	0.00234261	0.0607313
LABE_00070642-RA	KCNJ8	80.6348	-0.708131	0.222839	-3.17777	0.00148412	0.0468395
LABE_00026376-RA	KCNQ5	9.09445	-0.905801	0.301363	-3.00568	0.00264987	0.0649997
LABE_00043361-RA	KCTD16	612.666	-0.506795	0.133845	-3.78644	0.000152824	0.0126915
LABE_00035929-RA	KDR	173.99	-0.398584	0.138031	-2.88765	0.00388133	0.0802428
LABE_00002659-RA	KIAA1033	936.132	0.322293	0.098427	3.27444	0.00105872	0.0387723
LABE_00017275-RA	KIAA1211L	213.996	-0.50029	0.140672	-3.55642	0.000375942	0.0210517
LABE_00062991-RA	KIAA1549	618.279	0.53617	0.176807	3.03252	0.00242524	0.0614906
LABE_00029814-RA	KLF11	592.823	0.579089	0.196454	2.94771	0.00320133	0.0722607
LABE_00016434-RA	KLF5	34.8769	-1.27421	0.311155	-4.09508	4.22015e-05	0.0064737
LABE_00044708-RA	KRIT1	373.293	0.279393	0.0946718	2.95118	0.00316567	0.0718934
LABE_00041352-RA	KRT18	396.414	-0.491848	0.165845	-2.9657	0.00301991	0.0695303
LABE_00059122-RA	L1CAM	166.997	-0.720938	0.226953	-3.17659	0.00149017	0.0469548
LABE_00059563-RA	LAG3	184.955	0.918222	0.323658	2.83701	0.00455375	0.0878434
LABE_00021741-RA	LAMA4	586.269	-0.731838	0.14093	-5.19291	2.07028e-07	0.000358735
LABE_00066995-RA	LAMB1	49.8551	-0.625747	0.220367	-2.83956	0.00451758	0.0874498
LABE_00065085-RA	LAMC1	272.386	-0.613882	0.124677	-4.92377	8.48937e-07	0.000723405
LABE_00017756-RA	LAMC1	427.939	-0.672469	0.161879	-4.15414	3.26515e-05	0.0057652
LABE_00032022-RA	LAMTOR1	2078.24	0.432724	0.106091	4.0788	4.52683e-05	0.00677262
LABE_00037168-RA	LAMTOR2	487.887	0.417337	0.107434	3.88458	0.000102507	0.0106864
LABE_00037449-RA	LARGE	22.7499	-0.687886	0.192666	-3.57035	0.000356498	0.0201937
LABE_00019524-RA	LARP1	385.787	-0.411891	0.144111	-2.85814	0.00426134	0.0842375
LABE_00038199-RA	LCK	577.957	0.393133	0.123035	3.1953	0.00139683	0.0457046
LABE_00044622-RA	LDB2	30.1008	-0.664508	0.20818	-3.19199	0.00141296	0.0459385
LABE_00004122-RA	LEPROT	1595.52	0.337771	0.117656	2.87083	0.00409398	0.0825492
LABE_00008746-RA	LGALS3	102.262	-0.903833	0.261919	-3.45081	0.000558907	0.0266829
LABE_00069746-RA	LGALS8	201.465	0.581245	0.154933	3.75158	0.000175726	0.013836
LABE_00022069-RA	LGALS9	2422.85	0.412419	0.104157	3.95959	7.50795e-05	0.00881128
LABE_00060463-RA	LHFPL2	1252.06	0.421079	0.147273	2.85917	0.00424752	0.084173
LABE_00017889-RA	LIX1L	53.7861	-0.639689	0.183403	-3.48789	0.000486842	0.0247873
LABE_00022292-RA	LMBRD2B	1093.8	0.225617	0.0585456	3.85369	0.000116349	0.0113932
LABE_00085740-RA	LMF2	43.4312	-0.901828	0.197222	-4.57266	4.81563e-06	0.00189184
LABE_00008771-RA	LOX	1058.03	-0.876319	0.168137	-5.21193	1.86888e-07	0.000358735
LABE_00067834-RA	LOXL1	404.214	-0.66744	0.162036	-4.11908	3.80386e-05	0.00621266
LABE_00016037-RA	LOXL2A	80.5933	-0.711504	0.222069	-3.20399	0.00135539	0.0452544
LABE_00063731-RA	LOXL3	219.03	-0.739607	0.180365	-4.1006	4.12076e-05	0.00640974
LABE_00009930-RA	LPAR1	14.6152	-1.04852	0.269644	-3.88852	0.000100858	0.0106864
LABE_00019508-RA	LPAR6	80.2148	1.19539	0.295768	4.04164	5.30776e-05	0.00743048
LABE_00026293-RA	LPL	327.361	-0.711736	0.202712	-3.51107	0.000446302	0.0234393
LABE_00026202-RA	LRRC15	56.8137	-0.748656	0.20029	-3.73787	0.000185588	0.0138843
LABE_00036373-RA	LRRC17	46.0571	-0.563551	0.193264	-2.91597	0.00354588	0.0762013
LABE_00049329-RA	LRRC29	300.708	0.381424	0.114386	3.33454	0.000854394	0.034174
LABE_00022016-RA	LRRC3	10.9879	-0.810471	0.277471	-2.92092	0.00348994	0.0758397
LABE_00022836-RA	LRRK2	880.271	0.541908	0.155808	3.47804	0.000505091	0.0250975
LABE_00051208-RA	LSAMP	35.5183	-0.9003	0.268077	-3.35836	0.000784061	0.0326259
LABE_00051204-RA	LSAMP	8.7638	-1.25347	0.276938	-4.52616	6.00654e-06	0.00202969
LABE_00056602-RA	LTB4R	151.884	-1.09053	0.214128	-5.09288	3.52668e-07	0.000460796
LABE_00092466-RA	LTBP4	294.71	-0.865924	0.231298	-3.74376	0.000181289	0.0138793
LABE_00074662-RA	LYSOZYME G	143.06	0.917789	0.308695	2.97312	0.00294786	0.0690831
LABE_00023264-RA	MACC1	97.7897	0.719348	0.206415	3.48496	0.000492207	0.0248441
LABE_00037871-RA	MAFB	81.532	-0.637784	0.215967	-2.95316	0.0031454	0.0716404
LABE_00054821-RA	MAGI2	17.9196	-0.972956	0.221271	-4.39712	1.09695e-05	0.00302803
LABE_00018933-RA	MAM AND LDL-RECEPTOR CLASS A DOMAIN-CONTAINING PROTEIN 1 (FRAGMENT)	3082.82	-0.40435	0.143742	-2.81303	0.0049077	0.0918578
LABE_00020511-RA	MAMDC2	38.0942	-0.935755	0.237588	-3.93857	8.19697e-05	0.00934025
LABE_00007990-RA	MANBAL	611.333	0.357358	0.102241	3.49527	0.000473586	0.0243617
LABE_00003523-RA	MAP2K6	156.544	-0.382787	0.120033	-3.189	0.00142764	0.0461052
LABE_00018018-RA	MAPK11	146.968	-0.590963	0.202144	-2.92347	0.00346153	0.075412
LABE_00009445-RA	MAPK14A	87.7066	-0.76283	0.256075	-2.97893	0.00289257	0.0686338
LABE_00002115-RA	MAPK7	261.418	0.393698	0.136996	2.8738	0.00405571	0.0824375
LABE_00034060-RA	MAPK8B	67.2422	-0.666431	0.173569	-3.83957	0.000123251	0.0116695
LABE_00019301-RA	MARCO	161.505	-0.845227	0.221598	-3.81424	0.000136601	0.012219
LABE_00003975-RA	MARS3	1752.77	0.264272	0.0870004	3.0376	0.00238471	0.0610445
LABE_00059774-RA	MARVELD2	973.089	0.503766	0.135634	3.71417	0.000203873	0.0148539
LABE_00063207-RA	MAT1A	10.9948	-0.796119	0.266539	-2.98687	0.00281849	0.0677592
LABE_00020773-RA	MBNL1	97.4196	-0.623927	0.180386	-3.45884	0.000542508	0.0262534
LABE_00004517-RA	MCAM	228.177	-0.634258	0.17417	-3.6416	0.000270944	0.0170063
LABE_00051775-RA	MCTP1	12.1229	-0.918053	0.286812	-3.20089	0.00137005	0.0455649
LABE_00051771-RA	MCTP1	39.7256	-1.18371	0.261525	-4.52617	6.00624e-06	0.00202969
LABE_00057164-RA	MDFIC	35.7437	-0.666582	0.193089	-3.4522	0.000556045	0.0266829
LABE_00044225-RA	ME2	1259.97	0.564405	0.183194	3.08091	0.00206366	0.0563087
LABE_00005004-RA	MED26	90.8444	0.642085	0.206865	3.10389	0.00190996	0.0540163
LABE_00025838-RA	MEIS2	245.089	-0.669793	0.146257	-4.57957	4.65928e-06	0.00189184
LABE_00031949-RA	MFF	303.296	0.331316	0.0997412	3.32176	0.000894532	0.0353204
LABE_00013318-RA	MGA	123.27	-0.409884	0.131571	-3.11532	0.00183747	0.0527345
LABE_00035077-RA	MGAM	2278.61	-0.969719	0.323723	-2.99552	0.00273978	0.0663744
LABE_00016652-RA	MID1	23.7145	-0.935662	0.24933	-3.75271	0.000174935	0.013836
LABE_00018405-RA	MID1IP1B	51.4897	-0.721	0.236776	-3.04507	0.00232629	0.0606265
LABE_00011342-RA	MMP13	170.939	-0.816272	0.284249	-2.87168	0.00408295	0.0825492
LABE_00026530-RA	MMP15	697.756	-0.422617	0.108486	-3.89558	9.79655e-05	0.0106079
LABE_00002119-RA	MMP17	90.5145	-0.719172	0.24414	-2.94574	0.00322186	0.0725762
LABE_00000518-RA	MMP2	1702.87	-0.669344	0.155476	-4.30512	1.66894e-05	0.00380344
LABE_00019079-RA	MMP23A	25.1717	-0.713983	0.236137	-3.02359	0.00249794	0.0624036
LABE_00004860-RA	MOB3A	555.631	0.317161	0.106837	2.96864	0.00299117	0.0692136
LABE_00073281-RA	MOG	126.197	0.829607	0.261313	3.17476	0.0014996	0.0471308
LABE_00065682-RA	MOGAT2-B	61.6551	-0.542313	0.174908	-3.10057	0.00193149	0.054468
LABE_00007961-RA	MOV10B.1: PUTATIVE HELICASE MOV-10-B.1	323.993	0.616235	0.180536	3.41336	0.000641677	0.0291116
LABE_00018788-RA	MOV10B.2: PUTATIVE HELICASE MOV-10-B.2	1739.68	0.912886	0.248135	3.67899	0.00023416	0.0156631
LABE_00013514-RA	MPHOSPH10	1859.61	0.313386	0.066174	4.73579	2.18201e-06	0.00129223
LABE_00075789-RA	MR1	157.889	-0.985549	0.325283	-3.02982	0.00244699	0.0618864
LABE_00091959-RA	MR1	30.2552	-1.32947	0.324684	-4.09466	4.22794e-05	0.0064737
LABE_00042762-RA	MRC1	29.4728	-0.760077	0.260272	-2.92031	0.0034968	0.0758397
LABE_00018940-RA	MRC1	1033.53	-0.760757	0.207699	-3.66279	0.000249485	0.0164082
LABE_00018937-RA	MRC1	597.388	-0.91895	0.239567	-3.83588	0.000125114	0.011789
LABE_00078010-RA	MRC1	27.9924	-0.968471	0.276966	-3.49672	0.000471017	0.0243512
LABE_00013651-RA	MRC2	158.747	-0.820814	0.180684	-4.54281	5.551e-06	0.00202969
LABE_00001567-RA	MROH1	1842.88	0.506011	0.158603	3.19044	0.00142058	0.0460326
LABE_00025969-RA	MRPL42	107.094	0.747189	0.261048	2.86226	0.00420628	0.0838556
LABE_00045916-RA	MTA2	358.657	-0.478598	0.130064	-3.67971	0.000233501	0.0156631
LABE_00056592-RA	MYADM	82.5066	-0.714798	0.188708	-3.78786	0.000151953	0.0126915
LABE_00066029-RA	MYH9	774.972	-0.788101	0.201787	-3.9056	9.39915e-05	0.0103491
LABE_00052035-RA	MYO10	207.057	-0.454237	0.153289	-2.96327	0.00304386	0.0697739
LABE_00000771-RA	MYO9B	1228.63	0.666897	0.223113	2.98906	0.00279837	0.0673774
LABE_00046046-RA	N4BP1	699.551	0.412099	0.132332	3.11414	0.00184484	0.0528613
LABE_00032027-RA	NAALAD2	176.081	-0.757663	0.273616	-2.76907	0.00562162	0.0995689
LABE_00033125-RA	NAB2	71.3407	0.451996	0.160058	2.82395	0.0047436	0.090087
LABE_00056517-RA	NADSYN1	53.0193	-0.904759	0.264653	-3.41866	0.000629302	0.0288845
LABE_00045838-RA	NAPA	821.886	0.322358	0.10782	2.98978	0.00279178	0.0673774
LABE_00004627-RA	NCAM1	41.9018	-0.806649	0.207381	-3.88969	0.000100373	0.0106864
LABE_00007655-RA	NCCRP1	611.276	-0.609564	0.200247	-3.04406	0.00233409	0.0606265
LABE_00025787-RA	NCEH1	1112.28	-0.757317	0.273188	-2.77215	0.00556874	0.0993101
LABE_00001588-RA	NCOA7	151.777	0.914776	0.276214	3.31184	0.000926844	0.0359707
LABE_00024916-RA	NDFIP1L	803.791	0.527681	0.138623	3.8066	0.000140892	0.0122726
LABE_00040875-RA	NDUFA12	305.436	0.342413	0.0897891	3.81353	0.000136996	0.012219
LABE_00042199-RA	NDUFS5	362.517	0.318116	0.105857	3.00514	0.00265456	0.0650333
LABE_00046115-RA	NEK6	46.9152	-0.619254	0.215317	-2.87602	0.0040273	0.0822199
LABE_00023705-RA	NEOGENIN (FRAGMENT)	156.59	-0.411604	0.125146	-3.289	0.00100545	0.0376714
LABE_00043044-RA	NEU3	20.3108	-1.08215	0.321446	-3.3665	0.000761275	0.0322949
LABE_00005093-RA	NEURL3	603.185	1.04763	0.312426	3.3532	0.000798819	0.0328581
LABE_00050314-RA	NFE2L1	164.603	0.641282	0.208643	3.07359	0.00211502	0.0570181
LABE_00086593-RA	NGEF	38.2125	0.620283	0.204145	3.03845	0.00237802	0.0610445
LABE_00002035-RA	NGFR	56.354	-0.869614	0.213955	-4.06446	4.81431e-05	0.00704147
LABE_00085593-RA	NID1	361.79	-0.814251	0.186321	-4.37016	1.24153e-05	0.00317934
LABE_00048672-RA	NID2	54.4494	-0.780507	0.228442	-3.41665	0.000633965	0.0290109
LABE_00032564-RA	NKAIN2	14.9538	-0.735191	0.24782	-2.96663	0.00301088	0.0695055
LABE_00022783-RA	NKD2L	20.5172	-0.79311	0.278981	-2.84288	0.00447081	0.08667
LABE_00052963-RA	NKX-2.5: HOMEOBOX PROTEIN NKX-2.5	194.104	-0.543385	0.191694	-2.83464	0.0045877	0.0884113
LABE_00082448-RA	NLRC3	94.4953	-0.801607	0.271584	-2.9516	0.00316136	0.0718788
LABE_00083289-RA	NLRC3	14.1712	-0.915586	0.320113	-2.86019	0.00423383	0.0840717
LABE_00085286-RA	NLRC3	25.9375	-0.938204	0.323949	-2.89615	0.00377775	0.079201
LABE_00096370-RA	NLRC3	3.97061	-0.995747	0.32437	-3.06979	0.00214207	0.0574316
LABE_00094783-RA	NLRC3	25.3131	-1.01118	0.317981	-3.18001	0.00147268	0.0467041
LABE_00081534-RA	NLRC3	56.6895	-1.03754	0.326471	-3.17804	0.00148276	0.0468395
LABE_00095337-RA	NLRC3	38.3573	-1.2082	0.282098	-4.2829	1.84472e-05	0.00397304
LABE_00083649-RA	NLRC3	11.4694	-1.34833	0.326561	-4.12888	3.64531e-05	0.0061602
LABE_00029372-RA	NLRC5	519.402	0.475209	0.153382	3.09821	0.00194694	0.0547006
LABE_00070732-RA	NMI	696.963	0.332599	0.111793	2.97514	0.00292852	0.0689856
LABE_00044497-RA	NPNT	68.5883	-0.787377	0.249147	-3.16029	0.00157613	0.0487234
LABE_00011285-RA	NPR3	4.81382	-0.995177	0.317721	-3.13224	0.0017348	0.0516619
LABE_00000416-RA	NR13	453.748	0.56935	0.205161	2.77513	0.00551794	0.0987636
LABE_00005286-RA	NR2F1A	25.4665	-0.830482	0.255034	-3.25636	0.00112851	0.0402871
LABE_00035434-RA	NR2F2	91.9165	-0.606245	0.178186	-3.40231	0.000668189	0.0297953
LABE_00032135-RA	NRP1A	73.8097	-0.637091	0.224839	-2.83354	0.00460356	0.0886299
LABE_00013972-RA	NRXN1A	77.3787	-0.688342	0.222418	-3.09481	0.00196941	0.0549054
LABE_00013988-RA	NRXN1A	5.14857	-0.91715	0.322245	-2.84613	0.00442547	0.0862679
LABE_00062318-RA	NSMAF	1129.39	0.191929	0.0636326	3.01621	0.00255955	0.0634996
LABE_00047486-RA	NUAK1	33.564	-0.660823	0.227683	-2.90238	0.00370343	0.078384
LABE_00046057-RA	NUCLEAR FACTOR 7%2C OVARY	1009.69	0.388208	0.106275	3.65288	0.000259312	0.0164338
LABE_00019142-RA	NUDT16	1386.91	0.353716	0.10098	3.50282	0.000460361	0.0240269
LABE_00019899-RA	NUDT22	248.373	0.444455	0.131866	3.3705	0.000750323	0.0321083
LABE_00003699-RA	NUGGC	82.6443	-0.652452	0.219409	-2.97368	0.00294256	0.0690674
LABE_00072276-RA	NUGGC	20.8275	-1.08592	0.248081	-4.37728	1.20172e-05	0.00317934
LABE_00004540-RA	NXN	107.174	-0.56198	0.129466	-4.34075	1.41994e-05	0.00347868
LABE_00056165-RA	OGFRL1	417.02	0.759098	0.24605	3.08514	0.00203456	0.0557697
LABE_00010272-RA	OGN	220.467	-0.621355	0.209051	-2.97227	0.00295611	0.0690831
LABE_00038930-RA	OLFML2A	61.5519	-0.504557	0.177393	-2.84429	0.00445109	0.0863984
LABE_00039056-RA	OLFML3	222.441	-0.724631	0.187647	-3.86168	0.000112611	0.0112034
LABE_00006279-RA	OPN4A	6.88636	-1.28372	0.307751	-4.17129	3.02877e-05	0.00550014
LABE_00017941-RA	OPTN	1263.71	0.451196	0.123497	3.6535	0.000258688	0.0164338
LABE_00039232-RA	OTUB1	428.266	0.253797	0.0914135	2.77636	0.00549714	0.0987158
LABE_00011657-RA	OTUD7A	301.266	0.509357	0.175865	2.8963	0.00377587	0.079201
LABE_00003400-RA	OXSR1	71.7139	-0.388461	0.139286	-2.78894	0.00528808	0.0959639
LABE_00039524-RA	P2RX3	34.276	0.584501	0.199172	2.93465	0.00333919	0.0741879
LABE_00013841-RA	P3H1	30.5841	-1.07571	0.24355	-4.41677	1.00186e-05	0.00284571
LABE_00026208-RA	P3H2	104.075	-0.513304	0.160122	-3.20572	0.00134726	0.0451368
LABE_00045684-RA	P3H3	51.2123	-0.875314	0.225066	-3.88914	0.000100599	0.0106864
LABE_00024852-RA	P4HA2	185.861	-0.580408	0.191846	-3.02539	0.00248315	0.0624036
LABE_00036107-RA	PAIP1	557.541	0.331368	0.091309	3.62908	0.000284434	0.0173769
LABE_00000968-RA	PALLD	850.682	-0.43399	0.139202	-3.1177	0.00182265	0.0525663
LABE_00067509-RA	PARG	689.742	0.380776	0.110957	3.43175	0.000599701	0.0279846
LABE_00027749-RA	PARP12	1387	0.867418	0.281379	3.08274	0.00205106	0.056065
LABE_00056605-RA	PARP14	883.294	0.40505	0.140231	2.88844	0.00387156	0.0802428
LABE_00037605-RA	PARP9	1154.48	0.361414	0.120618	2.99636	0.00273226	0.0662886
LABE_00002012-RA	PBX1	56.4436	-0.507014	0.175499	-2.88899	0.00386479	0.0802428
LABE_00049157-RA	PCDH10	37.234	-0.817126	0.242271	-3.37278	0.000744143	0.0320537
LABE_00009365-RA	PCDHAC2	66.2375	-0.88177	0.223848	-3.93915	8.1772e-05	0.00934025
LABE_00033437-RA	PCDHB15	3.69462	-0.935707	0.325641	-2.87343	0.00406043	0.0824375
LABE_00034745-RA	PCOLCE	923.357	-0.557393	0.173554	-3.21164	0.00131979	0.0443679
LABE_00059737-RA	PDCD10	1541.3	0.432082	0.118994	3.63111	0.000282203	0.0173769
LABE_00053860-RA	PDCL	270.477	0.307649	0.105704	2.91049	0.00360866	0.0771719
LABE_00011533-RA	PDDC1	134.714	0.494564	0.165765	2.98353	0.00284944	0.0680222
LABE_00054084-RA	PDE10A	59.7566	-0.652461	0.192298	-3.39298	0.000691379	0.0305877
LABE_00005432-RA	PDE3A	38.2318	-0.464344	0.165759	-2.80133	0.00508932	0.0940965
LABE_00004129-RA	PDE4D	182.172	-0.543147	0.14098	-3.85265	0.000116844	0.0113932
LABE_00036735-RA	PDE4D	29.6967	-0.714973	0.247543	-2.88828	0.00387356	0.0802428
LABE_00056925-RA	PDE4DIP	70.5395	-0.413527	0.143249	-2.88676	0.00389227	0.0803747
LABE_00016520-RA	PDE4DIP	55.1994	-0.715233	0.18063	-3.95966	7.50562e-05	0.00881128
LABE_00024110-RA	PDE8A	50.2533	-0.829959	0.201478	-4.11934	3.79956e-05	0.00621266
LABE_00002930-RA	PDGFB	77.147	-0.550262	0.189159	-2.90899	0.00362601	0.0773686
LABE_00046737-RA	PDGFD	110.446	-0.809627	0.189414	-4.27438	1.91673e-05	0.00408325
LABE_00038639-RA	PDGFRB	152.835	-0.533533	0.174972	-3.04925	0.00229417	0.0604346
LABE_00027618-RA	PDIA2	146.398	-0.953975	0.319884	-2.98225	0.00286138	0.068224
LABE_00008564-RA	PFDN6	400.18	0.386846	0.121069	3.19524	0.00139714	0.0457046
LABE_00002059-RA	PGAP3	306.725	-0.451057	0.143414	-3.14513	0.00166012	0.0504444
LABE_00044275-RA	PGM5	607.193	-0.461899	0.131356	-3.5164	0.000437442	0.0231089
LABE_00061470-RA	PHEX	75.4596	-0.985664	0.265258	-3.71587	0.000202506	0.0148094
LABE_00084958-RA	PHKA2	261.589	-0.585856	0.203903	-2.87321	0.0040632	0.0824375
LABE_00015141-RA	PHLDB2	71.5562	-0.692002	0.171798	-4.02798	5.62572e-05	0.00776468
LABE_00049796-RA	PHRF1	13.2373	0.872026	0.254353	3.42841	0.000607128	0.0282639
LABE_00031962-RA	PID1	111.937	-0.462188	0.165067	-2.80001	0.00511015	0.0943068
LABE_00000623-RA	PIEZO2	44.2663	-0.586736	0.186336	-3.1488	0.0016394	0.0499698
LABE_00021294-RA	PIK3C2A	1903.27	0.251015	0.0852228	2.9454	0.00322536	0.0725762
LABE_00013042-RA	PIK3CD	1193.22	0.358285	0.124485	2.87814	0.00400023	0.0817523
LABE_00089223-RA	PIK3R1	728.472	-0.472023	0.167401	-2.81971	0.00480664	0.0906971
LABE_00055099-RA	PIK3R1	834.293	-0.57342	0.175978	-3.25847	0.00112013	0.0401344
LABE_00019151-RA	PIM1	936.419	0.488066	0.152495	3.20055	0.00137167	0.0455649
LABE_00028306-RA	PIP5KL1	13.4454	-0.848332	0.270911	-3.1314	0.00173972	0.0516619
LABE_00020047-RA	PKD1	73.8122	-0.704792	0.184942	-3.81087	0.000138478	0.012219
LABE_00047589-RA	PKDCC	148.084	-0.564843	0.159081	-3.55065	0.000384279	0.0214572
LABE_00085158-RA	PKN2	121.838	-0.331211	0.110306	-3.00264	0.00267647	0.0652439
LABE_00019850-RA	PLA2G16	166.401	0.840756	0.232073	3.62282	0.000291413	0.0175735
LABE_00024186-RA	PLA2R1	97.5405	-0.644309	0.144378	-4.46264	8.09553e-06	0.00248649
LABE_00046249-RA	PLAC8L1	65.1012	0.754985	0.21374	3.53226	0.000412029	0.0224284
LABE_00013339-RA	PLCB1	274.342	-0.428756	0.14424	-2.97252	0.0029537	0.0690831
LABE_00050768-RA	PLD5	31.5285	-0.970721	0.260917	-3.72042	0.000198892	0.0146376
LABE_00047261-RA	PLEKHA2	1229.41	0.472278	0.135621	3.48234	0.000497057	0.0249151
LABE_00008908-RA	PLEKHG3	73.7265	-0.469443	0.157211	-2.98606	0.00282597	0.0677921
LABE_00006607-RA	PLEKHH1	146.28	-0.623565	0.217569	-2.86605	0.00415623	0.083144
LABE_00022538-RA	PLG	5.20472	0.927763	0.302668	3.06529	0.00217461	0.058048
LABE_00096124-RA	PLN	59.4943	-0.780923	0.244658	-3.1919	0.00141338	0.0459385
LABE_00057758-RA	PLOD2	335.541	-0.581486	0.185692	-3.13145	0.00173946	0.0516619
LABE_00010595-RA	PLXDC1	176.866	-0.726066	0.210087	-3.45603	0.000548192	0.0263981
LABE_00049179-RA	PNBA	433.372	-0.538011	0.170058	-3.1637	0.00155778	0.0482322
LABE_00029391-RA	PNP	3210.04	0.948888	0.237112	4.00186	6.28457e-05	0.00826653
LABE_00057625-RA	PNPLA6	309.341	-0.575133	0.188748	-3.04709	0.00231069	0.0604637
LABE_00001267-RA	PODN	213.915	-0.530702	0.191538	-2.77075	0.0055928	0.099558
LABE_00085689-RA	POLE3	5.12646	0.899563	0.324911	2.76865	0.00562898	0.0995689
LABE_00059432-RA	POMP	910.492	0.389788	0.122895	3.17172	0.00151541	0.047445
LABE_00029436-RA	POU2F3	16.9349	-0.954667	0.264296	-3.61211	0.000303717	0.0178755
LABE_00027237-RA	PPARA	47.376	-0.581121	0.202766	-2.86596	0.00415741	0.083144
LABE_00000158-RA	PPFIBP2	406.673	-0.42947	0.154661	-2.77685	0.00548881	0.0987158
LABE_00040239-RA	PPM1B	567.04	-0.39578	0.120725	-3.27836	0.00104412	0.0385307
LABE_00013638-RA	PPP1R1B	13.8676	-0.786238	0.275975	-2.84895	0.00438641	0.0856267
LABE_00039300-RA	PPP1R1C	6.0318	-0.831394	0.300004	-2.77128	0.00558368	0.0994859
LABE_00010510-RA	PPP1R9B	287.025	0.384382	0.117424	3.27345	0.00106244	0.038776
LABE_00019565-RA	PPP2CA	2011.1	0.586688	0.14166	4.14151	3.45021e-05	0.00603757
LABE_00040736-RA	PPP2CA	173.139	-0.662633	0.207349	-3.19574	0.00139472	0.0457046
LABE_00024572-RA	PRELID3B	733.91	0.422546	0.119152	3.54628	0.000390706	0.0216925
LABE_00051984-RA	PREP	836.642	0.320266	0.107627	2.9757	0.00292321	0.0689856
LABE_00035256-RA	PRF1	70.1571	-0.674306	0.216886	-3.10904	0.00187696	0.053394
LABE_00053392-RA	PRF1	65.523	-0.968653	0.270854	-3.5763	0.000348495	0.0197975
LABE_00005301-RA	PRICKLE1	38.6555	-0.79011	0.244545	-3.23093	0.00123386	0.0427253
LABE_00040233-RA	PRKCE	22.0639	-0.597025	0.190781	-3.12937	0.00175179	0.0519414
LABE_00044634-RA	PROM1A	67.1964	-0.604129	0.197209	-3.0634	0.0021884	0.0582749
LABE_00045374-RA	PRRG3	17.3136	-0.611355	0.209587	-2.91695	0.00353469	0.0761462
LABE_00040189-RA	PRSS12	7.07188	-1.17683	0.30966	-3.8004	0.000144464	0.0124182
LABE_00032548-RA	PRSS35	374.217	-0.762713	0.170804	-4.46542	7.99115e-06	0.00248649
LABE_00001373-RA	PRSS35	48.5365	-1.14365	0.22719	-5.03388	4.80648e-07	0.000577288
LABE_00006256-RA	PSD	35.8166	-0.590038	0.175535	-3.36137	0.000775556	0.0325317
LABE_00023316-RA	PSENEN	767.76	0.334074	0.10173	3.28394	0.00102366	0.038142
LABE_00051615-RA	PSMB3	789.61	0.391194	0.141352	2.76752	0.0056485	0.0997292
LABE_00065430-RA	PSMB6L-B	1039.72	0.263241	0.0911287	2.88867	0.00386877	0.0802428
LABE_00065431-RA	PSMB7	1662.46	0.447106	0.129585	3.45029	0.000559993	0.0266829
LABE_00025596-RA	PSME1	2467.97	0.366866	0.123295	2.9755	0.00292509	0.0689856
LABE_00017749-RA	PTGER4	65.5855	-0.846914	0.227679	-3.71976	0.00019941	0.0146376
LABE_00017732-RA	PTGES	69.3542	-0.678705	0.224096	-3.02863	0.00245664	0.0618864
LABE_00065362-RA	PTGFR	17.5686	-1.04093	0.274884	-3.7868	0.000152598	0.0126915
LABE_00032685-RA	PTGIS	51.7242	0.818786	0.261096	3.13595	0.00171296	0.0512553
LABE_00036253-RA	PTGS1	111.474	-0.964188	0.221213	-4.35863	1.30878e-05	0.00324694
LABE_00024643-RA	PTK7	64.1603	-0.704844	0.148507	-4.7462	2.07276e-06	0.0012695
LABE_00055712-RA	PTPN23	504.029	0.437003	0.136602	3.1991	0.00137859	0.0456844
LABE_00043586-RA	PXDN	105.168	-0.544962	0.187429	-2.90756	0.00364255	0.0775885
LABE_00022180-RA	PXYLP1	37.5572	-0.547058	0.180092	-3.03767	0.00238419	0.0610445
LABE_00066001-RA	PYGL	747.065	-0.97263	0.207715	-4.68253	2.83357e-06	0.00151394
LABE_00038140-RA	QPCT	204.628	0.743783	0.228789	3.25095	0.00115021	0.0407784
LABE_00055925-RA	RAB25	1178.92	0.300879	0.103804	2.89853	0.00374915	0.0790103
LABE_00044209-RA	RAB26	54.1792	-1.05456	0.289433	-3.64354	0.000268913	0.0169467
LABE_00004955-RA	RAB3A	21.7889	-1.41092	0.320321	-4.40471	1.05923e-05	0.00296571
LABE_00051317-RA	RAB5C	1448.21	0.244675	0.0882276	2.77322	0.00555044	0.0991641
LABE_00041241-RA	RAB7A	3695.88	0.365491	0.119713	3.05305	0.00226526	0.0598341
LABE_00052497-RA	RADIL	114.097	0.938481	0.234778	3.99731	6.40673e-05	0.00837076
LABE_00052031-RA	RAMP1	165.89	-0.446255	0.11801	-3.78151	0.000155883	0.0128909
LABE_00024068-RA	RAPH1	119.203	-0.546981	0.185935	-2.94179	0.00326319	0.0730221
LABE_00054418-RA	RARB	168.078	-0.734724	0.217596	-3.37654	0.000734024	0.0318278
LABE_00018833-RA	RARGA	68.3224	-0.478308	0.156276	-3.06067	0.00220844	0.0586494
LABE_00009466-RA	RARRES3	4.11665	-1.03057	0.297734	-3.46139	0.000537386	0.0261996
LABE_00076975-RA	RAS-RELATED PROTEIN RAB-11B	831.925	0.416767	0.124449	3.34889	0.00081136	0.0329914
LABE_00063909-RA	RASSF8	103.826	-0.455035	0.138047	-3.29623	0.000979919	0.0370761
LABE_00062390-RA	RBFOX2	234.888	-0.485736	0.146772	-3.30945	0.000934797	0.0360651
LABE_00065600-RA	RBFOX2	50.794	-0.759761	0.181961	-4.1754	2.97465e-05	0.00550014
LABE_00027879-RA	RECK	26.4588	-0.634539	0.217851	-2.91271	0.00358302	0.0768311
LABE_00020650-RA	RELB	326.382	0.706192	0.234734	3.00848	0.00262561	0.0645663
LABE_00005447-RA	RELN	130.905	-0.697046	0.189392	-3.68044	0.00023283	0.0156631
LABE_00023025-RA	RGS1	245.156	-0.484805	0.155999	-3.10774	0.00188523	0.053394
LABE_00029941-RA	RGS3	17.5104	-0.681527	0.232704	-2.92874	0.00340344	0.0746965
LABE_00000020-RA	RHPN2	187.461	0.624727	0.202627	3.08314	0.00204831	0.056065
LABE_00046048-RA	RIPK4	411.128	0.741481	0.202984	3.6529	0.000259295	0.0164338
LABE_00016804-RA	RND3	28.2623	-0.715546	0.236622	-3.024	0.00249457	0.0624036
LABE_00007498-RA	RNF186	97.5793	1.51905	0.302236	5.02603	5.00735e-07	0.000577288
LABE_00014405-RA	RNF34	576.768	0.235771	0.0701463	3.36113	0.000776242	0.0325317
LABE_00007752-RA	ROBO4	58.5604	-0.646944	0.193168	-3.34912	0.000810674	0.0329914
LABE_00016006-RA	ROR1	28.2399	-0.894768	0.266974	-3.35151	0.000803718	0.0328853
LABE_00006062-RA	RPL13	8471.12	0.291352	0.105094	2.7723	0.00556625	0.0993101
LABE_00003306-RA	RPL21	7140.05	0.284572	0.0937139	3.0366	0.0023926	0.0610445
LABE_00021248-RA	RPL27A	6147.01	0.311037	0.100053	3.10873	0.00187894	0.053394
LABE_00017913-RA	RPL30	5905.73	0.315219	0.0990618	3.18204	0.00146241	0.0466375
LABE_00017727-RA	RPL7A	9890.7	0.317307	0.105449	3.00911	0.00262013	0.0645663
LABE_00033967-RA	RPS25	7793.25	0.291146	0.104122	2.79619	0.00517086	0.0948203
LABE_00026510-RA	RPS6KB2	510.089	0.284196	0.0895587	3.17329	0.0015072	0.0472633
LABE_00060828-RA	RPS8	10342.9	0.290268	0.10065	2.88394	0.00392736	0.0808533
LABE_00014931-RA	RQCD1	494.064	0.207402	0.074341	2.78987	0.00527288	0.0959639
LABE_00052854-RA	RRAD	34.9077	-0.739363	0.262221	-2.81962	0.00480812	0.0906971
LABE_00009231-RA	RRAGA	1020.51	0.38976	0.107096	3.63935	0.000273329	0.0170063
LABE_00033012-RA	RRAGC	268.536	0.40814	0.138675	2.94314	0.00324906	0.0729333
LABE_00015508-RA	RRAGC	498.505	0.296177	0.09976	2.96889	0.00298874	0.0692136
LABE_00029869-RA	RSAD2	127.213	1.29563	0.278091	4.65902	3.17721e-06	0.0015861
LABE_00004570-RA	RTN4RL1	10.0128	-1.17057	0.280635	-4.17114	3.03084e-05	0.00550014
LABE_00026927-RA	RTP3	222.268	1.07539	0.321463	3.3453	0.000821922	0.0332464
LABE_00012211-RA	RTP3	1147.76	0.725755	0.182317	3.98074	6.87015e-05	0.00857219
LABE_00045200-RA	RXFP3	175.597	-0.523945	0.166276	-3.15106	0.0016268	0.0496838
LABE_00042903-RA	S1PR3	9.65878	-0.874257	0.304477	-2.87134	0.00408735	0.0825492
LABE_00000582-RA	SALL1	26.0017	-0.922195	0.314509	-2.93217	0.00336603	0.0744088
LABE_00044813-RA	SAMD13	110.071	0.581126	0.117013	4.96633	6.82331e-07	0.000668651
LABE_00079261-RA	SAMHD1	56.0982	0.916354	0.314554	2.91318	0.00357766	0.0768001
LABE_00024498-RA	SARDH	345.471	-0.511722	0.146884	-3.48385	0.000494263	0.0248441
LABE_00006520-RA	SASH1	129.857	0.809166	0.268401	3.01476	0.0025718	0.0636423
LABE_00038870-RA	SASH3	907.8	0.511894	0.136425	3.75219	0.000175297	0.013836
LABE_00005636-RA	SCAMP2	2822.91	0.395644	0.0872126	4.53655	5.71822e-06	0.00202969
LABE_00017663-RA	SCGN	87.975	-0.631236	0.227403	-2.77585	0.00550577	0.0987158
LABE_00019189-RA	SDCBP	3577.08	0.471252	0.109896	4.28815	1.80167e-05	0.00395473
LABE_00070872-RA	SELENBP1	474.433	-0.868174	0.196071	-4.42785	9.51771e-06	0.00278414
LABE_00070391-RA	SELP	14.3147	0.909431	0.30279	3.0035	0.00266892	0.065222
LABE_00042863-RA	SELP	188.403	-0.918288	0.265561	-3.45791	0.000544379	0.026279
LABE_00049619-RA	SEMA5B	123.337	-0.48265	0.147945	-3.26236	0.0011049	0.0398322
LABE_00011622-RA	SEMA7A	59.7969	-0.654	0.205457	-3.18315	0.00145683	0.0465783
LABE_00040711-RA	SEPP1A	39186.3	-0.530605	0.157026	-3.37909	0.000727266	0.0316046
LABE_00052606-RA	SEPT7	431.813	-0.283185	0.0982448	-2.88244	0.00394611	0.0809841
LABE_00037242-RA	SERPINH1	166.209	-0.572169	0.197797	-2.89271	0.00381932	0.0798025
LABE_00011339-RA	SERPINH1	71.4682	-0.701851	0.177389	-3.95657	7.60337e-05	0.00887015
LABE_00026768-RA	SETD4	119.769	0.424774	0.132998	3.19383	0.00140398	0.0457846
LABE_00003704-RA	SFRP1	105.804	-0.62298	0.202265	-3.08001	0.00206992	0.0563227
LABE_00071374-RA	SFRP1	3.66549	-0.948335	0.326195	-2.90726	0.00364606	0.0775885
LABE_00049073-RA	SFRP5	83.0904	-0.819225	0.205948	-3.97783	6.95479e-05	0.00857276
LABE_00003249-RA	SGK3	607.977	0.3856	0.0899425	4.28719	1.80951e-05	0.00395473
LABE_00053893-RA	SH2D4B	89.4833	0.927163	0.315231	2.94122	0.00326918	0.0730221
LABE_00015170-RA	SH2D4B	139.499	-0.368564	0.118224	-3.11752	0.00182382	0.0525663
LABE_00011641-RA	SH2D7	15.0081	0.886218	0.283916	3.12141	0.00179986	0.0521815
LABE_00048438-RA	SH3BP2	641.166	0.455762	0.14077	3.23764	0.00120522	0.042256
LABE_00012571-RA	SH3BP4	44.8688	-0.751508	0.226107	-3.32368	0.000888388	0.035246
LABE_00010828-RA	SH3PXD2A	99.7368	-0.710839	0.16419	-4.32937	1.49535e-05	0.00353335
LABE_00021906-RA	SHISA4	14.1296	-0.741367	0.249866	-2.96706	0.00300664	0.0694895
LABE_00024564-RA	SHMT2	294.167	-0.767929	0.252565	-3.04052	0.00236167	0.0610445
LABE_00069196-RA	SHROOM4	163.327	-0.533875	0.171373	-3.11528	0.00183773	0.0527345
LABE_00049449-RA	SI	39.9045	-0.628094	0.191955	-3.27209	0.00106756	0.0388906
LABE_00019566-RA	SKP1	1681.97	0.230596	0.0733759	3.14267	0.00167413	0.050713
LABE_00046138-RA	SLC12A2	167.948	-0.634841	0.193048	-3.28851	0.00100718	0.0376714
LABE_00000512-RA	SLC12A4	102.747	-0.683646	0.169929	-4.02312	5.74315e-05	0.00781666
LABE_00004558-RA	SLC13A5	40.9662	-1.08242	0.305828	-3.53932	0.000401166	0.0219621
LABE_00051056-RA	SLC1A4	785.18	-0.908795	0.217747	-4.17364	2.99777e-05	0.00550014
LABE_00058622-RA	SLC23A1	96.6655	1.76922	0.326492	5.41887	5.9977e-08	0.000176726
LABE_00040087-RA	SLC24A3	397.677	-0.615994	0.193408	-3.18494	0.00144783	0.0464948
LABE_00043770-RA	SLC25A16	454.864	0.347947	0.113036	3.0782	0.00208253	0.0564793
LABE_00018736-RA	SLC25A22	5.25037	1.17465	0.320975	3.65965	0.00025256	0.0164338
LABE_00023813-RA	SLC43A1	14.8239	-0.848987	0.283346	-2.99629	0.00273285	0.0662886
LABE_00006494-RA	SLC5A6	277.511	0.504144	0.147083	3.42762	0.000608888	0.0282787
LABE_00033056-RA	SLC6A13	202.73	-0.826078	0.228282	-3.61868	0.000296108	0.0177769
LABE_00008234-RA	SLC6A6	328.307	-0.548863	0.187508	-2.92715	0.00342086	0.0749714
LABE_00053970-RA	SLC6A9	67.6753	0.69136	0.203849	3.39153	0.000695041	0.0306804
LABE_00050261-RA	SLC9A3R1	49.592	-0.794701	0.215454	-3.68849	0.000225587	0.0155679
LABE_00051766-RA	SLF1	62.1885	-0.548628	0.174322	-3.14721	0.00164837	0.0501653
LABE_00023367-RA	SLIT3	218.779	-0.669838	0.203091	-3.29822	0.00097301	0.0369574
LABE_00021108-RA	SMAD2	187.063	-0.284983	0.0932844	-3.055	0.00225063	0.0596082
LABE_00004310-RA	SMO	44.3466	-0.560549	0.193069	-2.90336	0.00369179	0.0782221
LABE_00055677-RA	SMPDL3B	532.448	-0.434028	0.138979	-3.12298	0.00179032	0.0521815
LABE_00008761-RA	SMTNL1	245.198	-0.60463	0.179337	-3.37148	0.00074765	0.0320639
LABE_00022380-RA	SNX18	26.2071	-0.666212	0.223209	-2.9847	0.00283856	0.0679279
LABE_00014169-RA	SNX3	1802.3	0.319851	0.0996581	3.20948	0.00132975	0.0446264
LABE_00031480-RA	SOBP	40.2651	-0.937327	0.24515	-3.82348	0.000131583	0.0120509
LABE_00027634-RA	SOCS1	268.118	0.992168	0.288407	3.44016	0.000581362	0.0273897
LABE_00041436-RA	SOCS1	171.289	0.84904	0.293591	2.89192	0.00382896	0.0798337
LABE_00001601-RA	SOGA3	46.0781	-0.612549	0.220786	-2.7744	0.00553035	0.0988954
LABE_00064242-RA	SOSTDC1	5.03468	-1.01645	0.325897	-3.11893	0.00181512	0.0524699
LABE_00049835-RA	SOWAHC	43.3746	-0.795699	0.217864	-3.65227	0.000259935	0.0164338
LABE_00029887-RA	SOX11-B	14.173	-0.738381	0.252991	-2.91861	0.00351597	0.0760558
LABE_00017908-RA	SPAG1A	297.147	0.686521	0.171044	4.01371	5.97729e-05	0.00807924
LABE_00030830-RA	SPATA5L1	4750.49	0.42078	0.1232	3.41542	0.00063684	0.0290266
LABE_00047181-RA	SPECC1LA	35.4065	-0.69931	0.231918	-3.01533	0.002567	0.0636038
LABE_00031395-RA	SPG21	1590.1	0.296303	0.0895136	3.31014	0.000932485	0.0360651
LABE_00047997-RA	SPNS3	241.962	-0.71012	0.205274	-3.45938	0.000541424	0.0262534
LABE_00039058-RA	SPON1	1021.84	-0.42828	0.116986	-3.66094	0.000251293	0.0164338
LABE_00028322-RA	SPR	96.8835	-0.778564	0.21277	-3.65917	0.000253029	0.0164338
LABE_00028321-RA	SPR	31.4388	-1.04853	0.279478	-3.75176	0.000175596	0.013836
LABE_00059976-RA	SPRY1	97.7621	-0.813425	0.208445	-3.90236	9.52609e-05	0.0104303
LABE_00023561-RA	SPSB3	121.315	0.662661	0.213956	3.09718	0.00195373	0.0547017
LABE_00001300-RA	SQLE	76.2929	1.15319	0.318788	3.61741	0.000297563	0.0177769
LABE_00059043-RA	SQSTM1	2028.06	0.65276	0.178055	3.66607	0.00024631	0.0162928
LABE_00038878-RA	SRPX2	124.156	-0.740171	0.176155	-4.20182	2.64772e-05	0.00513789
LABE_00008600-RA	SRSF9	819.517	0.250975	0.0899083	2.79146	0.00524712	0.0957526
LABE_00012906-RA	SSBP3	28.0524	-0.607649	0.207347	-2.93059	0.00338314	0.0745014
LABE_00053190-RA	SSUH2	136.324	-0.778242	0.269617	-2.88647	0.00389591	0.0803747
LABE_00045851-RA	ST14	599.501	0.532624	0.144556	3.68455	0.000229109	0.0156456
LABE_00074432-RA	STAT1	343.628	0.584204	0.20266	2.88268	0.0039431	0.0809841
LABE_00037939-RA	STK24	90.801	-0.415331	0.125667	-3.30502	0.000949691	0.0364247
LABE_00027950-RA	STOM	2823.25	0.462153	0.136718	3.38033	0.000723993	0.0316025
LABE_00077694-RA	STONUSTOXIN SUBUNIT ALPHA	42.2151	0.966006	0.323449	2.98658	0.00282114	0.0677592
LABE_00072610-RA	STONUSTOXIN SUBUNIT ALPHA	827.965	0.858556	0.296196	2.8986	0.00374829	0.0790103
LABE_00089534-RA	STONUSTOXIN SUBUNIT BETA	4.63433	-1.00633	0.311906	-3.2264	0.00125359	0.0430281
LABE_00011619-RA	STRA6	436.254	-0.754756	0.217697	-3.46701	0.000526282	0.0259161
LABE_00055116-RA	STX12	1108.25	0.202499	0.0731849	2.76695	0.0056584	0.0997292
LABE_00013184-RA	STX7	545.061	0.335656	0.118533	2.83175	0.00462934	0.0889141
LABE_00030193-RA	STXBP2	2434.66	0.268681	0.0738499	3.63821	0.00027454	0.0170276
LABE_00003212-RA	SULF1	143.637	-0.534169	0.168573	-3.16877	0.00153085	0.0477756
LABE_00046967-RA	SURF4	91.3888	-0.449106	0.134607	-3.33641	0.000848675	0.0341223
LABE_00008102-RA	SUSD3	321.557	0.477577	0.154442	3.09227	0.00198633	0.0550638
LABE_00035387-RA	SUSD6	272.88	0.631763	0.187884	3.36251	0.00077238	0.0325317
LABE_00059789-RA	SYDE1	66.8177	-0.606596	0.186056	-3.26028	0.00111303	0.039953
LABE_00006549-RA	SYNE1	587.152	0.427335	0.142694	2.99476	0.00274662	0.066458
LABE_00003561-RA	SYNGR2	2638.89	0.287496	0.0870447	3.30285	0.000957074	0.0365647
LABE_00024537-RA	TAF10	518.863	0.322147	0.108309	2.97434	0.00293624	0.0690017
LABE_00065427-RA	TAP2	1074.48	0.726285	0.185771	3.90957	9.246e-05	0.010238
LABE_00067539-RA	TAPBP	677.873	0.504898	0.149602	3.37494	0.000738326	0.0318732
LABE_00047039-RA	TAX1BP1	2124.13	0.323729	0.0978963	3.30685	0.000943498	0.0363293
LABE_00023295-RA	TAX1BP1B	2569.98	0.228127	0.0738711	3.08818	0.00201388	0.0554354
LABE_00054459-RA	TBC1D15	710.379	0.282764	0.0990671	2.85427	0.00431361	0.0847969
LABE_00007626-RA	TBC1D19	41.9494	-0.912617	0.306825	-2.97439	0.00293574	0.0690017
LABE_00066316-RA	TBC1D22B	317.485	0.227849	0.0737532	3.08935	0.00200598	0.0553735
LABE_00011639-RA	TBC1D2B	380.147	0.344892	0.108206	3.18737	0.00143574	0.0462814
LABE_00031575-RA	TBXA2R	156.738	-0.815669	0.247451	-3.29628	0.00097974	0.0370761
LABE_00026146-RA	TCF21	216.08	-0.701558	0.212399	-3.30301	0.000956519	0.0365647
LABE_00038275-RA	TDO2A	9.30281	0.968257	0.318511	3.03995	0.0023662	0.0610445
LABE_00023898-RA	TENM3	151.579	-0.681856	0.141472	-4.81972	1.43758e-06	0.000955736
LABE_00029000-RA	TESK2	247.609	-0.64682	0.175786	-3.67958	0.00023362	0.0156631
LABE_00021995-RA	TESPA1	266.109	0.525558	0.142167	3.69676	0.000218367	0.0153804
LABE_00024485-RA	TFPI	190.831	0.510786	0.171567	2.97718	0.00290915	0.0687774
LABE_00026073-RA	TGFB3	101.667	-0.78841	0.226308	-3.48379	0.000494372	0.0248441
LABE_00025133-RA	TGFBR3	54.6358	-0.76767	0.1644	-4.66951	3.01917e-06	0.00155717
LABE_00053979-RA	TGM1	175.55	-0.911981	0.186384	-4.89303	9.9296e-07	0.000810876
LABE_00041345-RA	TGM2	114.866	-0.885922	0.273339	-3.24111	0.00119066	0.0418203
LABE_00011932-RA	THBD	24.7379	-0.620176	0.221798	-2.79613	0.00517184	0.0948203
LABE_00011933-RA	THBD	181.646	-0.729482	0.189881	-3.84179	0.000122139	0.0116204
LABE_00008987-RA	THBS1	219.542	-0.788237	0.19173	-4.11118	3.93643e-05	0.00627237
LABE_00014036-RA	THBS2	1357.19	-0.917609	0.202304	-4.53578	5.73898e-06	0.00202969
LABE_00065227-RA	THBS3A	38.9888	-0.671505	0.204818	-3.27855	0.00104341	0.0385307
LABE_00014544-RA	THOC7	552.37	0.560924	0.185527	3.02341	0.00249945	0.0624036
LABE_00022708-RA	THSD4	444.205	-0.586687	0.158771	-3.69518	0.000219731	0.0153804
LABE_00003556-RA	TIMP2	1763.98	-0.574388	0.165906	-3.46212	0.000535931	0.0261938
LABE_00040166-RA	TIMP2	846.342	-0.576803	0.140125	-4.11635	3.84923e-05	0.00622461
LABE_00052221-RA	TJP3	1575.67	0.424306	0.125971	3.36829	0.000756351	0.032253
LABE_00017538-RA	TLR7	514.764	0.550455	0.181132	3.03898	0.00237384	0.0610445
LABE_00061920-RA	TMC7	351.725	0.46837	0.163985	2.85619	0.00428764	0.0845186
LABE_00054521-RA	TMEM106B	132.703	-0.610767	0.208309	-2.93203	0.00336755	0.0744088
LABE_00043786-RA	TMEM150A	33.6853	-0.716028	0.205894	-3.47766	0.000505816	0.0250975
LABE_00035622-RA	TMEM151B	13.3898	-0.945901	0.270362	-3.49865	0.000467628	0.0243105
LABE_00029322-RA	TMEM189	19.8741	-0.672015	0.220774	-3.04391	0.00233524	0.0606265
LABE_00030468-RA	TMEM220	123.459	-0.571828	0.200194	-2.85637	0.00428511	0.0845186
LABE_00044274-RA	TMEM252	485.35	-1.04683	0.296941	-3.52537	0.000422896	0.0227462
LABE_00063592-RA	TMEM263	57.7842	0.794935	0.212139	3.74724	0.000178788	0.0138745
LABE_00001051-RA	TMEM45B	46.0391	-0.638216	0.193893	-3.29158	0.000996263	0.0374775
LABE_00015057-RA	TMEM47	30.6647	-0.594092	0.199915	-2.97172	0.00296134	0.0690945
LABE_00052655-RA	TMOD1	61.472	-0.800042	0.243106	-3.29092	0.000998605	0.0374936
LABE_00037437-RA	TMPO	864.01	-0.356728	0.0876179	-4.07141	4.673e-05	0.00688618
LABE_00055093-RA	TNC	276.765	-1.01762	0.222058	-4.58269	4.5904e-06	0.00189184
LABE_00030887-RA	TNFAIP8L3	89.4044	-0.578733	0.18659	-3.10163	0.00192459	0.0543517
LABE_00023939-RA	TNFSF11	361.73	-0.688825	0.173876	-3.96159	7.44516e-05	0.00881128
LABE_00054045-RA	TNFSF13B	113.327	-0.565744	0.202087	-2.7995	0.00511813	0.0943481
LABE_00027114-RA	TNIP1	3611.16	0.353737	0.102537	3.44984	0.000560914	0.0266829
LABE_00063305-RA	TNK2	17.5972	-0.749276	0.267678	-2.79917	0.00512342	0.0943481
LABE_00061099-RA	TOB1	199.615	-0.762109	0.253736	-3.00355	0.0026685	0.065222
LABE_00031147-RA	TOM1	794.39	0.435255	0.1009	4.31373	1.6052e-05	0.00374528
LABE_00053002-RA	TOR4A	64.1547	-0.704028	0.194093	-3.62727	0.000286434	0.0174342
LABE_00013131-RA	TOX2	316.54	0.448885	0.153552	2.92334	0.00346297	0.075412
LABE_00061260-RA	TPPP3	133.972	-0.632141	0.225682	-2.80103	0.00509395	0.0940965
LABE_00041329-RA	TPRA1	922.74	0.344682	0.0953451	3.6151	0.000300228	0.0177769
LABE_00045563-RA	TPST1	329.197	-0.359045	0.123597	-2.90496	0.00367301	0.0779083
LABE_00054792-RA	TRAF3	569.349	0.555017	0.149826	3.70441	0.000211886	0.0152116
LABE_00012979-RA	TRAF3IP3	721.604	0.506434	0.159052	3.18407	0.0014522	0.0465059
LABE_00017542-RA	TRAPPC2	182.271	0.391483	0.0908947	4.30699	1.6549e-05	0.00380344
LABE_00009494-RA	TRAPPC6B	386.964	0.262499	0.0864542	3.03628	0.00239519	0.0610445
LABE_00041402-RA	TRAPPC8	730.986	0.199407	0.0694494	2.87125	0.00408851	0.0825492
LABE_00040188-RA	TRIM21	185.306	0.623931	0.202813	3.07639	0.00209527	0.0565635
LABE_00071741-RA	TRIM25	25.5771	1.13349	0.29992	3.7793	0.000157269	0.0128967
LABE_00018469-RA	TRIM3	111.875	-0.379802	0.127925	-2.96894	0.0029883	0.0692136
LABE_00070841-RA	TRIM35	23.2694	0.929873	0.317258	2.93097	0.0033791	0.074496
LABE_00083086-RA	TRIM35	4.22264	-1.04595	0.318776	-3.28116	0.00103381	0.0383019
LABE_00055951-RA	TSHZ3	38.5298	-0.850347	0.216834	-3.92165	8.79456e-05	0.00990601
LABE_00063011-RA	TSPAN12	50.4048	-0.647027	0.212243	-3.04851	0.00229976	0.0604411
LABE_00044219-RA	TSPAN3	1234.9	0.7806	0.258167	3.02362	0.00249769	0.0624036
LABE_00036369-RA	TSPAN8	172.746	-0.809629	0.224496	-3.60642	0.000310445	0.0181624
LABE_00032472-RA	TUFT1	757.714	-0.402671	0.145076	-2.77559	0.00551024	0.0987158
LABE_00000645-RA	TWSG1A	63.9712	-0.461336	0.158413	-2.91224	0.00358842	0.0768627
LABE_00059375-RA	TXN2	1048.28	0.316006	0.111613	2.83126	0.00463647	0.0889141
LABE_00034473-RA	TXNL4A	198.489	0.398213	0.135104	2.94746	0.00320397	0.0722607
LABE_00045040-RA	UBE2A	583.453	0.443643	0.124545	3.5621	0.0003679	0.0207795
LABE_00038834-RA	UBE2A	186.299	0.327379	0.0965577	3.39051	0.000697634	0.0307257
LABE_00069832-RA	UBE2D2	2379.44	0.385569	0.109833	3.51049	0.000447282	0.0234393
LABE_00026649-RA	UBE2D2	955.356	0.29059	0.0873816	3.32553	0.000882499	0.0350834
LABE_00029225-RA	UBE2E2	36.6941	-0.766526	0.240264	-3.19036	0.00142098	0.0460326
LABE_00003154-RA	UBE2W	353.539	0.288713	0.088448	3.26421	0.00109769	0.039693
LABE_00024544-RA	UBR4	1779.08	0.230949	0.0604531	3.8203	0.00013329	0.0121505
LABE_00003859-RA	UGT1A1	1165.55	-0.65846	0.186769	-3.52554	0.000422622	0.0227462
LABE_00036244-RA	UGT2A1	1664.5	-0.472268	0.14699	-3.21293	0.0013139	0.0443221
LABE_00039170-RA	UGT2B1	131.564	-0.796016	0.281482	-2.82795	0.00468469	0.0895758
LABE_00083617-RA	UNKNOWN	12.715	1.29574	0.326655	3.96668	7.28809e-05	0.00881128
LABE_00062460-RA	UNKNOWN	412.382	1.28145	0.315454	4.06225	4.86023e-05	0.00705598
LABE_00003563-RA	UNKNOWN	25.6272	1.21739	0.324979	3.74604	0.000179646	0.0138745
LABE_00052876-RA	UNKNOWN	95.6783	1.11964	0.302861	3.69687	0.00021827	0.0153804
LABE_00070506-RA	UNKNOWN	5.59191	1.08199	0.28546	3.79033	0.000150449	0.0126551
LABE_00017133-RA	UNKNOWN	1446.48	1.01937	0.263884	3.86294	0.000112031	0.0112034
LABE_00012340-RA	UNKNOWN	43.2269	1.00838	0.259416	3.88714	0.000101432	0.0106864
LABE_00070441-RA	UNKNOWN	7.43359	0.96722	0.31846	3.03718	0.00238803	0.0610445
LABE_00075482-RA	UNKNOWN	22.2939	0.932308	0.326729	2.85346	0.00432456	0.0848419
LABE_00033016-RA	UNKNOWN	28.2495	0.910007	0.253618	3.58809	0.000333103	0.0192014
LABE_00066702-RA	UNKNOWN	16.8326	0.884558	0.319656	2.76722	0.00565364	0.0997292
LABE_00097044-RA	UNKNOWN	16.3242	0.867575	0.285018	3.04393	0.00233513	0.0606265
LABE_00002738-RA	UNKNOWN	736.331	0.834123	0.240539	3.46773	0.000524876	0.0259161
LABE_00082665-RA	UNKNOWN	16.8402	0.832372	0.283772	2.93324	0.00335442	0.0742863
LABE_00073991-RA	UNKNOWN	20.4118	0.775757	0.263116	2.94834	0.00319481	0.0722607
LABE_00003712-RA	UNKNOWN	77.9965	0.76245	0.250186	3.04753	0.00230731	0.0604637
LABE_00002430-RA	UNKNOWN	954.818	0.716694	0.230608	3.10784	0.00188459	0.053394
LABE_00068413-RA	UNKNOWN	349.307	0.70551	0.235757	2.99254	0.00276669	0.0668611
LABE_00071891-RA	UNKNOWN	35.8072	0.704194	0.228589	3.08062	0.00206572	0.0563087
LABE_00007519-RA	UNKNOWN	116.557	0.69894	0.223702	3.12442	0.00178156	0.0521815
LABE_00043083-RA	UNKNOWN	232.139	0.690299	0.195915	3.52347	0.000425933	0.0227462
LABE_00054199-RA	UNKNOWN	88.6817	0.640185	0.164798	3.88466	0.000102474	0.0106864
LABE_00012094-RA	UNKNOWN	214.883	0.619281	0.176812	3.50248	0.000460948	0.0240269
LABE_00085518-RA	UNKNOWN	46.5211	0.58202	0.196268	2.96543	0.00302259	0.0695303
LABE_00032571-RA	UNKNOWN	411.69	0.563416	0.155913	3.61365	0.000301914	0.0178229
LABE_00039415-RA	UNKNOWN	272.99	0.556652	0.161677	3.44299	0.000575331	0.0272365
LABE_00061275-RA	UNKNOWN	139.926	0.550312	0.144348	3.8124	0.000137624	0.012219
LABE_00051787-RA	UNKNOWN	263.037	0.550086	0.191383	2.87428	0.00404953	0.0824375
LABE_00008517-RA	UNKNOWN	186.971	0.539284	0.171021	3.15331	0.00161428	0.0495447
LABE_00015399-RA	UNKNOWN	1209.46	0.534755	0.12103	4.41836	9.94549e-06	0.00284571
LABE_00059567-RA	UNKNOWN	187.997	0.511199	0.138799	3.68303	0.000230481	0.0156631
LABE_00028536-RA	UNKNOWN	328.118	0.469341	0.160123	2.93112	0.00337742	0.074496
LABE_00045681-RA	UNKNOWN	247.361	0.462144	0.163927	2.81921	0.00481415	0.0907216
LABE_00016008-RA	UNKNOWN	524.88	0.45805	0.142395	3.21676	0.00129648	0.0441845
LABE_00027764-RA	UNKNOWN	322.616	0.437883	0.148888	2.94103	0.00327126	0.0730221
LABE_00052986-RA	UNKNOWN	211.335	0.436624	0.157695	2.76879	0.00562649	0.0995689
LABE_00009097-RA	UNKNOWN	49.9772	0.416711	0.150089	2.77642	0.00549604	0.0987158
LABE_00062099-RA	UNKNOWN	129.902	0.39419	0.137927	2.85797	0.00426366	0.0842375
LABE_00060556-RA	UNKNOWN	941.364	0.386596	0.124798	3.09778	0.00194978	0.0547006
LABE_00091484-RA	UNKNOWN	227.757	0.385942	0.139031	2.77594	0.00550419	0.0987158
LABE_00052216-RA	UNKNOWN	543.565	0.336948	0.121628	2.77032	0.00560014	0.0995689
LABE_00001749-RA	UNKNOWN	173.845	-0.345605	0.114361	-3.02206	0.00251064	0.0626031
LABE_00002108-RA	UNKNOWN	333.088	-0.350334	0.125722	-2.78657	0.00532691	0.0965793
LABE_00037020-RA	UNKNOWN	4513.1	-0.384355	0.118915	-3.23217	0.00122852	0.0426911
LABE_00021331-RA	UNKNOWN	135.237	-0.391876	0.136582	-2.86917	0.00411547	0.0828173
LABE_00058117-RA	UNKNOWN	311.448	-0.446158	0.150533	-2.96385	0.00303816	0.0697246
LABE_00070458-RA	UNKNOWN	50.7955	-0.460135	0.16001	-2.87566	0.00403187	0.0822276
LABE_00035618-RA	UNKNOWN	253.354	-0.470706	0.167234	-2.81466	0.00488284	0.0915186
LABE_00067978-RA	UNKNOWN	194.376	-0.494756	0.167426	-2.95506	0.00312605	0.0713241
LABE_00010447-RA	UNKNOWN	215.575	-0.526127	0.167649	-3.13826	0.00169956	0.0510884
LABE_00022155-RA	UNKNOWN	232.516	-0.529175	0.172265	-3.07186	0.00212726	0.0572695
LABE_00062613-RA	UNKNOWN	416.682	-0.542755	0.157891	-3.43754	0.000587023	0.0275901
LABE_00001625-RA	UNKNOWN	993.754	-0.561895	0.189472	-2.96559	0.00302102	0.0695303
LABE_00050987-RA	UNKNOWN	1292.86	-0.601386	0.151674	-3.965	7.33944e-05	0.00881128
LABE_00025414-RA	UNKNOWN	100.602	-0.61758	0.162338	-3.80428	0.000142216	0.0122788
LABE_00082988-RA	UNKNOWN	201.789	-0.618648	0.172105	-3.5946	0.000324887	0.0188386
LABE_00027014-RA	UNKNOWN	203.944	-0.65381	0.19598	-3.3361	0.000849618	0.0341223
LABE_00055019-RA	UNKNOWN	46.2298	-0.661127	0.202994	-3.25688	0.00112643	0.0402864
LABE_00042428-RA	UNKNOWN	14.1486	-0.681811	0.237868	-2.86634	0.0041525	0.083144
LABE_00003663-RA	UNKNOWN	25.9587	-0.704043	0.224561	-3.13519	0.00171742	0.0513104
LABE_00067636-RA	UNKNOWN	32.0256	-0.747351	0.211157	-3.53932	0.00040116	0.0219621
LABE_00011318-RA	UNKNOWN	19.6474	-0.756278	0.237756	-3.1809	0.00146821	0.0466375
LABE_00050988-RA	UNKNOWN	17.0275	-0.796304	0.252367	-3.15534	0.0016031	0.0493777
LABE_00034858-RA	UNKNOWN	23.3873	-0.796566	0.231823	-3.4361	0.000590152	0.0276708
LABE_00032491-RA	UNKNOWN	1551.06	-0.822676	0.170776	-4.81729	1.4552e-06	0.000955736
LABE_00090888-RA	UNKNOWN	32.6739	-0.835255	0.223104	-3.7438	0.000181257	0.0138793
LABE_00081416-RA	UNKNOWN	30.4766	-0.842958	0.27908	-3.02048	0.0025237	0.0627691
LABE_00047825-RA	UNKNOWN	123.924	-0.856905	0.266365	-3.21703	0.00129524	0.0441845
LABE_00039834-RA	UNKNOWN	101.441	-0.858812	0.236596	-3.62987	0.000283564	0.0173769
LABE_00014395-RA	UNKNOWN	42.2359	-0.859041	0.219259	-3.91794	8.93098e-05	0.0099563
LABE_00028718-RA	UNKNOWN	22.2308	-0.867708	0.24394	-3.55705	0.000375036	0.0210517
LABE_00039618-RA	UNKNOWN	9.5943	-0.873932	0.308978	-2.82846	0.00467725	0.0895209
LABE_00052875-RA	UNKNOWN	9.60377	-0.878114	0.276608	-3.17457	0.00150057	0.0471308
LABE_00038450-RA	UNKNOWN	3.53846	-0.909275	0.321149	-2.83132	0.00463564	0.0889141
LABE_00019703-RA	UNKNOWN	3.78528	-0.914977	0.325885	-2.80767	0.00499015	0.0927912
LABE_00023324-RA	UNKNOWN	192.699	-0.916544	0.241557	-3.79432	0.000148046	0.0126155
LABE_00013430-RA	UNKNOWN	6.19238	-0.938038	0.318249	-2.9475	0.00320355	0.0722607
LABE_00031870-RA	UNKNOWN	6.28775	-0.997535	0.319514	-3.12204	0.00179603	0.0521815
LABE_00076141-RA	UNKNOWN	5.24018	-1.00441	0.325426	-3.08645	0.00202563	0.0556027
LABE_00071234-RA	UNKNOWN	4.23123	-1.05984	0.31838	-3.32884	0.000872075	0.0347394
LABE_00068111-RA	UNKNOWN	45.0702	-1.06327	0.268529	-3.95962	7.50699e-05	0.00881128
LABE_00093283-RA	UNKNOWN	5.27431	-1.06856	0.313214	-3.41159	0.000645848	0.0292332
LABE_00007079-RA	UNKNOWN	408.05	-1.0738	0.229407	-4.68076	2.8581e-06	0.00151394
LABE_00091966-RA	UNKNOWN	35.2203	-1.08969	0.321746	-3.38681	0.000707098	0.0310727
LABE_00062612-RA	UNKNOWN	49.6007	-1.2014	0.293804	-4.08912	4.33008e-05	0.0065787
LABE_00045364-RA	UNKNOWN	15.239	-1.20675	0.275925	-4.37348	1.22283e-05	0.00317934
LABE_00034181-RA	UPF0729 PROTEIN C18ORF32 HOMOLOG	383.695	0.280178	0.0981033	2.85595	0.00429083	0.0845186
LABE_00036750-RA	USB1	437.649	0.316946	0.1072	2.95659	0.00311059	0.0711216
LABE_00002740-RA	USP12	204.312	0.607114	0.217635	2.7896	0.00527733	0.0959639
LABE_00053322-RA	USP40	396.91	0.307604	0.0922842	3.33322	0.00085847	0.0342671
LABE_00036060-RA	USP53	22.3096	-0.696102	0.228262	-3.04957	0.00229169	0.0604346
LABE_00021195-RA	VAMP8	734.227	0.599204	0.0988564	6.06136	1.34978e-09	1.32271e-05
LABE_00009042-RA	VASH1	11.2558	-0.716697	0.256976	-2.78897	0.00528764	0.0959639
LABE_00003655-RA	VASN	61.7417	-0.617204	0.170236	-3.62558	0.000288309	0.0174861
LABE_00002904-RA	VASN	27.8653	-0.916745	0.229614	-3.99254	6.53688e-05	0.00837362
LABE_00013662-RA	VAT1	17.8732	-0.720778	0.254963	-2.82699	0.00469876	0.0895827
LABE_00013665-RA	VAT1	53.6415	-0.737649	0.218288	-3.37924	0.000726858	0.0316046
LABE_00030159-RA	VCAM1	318.337	-0.394103	0.141113	-2.79282	0.00522511	0.0955351
LABE_00031801-RA	VCAM1	97.8783	-0.648525	0.204038	-3.17845	0.00148065	0.0468395
LABE_00072958-RA	VCAN	86.2475	-0.747134	0.22529	-3.31632	0.000912109	0.0358245
LABE_00092206-RA	VCAN	7.50952	-0.896999	0.311471	-2.87987	0.00397834	0.0813898
LABE_00057747-RA	VCL	789.131	-0.539882	0.108923	-4.95654	7.17605e-07	0.00066973
LABE_00036157-RA	VDAC2	850.837	-0.39978	0.13328	-2.99955	0.00270376	0.0657455
LABE_00013296-RA	VEGFA	5.9803	-0.95381	0.310548	-3.07138	0.00213071	0.0572836
LABE_00007373-RA	VGLL4	120.884	-0.474644	0.169579	-2.79896	0.00512683	0.0943481
LABE_00063474-RA	VIPR2	54.704	-0.719757	0.225856	-3.18679	0.00143861	0.0462977
LABE_00044823-RA	VITELLOGENIN-2	27.6978	0.871242	0.306159	2.84572	0.0044311	0.0862679
LABE_00008241-RA	VPRBP	2636.34	0.25504	0.0892351	2.85807	0.00426224	0.0842375
LABE_00014341-RA	VPS33A	597.18	0.451533	0.109179	4.13573	3.53832e-05	0.00613695
LABE_00031375-RA	VPS35	2518.93	0.211681	0.0723225	2.9269	0.00342361	0.0749714
LABE_00064635-RA	VPS37B	1829.43	0.235452	0.0765322	3.0765	0.00209443	0.0565635
LABE_00057169-RA	VPS41	1077.06	0.177794	0.0619673	2.86915	0.00411572	0.0828173
LABE_00012441-RA	VPS4B	609.754	0.274503	0.0713379	3.84793	0.000119118	0.0114962
LABE_00001994-RA	VPS4B	1818.89	0.251325	0.0702216	3.57903	0.000344866	0.0197056
LABE_00028178-RA	VPS53	552.555	-0.360247	0.111656	-3.2264	0.00125356	0.0430281
LABE_00020235-RA	VWA1	547.696	-0.45846	0.120349	-3.80942	0.000139291	0.012219
LABE_00035493-RA	VWF	114.65	-0.889898	0.203125	-4.38104	1.18115e-05	0.00317114
LABE_00004561-RA	WDR81	949.303	0.289491	0.0765772	3.78038	0.000156587	0.0128947
LABE_00028374-RA	WDR91	752.586	0.356852	0.0832523	4.28639	1.81604e-05	0.00395473
LABE_00026563-RA	WFDC1	115.434	-0.662926	0.179328	-3.69672	0.0002184	0.0153804
LABE_00012114-RA	WISP1	113.709	-0.648381	0.177436	-3.65418	0.000258009	0.0164338
LABE_00011314-RA	WSCD1	11.8189	-0.957566	0.282015	-3.39545	0.000685163	0.0304501
LABE_00000084-RA	WTIP	18.6662	-1.17367	0.269027	-4.36265	1.28497e-05	0.00322873
LABE_00022073-RA	XAF1	184.137	0.631547	0.192898	3.274	0.00106036	0.0387723
LABE_00035683-RA	YTBE	1622.49	0.262003	0.090379	2.89894	0.00374428	0.0790103
LABE_00004857-RA	ZAP70	478.577	0.487427	0.150772	3.23287	0.00122551	0.0426911
LABE_00033185-RA	ZC3H7A	553.406	0.272834	0.0895374	3.04715	0.00231022	0.0604637
LABE_00054666-RA	ZC3HAV1	326.094	0.740925	0.226038	3.27788	0.00104589	0.0385307
LABE_00054665-RA	ZC3HAV1	554.758	0.656367	0.127744	5.13816	2.77449e-07	0.000388409
LABE_00064670-RA	ZCCHC2	618.492	0.596619	0.147926	4.03324	5.50136e-05	0.00764689
LABE_00010688-RA	ZCCHC24	45.3697	-0.702041	0.187895	-3.73635	0.000186711	0.0139139
LABE_00079665-RA	ZDHHC13	144.218	0.462195	0.163997	2.81832	0.00482756	0.0908017
LABE_00023815-RA	ZDHHC5	408.877	-0.302591	0.0733268	-4.1266	3.68165e-05	0.0061602
LABE_00016823-RA	ZEB2	118.557	-0.633317	0.174519	-3.62892	0.000284606	0.0173769
LABE_00012939-RA	ZFAND5	722.94	0.243144	0.0685502	3.54695	0.000389725	0.0216925
LABE_00001614-RA	ZGC	1030.02	0.285482	0.103218	2.76583	0.00567785	0.0999821
LABE_00024768-RA	ZIC4	34.8419	-0.511743	0.18267	-2.80147	0.0050871	0.0940965
LABE_00001756-RA	ZKSCAN3	27.4188	0.5866	0.199829	2.93552	0.00332994	0.074163
LABE_00024163-RA	#REF!	512.57	0.801186	0.289723	2.76535	0.00568609	0.100037
LABE_00016206-RA	#REF!	182.219	0.31818	0.1151	2.76438	0.00570306	0.100242
LABE_00016543-RA	#REF!	5.57349	-0.893533	0.323263	-2.7641	0.00570796	0.100242
LABE_00006069-RA	#REF!	129.614	0.602555	0.218208	2.76139	0.00575568	0.100957
LABE_00008375-RA	#REF!	428.115	0.342472	0.12403	2.7612	0.00575894	0.100957
LABE_00007249-RA	#REF!	16.1407	-0.754791	0.273424	-2.76051	0.00577105	0.101034
LABE_00018459-RA	#REF!	559.804	0.262621	0.0951399	2.76037	0.00577364	0.101034
LABE_00029231-RA	#REF!	938.034	-0.853362	0.309185	-2.76004	0.00577947	0.101045
LABE_00045266-RA	#REF!	157.079	-0.283881	0.102903	-2.75871	0.00580301	0.101367
LABE_00064998-RA	#REF!	180.443	0.263329	0.0955376	2.75629	0.0058462	0.10203
LABE_00038613-RA	#REF!	4707.21	0.369301	0.134003	2.75592	0.00585272	0.102053
LABE_00032784-RA	#REF!	56.4066	-0.516791	0.187553	-2.75545	0.00586122	0.10211
LABE_00023824-RA	#REF!	8.98718	0.899731	0.326618	2.75469	0.00587481	0.102256
LABE_00065784-RA	#REF!	249.34	0.263347	0.0956121	2.75433	0.00588132	0.102279
LABE_00048197-RA	#REF!	6.82173	-0.881403	0.320066	-2.75382	0.00589043	0.102311
LABE_00021493-RA	#REF!	50.7237	-0.744493	0.270367	-2.75364	0.00589365	0.102311
LABE_00072037-RA	#REF!	66.947	0.659191	0.239457	2.75286	0.00590774	0.102326
LABE_00013946-RA	#REF!	53.0019	-0.557576	0.202554	-2.75273	0.00591015	0.102326
LABE_00062068-RA	#REF!	16.3345	-0.836251	0.303737	-2.7532	0.00590154	0.102326
LABE_00045704-RA	#REF!	380.984	-0.275223	0.100028	-2.75146	0.00593306	0.102632
LABE_00006137-RA	#REF!	129.1	-0.573706	0.208572	-2.75064	0.00594788	0.102798
LABE_00004399-RA	#REF!	25.4017	-0.79208	0.288076	-2.74955	0.00596774	0.102979
LABE_00085412-RA	#REF!	17.3493	0.898251	0.326698	2.74949	0.00596886	0.102979
LABE_00033039-RA	#REF!	2065.49	0.381283	0.13871	2.74878	0.0059818	0.103097
LABE_00012730-RA	#REF!	339.186	-0.486908	0.177171	-2.74825	0.00599152	0.103097
LABE_00014555-RA	#REF!	78.6947	-0.544292	0.198049	-2.74826	0.00599118	0.103097
LABE_00082315-RA	#REF!	245.071	0.338441	0.123163	2.74791	0.00599761	0.103112
LABE_00021362-RA	#REF!	110.343	0.406927	0.148133	2.74703	0.00601377	0.103299
LABE_00048414-RA	#REF!	737.615	0.447459	0.162965	2.74574	0.00603746	0.103434
LABE_00055200-RA	#REF!	298.896	-0.528466	0.192458	-2.74587	0.00603499	0.103434
LABE_00017151-RA	#REF!	8.43475	-0.797283	0.290401	-2.74545	0.00604273	0.103434
LABE_00063061-RA	#REF!	42.1484	-0.484315	0.176402	-2.74551	0.00604161	0.103434
LABE_00007593-RA	#REF!	39.5166	-0.592199	0.215849	-2.74358	0.00607738	0.103574
LABE_00008157-RA	#REF!	224.964	0.515955	0.187998	2.74447	0.00606081	0.103574
LABE_00056917-RA	#REF!	214.228	-0.366765	0.133681	-2.74358	0.0060773	0.103574
LABE_00017910-RA	#REF!	736.435	-0.374158	0.136339	-2.74432	0.00606361	0.103574
LABE_00003428-RA	#REF!	424.748	0.393765	0.143509	2.74383	0.00607268	0.103574
LABE_00056040-RA	#REF!	102.474	-0.699718	0.255072	-2.74322	0.00608399	0.103597
LABE_00077439-RA	#REF!	145.909	0.554507	0.202199	2.74238	0.00609959	0.103772
LABE_00045608-RA	#REF!	57.6796	-0.561215	0.204806	-2.74023	0.0061397	0.104274
LABE_00080886-RA	#REF!	25.0924	0.879234	0.320845	2.74037	0.00613698	0.104274
LABE_00056334-RA	#REF!	197.048	-0.417819	0.15253	-2.73925	0.00615793	0.104493
LABE_00073515-RA	#REF!	7.38501	-0.864702	0.315753	-2.73854	0.00617128	0.104538
LABE_00017814-RA	#REF!	1527.22	0.427242	0.155996	2.73881	0.00616627	0.104538
LABE_00028086-RA	#REF!	134.317	0.643099	0.234913	2.7376	0.00618886	0.104746
LABE_00017257-RA	#REF!	35.5858	-0.662992	0.242246	-2.73686	0.00620296	0.104894
LABE_00021343-RA	#REF!	689.428	-0.443027	0.161924	-2.73602	0.00621882	0.105071
LABE_00039689-RA	#REF!	13.3391	-0.649457	0.237464	-2.73497	0.00623854	0.105314
LABE_00077469-RA	#REF!	6.47026	0.892189	0.32634	2.73392	0.00625848	0.105559
LABE_00008544-RA	#REF!	433.362	0.278652	0.101971	2.73265	0.00628272	0.105854
LABE_00018882-RA	#REF!	590.614	-0.228139	0.083495	-2.73237	0.00628809	0.105854
LABE_00065060-RA	#REF!	1223.61	0.242441	0.0887364	2.73215	0.00629218	0.105854
LABE_00059767-RA	#REF!	2380.87	0.356241	0.130429	2.73129	0.00630863	0.10604
LABE_00038788-RA	#REF!	436.273	-0.495333	0.181429	-2.73017	0.00633008	0.10631
LABE_00033423-RA	#REF!	152.677	-0.452142	0.165789	-2.72722	0.00638708	0.107175
LABE_00032907-RA	#REF!	93.6492	-0.621938	0.228256	-2.72475	0.00643512	0.107842
LABE_00001121-RA	#REF!	293.824	0.487687	0.178994	2.7246	0.00643786	0.107842
LABE_00064808-RA	#REF!	28.7294	-0.818874	0.300701	-2.72322	0.00646493	0.108203
LABE_00033188-RA	#REF!	364.167	0.35531	0.130497	2.72274	0.00647435	0.108269
LABE_00000392-RA	#REF!	75.6636	-0.432225	0.158766	-2.72241	0.00648077	0.108283
LABE_00072130-RA	#REF!	322.559	0.723564	0.265905	2.72113	0.00650585	0.108518
LABE_00057322-RA	#REF!	119.521	-0.601569	0.22107	-2.72117	0.00650512	0.108518
LABE_00028952-RA	#REF!	109.047	-0.702244	0.25812	-2.72062	0.00651605	0.108595
LABE_00002416-RA	#REF!	331.854	-0.390748	0.143677	-2.71964	0.00653539	0.108825
LABE_00037236-RA	#REF!	829.041	-0.691201	0.254294	-2.71812	0.00656545	0.109109
LABE_00001339-RA	#REF!	14.3565	-0.836873	0.307935	-2.71769	0.00657388	0.109109
LABE_00060286-RA	#REF!	421.759	0.238989	0.0879392	2.71766	0.00657458	0.109109
LABE_00018777-RA	#REF!	592.811	0.359876	0.132422	2.71765	0.00657471	0.109109
LABE_00005996-RA	#REF!	271.988	-0.190257	0.0700599	-2.71563	0.00661501	0.109593
LABE_00044473-RA	#REF!	302.245	0.302209	0.111285	2.71563	0.00661507	0.109593
LABE_00046797-RA	#REF!	504.196	0.559937	0.206224	2.71519	0.0066238	0.109629
LABE_00018892-RA	#REF!	68.6259	-0.765421	0.281927	-2.71496	0.00662844	0.109629
LABE_00051619-RA	#REF!	570.693	0.307477	0.113271	2.71452	0.00663721	0.109682
LABE_00022473-RA	#REF!	15.5056	-0.833309	0.307029	-2.71411	0.00664547	0.109726
LABE_00030505-RA	#REF!	16.5362	-0.769994	0.283733	-2.7138	0.00665164	0.109735
LABE_00028805-RA	#REF!	257.452	-0.501866	0.185028	-2.71239	0.00668008	0.110112
LABE_00048564-RA	#REF!	42.2711	0.686665	0.253275	2.71115	0.00670503	0.110359
LABE_00060109-RA	#REF!	97.7894	-0.636284	0.234703	-2.71102	0.00670756	0.110359
LABE_00021645-RA	#REF!	12.2542	-0.717834	0.264805	-2.71081	0.00671199	0.110359
LABE_00054168-RA	#REF!	8.21944	-0.773766	0.2855	-2.71021	0.00672403	0.110465
LABE_00000703-RA	#REF!	211.393	0.416686	0.153783	2.70957	0.00673702	0.110493
LABE_00039154-RA	#REF!	4.72148	0.777663	0.287003	2.7096	0.00673642	0.110493
LABE_00057713-RA	#REF!	8.80013	-0.794458	0.293305	-2.70864	0.0067559	0.11071
LABE_00043485-RA	#REF!	117.224	-0.455277	0.168173	-2.7072	0.00678543	0.111101
LABE_00033838-RA	#REF!	490.559	0.350475	0.129493	2.70651	0.00679945	0.111206
LABE_00045206-RA	#REF!	19.9459	0.789954	0.291892	2.70633	0.00680323	0.111206
LABE_00056599-RA	#REF!	446.795	0.535984	0.19807	2.70604	0.00680916	0.111211
LABE_00078307-RA	#REF!	2299.89	0.301226	0.111443	2.70297	0.00687223	0.112054
LABE_00019227-RA	#REF!	47.2205	-0.711223	0.263107	-2.70317	0.00686814	0.112054
LABE_00052453-RA	#REF!	105.519	-0.352183	0.130349	-2.70184	0.00689561	0.112342
LABE_00037052-RA	#REF!	256.861	-0.369398	0.136764	-2.701	0.00691311	0.112533
LABE_00039785-RA	#REF!	450.001	0.37838	0.140122	2.70036	0.00692646	0.112657
LABE_00012210-RA	#REF!	485.507	-0.445997	0.165189	-2.69992	0.00693562	0.112712
LABE_00037829-RA	#REF!	28.9221	0.530753	0.196614	2.69947	0.00694495	0.112771
LABE_00068343-RA	#REF!	11.9441	-0.75819	0.280954	-2.69863	0.00696253	0.112945
LABE_00034750-RA	#REF!	838.731	-0.506082	0.187548	-2.69841	0.0069672	0.112945
LABE_00033955-RA	#REF!	23.5898	-0.550663	0.204116	-2.6978	0.00698003	0.11296
LABE_00038787-RA	#REF!	440.738	-0.429312	0.159182	-2.69699	0.00699698	0.11296
LABE_00040776-RA	#REF!	14571.1	0.255017	0.0945502	2.69716	0.00699329	0.11296
LABE_00013562-RA	#REF!	972.079	0.420663	0.155966	2.69715	0.00699367	0.11296
LABE_00083812-RA	#REF!	133.734	-0.430279	0.159534	-2.69711	0.00699447	0.11296
LABE_00036407-RA	#REF!	5.77224	-0.84548	0.313664	-2.6955	0.00702841	0.113374
LABE_00059456-RA	#REF!	2972.36	0.504391	0.187158	2.695	0.00703883	0.113449
LABE_00061961-RA	#REF!	342.829	0.38888	0.144312	2.69472	0.00704475	0.113451
LABE_00073907-RA	#REF!	64.3319	-0.879347	0.326422	-2.6939	0.00706221	0.113561
LABE_00043376-RA	#REF!	160.561	0.437402	0.162376	2.69376	0.00706515	0.113561
LABE_00010673-RA	#REF!	5234.56	0.284738	0.105721	2.69331	0.00707473	0.113561
LABE_00053674-RA	#REF!	1155.67	0.253552	0.0941405	2.69334	0.00707408	0.113561
LABE_00009793-RA	#REF!	167.428	-0.317575	0.117945	-2.69257	0.00709029	0.113717
LABE_00064324-RA	#REF!	545.837	0.526927	0.195742	2.69195	0.00710349	0.113836
LABE_00080645-RA	#REF!	17.9224	0.843188	0.313293	2.69137	0.00711594	0.113942
LABE_00010267-RA	#REF!	10.367	-0.851009	0.316521	-2.68863	0.0071745	0.114497
LABE_00011417-RA	#REF!	502.987	-0.657739	0.244653	-2.68846	0.00717822	0.114497
LABE_00050673-RA	#REF!	79.0584	-0.459818	0.170995	-2.68908	0.0071649	0.114497
LABE_00017403-RA	#REF!	534.345	0.243724	0.0906579	2.68839	0.00717981	0.114497
LABE_00087112-RA	#REF!	195.955	-0.492853	0.183279	-2.68908	0.0071649	0.114497
LABE_00018961-RA	#REF!	50.3733	-0.689428	0.256525	-2.68757	0.00719743	0.114685
LABE_00003014-RA	#REF!	244.91	0.351282	0.130742	2.68682	0.0072135	0.114848
LABE_00005608-RA	#REF!	812.37	0.451671	0.168188	2.68551	0.00724192	0.115113
LABE_00034268-RA	#REF!	275.157	-0.1867	0.06952	-2.68557	0.00724071	0.115113
LABE_00017090-RA	#REF!	25.8644	-0.636006	0.236991	-2.68367	0.00728185	0.115654
LABE_00057911-RA	#REF!	305.941	-0.413887	0.154277	-2.68276	0.00730182	0.115831
LABE_00059236-RA	#REF!	15.6329	-0.680995	0.253854	-2.68262	0.00730481	0.115831
LABE_00034744-RA	#REF!	33.5554	-0.646638	0.241218	-2.68072	0.00734631	0.11633
LABE_00085002-RA	#REF!	9.27316	0.834406	0.311303	2.68037	0.00735411	0.11633
LABE_00021461-RA	#REF!	147.151	0.584896	0.218209	2.68044	0.00735253	0.11633
LABE_00041485-RA	#REF!	190.176	0.439554	0.164025	2.6798	0.0073666	0.116434
LABE_00062854-RA	#REF!	174.87	-0.434775	0.162265	-2.67942	0.00737505	0.116473
LABE_00037603-RA	#REF!	1667.35	0.540639	0.201803	2.67905	0.00738316	0.116508
LABE_00069487-RA	#REF!	2529.19	-0.814171	0.30397	-2.67846	0.00739619	0.116512
LABE_00073540-RA	#REF!	146.377	-0.867638	0.32396	-2.67823	0.00740126	0.116512
LABE_00002668-RA	#REF!	567.588	0.405989	0.151574	2.67848	0.00739578	0.116512
LABE_00000194-RA	#REF!	1981.24	0.275243	0.102851	2.67613	0.00744786	0.11659
LABE_00066302-RA	#REF!	27.2781	-0.550563	0.205661	-2.67704	0.00742751	0.11659
LABE_00027998-RA	#REF!	268.525	-0.874396	0.326697	-2.67647	0.00744017	0.11659
LABE_00030667-RA	#REF!	1638.19	0.274743	0.102658	2.6763	0.00744408	0.11659
LABE_00032927-RA	#REF!	236.999	0.313979	0.117265	2.67753	0.0074168	0.11659
LABE_00038729-RA	#REF!	269.713	0.441789	0.165077	2.67626	0.00744494	0.11659
LABE_00046279-RA	#REF!	5.27353	-0.830619	0.310256	-2.6772	0.00742395	0.11659
LABE_00041475-RA	#REF!	9.49766	-0.785104	0.29356	-2.67442	0.00748582	0.116826
LABE_00044155-RA	#REF!	132.073	-0.47644	0.178113	-2.67493	0.00747449	0.116826
LABE_00056550-RA	#REF!	4.69935	-0.86906	0.324938	-2.67455	0.00748305	0.116826
LABE_00019817-RA	#REF!	114.513	-0.63316	0.23675	-2.67438	0.00748676	0.116826
LABE_00002497-RA	#REF!	1031.03	0.358962	0.134241	2.67401	0.0074951	0.116863
LABE_00004259-RA	#REF!	139.625	-0.413313	0.154605	-2.67335	0.00750968	0.116966
LABE_00026303-RA	#REF!	54.0232	-0.618534	0.23139	-2.67312	0.00751496	0.116966
LABE_00079329-RA	#REF!	25.6881	0.836199	0.312873	2.67264	0.00752562	0.116966
LABE_00060309-RA	#REF!	1807.04	-0.455984	0.170607	-2.67271	0.00752407	0.116966
LABE_00034394-RA	#REF!	709.592	0.589506	0.220743	2.67055	0.00757266	0.117511
LABE_00054163-RA	#REF!	39.9467	-0.814547	0.305003	-2.67062	0.00757105	0.117511
LABE_00026400-RA	#REF!	479.403	-0.436728	0.16361	-2.66933	0.00760037	0.117791
LABE_00039800-RA	#REF!	8.60776	-0.798481	0.299171	-2.66898	0.0076082	0.117791
LABE_00088622-RA	#REF!	25.6934	0.718333	0.269144	2.66896	0.00760871	0.117791
LABE_00043768-RA	#REF!	165.251	-0.439195	0.164628	-2.6678	0.00763505	0.118105
LABE_00048657-RA	#REF!	219.477	0.231967	0.0869617	2.66746	0.00764264	0.118129
LABE_00027079-RA	#REF!	459.221	0.335284	0.125855	2.66406	0.00772036	0.119237
LABE_00004166-RA	#REF!	100.022	-0.441463	0.165771	-2.66309	0.00774273	0.119289
LABE_00047566-RA	#REF!	22.0385	-0.597076	0.22417	-2.6635	0.00773331	0.119289
LABE_00051891-RA	#REF!	27.614	-0.810596	0.304409	-2.66286	0.00774806	0.119289
LABE_00002167-RA	#REF!	69.2574	-0.805676	0.302523	-2.66319	0.00774038	0.119289
LABE_00036471-RA	#REF!	2279.54	0.281421	0.105709	2.66221	0.00776295	0.119424
LABE_00001760-RA	#REF!	476.643	0.46685	0.175443	2.66098	0.00779138	0.119767
LABE_00033521-RA	#REF!	20.2057	-0.736936	0.27707	-2.65975	0.0078198	0.120016
LABE_00036982-RA	#REF!	312.67	0.268525	0.100956	2.65984	0.00781779	0.120016
LABE_00001851-RA	#REF!	413.689	-0.508544	0.19127	-2.65878	0.00784248	0.12027
LABE_00038849-RA	#REF!	49.6401	-0.62834	0.236402	-2.65793	0.00786211	0.120477
LABE_00027049-RA	#REF!	416.352	-0.505716	0.190344	-2.65685	0.00788738	0.120769
LABE_00065269-RA	#REF!	229.506	0.442982	0.166803	2.65572	0.007914	0.120946
LABE_00024796-RA	#REF!	377.167	0.543669	0.204768	2.65505	0.00792975	0.120946
LABE_00057832-RA	#REF!	12.1673	-0.687503	0.258936	-2.65511	0.00792832	0.120946
LABE_00058897-RA	#REF!	10.9198	-0.795797	0.29964	-2.65584	0.00791111	0.120946
LABE_00064668-RA	#REF!	1003.19	0.344349	0.129675	2.65549	0.00791944	0.120946
LABE_00041279-RA	#REF!	653.174	0.313915	0.118248	2.6547	0.00793783	0.120975
LABE_00034101-RA	#REF!	144.669	0.358332	0.135012	2.65407	0.00795272	0.121084
LABE_00060447-RA	#REF!	548.286	-0.54267	0.204482	-2.65387	0.00795738	0.121084
LABE_00005040-RA	#REF!	58.2464	-0.468362	0.176553	-2.65282	0.00798234	0.121284
LABE_00034582-RA	#REF!	33.3227	-0.694587	0.261832	-2.65279	0.00798289	0.121284
LABE_00041406-RA	#REF!	574.65	0.251329	0.0947989	2.65118	0.00802106	0.12177
LABE_00023556-RA	#REF!	908.532	0.350129	0.132136	2.64977	0.00805478	0.12206
LABE_00025003-RA	#REF!	319.884	0.671781	0.253591	2.64907	0.00807133	0.12206
LABE_00053670-RA	#REF!	18.3891	-0.602179	0.227303	-2.64923	0.00806748	0.12206
LABE_00014948-RA	#REF!	237.231	0.596905	0.225297	2.64942	0.00806309	0.12206
LABE_00062242-RA	#REF!	48.2335	-0.546882	0.206373	-2.64997	0.00804987	0.12206
LABE_00032910-RA	#REF!	14.9277	-0.82672	0.312144	-2.64852	0.00808451	0.122071
LABE_00002222-RA	#REF!	465.723	0.223828	0.0845035	2.64875	0.00807912	0.122071
LABE_00020787-RA	#REF!	451.428	0.438922	0.16575	2.64809	0.00809484	0.122133
LABE_00045651-RA	#REF!	698.767	0.319284	0.120614	2.64716	0.00811709	0.122187
LABE_00081810-RA	#REF!	23.9313	0.848841	0.320647	2.64728	0.00811421	0.122187
LABE_00003582-RA	#REF!	1236.51	0.376126	0.142067	2.64752	0.00810856	0.122187
LABE_00074383-RA	#REF!	265.396	0.319067	0.120545	2.64687	0.00812408	0.122198
LABE_00009401-RA	#REF!	47.7383	-0.470903	0.177932	-2.64653	0.0081323	0.122226
LABE_00050271-RA	#REF!	163.9	-0.318869	0.120497	-2.64627	0.00813841	0.122226
LABE_00044096-RA	#REF!	4.79033	-0.835753	0.315948	-2.64523	0.00816358	0.122416
LABE_00021920-RA	#REF!	43.7244	-0.513811	0.194233	-2.64533	0.00816109	0.122416
LABE_00024605-RA	#REF!	630.541	0.200328	0.0757562	2.64438	0.00818415	0.122444
LABE_00047372-RA	#REF!	371.772	-0.846965	0.320283	-2.64443	0.00818295	0.122444
LABE_00053828-RA	#REF!	1001.44	0.228837	0.0865271	2.64468	0.00817678	0.122444
LABE_00070206-RA	#REF!	70.6487	-0.849638	0.321356	-2.64391	0.00819536	0.122518
LABE_00024059-RA	#REF!	33.4727	-0.621868	0.235319	-2.64266	0.00822565	0.122877
LABE_00043435-RA	#REF!	97.4517	-0.448782	0.169907	-2.64135	0.00825771	0.123171
LABE_00011596-RA	#REF!	36.0657	-0.682468	0.25838	-2.64134	0.00825791	0.123171
LABE_00022075-RA	#REF!	42.5236	-0.695342	0.263299	-2.64089	0.00826891	0.123241
LABE_00026097-RA	#REF!	1070.98	-0.384412	0.145658	-2.63914	0.00831163	0.12374
LABE_00001165-RA	#REF!	344.99	0.21124	0.0800455	2.639	0.00831498	0.12374
LABE_00030100-RA	#REF!	13.9123	-0.816877	0.309638	-2.63817	0.00833556	0.123828
LABE_00030418-RA	#REF!	48.7807	-0.685205	0.259745	-2.63799	0.00833989	0.123828
LABE_00075740-RA	#REF!	253.988	0.713911	0.270607	2.63819	0.008335	0.123828
LABE_00011985-RA	#REF!	60.2625	-0.466671	0.176922	-2.63772	0.00834657	0.123834
LABE_00045496-RA	#REF!	339.011	-0.740562	0.280787	-2.63745	0.00835322	0.123839
LABE_00025380-RA	#REF!	278.071	0.757725	0.287456	2.63596	0.00838985	0.124211
LABE_00067704-RA	#REF!	8.64197	-0.681906	0.258698	-2.63592	0.00839099	0.124211
LABE_00000692-RA	#REF!	25.4257	-0.681987	0.258811	-2.63508	0.00841171	0.124424
LABE_00014355-RA	#REF!	738.968	0.133216	0.0505604	2.63479	0.00841894	0.124437
LABE_00004774-RA	#REF!	31.415	-0.742555	0.281925	-2.63387	0.00844179	0.124678
LABE_00070843-RA	#REF!	317.963	-0.278717	0.10583	-2.63362	0.00844797	0.124678
LABE_00005666-RA	#REF!	445.365	0.30094	0.114311	2.63264	0.00847234	0.124799
LABE_00009328-RA	#REF!	92.9571	-0.439386	0.166884	-2.63289	0.00846624	0.124799
LABE_00092129-RA	#REF!	19.1464	0.777841	0.295473	2.63252	0.00847532	0.124799
LABE_00059256-RA	#REF!	34.8994	-0.75068	0.285234	-2.6318	0.00849329	0.12497
LABE_00022334-RA	#REF!	65.7952	-0.762988	0.289949	-2.63146	0.00850191	0.125003
LABE_00042371-RA	#REF!	45.3149	0.837467	0.318305	2.63102	0.00851286	0.12507
LABE_00074958-RA	#REF!	1312.03	0.277675	0.105572	2.6302	0.00853359	0.125193
LABE_00015890-RA	#REF!	75.4524	-0.826879	0.314382	-2.63018	0.00853401	0.125193
LABE_00007161-RA	#REF!	9958.84	0.285273	0.108507	2.62908	0.00856165	0.125425
LABE_00018447-RA	#REF!	63.6118	-0.519285	0.197533	-2.62885	0.00856735	0.125425
LABE_00063333-RA	#REF!	9837.56	-0.542588	0.206402	-2.62879	0.00856899	0.125425
LABE_00066285-RA	#REF!	282.292	-0.329239	0.125344	-2.62668	0.00862228	0.125671
LABE_00027128-RA	#REF!	433.983	0.233798	0.0890119	2.6266	0.00862432	0.125671
LABE_00038384-RA	#REF!	142.997	0.371554	0.14141	2.6275	0.00860147	0.125671
LABE_00044691-RA	#REF!	102.919	-0.428711	0.163204	-2.62685	0.00861797	0.125671
LABE_00059921-RA	#REF!	908.03	0.199846	0.0760786	2.62684	0.00861817	0.125671
LABE_00019541-RA	#REF!	21.9208	-0.813972	0.309832	-2.62714	0.00861054	0.125671
LABE_00010742-RA	#REF!	144.705	-0.514588	0.196013	-2.62527	0.00865799	0.125975
LABE_00061942-RA	#REF!	97.0434	-0.41961	0.159821	-2.6255	0.00865223	0.125975
LABE_00069754-RA	#REF!	744.242	0.462672	0.176305	2.62427	0.00868348	0.126065
LABE_00041135-RA	#REF!	1297.15	0.262821	0.100144	2.62442	0.00867963	0.126065
LABE_00012204-RA	#REF!	664.365	0.168163	0.0640757	2.62445	0.00867892	0.126065
LABE_00050610-RA	#REF!	195.398	-0.345127	0.131543	-2.62368	0.00869862	0.126191
LABE_00033142-RA	#REF!	1167.39	0.218277	0.0832222	2.62283	0.0087204	0.126227
LABE_00047619-RA	#REF!	212.29	-0.302691	0.1154	-2.62298	0.00871651	0.126227
LABE_00062925-RA	#REF!	95.4017	-0.31534	0.120218	-2.62307	0.00871424	0.126227
LABE_00071680-RA	#REF!	180.826	-0.599555	0.228693	-2.62166	0.00875028	0.126507
LABE_00033740-RA	#REF!	33.8025	-0.603952	0.230378	-2.62157	0.00875267	0.126507
LABE_00008076-RA	#REF!	359.848	-0.308738	0.117781	-2.62129	0.00875976	0.126516
LABE_00030946-RA	#REF!	791.639	0.292448	0.11158	2.62097	0.00876787	0.12654
LABE_00026928-RA	#REF!	121.853	0.854979	0.326448	2.61903	0.00881793	0.12674
LABE_00036682-RA	#REF!	1371.51	0.191163	0.0729892	2.61905	0.00881741	0.12674
LABE_00052067-RA	#REF!	369.814	0.332669	0.126999	2.61945	0.00880719	0.12674
LABE_00014532-RA	#REF!	644.32	0.154694	0.0590675	2.61893	0.00882052	0.12674
LABE_00084090-RA	#REF!	25.8936	0.82756	0.315919	2.61953	0.00880499	0.12674
LABE_00059078-RA	#REF!	423.21	-0.323068	0.123306	-2.62006	0.00879139	0.12674
LABE_00023747-RA	#REF!	165.138	-0.614688	0.234782	-2.61813	0.00884135	0.126853
LABE_00076204-RA	#REF!	14.9768	-0.606461	0.231629	-2.61824	0.00883846	0.126853
LABE_00007705-RA	#REF!	40.6333	-0.530595	0.202795	-2.6164	0.00888614	0.127124
LABE_00018407-RA	#REF!	595.544	0.252917	0.0966587	2.6166	0.00888098	0.127124
LABE_00020033-RA	#REF!	159.354	-0.716295	0.273741	-2.61669	0.00887873	0.127124
LABE_00022887-RA	#REF!	1283.1	-0.1905	0.0728014	-2.6167	0.00887835	0.127124
LABE_00050152-RA	#REF!	154.89	-0.385557	0.147382	-2.61604	0.00889556	0.127166
LABE_00083474-RA	#REF!	28.5367	-0.466358	0.178318	-2.61532	0.00891439	0.127342
LABE_00074464-RA	#REF!	36.203	-0.621413	0.237651	-2.61482	0.00892757	0.127381
LABE_00079101-RA	#REF!	195.748	0.380537	0.145551	2.61447	0.00893661	0.127381
LABE_00020129-RA	#REF!	467.062	0.383313	0.146604	2.61462	0.00893278	0.127381
LABE_00072405-RA	#REF!	480.439	0.59268	0.226722	2.61412	0.00894573	0.127418
LABE_00052513-RA	#REF!	9.25015	-0.794329	0.304018	-2.61277	0.00898127	0.127698
LABE_00018216-RA	#REF!	113.912	-0.593646	0.227215	-2.6127	0.00898304	0.127698
LABE_00020503-RA	#REF!	677.813	0.258861	0.0990805	2.61263	0.00898492	0.127698
LABE_00008939-RA	#REF!	35.7588	-0.804889	0.308135	-2.61213	0.00899805	0.127792
LABE_00068530-RA	#REF!	12.7865	-0.671549	0.257119	-2.61182	0.00900625	0.127816
LABE_00024160-RA	#REF!	658.145	-0.403004	0.154331	-2.6113	0.00901976	0.127915
LABE_00045071-RA	#REF!	52.4772	-0.612825	0.234707	-2.61102	0.00902721	0.127928
LABE_00017352-RA	#REF!	1029.12	0.366878	0.140574	2.60986	0.00905784	0.128269
LABE_00045102-RA	#REF!	728.069	0.546338	0.209437	2.60861	0.00909107	0.12852
LABE_00015156-RA	#REF!	91.2821	-0.392745	0.15056	-2.60857	0.00909225	0.12852
LABE_00062821-RA	#REF!	22.0206	-0.846055	0.324351	-2.60845	0.00909521	0.12852
LABE_00059560-RA	#REF!	20.7241	0.718267	0.275416	2.60794	0.0091089	0.128621
LABE_00004938-RA	#REF!	496.811	0.3404	0.130556	2.60732	0.00912532	0.12876
LABE_00027982-RA	#REF!	16.1706	-0.65404	0.250873	-2.60706	0.00913236	0.128766
LABE_00004952-RA	#REF!	1086.74	0.514572	0.197464	2.6059	0.00916329	0.128924
LABE_00036785-RA	#REF!	56.5541	-0.436014	0.167303	-2.60614	0.00915689	0.128924
LABE_00019067-RA	#REF!	295.359	0.188521	0.0723342	2.60624	0.00915419	0.128924
LABE_00025442-RA	#REF!	17.5027	-0.64802	0.248698	-2.60565	0.00916993	0.128925
LABE_00020598-RA	#REF!	4.25205	0.845286	0.32445	2.60529	0.00917961	0.128969
LABE_00072077-RA	#REF!	135.462	0.392068	0.150538	2.60446	0.00920204	0.129099
LABE_00020573-RA	#REF!	61.0127	-0.439295	0.168656	-2.60468	0.00919593	0.129099
LABE_00026939-RA	#REF!	1273.94	0.362317	0.139223	2.60243	0.00925667	0.129625
LABE_00009232-RA	#REF!	1417.73	0.258993	0.0995236	2.60233	0.00925931	0.129625
LABE_00057386-RA	#REF!	292.583	0.321619	0.123607	2.60194	0.00926971	0.129625
LABE_00002563-RA	#REF!	1139.74	0.225946	0.0868367	2.60197	0.00926907	0.129625
LABE_00003329-RA	#REF!	59.3413	-0.613355	0.235739	-2.60184	0.00927261	0.129625
LABE_00046667-RA	#REF!	118.921	-0.422461	0.16243	-2.60088	0.00929852	0.129894
LABE_00028353-RA	#REF!	5.33661	-0.821852	0.316063	-2.60028	0.00931471	0.130028
LABE_00011092-RA	#REF!	289.393	-0.398733	0.153406	-2.5992	0.00934406	0.130252
LABE_00049684-RA	#REF!	29.0605	-0.604376	0.232514	-2.59931	0.00934107	0.130252
LABE_00054069-RA	#REF!	34.936	0.678997	0.261362	2.59792	0.00937904	0.130584
LABE_00057248-RA	#REF!	18.9335	-0.58667	0.22583	-2.59784	0.00938123	0.130584
LABE_00008855-RA	#REF!	24.7766	-0.642165	0.247299	-2.59671	0.00941211	0.130828
LABE_00083055-RA	#REF!	44.8089	-0.788619	0.303681	-2.59687	0.00940774	0.130828
LABE_00020028-RA	#REF!	87.6493	0.409788	0.157843	2.59618	0.00942678	0.130939
LABE_00009290-RA	#REF!	443.494	0.599415	0.230965	2.59526	0.00945187	0.131195
LABE_00007467-RA	#REF!	231.83	0.501115	0.193139	2.59458	0.00947061	0.131362
LABE_00014397-RA	#REF!	757.725	-0.495822	0.19112	-2.5943	0.0094783	0.131376
LABE_00000012-RA	#REF!	1846.93	0.273431	0.105525	2.59115	0.00956569	0.131573
LABE_00000203-RA	#REF!	1679.31	0.323056	0.12457	2.59337	0.00950391	0.131573
LABE_00065527-RA	#REF!	153.084	0.467499	0.180372	2.59187	0.00954571	0.131573
LABE_00096951-RA	#REF!	25.17	0.678215	0.261578	2.59278	0.00952038	0.131573
LABE_00027588-RA	#REF!	39.2763	-0.669439	0.258351	-2.5912	0.00956416	0.131573
LABE_00073268-RA	#REF!	7.23056	0.740162	0.285547	2.59209	0.00953957	0.131573
LABE_00042894-RA	#REF!	81.0978	-0.605354	0.233626	-2.59112	0.00956639	0.131573
LABE_00011164-RA	#REF!	116.341	-0.370384	0.142894	-2.59202	0.00954132	0.131573
LABE_00081608-RA	#REF!	91.6985	0.844261	0.325826	2.59114	0.00956581	0.131573
LABE_00021904-RA	#REF!	655.579	-0.451298	0.174116	-2.59194	0.00954359	0.131573
LABE_00064370-RA	#REF!	355.316	0.405717	0.15652	2.59212	0.00953876	0.131573
LABE_00019800-RA	#REF!	503.354	-0.426094	0.164522	-2.58989	0.0096006	0.131951
LABE_00026730-RA	#REF!	147.495	0.457664	0.176802	2.58856	0.00963771	0.131972
LABE_00068483-RA	#REF!	71.0093	-0.559636	0.216228	-2.58818	0.00964858	0.131972
LABE_00047532-RA	#REF!	10.1411	-0.831659	0.321226	-2.58901	0.00962521	0.131972
LABE_00048119-RA	#REF!	98.1805	-0.612558	0.236669	-2.58824	0.00964669	0.131972
LABE_00048993-RA	#REF!	25.9989	-0.552937	0.213569	-2.58903	0.00962459	0.131972
LABE_00002601-RA	#REF!	1892.66	0.278243	0.107455	2.58939	0.00961457	0.131972
LABE_00063056-RA	#REF!	4.87239	-0.804616	0.310884	-2.58815	0.00964923	0.131972
LABE_00037222-RA	#REF!	44.5828	-0.475238	0.183712	-2.58686	0.00968552	0.132191
LABE_00008462-RA	#REF!	105.863	-0.33111	0.127977	-2.58727	0.00967404	0.132191
LABE_00061425-RA	#REF!	604.318	-0.269283	0.104096	-2.58688	0.00968501	0.132191
LABE_00010661-RA	#REF!	709.542	-0.678729	0.262449	-2.58614	0.00970589	0.132304
LABE_00084251-RA	#REF!	3.81902	0.842965	0.325962	2.58609	0.00970727	0.132304
LABE_00009542-RA	#REF!	57.4641	-0.751103	0.290496	-2.58559	0.00972132	0.132403
LABE_00035863-RA	#REF!	336.929	0.205618	0.0795411	2.58506	0.00973619	0.13247
LABE_00073761-RA	#REF!	100.125	-0.332482	0.128635	-2.5847	0.00974649	0.13247
LABE_00003013-RA	#REF!	531.115	0.39141	0.151424	2.58486	0.00974186	0.13247
LABE_00005419-RA	#REF!	537.461	0.386814	0.149703	2.58387	0.00976976	0.132694
LABE_00000810-RA	#REF!	58.0507	0.793607	0.307238	2.58304	0.00979346	0.132835
LABE_00015585-RA	#REF!	312.115	0.33906	0.131264	2.58303	0.00979367	0.132835
LABE_00061075-RA	#REF!	142.054	0.310946	0.120399	2.58263	0.00980505	0.132897
LABE_00004388-RA	#REF!	85.3255	0.434036	0.168139	2.58141	0.00983967	0.13304
LABE_00032892-RA	#REF!	23.5875	0.626709	0.242787	2.58131	0.00984272	0.13304
LABE_00045890-RA	#REF!	1926.99	0.527004	0.204162	2.58131	0.00984262	0.13304
LABE_00049106-RA	#REF!	147.357	-0.533741	0.206767	-2.58137	0.00984092	0.13304
LABE_00036949-RA	#REF!	331.556	0.372573	0.144373	2.58062	0.00986219	0.133211
LABE_00007650-RA	#REF!	766.74	0.17433	0.0675704	2.57998	0.00988068	0.133277
LABE_00054573-RA	#REF!	124.9	-0.549365	0.212917	-2.58018	0.00987484	0.133277
LABE_00009585-RA	#REF!	17.0118	0.655467	0.254171	2.57885	0.00991312	0.133623
LABE_00001128-RA	#REF!	3776.87	0.251855	0.0977188	2.57735	0.0099562	0.134111
LABE_00037067-RA	#REF!	19.9091	0.594421	0.230716	2.57643	0.00998277	0.134377
LABE_00048974-RA	#REF!	115.983	0.360084	0.139809	2.57554	0.0100083	0.134628
LABE_00031441-RA	#REF!	49.6636	0.696915	0.270675	2.57473	0.0100318	0.134665
LABE_00001037-RA	#REF!	581.353	0.193089	0.0750006	2.5745	0.0100386	0.134665
LABE_00007958-RA	#REF!	20.1746	-0.63663	0.247275	-2.57458	0.0100362	0.134665
LABE_00001422-RA	#REF!	1946.67	0.214366	0.0832519	2.57491	0.0100266	0.134665
LABE_00070749-RA	#REF!	186.32	-0.482188	0.187341	-2.57385	0.0100575	0.134729
LABE_00035169-RA	#REF!	14.307	-0.702086	0.2728	-2.57362	0.0100639	0.134729
LABE_00051989-RA	#REF!	558.298	0.637521	0.24768	2.57397	0.0100539	0.134729
LABE_00034930-RA	#REF!	27.2016	-0.507043	0.197037	-2.57334	0.0100723	0.134748
LABE_00067597-RA	#REF!	441.544	0.256367	0.0996761	2.57201	0.0101111	0.13515
LABE_00061082-RA	#REF!	41.2049	0.83522	0.324756	2.57184	0.0101161	0.13515
LABE_00024164-RA	#REF!	200.227	0.454421	0.176746	2.57103	0.0101396	0.135371
LABE_00017402-RA	#REF!	357.976	0.215648	0.083901	2.57027	0.010162	0.135578
LABE_00061413-RA	#REF!	90.0256	-0.649146	0.252601	-2.56985	0.0101743	0.135651
LABE_00015284-RA	#REF!	1187.69	0.497111	0.193551	2.56837	0.0102178	0.135907
LABE_00057892-RA	#REF!	2490.38	0.373263	0.145329	2.56839	0.0102172	0.135907
LABE_00016140-RA	#REF!	54.9285	-0.466856	0.181749	-2.56869	0.0102084	0.135907
LABE_00019083-RA	#REF!	257.141	-0.261578	0.10185	-2.56825	0.0102213	0.135907
LABE_00010655-RA	#REF!	463.329	0.486348	0.189391	2.56795	0.0102301	0.135932
LABE_00027447-RA	#REF!	20.0431	-0.66925	0.260663	-2.56749	0.0102437	0.136014
LABE_00046032-RA	#REF!	145.508	-0.547187	0.213139	-2.56727	0.0102501	0.136014
LABE_00067869-RA	#REF!	7.07762	-0.788232	0.307118	-2.56654	0.0102718	0.136209
LABE_00012976-RA	#REF!	3955.13	0.271858	0.105934	2.56629	0.0102793	0.136217
LABE_00027584-RA	#REF!	335.861	-0.470736	0.183457	-2.56591	0.0102905	0.136237
LABE_00071694-RA	#REF!	369.222	0.80802	0.314923	2.56577	0.0102948	0.136237
LABE_00067657-RA	#REF!	200.058	0.697543	0.272069	2.56384	0.0103521	0.136359
LABE_00032488-RA	#REF!	791.751	0.236465	0.0921872	2.56505	0.010316	0.136359
LABE_00038324-RA	#REF!	7.88992	-0.795751	0.310377	-2.56382	0.0103527	0.136359
LABE_00049037-RA	#REF!	111.741	-0.523765	0.204239	-2.56447	0.0103334	0.136359
LABE_00054436-RA	#REF!	2665.71	-0.275635	0.107496	-2.56414	0.0103432	0.136359
LABE_00015575-RA	#REF!	1101.71	0.476114	0.185688	2.56405	0.0103459	0.136359
LABE_00060095-RA	#REF!	273.426	0.388978	0.151653	2.56491	0.0103201	0.136359
LABE_00004317-RA	#REF!	531.668	0.18381	0.0717295	2.56255	0.0103907	0.136497
LABE_00032203-RA	#REF!	21.9285	-0.658688	0.257046	-2.56253	0.0103913	0.136497
LABE_00041021-RA	#REF!	14.9228	0.721487	0.281577	2.56231	0.010398	0.136497
LABE_00001514-RA	#REF!	5.9679	-0.810416	0.31624	-2.56266	0.0103873	0.136497
LABE_00018008-RA	#REF!	67.0956	-0.523207	0.204154	-2.5628	0.0103831	0.136497
LABE_00049930-RA	#REF!	197.869	-0.376532	0.147039	-2.56076	0.0104444	0.136923
LABE_00051032-RA	#REF!	10.4438	-0.675348	0.263729	-2.56077	0.0104441	0.136923
LABE_00065276-RA	#REF!	10.4835	0.814631	0.318219	2.55997	0.0104682	0.137051
LABE_00046024-RA	#REF!	326.395	-0.613195	0.239525	-2.56004	0.0104659	0.137051
LABE_00047343-RA	#REF!	573.33	0.320287	0.125161	2.55899	0.0104976	0.137253
LABE_00081205-RA	#REF!	287.395	-0.696236	0.272071	-2.55902	0.0104967	0.137253
LABE_00028990-RA	#REF!	1009.73	-0.301065	0.117665	-2.55865	0.0105078	0.137269
LABE_00029437-RA	#REF!	514.52	0.348304	0.136139	2.55845	0.0105141	0.137269
LABE_00053059-RA	#REF!	260.874	-0.428787	0.167609	-2.55826	0.0105198	0.137269
LABE_00065513-RA	#REF!	21.5633	0.730565	0.285735	2.5568	0.0105641	0.137491
LABE_00024783-RA	#REF!	26.8956	-0.464	0.181435	-2.55739	0.0105462	0.137491
LABE_00063495-RA	#REF!	309.171	-0.70422	0.275433	-2.55677	0.0105649	0.137491
LABE_00064169-RA	#REF!	3763.3	0.132208	0.051707	2.55686	0.0105622	0.137491
LABE_00019918-RA	#REF!	79.751	-0.658172	0.257471	-2.55629	0.0105794	0.137588
LABE_00008886-RA	#REF!	105.168	0.409415	0.160179	2.55598	0.0105889	0.137619
LABE_00020721-RA	#REF!	360.85	0.328683	0.128605	2.55575	0.0105958	0.137619
LABE_00040249-RA	#REF!	342.262	0.200436	0.0784405	2.55526	0.0106108	0.137722
LABE_00035840-RA	#REF!	26.8718	0.494946	0.193781	2.55415	0.0106448	0.137945
LABE_00037995-RA	#REF!	1744.44	-0.668946	0.26192	-2.55401	0.0106491	0.137945
LABE_00040177-RA	#REF!	414.459	0.332091	0.130004	2.55447	0.0106351	0.137945
LABE_00041172-RA	#REF!	8.04562	-0.78224	0.306726	-2.55029	0.0107633	0.139187
LABE_00042643-RA	#REF!	27.3829	-0.798584	0.313146	-2.5502	0.0107662	0.139187
LABE_00049518-RA	#REF!	4951.23	0.315491	0.123706	2.55034	0.0107618	0.139187
LABE_00012787-RA	#REF!	1045.19	0.189079	0.0741557	2.54976	0.0107797	0.139269
LABE_00043165-RA	#REF!	18.9348	-0.722943	0.28356	-2.54952	0.0107871	0.139273
LABE_00044450-RA	#REF!	53.7421	-0.455541	0.178722	-2.54889	0.0108067	0.139434
LABE_00037513-RA	#REF!	55.044	0.535304	0.210085	2.54803	0.0108332	0.139684
LABE_00036927-RA	#REF!	1213.57	0.229301	0.0900121	2.54744	0.0108515	0.139828
LABE_00058916-RA	#REF!	2442.3	0.295738	0.116112	2.54701	0.0108649	0.139909
LABE_00080581-RA	#REF!	39.4683	-0.658401	0.258524	-2.54677	0.0108726	0.139916
LABE_00085009-RA	#REF!	8.3006	-0.7029	0.276057	-2.54622	0.0108898	0.140033
LABE_00061968-RA	#REF!	12.3416	-0.677894	0.266257	-2.54602	0.010896	0.140033
LABE_00001235-RA	#REF!	63.4055	-0.634818	0.249545	-2.5439	0.0109622	0.140791
LABE_00039519-RA	#REF!	1109.28	0.300189	0.118028	2.54336	0.0109791	0.14089
LABE_00008548-RA	#REF!	263.533	-0.358165	0.140832	-2.5432	0.0109842	0.14089
LABE_00096281-RA	#REF!	9.17853	0.760538	0.29912	2.54258	0.0110036	0.141047
LABE_00095117-RA	#REF!	7.58245	0.826868	0.325302	2.54184	0.0110269	0.141173
LABE_00047805-RA	#REF!	25.8109	-0.67093	0.263957	-2.54181	0.0110279	0.141173
LABE_00031075-RA	#REF!	170.138	-0.453069	0.178301	-2.54103	0.0110526	0.141396
LABE_00033422-RA	#REF!	5.11732	-0.824537	0.324552	-2.54054	0.0110683	0.141505
LABE_00007848-RA	#REF!	16.5394	-0.647469	0.254886	-2.54023	0.011078	0.141536
LABE_00023603-RA	#REF!	1062.48	0.25609	0.100858	2.53911	0.0111136	0.141807
LABE_00025424-RA	#REF!	224.923	0.257303	0.101331	2.53923	0.0111098	0.141807
LABE_00024838-RA	#REF!	244.776	0.420596	0.165676	2.53866	0.0111279	0.141896
LABE_00060889-RA	#REF!	46.0933	-0.628397	0.247635	-2.53759	0.0111618	0.142237
LABE_00023225-RA	#REF!	142.052	0.456825	0.180104	2.53645	0.0111983	0.142388
LABE_00043378-RA	#REF!	8.79253	0.811005	0.319758	2.53631	0.0112027	0.142388
LABE_00047702-RA	#REF!	156.886	0.560813	0.221109	2.53637	0.0112009	0.142388
LABE_00048558-RA	#REF!	334.508	-0.424655	0.167404	-2.53672	0.0111898	0.142388
LABE_00038657-RA	#REF!	192.97	0.321053	0.126622	2.53551	0.0112283	0.14262
LABE_00008038-RA	#REF!	16.4852	-0.718382	0.283539	-2.53362	0.0112891	0.1428
LABE_00040979-RA	#REF!	4432.61	0.293391	0.115751	2.53466	0.0112556	0.1428
LABE_00008879-RA	#REF!	41.6781	0.659859	0.260423	2.5338	0.0112833	0.1428
LABE_00046884-RA	#REF!	21.1108	-0.616555	0.243428	-2.53281	0.0113153	0.1428
LABE_00048933-RA	#REF!	24.011	-0.577559	0.227977	-2.53341	0.0112959	0.1428
LABE_00050159-RA	#REF!	39.6644	-0.474684	0.187413	-2.53283	0.0113146	0.1428
LABE_00056000-RA	#REF!	1415.25	0.292499	0.115462	2.5333	0.0112996	0.1428
LABE_00014915-RA	#REF!	10.4472	-0.748254	0.295275	-2.53409	0.0112741	0.1428
LABE_00019249-RA	#REF!	463.81	-0.241	0.0951124	-2.53384	0.0112819	0.1428
LABE_00063766-RA	#REF!	94.1573	-0.531806	0.209954	-2.53296	0.0113105	0.1428
LABE_00035920-RA	#REF!	17.4534	-0.743516	0.293611	-2.53231	0.0113314	0.142885
LABE_00019093-RA	#REF!	123.456	0.361115	0.142612	2.53215	0.0113366	0.142885
LABE_00031938-RA	#REF!	1380.88	0.247463	0.0977563	2.53143	0.0113598	0.143012
LABE_00010241-RA	#REF!	478.693	0.415109	0.163985	2.53138	0.0113613	0.143012
LABE_00004182-RA	#REF!	8.79736	-0.802292	0.317036	-2.5306	0.0113868	0.143241
LABE_00022560-RA	#REF!	3854.85	0.551813	0.21809	2.53021	0.0113994	0.143307
LABE_00016107-RA	#REF!	203.959	-0.35561	0.140636	-2.52859	0.0114522	0.143879
LABE_00025882-RA	#REF!	23.8991	-0.660932	0.261523	-2.52724	0.0114963	0.144102
LABE_00008619-RA	#REF!	13.077	-0.653877	0.258724	-2.52732	0.0114937	0.144102
LABE_00012438-RA	#REF!	513.959	0.217343	0.0860006	2.52723	0.0114967	0.144102
LABE_00019043-RA	#REF!	285.605	0.252734	0.100008	2.52715	0.0114993	0.144102
LABE_00040557-RA	#REF!	456.022	-0.374599	0.148254	-2.52673	0.0115129	0.14418
LABE_00040397-RA	#REF!	146.588	-0.342373	0.135523	-2.52631	0.0115268	0.144208
LABE_00017279-RA	#REF!	83.1582	0.421811	0.166973	2.52622	0.0115298	0.144208
LABE_00086286-RA	#REF!	6.70491	0.82094	0.325023	2.52579	0.0115439	0.144291
LABE_00026989-RA	#REF!	1325.46	0.265525	0.105167	2.52478	0.0115771	0.144611
LABE_00019179-RA	#REF!	87.8179	-0.547841	0.217004	-2.52456	0.0115842	0.144611
LABE_00083477-RA	#REF!	134.338	0.698832	0.276849	2.52423	0.0115951	0.144654
LABE_00011868-RA	#REF!	856.996	0.169759	0.0672786	2.52322	0.0116286	0.14498
LABE_00043788-RA	#REF!	11.6171	-0.800703	0.317366	-2.52297	0.0116369	0.144992
LABE_00000958-RA	#REF!	160.683	-0.49283	0.195434	-2.52172	0.0116783	0.145047
LABE_00023309-RA	#REF!	113.484	0.452044	0.17927	2.52159	0.0116827	0.145047
LABE_00004485-RA	#REF!	446.858	-0.320832	0.127239	-2.52149	0.0116858	0.145047
LABE_00005701-RA	#REF!	21.4312	-0.609364	0.241572	-2.5225	0.0116525	0.145047
LABE_00076025-RA	#REF!	31.8959	-0.604355	0.239654	-2.52178	0.0116762	0.145047
LABE_00045679-RA	#REF!	251.786	0.461931	0.183138	2.52231	0.0116587	0.145047
LABE_00021764-RA	#REF!	224.56	0.292609	0.116075	2.52087	0.0117066	0.145213
LABE_00037382-RA	#REF!	573.597	0.260744	0.103449	2.52051	0.0117186	0.14527
LABE_00016041-RA	#REF!	6709.28	0.376411	0.149376	2.5199	0.011739	0.145431
LABE_00008007-RA	#REF!	20.9511	0.548759	0.217835	2.51914	0.0117641	0.145651
LABE_00027633-RA	#REF!	37.4221	0.708475	0.281346	2.51816	0.011797	0.145793
LABE_00069118-RA	#REF!	20.5817	0.581662	0.230977	2.51826	0.0117935	0.145793
LABE_00038277-RA	#REF!	100.119	0.473701	0.188116	2.51813	0.0117979	0.145793
LABE_00064962-RA	#REF!	19.5921	-0.729661	0.289802	-2.51779	0.0118092	0.145841
LABE_00050620-RA	#REF!	347.358	-0.255968	0.101687	-2.51721	0.0118289	0.145992
LABE_00018242-RA	#REF!	11.6874	-0.727794	0.289233	-2.51629	0.0118598	0.146281
LABE_00045237-RA	#REF!	227.55	0.329819	0.131095	2.51587	0.0118739	0.146363
LABE_00023255-RA	#REF!	43.8089	-0.551256	0.219173	-2.51517	0.0118977	0.146471
LABE_00018751-RA	#REF!	405.891	0.477491	0.189833	2.51533	0.0118922	0.146471
LABE_00038048-RA	#REF!	14.8253	-0.550832	0.219091	-2.51417	0.0119312	0.14678
LABE_00045222-RA	#REF!	130.186	0.525542	0.209062	2.51381	0.0119436	0.14678
LABE_00001808-RA	#REF!	464.2	-0.164691	0.0655159	-2.51376	0.0119452	0.14678
LABE_00031391-RA	#REF!	1260.02	0.274986	0.109411	2.51332	0.01196	0.14687
LABE_00091369-RA	#REF!	320.239	0.414556	0.164961	2.51305	0.0119693	0.146892
LABE_00066212-RA	#REF!	37.513	0.809469	0.322203	2.51229	0.011995	0.146931
LABE_00042602-RA	#REF!	142.626	-0.399074	0.158841	-2.5124	0.0119912	0.146931
LABE_00043848-RA	#REF!	176.043	0.293976	0.117015	2.5123	0.0119946	0.146931
LABE_00087908-RA	#REF!	3.89824	0.81725	0.325495	2.51079	0.0120461	0.147465
LABE_00048766-RA	#REF!	861.941	0.415229	0.165409	2.51031	0.0120625	0.147574
LABE_00044477-RA	#REF!	1703.5	0.380609	0.151632	2.51009	0.0120702	0.147575
LABE_00017103-RA	#REF!	86.9692	-0.525228	0.209275	-2.50975	0.0120817	0.147624
LABE_00036764-RA	#REF!	63.7773	-0.471704	0.187986	-2.50925	0.0120987	0.147693
LABE_00049773-RA	#REF!	56.0122	-0.391333	0.155963	-2.50914	0.0121024	0.147693
LABE_00013565-RA	#REF!	3172.59	0.330037	0.131557	2.5087	0.0121175	0.147785
LABE_00067837-RA	#REF!	18.3066	0.80522	0.321014	2.50836	0.0121293	0.147837
LABE_00029056-RA	#REF!	433.214	-0.424841	0.169427	-2.50751	0.0121584	0.148007
LABE_00064791-RA	#REF!	717.655	0.497352	0.198338	2.50759	0.0121556	0.148007
LABE_00012771-RA	#REF!	86.1366	0.412593	0.164575	2.50702	0.0121754	0.148123
LABE_00032812-RA	#REF!	155.426	-0.588377	0.23476	-2.50629	0.0122005	0.148332
LABE_00041265-RA	#REF!	375.65	0.2829	0.112885	2.50608	0.0122077	0.148332
LABE_00009101-RA	#REF!	25.4763	-0.81775	0.326389	-2.50544	0.0122298	0.148416
LABE_00058557-RA	#REF!	122.46	-0.367685	0.146746	-2.50559	0.0122247	0.148416
LABE_00004091-RA	#REF!	45.873	-0.547719	0.218728	-2.5041	0.0122762	0.148794
LABE_00026467-RA	#REF!	4.50978	-0.802708	0.320696	-2.50302	0.0123139	0.148794
LABE_00000959-RA	#REF!	1066.84	0.240936	0.0962106	2.50426	0.0122708	0.148794
LABE_00000981-RA	#REF!	24.1649	-0.597456	0.238695	-2.50301	0.0123141	0.148794
LABE_00044371-RA	#REF!	160.007	0.360823	0.144149	2.50312	0.0123103	0.148794
LABE_00050887-RA	#REF!	158.194	0.446083	0.178184	2.50349	0.0122974	0.148794
LABE_00014539-RA	#REF!	12.7421	0.795199	0.317651	2.50338	0.0123015	0.148794
LABE_00020668-RA	#REF!	204.512	0.644694	0.257644	2.50227	0.01234	0.149015
LABE_00005118-RA	#REF!	26.5943	-0.580348	0.231983	-2.50169	0.0123602	0.149025
LABE_00028381-RA	#REF!	660.283	0.45344	0.181345	2.50043	0.0124042	0.149025
LABE_00039628-RA	#REF!	176.87	-0.326595	0.130596	-2.5008	0.0123914	0.149025
LABE_00011675-RA	#REF!	294.177	-0.395208	0.158001	-2.5013	0.0123739	0.149025
LABE_00011781-RA	#REF!	29.3847	-0.689419	0.275736	-2.50029	0.0124093	0.149025
LABE_00052266-RA	#REF!	2130.32	0.232931	0.0931169	2.50149	0.0123672	0.149025
LABE_00013645-RA	#REF!	15.915	0.660432	0.264064	2.50103	0.0123834	0.149025
LABE_00017832-RA	#REF!	5817.95	0.353868	0.141524	2.50041	0.0124049	0.149025
LABE_00022430-RA	#REF!	22.6927	-0.774326	0.309604	-2.50102	0.0123836	0.149025
LABE_00009203-RA	#REF!	259.781	-0.344678	0.13788	-2.49985	0.0124245	0.149092
LABE_00048283-RA	#REF!	7.7052	-0.805747	0.322351	-2.4996	0.0124335	0.149092
LABE_00063813-RA	#REF!	291.045	-0.288651	0.115495	-2.49926	0.0124452	0.149092
LABE_00064677-RA	#REF!	482.423	0.278023	0.111242	2.49927	0.0124449	0.149092
LABE_00010669-RA	#REF!	105.615	0.583752	0.233615	2.49877	0.0124624	0.149095
LABE_00062708-RA	#REF!	687.362	0.158564	0.0634609	2.49861	0.0124683	0.149095
LABE_00063214-RA	#REF!	786.74	-0.188406	0.0753951	-2.49892	0.0124574	0.149095
LABE_00062494-RA	#REF!	31.4646	0.494023	0.19777	2.49797	0.0124908	0.149273
LABE_00004344-RA	#REF!	1094.28	0.324313	0.129882	2.49698	0.0125257	0.149417
LABE_00050833-RA	#REF!	3.64894	-0.811882	0.325105	-2.4973	0.0125144	0.149417
LABE_00059550-RA	#REF!	6.02971	-0.689909	0.276293	-2.49702	0.0125242	0.149417
LABE_00052848-RA	#REF!	62.9932	-0.501976	0.20108	-2.4964	0.0125461	0.149569
LABE_00036622-RA	#REF!	1103.84	0.348229	0.139578	2.49486	0.0126006	0.149864
LABE_00044309-RA	#REF!	20.0542	-0.651985	0.261312	-2.49505	0.012594	0.149864
LABE_00049991-RA	#REF!	321.241	-0.50553	0.20263	-2.49484	0.0126015	0.149864
LABE_00014965-RA	#REF!	8.20404	0.673388	0.269854	2.49538	0.0125822	0.149864
LABE_00078394-RA	#REF!	34.039	-0.813927	0.326411	-2.49356	0.0126468	0.150243
LABE_00013765-RA	#REF!	269.997	0.300201	0.120393	2.49351	0.0126486	0.150243
LABE_00037652-RA	#REF!	8.09796	-0.730496	0.293048	-2.49275	0.0126758	0.150474
LABE_00003815-RA	#REF!	417.085	0.366965	0.147359	2.49028	0.0127641	0.151154
LABE_00006266-RA	#REF!	21.1526	-0.562545	0.225934	-2.48986	0.0127792	0.151154
LABE_00038377-RA	#REF!	469.354	0.347573	0.139565	2.49041	0.0127595	0.151154
LABE_00050696-RA	#REF!	7.44027	-0.744331	0.298945	-2.48986	0.0127793	0.151154
LABE_00084048-RA	#REF!	90.136	-0.482447	0.193736	-2.49023	0.0127659	0.151154
LABE_00063509-RA	#REF!	784.225	-0.761216	0.305649	-2.49049	0.0127566	0.151154
LABE_00004460-RA	#REF!	524.214	0.437611	0.175838	2.48871	0.0128206	0.151482
LABE_00007907-RA	#REF!	683.982	0.435173	0.174862	2.48866	0.0128225	0.151482
LABE_00015111-RA	#REF!	97.5514	-0.480195	0.192996	-2.48811	0.0128423	0.151625
LABE_00095692-RA	#REF!	10.0344	0.734582	0.295349	2.48717	0.0128766	0.151638
LABE_00029992-RA	#REF!	326.691	-0.335705	0.135041	-2.48594	0.0129209	0.151638
LABE_00070478-RA	#REF!	18.9841	-0.599815	0.241197	-2.48683	0.0128887	0.151638
LABE_00035395-RA	#REF!	325.509	-0.308147	0.123925	-2.48655	0.0128988	0.151638
LABE_00044262-RA	#REF!	512.311	0.258738	0.104075	2.48606	0.0129164	0.151638
LABE_00049910-RA	#REF!	4.346	-0.802399	0.32268	-2.48667	0.0128944	0.151638
LABE_00013839-RA	#REF!	22.7479	0.668943	0.268948	2.48726	0.0128731	0.151638
LABE_00057338-RA	#REF!	11.9696	-0.69238	0.278486	-2.48623	0.0129105	0.151638
LABE_00018859-RA	#REF!	748.332	-0.388902	0.156412	-2.4864	0.0129043	0.151638
LABE_00064302-RA	#REF!	258.494	-0.299263	0.120308	-2.48747	0.0128656	0.151638
LABE_00063622-RA	#REF!	11.4995	-0.778754	0.313293	-2.4857	0.0129295	0.151649
LABE_00024157-RA	#REF!	459.89	0.578677	0.232901	2.48465	0.0129678	0.152007
LABE_00070614-RA	#REF!	246.185	0.720219	0.290169	2.48206	0.0130623	0.152649
LABE_00031581-RA	#REF!	38.7678	-0.474808	0.191287	-2.48217	0.0130584	0.152649
LABE_00037047-RA	#REF!	296.911	0.806089	0.324818	2.48166	0.0130771	0.152649
LABE_00074302-RA	#REF!	16.6706	-0.799855	0.322295	-2.48175	0.013074	0.152649
LABE_00074690-RA	#REF!	11.0665	-0.68066	0.274235	-2.48203	0.0130636	0.152649
LABE_00050764-RA	#REF!	23937.4	0.318184	0.128149	2.48292	0.0130312	0.152649
LABE_00082022-RA	#REF!	30.1152	-0.810185	0.32633	-2.48272	0.0130385	0.152649
LABE_00037507-RA	#REF!	26.0767	-0.742007	0.299037	-2.48132	0.0130895	0.152703
LABE_00031925-RA	#REF!	335.777	-0.504384	0.203299	-2.481	0.0131015	0.152752
LABE_00032224-RA	#REF!	2369.24	0.220442	0.0888977	2.47972	0.0131485	0.153209
LABE_00000199-RA	#REF!	39.7705	-0.37038	0.149382	-2.47941	0.0131601	0.153253
LABE_00089590-RA	#REF!	9.65007	0.791461	0.319243	2.47918	0.0131683	0.153258
LABE_00023223-RA	#REF!	6.26624	0.790801	0.319022	2.47882	0.0131816	0.153321
LABE_00061005-RA	#REF!	362.787	-0.544397	0.219674	-2.4782	0.0132046	0.153498
LABE_00050447-RA	#REF!	87.8177	0.428252	0.172858	2.47748	0.0132315	0.153629
LABE_00057950-RA	#REF!	773.748	0.410763	0.165791	2.47759	0.0132272	0.153629
LABE_00000333-RA	#REF!	107.441	-0.399537	0.161304	-2.47692	0.0132522	0.153762
LABE_00043697-RA	#REF!	17.0713	-0.680534	0.27477	-2.47674	0.0132587	0.153762
LABE_00035554-RA	#REF!	178.459	-0.532285	0.214973	-2.47605	0.0132844	0.153969
LABE_00005642-RA	#REF!	349.077	0.405324	0.163783	2.47477	0.0133323	0.154372
LABE_00055619-RA	#REF!	10.3857	0.800629	0.323526	2.4747	0.013335	0.154372
LABE_00068177-RA	#REF!	311.88	-0.356837	0.144209	-2.47445	0.0133441	0.154386
LABE_00032962-RA	#REF!	7.03222	-0.80124	0.323932	-2.47348	0.0133804	0.154661
LABE_00022067-RA	#REF!	51.2729	0.38702	0.156473	2.4734	0.0133836	0.154661
LABE_00038529-RA	#REF!	132.95	-0.318939	0.128984	-2.4727	0.0134095	0.154808
LABE_00012046-RA	#REF!	36226.9	0.348441	0.140919	2.47264	0.0134121	0.154808
LABE_00069883-RA	#REF!	84.5455	-0.776785	0.3143	-2.47148	0.0134556	0.155127
LABE_00019420-RA	#REF!	3083.33	-0.425503	0.172156	-2.47161	0.0134508	0.155127
LABE_00001745-RA	#REF!	68.6124	-0.421349	0.170514	-2.47105	0.0134718	0.155222
LABE_00020903-RA	#REF!	336.973	0.53699	0.217354	2.47057	0.0134897	0.155337
LABE_00023179-RA	#REF!	9.3709	-0.656915	0.265983	-2.46977	0.0135201	0.155457
LABE_00051475-RA	#REF!	80.5331	-0.478317	0.193647	-2.47004	0.0135096	0.155457
LABE_00053707-RA	#REF!	484.876	0.255489	0.103451	2.46967	0.0135239	0.155457
LABE_00055086-RA	#REF!	83.0403	-0.406403	0.164673	-2.46795	0.0135891	0.156115
LABE_00016707-RA	#REF!	189.756	-0.418896	0.169835	-2.4665	0.0136442	0.156645
LABE_00059182-RA	#REF!	7126.1	0.271449	0.110063	2.46631	0.0136512	0.156645
LABE_00041575-RA	#REF!	89.8906	-0.399065	0.16185	-2.46565	0.0136765	0.156752
LABE_00059031-RA	#REF!	949.802	0.391939	0.158951	2.46579	0.0136712	0.156752
LABE_00019884-RA	#REF!	55.4706	-0.518146	0.210167	-2.46541	0.0136857	0.156766
LABE_00042664-RA	#REF!	8.73548	-0.678163	0.275121	-2.46496	0.0137029	0.15678
LABE_00012098-RA	#REF!	321.36	0.250459	0.101606	2.465	0.0137014	0.15678
LABE_00066214-RA	#REF!	11.1973	0.783378	0.31798	2.4636	0.0137548	0.156824
LABE_00029114-RA	#REF!	102.287	-0.424213	0.172177	-2.46383	0.0137463	0.156824
LABE_00071756-RA	#REF!	7.61019	-0.804926	0.326662	-2.46409	0.013736	0.156824
LABE_00009293-RA	#REF!	41.2098	-0.480542	0.195045	-2.46375	0.0137492	0.156824
LABE_00046237-RA	#REF!	8.65817	-0.795985	0.323041	-2.46404	0.0137381	0.156824
LABE_00084375-RA	#REF!	10.082	-0.740597	0.300578	-2.46391	0.0137431	0.156824
LABE_00051402-RA	#REF!	1030.06	0.335135	0.136057	2.46319	0.0137707	0.1569
LABE_00062835-RA	#REF!	280.175	0.348446	0.141472	2.46301	0.0137775	0.1569
LABE_00012183-RA	#REF!	224.892	-0.474555	0.192696	-2.46271	0.0137891	0.156941
LABE_00072135-RA	#REF!	57.4246	0.706863	0.287179	2.4614	0.0138396	0.157333
LABE_00014887-RA	#REF!	10.1181	-0.800188	0.32508	-2.46151	0.0138355	0.157333
LABE_00000816-RA	#REF!	45.0179	0.801667	0.325738	2.46108	0.0138521	0.157383
LABE_00023197-RA	#REF!	420.868	-0.383699	0.155971	-2.46007	0.0138909	0.157642
LABE_00028016-RA	#REF!	51.2621	-0.45016	0.182975	-2.46023	0.013885	0.157642
LABE_00023559-RA	#REF!	11576.7	0.304916	0.123996	2.45909	0.0139291	0.157984
LABE_00033128-RA	#REF!	30.3394	0.657985	0.267661	2.45828	0.0139605	0.15809
LABE_00043293-RA	#REF!	31.0368	-0.615113	0.25029	-2.4576	0.0139869	0.15809
LABE_00053054-RA	#REF!	1558.5	0.276621	0.112528	2.45824	0.0139619	0.15809
LABE_00015015-RA	#REF!	555.029	0.224877	0.0914956	2.45779	0.0139797	0.15809
LABE_00058876-RA	#REF!	5619.92	0.274763	0.111786	2.45793	0.013974	0.15809
LABE_00022125-RA	#REF!	8.66125	-0.792643	0.322463	-2.45809	0.0139677	0.15809
LABE_00061053-RA	#REF!	17.1035	-0.61915	0.251971	-2.45722	0.0140016	0.158166
LABE_00007998-RA	#REF!	4.37666	-0.801765	0.326394	-2.45643	0.0140323	0.158346
LABE_00002159-RA	#REF!	14.3149	-0.675697	0.275076	-2.4564	0.0140337	0.158346
LABE_00016642-RA	#REF!	61.9286	-0.44703	0.182042	-2.45564	0.0140635	0.15859
LABE_00018289-RA	#REF!	631.772	0.305603	0.124559	2.45349	0.0141479	0.15945
LABE_00030589-RA	#REF!	314.29	0.212632	0.0866803	2.45306	0.0141648	0.159458
LABE_00009248-RA	#REF!	347.447	-0.289709	0.118094	-2.45321	0.0141586	0.159458
LABE_00001652-RA	#REF!	125.201	0.35123	0.143208	2.45258	0.0141835	0.159577
LABE_00071717-RA	#REF!	108.832	0.397482	0.162173	2.45098	0.014247	0.160041
LABE_00013741-RA	#REF!	57.7031	-0.457642	0.186693	-2.45131	0.0142339	0.160041
LABE_00056045-RA	#REF!	20.9172	-0.798203	0.325675	-2.45092	0.0142493	0.160041
LABE_00087910-RA	#REF!	22.8865	-0.614032	0.250582	-2.45042	0.0142689	0.16017
LABE_00001318-RA	#REF!	45.9512	-0.57828	0.236067	-2.44964	0.0142998	0.160425
LABE_00025539-RA	#REF!	21.2863	-0.520873	0.212677	-2.44913	0.0143203	0.160562
LABE_00046897-RA	#REF!	137.295	-0.54998	0.224602	-2.44869	0.0143378	0.160655
LABE_00051819-RA	#REF!	290.305	0.431638	0.176296	2.44837	0.0143504	0.160655
LABE_00083776-RA	#REF!	4.71982	0.766279	0.312984	2.4483	0.0143532	0.160655
LABE_00036958-RA	#REF!	383.218	0.279441	0.114148	2.44805	0.0143632	0.160676
LABE_00042896-RA	#REF!	112.265	0.493339	0.201606	2.44705	0.014403	0.16084
LABE_00051563-RA	#REF!	728.117	0.363481	0.148522	2.44732	0.0143921	0.16084
LABE_00056344-RA	#REF!	180.151	-0.536361	0.21919	-2.44702	0.0144043	0.16084
LABE_00063579-RA	#REF!	170.181	-0.384509	0.157144	-2.44686	0.0144107	0.16084
LABE_00063407-RA	#REF!	4.05926	-0.797716	0.326046	-2.44664	0.0144196	0.16084
LABE_00091148-RA	#REF!	239.653	0.387106	0.158232	2.44645	0.0144271	0.16084
LABE_00095148-RA	#REF!	28.0151	-0.793505	0.324408	-2.44601	0.0144447	0.160945
LABE_00043808-RA	#REF!	95.2132	-0.416971	0.170492	-2.4457	0.0144571	0.160991
LABE_00012257-RA	#REF!	252.232	-0.215365	0.0880772	-2.44519	0.0144778	0.16113
LABE_00061286-RA	#REF!	117.708	-0.351853	0.143923	-2.44473	0.0144959	0.16124
LABE_00019698-RA	#REF!	9.43127	-0.684631	0.280098	-2.44425	0.0145153	0.161365
LABE_00063443-RA	#REF!	32.4764	-0.642895	0.263077	-2.44375	0.0145354	0.161497
LABE_00036319-RA	#REF!	111.98	-0.4635	0.189691	-2.44344	0.0145478	0.161543
LABE_00038985-RA	#REF!	4.93902	-0.781469	0.319857	-2.44318	0.0145585	0.161569
LABE_00075142-RA	#REF!	19.956	-0.619576	0.253623	-2.4429	0.0145697	0.161602
LABE_00042913-RA	#REF!	65.9383	-0.431555	0.176702	-2.44228	0.0145948	0.161698
LABE_00053310-RA	#REF!	670.402	0.263878	0.108045	2.44229	0.0145945	0.161698
LABE_00001985-RA	#REF!	62.7358	-0.476519	0.195255	-2.44049	0.0146672	0.162408
LABE_00043101-RA	#REF!	135.464	-0.534241	0.218997	-2.43949	0.014708	0.162443
LABE_00077157-RA	#REF!	334.354	0.677818	0.27777	2.44021	0.0146786	0.162443
LABE_00016172-RA	#REF!	915.543	0.178964	0.073364	2.4394	0.0147118	0.162443
LABE_00057923-RA	#REF!	36.1716	-0.498968	0.204536	-2.43952	0.0147068	0.162443
LABE_00021364-RA	#REF!	41.1012	0.505379	0.207163	2.43953	0.0147064	0.162443
LABE_00000745-RA	#REF!	7099.52	0.308834	0.126669	2.43812	0.0147639	0.162493
LABE_00024121-RA	#REF!	17.5779	-0.60433	0.247825	-2.43854	0.0147469	0.162493
LABE_00005524-RA	#REF!	104.165	-0.494005	0.202618	-2.43811	0.0147645	0.162493
LABE_00032524-RA	#REF!	112.597	-0.333377	0.136707	-2.43862	0.0147435	0.162493
LABE_00037946-RA	#REF!	2278.48	0.27314	0.112016	2.4384	0.0147526	0.162493
LABE_00020142-RA	#REF!	614.189	-0.455174	0.186695	-2.43807	0.014766	0.162493
LABE_00028775-RA	#REF!	209.263	-0.778114	0.319356	-2.43651	0.0148297	0.163101
LABE_00042749-RA	#REF!	184.72	-0.445548	0.182883	-2.43624	0.0148409	0.163134
LABE_00059247-RA	#REF!	506.429	0.274268	0.112588	2.43603	0.0148493	0.163135
LABE_00021530-RA	#REF!	1944.54	0.319114	0.131011	2.43578	0.0148598	0.163158
LABE_00034153-RA	#REF!	26.2658	-0.507222	0.2083	-2.43505	0.0148897	0.163304
LABE_00038395-RA	#REF!	27.6088	-0.635702	0.261045	-2.43522	0.0148828	0.163304
LABE_00030109-RA	#REF!	53.613	-0.434758	0.178561	-2.43479	0.0149006	0.163332
LABE_00007641-RA	#REF!	59.8556	-0.562617	0.231206	-2.43341	0.0149575	0.163589
LABE_00039280-RA	#REF!	58.1635	-0.56082	0.230459	-2.43349	0.0149541	0.163589
LABE_00047756-RA	#REF!	252.64	0.271	0.11134	2.43398	0.0149339	0.163589
LABE_00058649-RA	#REF!	642.366	0.22787	0.093635	2.4336	0.0149496	0.163589
LABE_00047830-RA	#REF!	35.3073	0.782296	0.321524	2.43309	0.0149707	0.163642
LABE_00010138-RA	#REF!	243.24	-0.307618	0.12646	-2.43253	0.0149938	0.163803
LABE_00034946-RA	#REF!	116.044	-0.550437	0.226341	-2.43189	0.0150202	0.164
LABE_00023101-RA	#REF!	9.19652	-0.789011	0.324596	-2.43075	0.0150677	0.164192
LABE_00033501-RA	#REF!	469.015	0.386262	0.158952	2.43006	0.0150964	0.164192
LABE_00072059-RA	#REF!	276.106	0.505904	0.208158	2.43038	0.015083	0.164192
LABE_00036100-RA	#REF!	434.686	0.266239	0.10955	2.4303	0.0150862	0.164192
LABE_00038572-RA	#REF!	821.337	0.335712	0.13809	2.43111	0.0150528	0.164192
LABE_00086348-RA	#REF!	3.92117	-0.782062	0.321827	-2.43006	0.0150961	0.164192
LABE_00020937-RA	#REF!	1036.86	-0.35521	0.146169	-2.43013	0.0150935	0.164192
LABE_00052066-RA	#REF!	596.572	0.306571	0.126183	2.42957	0.0151166	0.16432
LABE_00006215-RA	#REF!	61.5527	-0.366813	0.151031	-2.42872	0.0151522	0.164526
LABE_00016351-RA	#REF!	174.111	0.409964	0.168785	2.42891	0.0151444	0.164526
LABE_00004524-RA	#REF!	134.574	-0.478216	0.196944	-2.42818	0.0151748	0.164679
LABE_00056603-RA	#REF!	16.8559	-0.733455	0.302104	-2.42783	0.0151896	0.164749
LABE_00011956-RA	#REF!	4.17292	0.788954	0.325015	2.42744	0.0152058	0.164833
LABE_00065832-RA	#REF!	42.3361	0.513789	0.2117	2.42696	0.0152259	0.164916
LABE_00001992-RA	#REF!	185.66	0.304268	0.125386	2.42666	0.0152386	0.164916
LABE_00063512-RA	#REF!	6.94799	-0.720234	0.296777	-2.42685	0.0152306	0.164916
LABE_00005509-RA	#REF!	587.965	0.182753	0.0753352	2.42587	0.0152719	0.165034
LABE_00072009-RA	#REF!	27.3726	-0.459088	0.189248	-2.42586	0.0152722	0.165034
LABE_00044536-RA	#REF!	47.7244	-0.605814	0.24978	-2.4254	0.0152917	0.165034
LABE_00050716-RA	#REF!	42.0964	-0.633046	0.260988	-2.42558	0.0152841	0.165034
LABE_00002652-RA	#REF!	142.231	0.428957	0.176855	2.42547	0.0152885	0.165034
LABE_00031577-RA	#REF!	1547.08	0.541405	0.223325	2.42429	0.0153384	0.165125
LABE_00038755-RA	#REF!	9296.18	0.315018	0.129924	2.42464	0.0153234	0.165125
LABE_00040194-RA	#REF!	652.287	-0.225113	0.0928422	-2.42469	0.0153216	0.165125
LABE_00001726-RA	#REF!	150.918	-0.533033	0.21988	-2.4242	0.0153422	0.165125
LABE_00014288-RA	#REF!	321.249	-0.333203	0.137432	-2.4245	0.0153294	0.165125
LABE_00041066-RA	#REF!	49.0719	-0.579423	0.239067	-2.42368	0.015364	0.165268
LABE_00032770-RA	#REF!	322.57	-0.539762	0.222823	-2.42238	0.0154193	0.165474
LABE_00078644-RA	#REF!	2794.91	0.312638	0.129059	2.42245	0.0154161	0.165474
LABE_00078689-RA	#REF!	12.5374	0.74772	0.30869	2.42224	0.0154253	0.165474
LABE_00081077-RA	#REF!	248.58	0.27344	0.112867	2.42268	0.0154067	0.165474
LABE_00014467-RA	#REF!	126.53	-0.495305	0.204463	-2.42247	0.0154152	0.165474
LABE_00030273-RA	#REF!	22.7759	-0.624034	0.257661	-2.42192	0.0154387	0.16549
LABE_00009578-RA	#REF!	116.995	0.377639	0.155945	2.42162	0.0154516	0.16549
LABE_00061772-RA	#REF!	275.65	0.431826	0.178322	2.42161	0.0154521	0.16549
LABE_00026426-RA	#REF!	70.8935	-0.424132	0.175176	-2.42117	0.0154706	0.1655
LABE_00047410-RA	#REF!	166.84	0.28159	0.116312	2.42099	0.0154784	0.1655
LABE_00003645-RA	#REF!	358.996	0.208511	0.0861162	2.42127	0.0154664	0.1655
LABE_00000746-RA	#REF!	8.54648	0.704313	0.29095	2.42073	0.0154893	0.165526
LABE_00095762-RA	#REF!	25.5215	0.775625	0.320768	2.41802	0.0156052	0.16559
LABE_00006066-RA	#REF!	3338.4	0.355711	0.147	2.41981	0.0155288	0.16559
LABE_00009553-RA	#REF!	2289.23	0.256694	0.106084	2.41974	0.0155318	0.16559
LABE_00010124-RA	#REF!	6151.4	0.276683	0.114332	2.42	0.0155205	0.16559
LABE_00010363-RA	#REF!	77.2319	-0.511784	0.211571	-2.41897	0.0155645	0.16559
LABE_00052924-RA	#REF!	4.02329	-0.788897	0.326211	-2.41836	0.0155906	0.16559
LABE_00053921-RA	#REF!	1263.2	0.197946	0.081859	2.41814	0.0156	0.16559
LABE_00002391-RA	#REF!	17.051	-0.615699	0.254502	-2.41923	0.0155535	0.16559
LABE_00085605-RA	#REF!	84.6723	-0.370605	0.153265	-2.41807	0.0156031	0.16559
LABE_00002791-RA	#REF!	343.055	0.319777	0.132171	2.41943	0.015545	0.16559
LABE_00003232-RA	#REF!	19.3696	-0.65788	0.271988	-2.41878	0.0155725	0.16559
LABE_00064478-RA	#REF!	853.1	0.187369	0.0774468	2.41932	0.0155495	0.16559
LABE_00092742-RA	#REF!	5.16473	0.778261	0.321719	2.41907	0.0155602	0.16559
LABE_00031170-RA	#REF!	160.868	-0.413539	0.171073	-2.41733	0.015635	0.16561
LABE_00033496-RA	#REF!	267.138	0.341392	0.141216	2.41752	0.0156267	0.16561
LABE_00007083-RA	#REF!	101.566	-0.475948	0.196901	-2.41719	0.0156408	0.16561
LABE_00019229-RA	#REF!	37.097	-0.529525	0.21905	-2.41736	0.0156333	0.16561
LABE_00006496-RA	#REF!	14.5329	-0.634313	0.262446	-2.41692	0.0156523	0.165642
LABE_00065432-RA	#REF!	1707.71	0.333962	0.138227	2.41604	0.0156905	0.165868
LABE_00071262-RA	#REF!	17.3813	-0.59805	0.247524	-2.41613	0.0156866	0.165868
LABE_00006400-RA	#REF!	102.733	-0.37296	0.15439	-2.4157	0.0157052	0.165933
LABE_00065109-RA	#REF!	74.2087	0.490112	0.202948	2.41496	0.0157369	0.166179
LABE_00093871-RA	#REF!	321.365	0.437199	0.181095	2.41419	0.0157702	0.166418
LABE_00055832-RA	#REF!	177.959	0.334696	0.138645	2.41404	0.0157766	0.166418
LABE_00030560-RA	#REF!	33.4603	-0.473586	0.196197	-2.41383	0.0157859	0.166427
LABE_00047186-RA	#REF!	869.56	-0.446474	0.185031	-2.41297	0.015823	0.166728
LABE_00004890-RA	#REF!	4510.4	0.365253	0.15141	2.41235	0.01585	0.166854
LABE_00061861-RA	#REF!	15.6207	-0.680625	0.282147	-2.41231	0.0158519	0.166854
LABE_00008535-RA	#REF!	65.4778	-0.572441	0.237373	-2.41157	0.0158842	0.167049
LABE_00012151-RA	#REF!	4.36816	0.767004	0.318062	2.41149	0.0158875	0.167049
LABE_00006268-RA	#REF!	57.8202	-0.493069	0.204498	-2.41111	0.0159039	0.167069
LABE_00051167-RA	#REF!	131.059	-0.418862	0.173729	-2.41101	0.0159085	0.167069
LABE_00002848-RA	#REF!	160.058	0.778307	0.32286	2.41066	0.0159236	0.167069
LABE_00021582-RA	#REF!	484.51	0.230338	0.0955484	2.41069	0.0159222	0.167069
LABE_00041714-RA	#REF!	39.2956	-0.602083	0.249896	-2.40934	0.0159815	0.167588
LABE_00011255-RA	#REF!	1018.75	0.235671	0.0978342	2.40888	0.0160016	0.167671
LABE_00013603-RA	#REF!	260.341	0.24803	0.10297	2.40877	0.0160066	0.167671
LABE_00067797-RA	#REF!	16.1406	-0.607824	0.252476	-2.40746	0.0160641	0.168183
LABE_00043429-RA	#REF!	1526.66	-0.326322	0.135592	-2.40665	0.0160998	0.168378
LABE_00012981-RA	#REF!	867.974	0.268074	0.111384	2.40674	0.0160954	0.168378
LABE_00067165-RA	#REF!	62.537	0.530094	0.220305	2.40619	0.01612	0.168499
LABE_00000874-RA	#REF!	23.7107	-0.606232	0.25201	-2.40559	0.0161464	0.168595
LABE_00055320-RA	#REF!	188.273	0.537813	0.223558	2.4057	0.0161415	0.168595
LABE_00007031-RA	#REF!	166.979	-0.51045	0.212255	-2.40488	0.0161776	0.168831
LABE_00096074-RA	#REF!	55.2914	0.733578	0.305189	2.40368	0.0162308	0.169297
LABE_00011517-RA	#REF!	12.5979	-0.691031	0.287537	-2.40328	0.0162488	0.169393
LABE_00031483-RA	#REF!	15.8685	-0.652479	0.27155	-2.40279	0.0162704	0.169438
LABE_00072957-RA	#REF!	15.1494	-0.589796	0.245456	-2.40286	0.0162676	0.169438
LABE_00007643-RA	#REF!	107.122	-0.433693	0.180513	-2.40255	0.0162811	0.16946
LABE_00040275-RA	#REF!	53.6354	-0.415905	0.173125	-2.40234	0.0162907	0.16947
LABE_00036062-RA	#REF!	6968.85	-0.618592	0.257574	-2.40161	0.0163232	0.16966
LABE_00016104-RA	#REF!	600.953	0.348112	0.144954	2.40154	0.0163263	0.16966
LABE_00038113-RA	#REF!	51.7228	-0.430477	0.179281	-2.40113	0.0163444	0.169758
LABE_00041486-RA	#REF!	305.694	0.244823	0.101987	2.40053	0.0163715	0.16995
LABE_00052905-RA	#REF!	9.33406	-0.699863	0.291574	-2.40029	0.016382	0.169969
LABE_00038777-RA	#REF!	2252.27	-0.237765	0.099088	-2.39954	0.0164157	0.170138
LABE_00039230-RA	#REF!	37.1528	-0.516827	0.215384	-2.39956	0.0164146	0.170138
LABE_00045134-RA	#REF!	15.7285	-0.782984	0.326361	-2.39914	0.0164338	0.170145
LABE_00001663-RA	#REF!	36.7762	-0.459803	0.191648	-2.39921	0.0164304	0.170145
LABE_00014946-RA	#REF!	1194.71	0.237979	0.0992439	2.39792	0.0164885	0.170622
LABE_00005025-RA	#REF!	578.652	0.327289	0.136514	2.39748	0.0165083	0.170736
LABE_00039769-RA	#REF!	30.5109	-0.543455	0.226714	-2.39709	0.0165258	0.170739
LABE_00012093-RA	#REF!	740.677	-0.264261	0.110243	-2.39709	0.0165259	0.170739
LABE_00023836-RA	#REF!	13.5246	0.694852	0.289925	2.39666	0.0165454	0.170849
LABE_00011786-RA	#REF!	1066.32	0.161502	0.0674042	2.39602	0.016574	0.171055
LABE_00040942-RA	#REF!	33.1877	0.587012	0.245044	2.39554	0.0165959	0.171191
LABE_00077229-RA	#REF!	13.1276	0.716643	0.29919	2.39528	0.0166078	0.171224
LABE_00056004-RA	#REF!	42.4036	-0.44751	0.186878	-2.39466	0.0166359	0.171423
LABE_00087798-RA	#REF!	34.7805	0.771964	0.322577	2.39312	0.0167059	0.172054
LABE_00039714-RA	#REF!	354.343	0.278323	0.116312	2.39289	0.016716	0.172068
LABE_00036943-RA	#REF!	74.4269	-0.424565	0.177497	-2.39195	0.0167589	0.172162
LABE_00041912-RA	#REF!	161.31	-0.258606	0.1081	-2.39228	0.0167441	0.172162
LABE_00075489-RA	#REF!	24.0295	0.775091	0.324051	2.39188	0.0167623	0.172162
LABE_00049776-RA	#REF!	39.5929	-0.440406	0.184081	-2.39246	0.016736	0.172162
LABE_00020037-RA	#REF!	627.368	-0.386357	0.161538	-2.39173	0.016769	0.172162
LABE_00093359-RA	#REF!	38.7591	0.78069	0.326532	2.39085	0.0168092	0.172315
LABE_00038194-RA	#REF!	117.524	-0.570029	0.2384	-2.39106	0.0167996	0.172315
LABE_00049505-RA	#REF!	689.015	-0.38849	0.162492	-2.39083	0.0168103	0.172315
LABE_00049243-RA	#REF!	423.527	0.3476	0.145431	2.39015	0.0168417	0.172546
LABE_00070753-RA	#REF!	199.338	-0.353607	0.147961	-2.38987	0.0168543	0.172585
LABE_00031158-RA	#REF!	70.1985	-0.35732	0.149569	-2.38899	0.0168949	0.17282
LABE_00039997-RA	#REF!	44.2133	-0.35266	0.14761	-2.38914	0.016888	0.17282
LABE_00057379-RA	#REF!	8.18924	-0.681144	0.285171	-2.38855	0.0169151	0.172936
LABE_00083056-RA	#REF!	12.1178	-0.772232	0.323513	-2.38702	0.0169856	0.173476
LABE_00087878-RA	#REF!	51.1715	0.462117	0.193591	2.38708	0.0169827	0.173476
LABE_00039313-RA	#REF!	282.149	0.301021	0.126137	2.38647	0.0170108	0.173643
LABE_00073306-RA	#REF!	110.781	0.367883	0.154189	2.38593	0.0170362	0.173812
LABE_00070513-RA	#REF!	41.6427	0.660547	0.276877	2.38571	0.0170463	0.173824
LABE_00094570-RA	#REF!	9.01717	-0.778171	0.326253	-2.38518	0.0170709	0.173984
LABE_00000957-RA	#REF!	123.357	-0.381995	0.160198	-2.38452	0.0171015	0.174093
LABE_00037611-RA	#REF!	59.2459	-0.778023	0.326268	-2.38462	0.0170969	0.174093
LABE_00048473-RA	#REF!	86.8314	0.530409	0.222452	2.38437	0.0171082	0.174093
LABE_00003421-RA	#REF!	36.1227	-0.665425	0.279102	-2.38416	0.017118	0.174102
LABE_00000782-RA	#REF!	1074.33	0.209194	0.0878312	2.38178	0.0172293	0.175053
LABE_00050117-RA	#REF!	982.322	0.217592	0.0913546	2.38184	0.0172263	0.175053
LABE_00017227-RA	#REF!	23.5675	0.744361	0.312556	2.38153	0.017241	0.175081
LABE_00042769-RA	#REF!	25.6985	-0.548835	0.230475	-2.38132	0.0172509	0.175091
LABE_00034137-RA	#REF!	7.70693	-0.718476	0.301786	-2.38075	0.0172774	0.175269
LABE_00006308-RA	#REF!	668.946	-0.52423	0.220252	-2.38014	0.017306	0.175468
LABE_00066526-RA	#REF!	144.446	0.277344	0.116621	2.37816	0.0173991	0.176279
LABE_00040980-RA	#REF!	16.3376	-0.776972	0.326725	-2.37806	0.017404	0.176279
LABE_00083447-RA	#REF!	135.247	0.582563	0.245021	2.3776	0.0174255	0.176406
LABE_00095119-RA	#REF!	67.0635	-0.315805	0.132896	-2.37634	0.0174854	0.176921
LABE_00015753-RA	#REF!	37.9558	-0.496607	0.209002	-2.37609	0.0174972	0.176949
LABE_00009644-RA	#REF!	28.3178	-0.482445	0.2031	-2.3754	0.0175297	0.177187
LABE_00026841-RA	#REF!	87.4798	-0.349082	0.146989	-2.37488	0.0175548	0.177257
LABE_00012895-RA	#REF!	392.095	0.296392	0.124794	2.37505	0.0175466	0.177257
LABE_00034440-RA	#REF!	5.30023	-0.737675	0.310708	-2.37418	0.0175881	0.177502
LABE_00019174-RA	#REF!	643.714	0.195676	0.082472	2.37264	0.0176617	0.178153
LABE_00075790-RA	#REF!	7.31306	0.769017	0.324281	2.37145	0.0177183	0.178632
LABE_00033579-RA	#REF!	8658.85	0.242857	0.10244	2.37073	0.0177532	0.178892
LABE_00022734-RA	#REF!	54.8918	-0.392851	0.165725	-2.3705	0.0177638	0.178907
LABE_00050337-RA	#REF!	257.878	-0.267988	0.113085	-2.36979	0.0177982	0.179162
LABE_00017261-RA	#REF!	745.335	0.31347	0.132293	2.36951	0.0178119	0.179207
LABE_00009890-RA	#REF!	193.789	0.703151	0.296844	2.36875	0.0178482	0.179481
LABE_00017185-RA	#REF!	407.793	-0.432957	0.182899	-2.36719	0.0179237	0.180093
LABE_00021572-RA	#REF!	124.948	-0.473475	0.200022	-2.36711	0.0179275	0.180093
LABE_00043607-RA	#REF!	637.508	-0.192436	0.081318	-2.36646	0.0179591	0.180228
LABE_00077650-RA	#REF!	8.1578	0.765329	0.323408	2.36646	0.0179593	0.180228
LABE_00068567-RA	#REF!	20.5048	-0.585936	0.247667	-2.36582	0.01799	0.180424
LABE_00043073-RA	#REF!	16.7519	0.768784	0.324975	2.36567	0.0179973	0.180424
LABE_00031257-RA	#REF!	225.263	-0.463455	0.195952	-2.36514	0.0180233	0.1805
LABE_00060750-RA	#REF!	2733.21	0.315476	0.133381	2.36524	0.0180186	0.1805
LABE_00038924-RA	#REF!	6658.99	0.26408	0.111674	2.36473	0.018043	0.180605
LABE_00057341-RA	#REF!	28.119	-0.545684	0.23078	-2.36453	0.0180532	0.180615
LABE_00005013-RA	#REF!	641.069	0.41099	0.173893	2.36346	0.018105	0.180673
LABE_00039923-RA	#REF!	686.153	-0.759059	0.321112	-2.36384	0.0180865	0.180673
LABE_00042582-RA	#REF!	5330.35	0.265237	0.112211	2.36374	0.0180915	0.180673
LABE_00046068-RA	#REF!	478.404	-0.459154	0.194253	-2.36369	0.0180938	0.180673
LABE_00049040-RA	#REF!	967.155	0.346874	0.146765	2.36347	0.0181049	0.180673
LABE_00036458-RA	#REF!	223.568	-0.24044	0.101776	-2.36245	0.0181546	0.180935
LABE_00055313-RA	#REF!	435.422	0.157579	0.0667042	2.36236	0.018159	0.180935
LABE_00063398-RA	#REF!	14.7388	-0.634783	0.268666	-2.36272	0.0181414	0.180935
LABE_00005176-RA	#REF!	65.7103	-0.759975	0.321748	-2.36202	0.0181756	0.181008
LABE_00029148-RA	#REF!	98.9692	-0.381733	0.161641	-2.36161	0.0181957	0.181025
LABE_00054165-RA	#REF!	23.9278	-0.612747	0.259456	-2.36166	0.0181932	0.181025
LABE_00026582-RA	#REF!	544.135	0.275684	0.116781	2.36069	0.0182412	0.181047
LABE_00072619-RA	#REF!	12.6614	-0.691591	0.29297	-2.36062	0.0182442	0.181047
LABE_00036063-RA	#REF!	168.338	-0.338737	0.143489	-2.36072	0.0182395	0.181047
LABE_00022094-RA	#REF!	41.9412	-0.531985	0.225321	-2.36102	0.018225	0.181047
LABE_00022114-RA	#REF!	783.217	-0.275204	0.116564	-2.36098	0.0182268	0.181047
LABE_00032310-RA	#REF!	10.166	-0.76803	0.325467	-2.35978	0.0182858	0.181368
LABE_00079695-RA	#REF!	14.3363	0.757852	0.321225	2.35926	0.0183115	0.181531
LABE_00041255-RA	#REF!	630.008	0.21103	0.0894883	2.35818	0.0183648	0.181968
LABE_00022202-RA	#REF!	1226.79	-0.738523	0.313204	-2.35796	0.0183755	0.181982
LABE_00034312-RA	#REF!	29.0823	0.46406	0.196862	2.35729	0.0184088	0.182219
LABE_00028479-RA	#REF!	716.078	-0.260285	0.110439	-2.35682	0.0184323	0.182297
LABE_00039346-RA	#REF!	32.4159	0.510174	0.216473	2.35676	0.0184353	0.182297
LABE_00078441-RA	#REF!	169.685	0.504572	0.214126	2.35642	0.0184521	0.182371
LABE_00008229-RA	#REF!	18.0908	-0.602946	0.255925	-2.35595	0.0184754	0.182444
LABE_00052473-RA	#REF!	6897.11	0.271352	0.11518	2.3559	0.0184781	0.182444
LABE_00003377-RA	#REF!	64.2369	0.723581	0.307315	2.35453	0.0185464	0.183027
LABE_00023382-RA	#REF!	133.598	0.284406	0.120803	2.3543	0.0185575	0.183044
LABE_00030708-RA	#REF!	1631.66	0.37583	0.159667	2.35384	0.0185808	0.183149
LABE_00034237-RA	#REF!	312.91	-0.303246	0.128858	-2.35334	0.0186055	0.183149
LABE_00036042-RA	#REF!	9106.53	0.253687	0.107797	2.35338	0.0186035	0.183149
LABE_00019647-RA	#REF!	168.437	0.252943	0.107477	2.35347	0.0185992	0.183149
LABE_00046991-RA	#REF!	277.577	0.240282	0.102115	2.35305	0.0186203	0.183202
LABE_00029120-RA	#REF!	648.548	0.434653	0.184839	2.35153	0.0186966	0.18386
LABE_00023790-RA	#REF!	181.973	0.261934	0.11145	2.35024	0.0187613	0.18388
LABE_00030638-RA	#REF!	653.588	0.365038	0.155271	2.35097	0.0187244	0.18388
LABE_00011065-RA	#REF!	384.189	-0.233965	0.0995419	-2.35042	0.0187523	0.18388
LABE_00049049-RA	#REF!	75.021	0.420316	0.178823	2.35046	0.0187503	0.18388
LABE_00001977-RA	#REF!	33.789	-0.723593	0.307847	-2.35049	0.0187485	0.18388
LABE_00018768-RA	#REF!	782.455	0.28959	0.12322	2.35018	0.0187643	0.18388
[truncated: 22,391 more rows]

## Sheet: Sap_Prebio
ID	gene Name	baseMean	log2FoldChange	lfcSE	stat	pvalue	padj
LABE_00062460-RA	UNKNOWN	412.382	1.96994	0.315421	6.24545	4.22587e-10	3.94527e-06
LABE_00064073-RA	CXCL13	80.7483	1.80239	0.325693	5.53401	3.12995e-08	7.3053e-05
LABE_00023833-RA	GIMAP4	7.73555	1.67774	0.326008	5.14632	2.65647e-07	0.000225461
LABE_00052605-RA	CCL4	720.822	1.6236	0.302817	5.36166	8.24623e-08	0.000102892
LABE_00072604-RA	UNKNOWN	15.9172	1.55122	0.315234	4.92085	8.6169e-07	0.000388469
LABE_00023824-RA	GIMAP4	8.98718	1.54638	0.326528	4.73583	2.18156e-06	0.000714633
LABE_00059563-RA	LAG3	184.955	1.54556	0.323629	4.77571	1.7907e-06	0.000607927
LABE_00002848-RA	UNKNOWN	160.058	1.53083	0.32281	4.74219	2.11417e-06	0.000704926
LABE_00058622-RA	SLC23A1	96.6655	1.49645	0.326508	4.58319	4.57942e-06	0.00110975
LABE_00065276-RA	UNKNOWN	10.4835	1.40844	0.31721	4.44009	8.99219e-06	0.00158398
LABE_00072610-RA	STONUSTOXIN SUBUNIT ALPHA	827.965	1.40008	0.296172	4.72725	2.27581e-06	0.000732653
LABE_00069103-RA	ELF3	735.668	1.33763	0.317652	4.211	2.54242e-05	0.00276139
LABE_00057352-RA	LYSOZYME G	22.3228	1.29821	0.316698	4.0992	4.14573e-05	0.00390955
LABE_00074662-RA	LYSOZYME G	143.06	1.2933	0.308649	4.1902	2.78705e-05	0.00292834
LABE_00082306-RA	IG HEAVY CHAIN C REGION%2C MEMBRANE-BOUND FORM	32.4235	1.28851	0.297057	4.33759	1.44052e-05	0.00203727
LABE_00029976-RA	CCL11	3259.64	1.27047	0.277897	4.57172	4.83736e-06	0.0011151
LABE_00027634-RA	SOCS1	268.118	1.25603	0.288393	4.35526	1.32911e-05	0.00199253
LABE_00056165-RA	OGFRL1	417.02	1.25505	0.245943	5.103	3.34305e-07	0.000231191
LABE_00055619-RA	SV2C	10.3857	1.25091	0.323123	3.87131	0.000108252	0.00682867
LABE_00023223-RA	UNKNOWN	6.26624	1.23429	0.318027	3.88109	0.000103991	0.00679351
LABE_00073002-RA	IGHM	243.482	1.22261	0.272721	4.48301	7.35982e-06	0.00142019
LABE_00041436-RA	SOCS1	171.289	1.21609	0.293531	4.14295	3.42861e-05	0.00344971
LABE_00007498-RA	RNF186	97.5793	1.21553	0.302508	4.01817	5.86523e-05	0.00476155
LABE_00024841-RA	IRF1	3333.39	1.1973	0.223326	5.36123	8.26573e-08	0.000102892
LABE_00097044-RA	UNKNOWN	16.3242	1.18531	0.284446	4.16709	3.08509e-05	0.0031478
LABE_00087441-RA	IG KAPPA CHAIN C REGION	8.48356	1.17802	0.290271	4.05834	4.94232e-05	0.00433254
LABE_00017227-RA	IL10	23.5675	1.1768	0.312198	3.7694	0.00016364	0.00868034
LABE_00075264-RA	IG KAPPA CHAIN V-I REGION WALKER	48.6965	1.15895	0.321721	3.60234	0.000315365	0.012025
LABE_00079695-RA	IGKV4-1	14.3363	1.15886	0.320906	3.6112	0.000304787	0.012025
LABE_00024079-RA	CTLA4	36.5573	1.15495	0.302068	3.82348	0.000131581	0.0077504
LABE_00057784-RA	IFI44L	33.7288	1.14474	0.323612	3.53737	0.000404133	0.0136455
LABE_00013645-RA	RPRML	15.915	1.14291	0.261684	4.3675	1.25677e-05	0.00194511
LABE_00001588-RA	NCOA7	151.777	1.1421	0.276204	4.135	3.54962e-05	0.0035068
LABE_00090042-RA	ZINC-BINDING PROTEIN A33	8.75187	1.13941	0.325236	3.50333	0.000459488	0.0148435
LABE_00070904-RA	IG HEAVY CHAIN C REGION%2C SECRETED FORM (FRAGMENT)	37.3609	1.13282	0.292572	3.87195	0.00010797	0.00682867
LABE_00067657-RA	PIM2	200.058	1.12578	0.271949	4.13967	3.478e-05	0.0034561
LABE_00031140-RA	JUNB	187.297	1.12338	0.258952	4.33818	1.43665e-05	0.00203727
LABE_00002738-RA	UNKNOWN	736.331	1.11759	0.240523	4.6465	3.37607e-06	0.000913594
LABE_00039585-RA	ENDOD1	88.7421	1.11646	0.315141	3.54273	0.000396004	0.013493
LABE_00094201-RA	IG HEAVY CHAIN C REGION%2C MEMBRANE-BOUND FORM	14.8638	1.11442	0.325459	3.42416	0.000616714	0.0178242
LABE_00073281-RA	MOG	126.197	1.11286	0.261238	4.25993	2.04492e-05	0.0024794
LABE_00044219-RA	TSPAN3	1234.9	1.09742	0.258155	4.251	2.12814e-05	0.0025215
LABE_00047702-RA	P2RY1	156.886	1.09649	0.220631	4.96981	6.70179e-07	0.000368047
LABE_00046806-RA	LBH	521.071	1.09623	0.282175	3.88492	0.000102363	0.00673002
LABE_00090248-RA	IG LAMBDA CHAIN C REGION	23.5271	1.09239	0.298223	3.66299	0.000249292	0.0108757
LABE_00035696-RA	BATF3	59.7083	1.08761	0.326405	3.33208	0.000861988	0.02175
LABE_00050143-RA	UNKNOWN	64.3811	1.08597	0.324656	3.34498	0.000822888	0.0210782
LABE_00008841-RA	CD274	64.3394	1.08428	0.263943	4.10802	3.9906e-05	0.00383145
LABE_00073208-RA	HSPA5	22.3998	1.08085	0.297045	3.63866	0.000274056	0.0113212
LABE_00049472-RA	ADRB1	10.1712	1.08003	0.282662	3.82091	0.000132958	0.00778873
LABE_00052714-RA	ZINC-BINDING PROTEIN A33	24.396	1.0789	0.279227	3.86389	0.000111596	0.00689972
LABE_00074663-RA	LYSOZYME G	52.8185	1.06031	0.319874	3.31477	0.000917174	0.0224055
LABE_00071695-RA	IG KAPPA CHAIN C REGION	21.1196	1.05865	0.281072	3.76647	0.000165571	0.00872744
LABE_00072605-RA	IG LAMBDA CHAIN C REGION	16.5393	1.05802	0.316278	3.34521	0.000822199	0.0210782
LABE_00009290-RA	UNKNOWN	443.494	1.05475	0.23086	4.56881	4.90508e-06	0.00111692
LABE_00065667-RA	RABEPK	90.1162	1.04957	0.275095	3.81531	0.000136012	0.00789819
LABE_00089590-RA	IG KAPPA CHAIN B5 VARIANT C REGION	9.65007	1.04714	0.319123	3.28129	0.00103332	0.0238199
LABE_00089524-RA	UNKNOWN	9.37968	1.04454	0.325175	3.21225	0.001317	0.027476
LABE_00057042-RA	GIMAP8	89.8291	1.04364	0.301788	3.45818	0.000543844	0.0165116
LABE_00005085-RA	ARID5A	151.646	1.03804	0.242997	4.27183	1.93875e-05	0.00241376
LABE_00092129-RA	IGLC3	19.1464	1.03795	0.295304	3.51487	0.000439978	0.0144456
LABE_00041717-RA	UNKNOWN	12.5325	1.03466	0.310754	3.3295	0.000870035	0.0218351
LABE_00070612-RA	UNKNOWN	23.5265	1.02758	0.326047	3.15164	0.00162356	0.0309023
LABE_00053893-RA	SH2D4B	89.4833	1.01565	0.315271	3.22152	0.0012751	0.0270554
LABE_00062177-RA	TRIM16	23.0384	1.00732	0.290649	3.46575	0.00052876	0.0162385
LABE_00035387-RA	SUSD6	272.88	1.00222	0.187692	5.3397	9.30982e-08	0.000108646
LABE_00067840-RA	UNKNOWN	13.5466	0.997809	0.323923	3.08039	0.00206728	0.0354456
LABE_00016949-RA	FNDC5	15.0378	0.995412	0.326666	3.04719	0.00230992	0.0374668
LABE_00026681-RA	DACH1	87.3569	0.994036	0.250392	3.96993	7.18945e-05	0.00545233
LABE_00072130-RA	IG MU CHAIN C REGION MEMBRANE-BOUND FORM	322.559	0.993509	0.265884	3.73663	0.000186502	0.0092126
LABE_00090039-RA	TRIM21	5.98117	0.993268	0.323145	3.07375	0.00211385	0.0358728
LABE_00054666-RA	ZC3HAV1	326.094	0.990681	0.226014	4.38327	1.16911e-05	0.00189822
LABE_00054139-RA	GPR4	70.0076	0.990623	0.236605	4.18683	2.82881e-05	0.00295081
LABE_00000416-RA	NR13	453.748	0.987248	0.205031	4.81511	1.47116e-06	0.000560601
LABE_00072310-RA	UNKNOWN	32.6469	0.986693	0.319598	3.08729	0.00201991	0.0348575
LABE_00047841-RA	BCL3	209.267	0.983986	0.245595	4.00655	6.16126e-05	0.00487177
LABE_00041878-RA	UNKNOWN	120.356	0.982307	0.221672	4.43135	9.36456e-06	0.00161903
LABE_00023154-RA	UNKNOWN	213.637	0.980183	0.253129	3.87226	0.000107829	0.00682867
LABE_00041021-RA	TNF	14.9228	0.980132	0.281277	3.48458	0.00049291	0.0156524
LABE_00009288-RA	OMG	5.82387	0.979838	0.323621	3.02773	0.002464	0.0389236
LABE_00001719-RA	TNFRSF9	89.3552	0.979693	0.269005	3.64191	0.000270622	0.0112484
LABE_00074022-RA	IG HEAVY CHAIN C REGION%2C MEMBRANE-BOUND FORM	291.659	0.979596	0.262799	3.72754	0.000193357	0.00939873
LABE_00003576-RA	NPB	7.16363	0.977895	0.315978	3.09482	0.0019693	0.0342054
LABE_00005093-RA	NEURL3	603.185	0.977494	0.312442	3.12857	0.00175661	0.0321063
LABE_00052719-RA	ZINC-BINDING PROTEIN A33	38.0817	0.974603	0.255876	3.8089	0.000139589	0.00789819
LABE_00046048-RA	RIPK4	411.128	0.974135	0.202971	4.79937	1.59164e-06	0.000571754
LABE_00061082-RA	CD200	41.2049	0.968455	0.324777	2.98191	0.00286457	0.0426851
LABE_00094775-RA	IG KAPPA CHAIN V-IV REGION B17	7.03602	0.965525	0.318169	3.03463	0.00240834	0.0384346
LABE_00047169-RA	CLN8	592.18	0.962992	0.217877	4.4199	9.87482e-06	0.00167621
LABE_00029869-RA	RSAD2	127.213	0.962589	0.27848	3.45658	0.000547073	0.0165558
LABE_00075482-RA	UNKNOWN	22.2939	0.962168	0.32673	2.94484	0.00323121	0.0460911
LABE_00019924-RA	FOSL1	73.5405	0.957442	0.275543	3.47475	0.000511335	0.015966
LABE_00008527-RA	GPR174	77.4756	0.954505	0.190814	5.00228	5.66549e-07	0.000341245
LABE_00006123-RA	SWAP70	1297.82	0.953453	0.216576	4.40239	1.07067e-05	0.00176916
LABE_00034297-RA	IL22RA2	503.345	0.952193	0.312222	3.04973	0.0022905	0.0372546
LABE_00008157-RA	IRF4	224.964	0.95111	0.18768	5.06773	4.02587e-07	0.000259211
LABE_00007519-RA	UNKNOWN	116.557	0.950408	0.223629	4.24993	2.13837e-05	0.0025215
LABE_00084152-RA	IG HEAVY CHAIN C REGION%2C MEMBRANE-BOUND FORM	91.8276	0.942997	0.253558	3.71906	0.000199965	0.00952488
LABE_00019508-RA	LPAR6	80.2148	0.94276	0.296125	3.18365	0.00145429	0.0288878
LABE_00084781-RA	MOG	8.45516	0.939279	0.323027	2.90774	0.00364053	0.0496223
LABE_00023326-RA	UNKNOWN	231.339	0.938634	0.276237	3.39793	0.000678975	0.0188551
LABE_00072855-RA	IG KAPPA CHAIN V-IV REGION B17	51.541	0.936403	0.324333	2.88717	0.00388729	0.0516608
LABE_00095055-RA	CEACAM1	7.63806	0.935962	0.325176	2.87832	0.00399794	0.0526443
LABE_00052983-RA	C3	15.1253	0.934651	0.260521	3.58762	0.000333714	0.0123879
LABE_00084395-RA	IG KAPPA CHAIN C REGION	168.826	0.931922	0.265841	3.50556	0.000455652	0.0147924
LABE_00054126-RA	WBSCR17	231.924	0.930466	0.236528	3.93385	8.35963e-05	0.00591253
LABE_00008517-RA	UNKNOWN	186.971	0.930047	0.170655	5.44988	5.04034e-08	9.20772e-05
LABE_00072568-RA	STONUSTOXIN SUBUNIT ALPHA	57.1457	0.927247	0.303646	3.0537	0.00226034	0.0369626
LABE_00046797-RA	TNFAIP2	504.196	0.922703	0.206143	4.47604	7.60387e-06	0.00143414
LABE_00000349-RA	CTSH	94.4765	0.921951	0.260169	3.54366	0.000394614	0.013493
LABE_00003548-RA	SOCS3	316.186	0.920919	0.28976	3.17821	0.00148187	0.0290951
LABE_00029391-RA	PNP	3210.04	0.91907	0.237125	3.87588	0.00010624	0.00679351
LABE_00042801-RA	TRIM35	33.1551	0.918997	0.261718	3.51141	0.000445742	0.0145505
LABE_00045741-RA	RDX	162.741	0.91816	0.254891	3.60217	0.000315566	0.012025
LABE_00092487-RA	IG KAPPA CHAIN C REGION	159.697	0.917972	0.216808	4.23404	2.29533e-05	0.00257608
LABE_00041723-RA	BCL11A	213.405	0.9168	0.256573	3.57325	0.000352584	0.012689
LABE_00001220-RA	GFI1	16.2303	0.916354	0.260039	3.52391	0.000425231	0.0140779
LABE_00075790-RA	PSMB8	7.31306	0.916098	0.324395	2.82402	0.00474255	0.0585667
LABE_00002740-RA	USP12	204.312	0.915168	0.21753	4.20709	2.58685e-05	0.002792
LABE_00039350-RA	FAM109A	83.4898	0.914124	0.232227	3.93633	8.27356e-05	0.00587391
LABE_00012442-RA	ANKRD29	11.453	0.912791	0.284652	3.20669	0.00134273	0.0276421
LABE_00045206-RA	ITGA11	19.9459	0.912103	0.292241	3.12106	0.00180199	0.0326687
LABE_00013589-RA	DHX58	543.888	0.910639	0.226112	4.02737	5.64032e-05	0.00468071
LABE_00052497-RA	RADIL	114.097	0.909302	0.235162	3.8667	0.000110318	0.00687614
LABE_00071008-RA	SYK	238.275	0.908259	0.244176	3.71969	0.000199465	0.00952488
LABE_00045068-RA	XK	78.8916	0.906957	0.233924	3.87715	0.000105687	0.00679351
LABE_00049841-RA	CD40	817.67	0.904725	0.187731	4.81926	1.44093e-06	0.000560523
LABE_00031441-RA	PRDM1	49.6636	0.90416	0.270689	3.34021	0.000837143	0.0213249
LABE_00017538-RA	TLR7	514.764	0.903251	0.181035	4.98937	6.05776e-07	0.000342759
LABE_00068681-RA	IGHV3-23	68.8862	0.901826	0.32673	2.76016	0.00577738	0.0655776
LABE_00029018-RA	UNKNOWN	8.34263	0.896227	0.275812	3.24941	0.00115643	0.0256125
LABE_00034394-RA	NFKBIA	709.592	0.896206	0.220712	4.06053	4.89617e-05	0.00431232
LABE_00070032-RA	IG KAPPA CHAIN V REGION 3368	41.1175	0.893451	0.323603	2.76095	0.00576337	0.0654863
LABE_00011641-RA	SH2D7	15.0081	0.892172	0.285158	3.12869	0.00175585	0.0321063
LABE_00022073-RA	XAF1	184.137	0.890893	0.192819	4.62036	3.83074e-06	0.000993439
LABE_00023328-RA	UNKNOWN	254.398	0.890234	0.256433	3.47161	0.000517347	0.0160463
LABE_00007907-RA	HMCES	683.982	0.888162	0.174725	5.08319	3.71156e-07	0.000247508
LABE_00056791-RA	CD83	261.891	0.887984	0.242962	3.65482	0.000257363	0.0109464
LABE_00013642-RA	MREG	22.866	0.887937	0.219859	4.03866	5.37576e-05	0.00456255
LABE_00008093-RA	IL17RE	454.096	0.887607	0.19102	4.64668	3.37325e-06	0.000913594
LABE_00090825-RA	IG KAPPA CHAIN B5 VARIANT C REGION	56.2134	0.886242	0.292117	3.03386	0.0024145	0.0384672
LABE_00001453-RA	DEPDC1B	19.449	0.882744	0.234081	3.77111	0.000162523	0.00867038
LABE_00044823-RA	VITELLOGENIN-2	27.6978	0.881498	0.306521	2.87582	0.00402981	0.0529519
LABE_00047853-RA	LIPE	1179.85	0.880383	0.244962	3.59396	0.000325686	0.0122853
LABE_00074995-RA	IG KAPPA CHAIN V-V REGION MOPC 21	10.2441	0.879077	0.282618	3.11048	0.00186785	0.0334387
LABE_00013689-RA	ARL5B	566.629	0.878356	0.18382	4.77834	1.76749e-06	0.000607927
LABE_00046183-RA	SYK	599.686	0.878263	0.218057	4.02768	5.63301e-05	0.00468071
LABE_00040798-RA	CXCL6	28.4897	0.877093	0.298462	2.93871	0.00329579	0.0466558
LABE_00052980-RA	CD22	356.502	0.877037	0.23887	3.67161	0.000241026	0.0106646
LABE_00077026-RA	IG MU CHAIN C REGION MEMBRANE-BOUND FORM	35.147	0.871605	0.274103	3.17985	0.00147352	0.0290533
LABE_00089234-RA	UNKNOWN	8.27178	0.87132	0.321687	2.7086	0.00675687	0.0723419
LABE_00010756-RA	CD300LB	149.181	0.87031	0.229863	3.78621	0.000152961	0.00840461
LABE_00012069-RA	SP8B	12.2853	0.866025	0.321712	2.69192	0.00710414	0.0744041
LABE_00063858-RA	ADCY8	54.3299	0.864437	0.31509	2.74346	0.00607956	0.0676399
LABE_00024569-RA	SLC32A1	7.13228	0.860061	0.31933	2.69333	0.00707419	0.0742491
LABE_00073072-RA	IGHV5-76	18.6687	0.856629	0.326634	2.6226	0.00872627	0.0834718
LABE_00037126-RA	IL21R	127.763	0.855599	0.232724	3.67645	0.000236503	0.010599
LABE_00037831-RA	POU2AF1	693.934	0.854576	0.22306	3.83116	0.000127542	0.0075363
LABE_00065427-RA	TAP2	1074.48	0.854553	0.185797	4.5994	4.23714e-06	0.00108378
LABE_00013560-RA	ZGC	60.6798	0.853845	0.286288	2.98247	0.00285933	0.0426773
LABE_00002700-RA	CCL4	5.439	0.852319	0.317933	2.68081	0.00734442	0.0759751
LABE_00038140-RA	QPCT	204.628	0.851361	0.228898	3.71938	0.000199711	0.00952488
LABE_00023063-RA	ASPM	18.6521	0.850717	0.321448	2.64651	0.00813263	0.0804729
LABE_00023330-RA	MAG	818.405	0.850165	0.258989	3.28263	0.00102842	0.0237657
LABE_00003577-RA	CD22	46.168	0.848132	0.250521	3.38547	0.000710557	0.0194538
LABE_00037974-RA	COBLL1	31.3498	0.846683	0.314703	2.69042	0.00713618	0.0745228
LABE_00070055-RA	UNKNOWN	17.1562	0.846504	0.253265	3.34237	0.00083067	0.0212179
LABE_00089669-RA	UNKNOWN	68.0065	0.845594	0.286216	2.95439	0.00313287	0.0453465
LABE_00008879-RA	CCDC28B	41.6781	0.845434	0.260522	3.24516	0.00117385	0.0257971
LABE_00025751-RA	SCIN	2883.12	0.845027	0.18516	4.56377	5.02422e-06	0.00113027
LABE_00022280-RA	UNKNOWN	192.355	0.844991	0.317301	2.66306	0.00774341	0.0782543
LABE_00081517-RA	HSD17B8	6.19781	0.843915	0.324553	2.60024	0.00931583	0.0871651
LABE_00007382-RA	HRH1	102.484	0.84356	0.236326	3.56947	0.000357704	0.0127657
LABE_00040758-RA	EGR1	526.8	0.843519	0.185243	4.55358	5.2741e-06	0.00117236
LABE_00027749-RA	PARP12	1387	0.840763	0.281395	2.98783	0.00280962	0.0422733
LABE_00045222-RA	PRR5L	130.186	0.840223	0.208841	4.02326	5.73972e-05	0.00474213
LABE_00058509-RA	UNKNOWN	30.755	0.837316	0.28787	2.90867	0.00362975	0.0495429
LABE_00015643-RA	PTCHD3	2508.13	0.83675	0.30822	2.71478	0.00663192	0.0716483
LABE_00008485-RA	TENM1	22.5834	0.836527	0.300768	2.78131	0.00541407	0.0630246
LABE_00017660-RA	TNFRSF11B	70.9463	0.835676	0.318548	2.62339	0.00870599	0.0833846
LABE_00042371-RA	UNKNOWN	45.3149	0.835222	0.31842	2.62302	0.00871537	0.0834103
LABE_00023823-RA	GIMAP7	5.70396	0.83241	0.323137	2.57603	0.00999425	0.0909418
LABE_00020990-RA	PARVALBUMIN BETA	5.94921	0.830268	0.307985	2.69581	0.00702178	0.0738652
LABE_00090037-RA	ZINC-BINDING PROTEIN A33	8.89163	0.826926	0.326654	2.5315	0.0113576	0.0977725
LABE_00096205-RA	UNKNOWN	7.16702	0.826872	0.305494	2.70667	0.00679608	0.0726088
LABE_00000810-RA	UNKNOWN	58.0507	0.823965	0.307401	2.68043	0.00735286	0.075985
LABE_00086593-RA	NGEF	38.2125	0.821041	0.204245	4.01988	5.82289e-05	0.00476155
LABE_00040188-RA	TRIM21	185.306	0.820448	0.202838	4.04485	5.23576e-05	0.00454707
LABE_00093540-RA	MR1	5.71144	0.819916	0.321806	2.54786	0.0108387	0.0950743
LABE_00023327-RA	MAG	141.637	0.814552	0.269209	3.02573	0.00248034	0.0390827
LABE_00060487-RA	IL17F	11.7735	0.814018	0.320732	2.538	0.0111488	0.0966924
LABE_00004747-RA	IRF4	124.662	0.809731	0.245011	3.30488	0.000950185	0.022804
LABE_00003562-RA	TMC6	621.394	0.809552	0.252509	3.20603	0.00134582	0.0276753
LABE_00008870-RA	MFSD2AB	65.6864	0.806401	0.268128	3.00752	0.00263389	0.0405242
LABE_00027633-RA	USMG5	37.4221	0.805272	0.281652	2.85911	0.00424837	0.0548207
LABE_00030413-RA	UNKNOWN	15.1265	0.802599	0.304125	2.63904	0.00831413	0.0812106
LABE_00070391-RA	SELP	14.3147	0.801885	0.304136	2.6366	0.00837416	0.0815426
LABE_00079460-RA	IGKV4-1	159.508	0.799653	0.278909	2.86708	0.00414285	0.0541703
LABE_00050247-RA	CYTIP	825.966	0.798151	0.142936	5.58399	2.35066e-08	7.17664e-05
LABE_00039335-RA	PRF1	276.134	0.79736	0.219782	3.62796	0.000285669	0.0115705
LABE_00069442-RA	CD22	252.631	0.795293	0.247938	3.20763	0.00133833	0.0276421
LABE_00046249-RA	PLAC8L1	65.1012	0.79463	0.214396	3.70637	0.000210251	0.00981452
LABE_00072201-RA	IG KAPPA CHAIN B5 VARIANT C REGION	38.0296	0.7938	0.297833	2.66526	0.00769298	0.0780246
LABE_00003378-RA	GARS	99.2639	0.792984	0.24091	3.29163	0.000996101	0.0233952
LABE_00094106-RA	TRIM16	21.0192	0.790071	0.306581	2.57704	0.00996507	0.0908091
LABE_00029975-RA	CCL21C	272.428	0.788848	0.30552	2.58199	0.00982334	0.0899565
LABE_00002043-RA	NDUFA4	8.80832	0.788467	0.30472	2.58751	0.0096672	0.0890506
LABE_00012340-RA	UNKNOWN	43.2269	0.787741	0.260809	3.02037	0.00252465	0.0395473
LABE_00027764-RA	UNKNOWN	322.616	0.786301	0.148671	5.28885	1.23085e-07	0.00012096
LABE_00077490-RA	XRCC3	11.7929	0.784525	0.293915	2.66922	0.00760276	0.0773196
LABE_00006258-RA	NFKB2	533.268	0.783712	0.193919	4.04145	5.31224e-05	0.00455
LABE_00073770-RA	STONUSTOXIN SUBUNIT ALPHA	27.3106	0.783266	0.310978	2.51871	0.0117784	0.0999667
LABE_00063672-RA	ANKRD22	23.5059	0.782724	0.277458	2.82106	0.00478657	0.0588644
LABE_00041159-RA	VISININ	15.4135	0.781604	0.277144	2.82021	0.0047992	0.0589157
LABE_00019850-RA	PLA2G16	166.401	0.780954	0.232463	3.35947	0.000780911	0.0204792
LABE_00061206-RA	GPR19	14.9745	0.780909	0.279869	2.79027	0.00526642	0.0623868
LABE_00051989-RA	PRDM1	558.298	0.78049	0.247701	3.15094	0.00162746	0.030945
LABE_00012880-RA	LINGO3	56.1926	0.776286	0.234181	3.3149	0.000916747	0.0224055
LABE_00027599-RA	TNIP2	256.369	0.774837	0.207515	3.73389	0.000188544	0.00928891
LABE_00039495-RA	PAX2A	89.5747	0.773798	0.298895	2.58886	0.00962945	0.0888345
LABE_00047318-RA	ZSWIM7	32.3043	0.773756	0.293224	2.63879	0.00832026	0.0812106
LABE_00003072-RA	IER2	84.1478	0.773595	0.203339	3.80446	0.000142113	0.00796856
LABE_00044339-RA	AFF3	365.598	0.773439	0.169126	4.57316	4.80412e-06	0.0011151
LABE_00032571-RA	UNKNOWN	411.69	0.76952	0.155921	4.93533	8.00152e-07	0.000388469
LABE_00009585-RA	UNKNOWN	17.0118	0.767937	0.255235	3.00875	0.00262325	0.0404137
LABE_00046043-RA	ADCY2	202.033	0.763966	0.209711	3.64295	0.000269534	0.0112338
LABE_00037603-RA	PARP14	1667.35	0.761591	0.201801	3.77397	0.00016067	0.00862077
LABE_00041724-RA	UNKNOWN	19.34	0.759205	0.277223	2.73861	0.00616996	0.0684118
LABE_00059043-RA	SQSTM1	2028.06	0.759096	0.178075	4.26279	2.01886e-05	0.00247606
LABE_00038870-RA	SASH3	907.8	0.758472	0.136404	5.56047	2.69047e-08	7.17664e-05
LABE_00080316-RA	TRIM21	34.8151	0.758021	0.270972	2.79742	0.00515128	0.0613815
LABE_00072037-RA	GIMAP7	66.947	0.757323	0.239861	3.15734	0.00159218	0.0304904
LABE_00014965-RA	UNKNOWN	8.20404	0.756439	0.271883	2.78223	0.00539874	0.0630246
LABE_00015284-RA	NFKBIA	1187.69	0.755999	0.193538	3.9062	9.37606e-05	0.00636617
LABE_00065605-RA	IL6ST	934.445	0.755187	0.16054	4.70405	2.55054e-06	0.00077368
LABE_00032987-RA	ZC3H12A	38.7865	0.754038	0.294139	2.56354	0.0103611	0.0925658
LABE_00042369-RA	UNKNOWN	73.4595	0.751551	0.256911	2.92534	0.00344084	0.0482484
LABE_00073813-RA	IFI27	1081.7	0.749853	0.201392	3.72336	0.00019659	0.0094851
LABE_00000196-RA	IRF8	883.448	0.748936	0.203758	3.67562	0.000237275	0.010599
LABE_00064389-RA	STAT1	19.9256	0.748531	0.29443	2.54231	0.0110124	0.0961752
LABE_00068549-RA	PIGR	100.462	0.747896	0.25926	2.88474	0.00391742	0.0518031
LABE_00040718-RA	GADD45G	218.854	0.745163	0.230335	3.23513	0.00121588	0.0263986
LABE_00050646-RA	GPR17	17.3739	0.744243	0.232454	3.20168	0.0013663	0.027939
LABE_00053471-RA	MATR3	290.845	0.740917	0.214419	3.45546	0.000549345	0.0165977
LABE_00049777-RA	CSF2RB2	33.8273	0.73943	0.281725	2.62465	0.00867377	0.083311
LABE_00001885-RA	NEMP1	57.5513	0.737914	0.252609	2.92117	0.0034872	0.0486644
LABE_00018788-RA	MOV10B.2: PUTATIVE HELICASE MOV-10-B.2	1739.68	0.737438	0.24817	2.97151	0.00296342	0.0436893
LABE_00002652-RA	TRIM16	142.231	0.736646	0.176606	4.17113	3.03099e-05	0.00312677
LABE_00046040-RA	CYLD	460.02	0.736587	0.131167	5.61565	1.9583e-08	7.17664e-05
LABE_00084860-RA	GARS	33.7482	0.734004	0.286745	2.55979	0.0104737	0.0930374
LABE_00003821-RA	CRYSTALLIN J1C	194.1	0.733824	0.286342	2.56275	0.0103847	0.0927319
LABE_00044663-RA	STEAP4	1639.9	0.73303	0.202018	3.62854	0.00028503	0.0115705
LABE_00062098-RA	UNKNOWN	258.48	0.73232	0.213627	3.42803	0.000607985	0.0177691
LABE_00047315-RA	ADORA2B	122.416	0.732224	0.184957	3.95888	7.53008e-05	0.0055355
LABE_00068073-RA	LYSOZYME G	30.7546	0.731267	0.273599	2.67277	0.0075228	0.0769675
LABE_00008348-RA	ABLIM3	54.3287	0.729514	0.285951	2.55119	0.0107357	0.0942876
LABE_00052505-RA	FAM83F	442.734	0.726789	0.252912	2.87369	0.00405712	0.0531984
LABE_00036236-RA	CCDC158	46.2819	0.726134	0.249753	2.90741	0.00364433	0.0496223
LABE_00067673-RA	CXCL8	676.535	0.724683	0.272877	2.65571	0.00791408	0.0792341
LABE_00055873-RA	R3HCC1L	13.0522	0.724359	0.253518	2.85723	0.00427353	0.0550066
LABE_00054069-RA	CD200R1A	34.936	0.723548	0.262071	2.76088	0.00576454	0.0654863
LABE_00056599-RA	GIMAP7	446.795	0.722388	0.198088	3.6468	0.000265527	0.0111917
LABE_00055660-RA	ZC3H12A	396.358	0.72163	0.246834	2.92354	0.00346071	0.0483932
LABE_00070493-RA	PSME2	1169.41	0.721059	0.212164	3.3986	0.000677322	0.0188551
LABE_00023225-RA	UNKNOWN	142.052	0.720446	0.179972	4.0031	6.25188e-05	0.00487418
LABE_00047261-RA	PLEKHA2	1229.41	0.720363	0.135604	5.31226	1.08277e-07	0.00011524
LABE_00020650-RA	RELB	326.382	0.719578	0.23486	3.06386	0.00218501	0.0363948
LABE_00065269-RA	IER2	229.506	0.718995	0.166673	4.31381	1.60465e-05	0.00217116
LABE_00007961-RA	MOV10B.1: PUTATIVE HELICASE MOV-10-B.1	323.993	0.717066	0.180659	3.96916	7.21254e-05	0.00545233
LABE_00004952-RA	RNF213	1086.74	0.716774	0.197467	3.62984	0.000283596	0.0115705
LABE_00057480-RA	MCPH1	36.1794	0.71604	0.267954	2.67224	0.00753457	0.0770133
LABE_00016419-RA	GPR18	292.167	0.711019	0.148151	4.79929	1.59229e-06	0.000571754
LABE_00057950-RA	MAP4K5	773.748	0.710258	0.165744	4.28528	1.8251e-05	0.00233413
LABE_00085518-RA	UNKNOWN	46.5211	0.709819	0.196868	3.60555	0.000311492	0.012025
LABE_00001121-RA	BCL6	293.824	0.709315	0.178983	3.96303	7.40043e-05	0.00550521
LABE_00008102-RA	SUSD3	321.557	0.706605	0.154418	4.57592	4.74136e-06	0.0011151
LABE_00022842-RA	SLC6A15	88.216	0.70565	0.207095	3.40737	0.000655931	0.0184451
LABE_00030947-RA	DAPP1	266.109	0.705277	0.212529	3.3185	0.000905027	0.022303
LABE_00023336-RA	BTG3	599.639	0.70468	0.186619	3.77604	0.000159339	0.00857402
LABE_00016634-RA	CCL2	54.7648	0.704035	0.206536	3.40878	0.000652544	0.0184053
LABE_00022036-RA	ALAS1	10655.5	0.703592	0.279135	2.52062	0.0117149	0.0996801
LABE_00043138-RA	EBF1	141.002	0.702672	0.213667	3.28863	0.00100677	0.0234979
LABE_00000016-RA	SLC7A10	140.603	0.700424	0.251475	2.78527	0.00534834	0.0628077
LABE_00061118-RA	IFI44L	344.324	0.698953	0.176504	3.95999	7.49537e-05	0.0055355
LABE_00015575-RA	THRAP3	1101.71	0.698592	0.185685	3.76224	0.000168401	0.00880778
LABE_00014948-RA	PRG4	237.231	0.697877	0.225402	3.09615	0.00196052	0.0342054
LABE_00006983-RA	PSIP1	16.0195	0.697767	0.236907	2.94532	0.00322616	0.0460542
LABE_00043048-RA	LYL1	574.087	0.697469	0.243654	2.86254	0.00420259	0.0546157
LABE_00012625-RA	UNKNOWN	129.301	0.69743	0.178378	3.90984	9.23579e-05	0.00631875
LABE_00028876-RA	UNKNOWN	551.991	0.696019	0.209464	3.32286	0.000890996	0.0221141
LABE_00050314-RA	NFE2L1	164.603	0.695195	0.208911	3.3277	0.000875661	0.0218624
LABE_00031797-RA	SIGLEC1	62.505	0.694389	0.243597	2.85056	0.00436417	0.0557381
LABE_00059259-RA	PGRP-SC2	557.979	0.694245	0.247734	2.80238	0.00507277	0.0608652
LABE_00066073-RA	NUSAP1	277.127	0.691593	0.201774	3.42757	0.000609006	0.0177691
LABE_00019351-RA	MPP4	355.286	0.691141	0.244233	2.82985	0.00465705	0.0579324
LABE_00063179-RA	UNKNOWN	66.318	0.691127	0.205641	3.36084	0.000777067	0.0204756
LABE_00019973-RA	INPPL1B	176.249	0.68758	0.190786	3.60393	0.000313445	0.012025
LABE_00046721-RA	CD163L1	76.5554	0.68719	0.238702	2.87885	0.00399122	0.0525929
LABE_00060891-RA	IG KAPPA CHAIN B5 VARIANT C REGION	942.619	0.685886	0.210492	3.25849	0.00112008	0.0250921
LABE_00027017-RA	LIMK1	148.837	0.684287	0.229689	2.97919	0.00289015	0.0428973
LABE_00040144-RA	FOXO1A	191.838	0.683913	0.148882	4.59365	4.35557e-06	0.00108793
LABE_00052184-RA	CD22	2019.12	0.683418	0.216521	3.15636	0.00159749	0.0305306
LABE_00048746-RA	ARL3	23.7391	0.683242	0.250107	2.7318	0.0062989	0.0692248
LABE_00022406-RA	UNKNOWN	160.943	0.68301	0.245418	2.78305	0.00538511	0.0630246
LABE_00000020-RA	RHPN2	187.461	0.681856	0.202867	3.36109	0.000776348	0.0204756
LABE_00003351-RA	CYSTATIN-B	1334.52	0.678801	0.167474	4.05316	5.05295e-05	0.00440882
LABE_00056593-RA	GIMAP7	185.705	0.678705	0.218362	3.10817	0.0018825	0.0335937
LABE_00005228-RA	MEF2C	244.164	0.675959	0.192631	3.50909	0.000449647	0.0146269
LABE_00061343-RA	UNKNOWN	241.548	0.673542	0.237203	2.83952	0.0045181	0.0568613
LABE_00010655-RA	HIF1AN	463.329	0.671578	0.189413	3.54559	0.000391741	0.0134707
LABE_00004838-RA	FCHO1	145.218	0.670064	0.219555	3.05191	0.00227387	0.0370808
LABE_00051787-RA	UNKNOWN	263.037	0.669843	0.1915	3.49788	0.000468975	0.0150201
LABE_00045911-RA	KCNK1	12.4791	0.669264	0.259188	2.58215	0.00981866	0.0899565
LABE_00020668-RA	MAP3K10	204.512	0.668506	0.25778	2.59332	0.00950547	0.0882922
LABE_00007467-RA	ARHGEF15	231.83	0.66804	0.193203	3.45771	0.000544796	0.0165137
LABE_00009382-RA	CLDN7A	1817.69	0.662844	0.176396	3.7577	0.000171485	0.00889434
LABE_00039206-RA	TIFA	67.4776	0.661822	0.229382	2.88524	0.00391115	0.051757
LABE_00019565-RA	PPP2CA	2011.1	0.661037	0.141702	4.66499	3.08626e-06	0.000860099
LABE_00043083-RA	UNKNOWN	232.139	0.660222	0.19626	3.36402	0.00076816	0.0203985
LABE_00002621-RA	PTPRJ	326.69	0.658845	0.202762	3.24934	0.00115671	0.0256125
LABE_00001544-RA	CD22	264.899	0.657752	0.214442	3.06727	0.00216026	0.0361437
LABE_00056605-RA	PARP14	883.294	0.657517	0.140206	4.68964	2.73682e-06	0.000798466
LABE_00054665-RA	ZC3HAV1	554.758	0.655626	0.127986	5.12264	3.01292e-07	0.000230603
LABE_00058490-RA	FCGR2	70.7518	0.654338	0.251904	2.59757	0.00938869	0.0875216
LABE_00061961-RA	UNKNOWN	342.829	0.653811	0.14423	4.53313	5.81171e-06	0.00123314
LABE_00043376-RA	UNKNOWN	160.561	0.652159	0.162372	4.01644	5.90834e-05	0.00477184
LABE_00048766-RA	TRAF2	861.941	0.652096	0.165397	3.94261	8.06003e-05	0.00578834
LABE_00030050-RA	NCOA3	631.539	0.651611	0.174746	3.7289	0.000192317	0.00939873
LABE_00028381-RA	MBD2	660.283	0.649673	0.181354	3.58235	0.000340517	0.0124195
LABE_00074258-RA	IFI44L	616.313	0.649479	0.174686	3.71799	0.000200817	0.0095411
LABE_00058915-RA	TRIM47	63.2109	0.647939	0.240263	2.69679	0.00700121	0.0738201
LABE_00048473-RA	GIMAP7	86.8314	0.647929	0.222713	2.90926	0.00362288	0.0494853
LABE_00065527-RA	TEC	153.084	0.647591	0.180452	3.58873	0.000332298	0.0123879
LABE_00042811-RA	UNKNOWN	66.2029	0.64668	0.189205	3.41787	0.000631126	0.0179485
LABE_00008498-RA	SH2D1A	225.796	0.645109	0.186803	3.45343	0.000553513	0.0166697
LABE_00000382-RA	CYBA	1460.16	0.644624	0.208239	3.0956	0.00196415	0.0342054
LABE_00048414-RA	RGCC	737.615	0.644296	0.162975	3.95335	7.70641e-05	0.00562086
LABE_00049047-RA	GIMAP3	123.56	0.643718	0.193378	3.3288	0.000872209	0.0218603
LABE_00010241-RA	DRAM2	478.693	0.643703	0.163969	3.92577	8.64525e-05	0.00602329
LABE_00006750-RA	NFKBIE	1140	0.643218	0.164516	3.90977	9.23854e-05	0.00631875
LABE_00052474-RA	IFI35	1378.53	0.642189	0.129599	4.95521	7.22528e-07	0.000385459
LABE_00024838-RA	ACSL6	244.776	0.640383	0.165665	3.86553	0.000110846	0.00687614
LABE_00042852-RA	XCR1	154.563	0.639076	0.221468	2.88564	0.00390624	0.051757
LABE_00057845-RA	FLVCR1	19.0442	0.637819	0.212852	2.99653	0.00273068	0.0413858
LABE_00065431-RA	PSMB7	1662.46	0.636966	0.129594	4.91509	8.87411e-07	0.000388469
LABE_00038989-RA	GLIPR2	188.178	0.634103	0.199736	3.17471	0.00149988	0.0292642
LABE_00044813-RA	SAMD13	110.071	0.634054	0.118073	5.37002	7.87273e-08	0.000102892
LABE_00053720-RA	DUSP5	87.8503	0.633883	0.205725	3.08122	0.00206155	0.0353798
LABE_00029697-RA	POU2F2	213.375	0.633786	0.215014	2.94765	0.003202	0.0458866
LABE_00045089-RA	ILDR1	335.556	0.633125	0.235281	2.69093	0.00712532	0.0745228
LABE_00045755-RA	UNKNOWN	16.4539	0.629702	0.215853	2.91728	0.003531	0.0490557
LABE_00041199-RA	TTYH1	41.6258	0.629245	0.243482	2.58436	0.00975613	0.0895167
LABE_00087878-RA	TRIM16	51.1715	0.629146	0.193924	3.2443	0.00117741	0.0257971
LABE_00074432-RA	STAT1	343.628	0.629095	0.202801	3.10203	0.00192198	0.0339841
LABE_00044027-RA	RARRES3	299.818	0.628723	0.23633	2.66036	0.00780567	0.0786124
LABE_00003639-RA	CCNF	91.7237	0.628535	0.223496	2.81229	0.00491897	0.0597573
LABE_00001867-RA	UNKNOWN	40.6994	0.628324	0.221556	2.83596	0.00456877	0.0573359
LABE_00054792-RA	TRAF3	569.349	0.628266	0.14995	4.18983	2.79158e-05	0.00292834
LABE_00029120-RA	TAP1	648.548	0.627687	0.184849	3.39567	0.000684604	0.0189097
LABE_00042812-RA	IRF8	603.295	0.627673	0.152815	4.1074	4.00135e-05	0.00383145
LABE_00067165-RA	ANKRD54	62.537	0.625385	0.220806	2.83228	0.00462173	0.0576852
LABE_00024157-RA	ILDR1	459.89	0.625237	0.232984	2.68361	0.00728328	0.075519
LABE_00021195-RA	VAMP8	734.227	0.623882	0.0990922	6.29597	3.05476e-10	3.94527e-06
LABE_00002558-RA	LRRC56	40.887	0.620545	0.235375	2.63641	0.00837887	0.0815426
LABE_00058096-RA	UNKNOWN	139.17	0.620195	0.181131	3.42403	0.000617009	0.0178242
LABE_00012094-RA	UNKNOWN	214.883	0.62001	0.177199	3.49896	0.000467085	0.0150201
LABE_00017908-RA	SPAG1A	297.147	0.617915	0.171421	3.60466	0.000312559	0.012025
LABE_00042563-RA	HINT3	103.617	0.616551	0.176669	3.48986	0.000483273	0.0154251
LABE_00054199-RA	UNKNOWN	88.6817	0.615002	0.166069	3.70329	0.00021282	0.00987
LABE_00031577-RA	GRAMD3	1547.08	0.614552	0.223347	2.75155	0.00593132	0.0667093
LABE_00017453-RA	CASP8	756.626	0.613594	0.150823	4.0683	4.73571e-05	0.00423087
LABE_00008007-RA	BCDIN3D	20.9511	0.61326	0.220032	2.78714	0.00531759	0.0626745
LABE_00029275-RA	BTK	678.488	0.612387	0.171385	3.57316	0.000352698	0.012689
LABE_00041470-RA	SLC2A6	26.9948	0.611647	0.234549	2.60776	0.00911377	0.0859023
LABE_00061772-RA	CXCR3	275.65	0.611029	0.17837	3.42563	0.000613373	0.0178117
LABE_00052508-RA	CYTH3	735.744	0.61079	0.139683	4.37268	1.22732e-05	0.00194208
LABE_00047573-RA	ITPKA	197.186	0.610031	0.184158	3.31254	0.000924542	0.0224532
LABE_00018284-RA	PNPLA2	418.21	0.608724	0.209381	2.90726	0.00364614	0.0496223
LABE_00001848-RA	PTPN1	696.129	0.608389	0.143002	4.2544	2.09611e-05	0.00250888
LABE_00005364-RA	ASB13	65.3129	0.608379	0.196287	3.09943	0.00193891	0.0341357
LABE_00055222-RA	CD28	69.6035	0.607936	0.168598	3.60583	0.000311161	0.012025
LABE_00004071-RA	RGS18	653.05	0.607136	0.160564	3.78127	0.000156029	0.00842013
LABE_00018967-RA	MYL9	41.2251	0.607067	0.209489	2.89785	0.00375729	0.0503374
LABE_00011831-RA	MTHFS	439.599	0.606527	0.201565	3.00909	0.00262032	0.0404056
LABE_00074172-RA	IGKV4-1	2508.32	0.606366	0.221249	2.74064	0.0061319	0.0681111
LABE_00025528-RA	MAP3K8	448.395	0.606332	0.140812	4.30596	1.66266e-05	0.00219372
LABE_00012979-RA	TRAF3IP3	721.604	0.605428	0.159125	3.80473	0.000141961	0.00796856
LABE_00027666-RA	CYP3A40	25884.6	0.604908	0.184026	3.28707	0.00101236	0.0235311
LABE_00014963-RA	NLRP3	97.6289	0.604646	0.158869	3.80593	0.00014127	0.00796856
LABE_00073255-RA	TTC3	66.5776	0.603674	0.235899	2.55904	0.0104962	0.0930696
LABE_00073379-RA	VCAM1	300.537	0.603444	0.233091	2.58888	0.00962889	0.0888345
LABE_00007403-RA	UNKNOWN	794.428	0.60322	0.134576	4.48236	7.38221e-06	0.00142019
LABE_00051349-RA	LYN	625.097	0.602893	0.192068	3.13896	0.00169546	0.0317799
LABE_00028086-RA	MP68	134.317	0.602319	0.235403	2.55867	0.0105072	0.0930696
LABE_00011657-RA	OTUD7A	301.266	0.602181	0.176021	3.42108	0.000623719	0.0178867
LABE_00002128-RA	IRF3	55.9358	0.601047	0.19745	3.04404	0.00233421	0.0376051
LABE_00026724-RA	FAM53B	742.711	0.600572	0.200876	2.98976	0.00279194	0.0421233
LABE_00006717-RA	EZR	192.059	0.600129	0.195037	3.07699	0.00209099	0.0356557
LABE_00041556-RA	REL	762.375	0.5995	0.146219	4.10001	4.1314e-05	0.00390955
LABE_00038572-RA	PRKCH	821.337	0.599378	0.138054	4.34164	1.41425e-05	0.00203727
LABE_00061023-RA	DGKI	906.01	0.599345	0.188527	3.1791	0.00147733	0.0290671
LABE_00030830-RA	SPATA5L1	4750.49	0.598557	0.123206	4.8582	1.18457e-06	0.00050269
LABE_00026042-RA	LRMP	282.619	0.598469	0.225552	2.65335	0.00796971	0.0795353
LABE_00037067-RA	HOMER3	19.9091	0.598234	0.233154	2.56583	0.010293	0.0923551
LABE_00019567-RA	TCF7L2	676.919	0.598199	0.154206	3.87922	0.000104793	0.00679351
LABE_00045058-RA	UNKNOWN	303.365	0.596905	0.194942	3.06197	0.00219886	0.0364577
LABE_00064670-RA	ZCCHC2	618.492	0.595639	0.148103	4.02178	5.77598e-05	0.00475106
LABE_00034312-RA	ZNF596	29.0823	0.595619	0.197885	3.00992	0.00261315	0.0403913
LABE_00004871-RA	MFSD12	97.9722	0.594734	0.204422	2.90935	0.0036218	0.0494853
LABE_00016104-RA	OGFRL1	600.953	0.592238	0.144926	4.08649	4.37943e-05	0.00406829
LABE_00002717-RA	PLCG2	2286.28	0.592173	0.127545	4.64284	3.4365e-06	0.000916661
LABE_00045102-RA	GRTP1A	728.069	0.590663	0.209505	2.81932	0.0048125	0.0590101
LABE_00029021-RA	TXN	2842.48	0.589769	0.15754	3.74361	0.000181393	0.00919794
LABE_00050887-RA	RBM12B	158.194	0.587185	0.178375	3.29186	0.000995263	0.0233952
LABE_00062473-RA	GABARAPL2	150.977	0.586574	0.175008	3.3517	0.000803157	0.0207822
LABE_00067953-RA	UNKNOWN	254.748	0.58605	0.207035	2.83068	0.00464494	0.0578588
LABE_00051520-RA	TLE4	307.876	0.584862	0.210213	2.78223	0.00539871	0.0630246
LABE_00014047-RA	KCNK1	240.911	0.58434	0.159506	3.66345	0.000248845	0.0108757
LABE_00000303-RA	GNPNAT1	158.149	0.584338	0.207672	2.81375	0.00489672	0.0596422
LABE_00072853-RA	DMBT1	16.839	0.583501	0.227722	2.56234	0.0103969	0.0927966
LABE_00001030-RA	SCML2	203.363	0.582488	0.156279	3.72724	0.000193589	0.00939873
LABE_00066206-RA	ARSA	147.659	0.582199	0.183562	3.17167	0.00151564	0.0294486
LABE_00039331-RA	CORO1A	3521.65	0.581591	0.164155	3.54293	0.000395715	0.013493
LABE_00003878-RA	IL3RA	321.314	0.581513	0.175096	3.3211	0.000896624	0.0221452
LABE_00013562-RA	STK17A	972.079	0.580924	0.155992	3.72407	0.000196037	0.0094829
LABE_00004936-RA	IFI44	298.708	0.579226	0.215857	2.68338	0.0072882	0.075519
LABE_00030644-RA	IFI44	163.387	0.578837	0.221461	2.61372	0.00895628	0.0849754
LABE_00022502-RA	ABHD5	34.8841	0.578419	0.198224	2.91801	0.00352273	0.0489772
LABE_00043723-RA	UNKNOWN	79.4433	0.57827	0.218089	2.65153	0.00801284	0.0797951
LABE_00063592-RA	TMEM263	57.7842	0.577852	0.214276	2.69676	0.00700168	0.0738201
LABE_00012956-RA	HSP70	409.065	0.575827	0.160307	3.59203	0.000328116	0.0123477
LABE_00043369-RA	PRPS1	393.113	0.575761	0.175172	3.28683	0.00101323	0.0235311
LABE_00047072-RA	EOMES	53.3552	0.57572	0.208867	2.7564	0.00584413	0.0660143
LABE_00006549-RA	SYNE1	587.152	0.575551	0.142754	4.03177	5.53579e-05	0.00465605
LABE_00026204-RA	CCDC50	504.833	0.573024	0.138049	4.15088	3.31206e-05	0.00336102
LABE_00061275-RA	UNKNOWN	139.926	0.572885	0.1451	3.94822	7.8734e-05	0.0056963
LABE_00033635-RA	CEP55	136.783	0.571386	0.216386	2.64059	0.00827626	0.0811723
LABE_00067539-RA	TAPBP	677.873	0.570672	0.149715	3.81172	0.000138003	0.00789819
LABE_00038538-RA	UNKNOWN	84.1473	0.569065	0.192984	2.94877	0.00319044	0.0457893
LABE_00062002-RA	UNKNOWN	235.874	0.568079	0.185669	3.05964	0.00221606	0.0364577
LABE_00040312-RA	SLC25A15	1200.07	0.567888	0.199235	2.85034	0.00436722	0.0557381
LABE_00036705-RA	BAX	403.23	0.56478	0.166702	3.38797	0.00070412	0.0193603
LABE_00037863-RA	RNF114	635.424	0.562886	0.130891	4.30042	1.70479e-05	0.00222133
LABE_00003774-RA	CD53	1522.19	0.56268	0.14751	3.81453	0.00013644	0.00789819
LABE_00004479-RA	SPA17	95.236	0.562217	0.217935	2.57975	0.00988719	0.090341
LABE_00044507-RA	EXT1C	54.9995	0.561909	0.205614	2.73283	0.00627932	0.0692248
LABE_00026289-RA	MALT1	418.612	0.561461	0.141297	3.97362	7.07882e-05	0.00541704
LABE_00040034-RA	FIGNL1	49.7567	0.561014	0.157188	3.56907	0.000358248	0.0127657
LABE_00066675-RA	RARS	4286.47	0.560088	0.19717	2.84064	0.0045023	0.0568364
LABE_00022560-RA	UNC93A	3854.85	0.55948	0.218104	2.5652	0.0103116	0.0923761
LABE_00039415-RA	UNKNOWN	272.99	0.559077	0.16203	3.45045	0.000559659	0.0167467
LABE_00005004-RA	MED26	90.8444	0.5586	0.207842	2.68762	0.00719635	0.0748164
LABE_00023264-RA	MACC1	97.7897	0.558257	0.207495	2.69046	0.00713538	0.0745228
LABE_00036797-RA	CHKA	545.751	0.557748	0.146319	3.81186	0.000137923	0.00789819
LABE_00070043-RA	UNKNOWN	185.251	0.556238	0.218722	2.54312	0.0109866	0.0959955
LABE_00020894-RA	CBX8	98.3943	0.554335	0.132979	4.1686	3.06478e-05	0.00314426
LABE_00024452-RA	CAMKK2	159.661	0.552221	0.171782	3.21465	0.00130603	0.0273783
LABE_00001930-RA	IRF4	253.912	0.550964	0.176088	3.12892	0.00175452	0.0321063
LABE_00042562-RA	HINT3	151.933	0.550035	0.141269	3.89352	9.88009e-05	0.00657387
LABE_00001760-RA	IQSEC2	476.643	0.550035	0.175558	3.13306	0.00172994	0.0320323
LABE_00022836-RA	LRRK2	880.271	0.549946	0.155924	3.527	0.00042029	0.0139887
LABE_00053970-RA	SLC6A9	67.6753	0.548534	0.205415	2.67037	0.00757676	0.0772656
LABE_00091484-RA	UNKNOWN	227.757	0.548264	0.139162	3.93976	8.15647e-05	0.00581288
LABE_00046046-RA	N4BP1	699.551	0.545005	0.132404	4.11622	3.85132e-05	0.00372601
LABE_00047061-RA	CBX1	75.4571	0.544712	0.209332	2.60215	0.00926421	0.0868467
LABE_00021995-RA	TESPA1	266.109	0.544655	0.142582	3.81994	0.000133483	0.00778873
LABE_00049751-RA	CARD11	1217.43	0.544096	0.172886	3.14715	0.00164873	0.0312341
LABE_00011604-RA	PPCDC	106.98	0.543463	0.187501	2.89846	0.00375003	0.0503022
LABE_00022379-RA	INIP	124.526	0.541955	0.174606	3.10386	0.00191012	0.0339308
LABE_00060556-RA	UNKNOWN	941.364	0.541716	0.124841	4.33926	1.42963e-05	0.00203727
LABE_00019189-RA	SDCBP	3577.08	0.541249	0.109929	4.92364	8.49496e-07	0.000388469
LABE_00050393-RA	RBCK1	441.102	0.540848	0.115079	4.69979	2.60428e-06	0.00077368
LABE_00052502-RA	GRAP2	1104.82	0.540654	0.150966	3.58131	0.000341881	0.0124195
LABE_00076975-RA	RAS-RELATED PROTEIN RAB-11B	831.925	0.540037	0.12453	4.3366	1.44702e-05	0.00203727
LABE_00018646-RA	FAAP24	39.4777	0.538808	0.179062	3.00906	0.00262056	0.0404056
LABE_00039758-RA	RPL22L1	612.109	0.537198	0.189421	2.836	0.00456831	0.0573359
LABE_00020787-RA	DHX36	451.428	0.537052	0.165873	3.23773	0.00120483	0.0262036
LABE_00055618-RA	F2RL2	357.024	0.536584	0.170745	3.14261	0.00167449	0.0314865
LABE_00035334-RA	UNKNOWN	224.968	0.534553	0.148011	3.61158	0.000304332	0.012025
LABE_00018751-RA	ETV7	405.891	0.533966	0.189965	2.81086	0.00494087	0.0599065
LABE_00004024-RA	RIPK2	721.921	0.533637	0.168275	3.17122	0.00151799	0.0294636
LABE_00017815-RA	UNKNOWN	338.628	0.533294	0.176867	3.01523	0.00256786	0.0399754
LABE_00080017-RA	LAGE3	48.5555	0.531812	0.147095	3.61543	0.000299849	0.0119888
LABE_00011102-RA	CHFR	411.801	0.529887	0.121324	4.36753	1.25657e-05	0.00194511
LABE_00009587-RA	UNKNOWN	98.5275	0.529621	0.17395	3.04467	0.00232938	0.0375922
LABE_00087562-RA	RPS5	720.643	0.529564	0.185288	2.85806	0.00426242	0.054964
LABE_00003610-RA	MED9	53.2985	0.528625	0.172114	3.07137	0.00213078	0.0359404
LABE_00034469-RA	FAM49A	360.588	0.527354	0.156199	3.37618	0.000735008	0.0198325
LABE_00056130-RA	IDH2	1701.99	0.526835	0.141645	3.7194	0.000199696	0.00952488
LABE_00027114-RA	TNIP1	3611.16	0.526296	0.102547	5.13223	2.86324e-07	0.000230603
LABE_00004860-RA	MOB3A	555.631	0.526065	0.106844	4.92369	8.49285e-07	0.000388469
LABE_00014764-RA	GEFF	277.857	0.525351	0.189978	2.76532	0.00568669	0.0650624
LABE_00033125-RA	NAB2	71.3407	0.525332	0.161004	3.26284	0.001103	0.0249319
LABE_00069902-RA	GOLT1A	85.9956	0.524843	0.179934	2.91687	0.00353558	0.0490828
LABE_00048418-RA	RAB9B	26.4948	0.524729	0.187538	2.79798	0.00514228	0.0613815
LABE_00004388-RA	PARP11	85.3255	0.523747	0.168782	3.1031	0.00191508	0.0339308
LABE_00091485-RA	TAPBP	126.981	0.523275	0.187732	2.78735	0.00531417	0.0626745
LABE_00027631-RA	PRKCBB	747.709	0.522431	0.203578	2.56625	0.0102806	0.0923163
LABE_00063295-RA	SH3KBP1	1649.95	0.520995	0.129331	4.02839	5.61613e-05	0.00468071
LABE_00016581-RA	MBD3	125.024	0.520028	0.137014	3.79545	0.000147375	0.00816556
LABE_00027115-RA	ANXA6	164.235	0.51965	0.174627	2.97577	0.00292253	0.0432747
LABE_00054411-RA	NGL	486.905	0.519613	0.204751	2.53778	0.0111558	0.0966924
LABE_00005376-RA	CAMK1D	147.757	0.517969	0.142029	3.64693	0.000265391	0.0111917
LABE_00044225-RA	ME2	1259.97	0.517606	0.18327	2.82428	0.00473875	0.0585593
LABE_00026960-RA	PRKD2	930.844	0.517599	0.147285	3.51426	0.000440981	0.0144456
LABE_00016351-RA	P2RY8	174.111	0.517254	0.169047	3.05983	0.00221462	0.0364577
LABE_00002705-RA	UNKNOWN	243.077	0.516221	0.126752	4.07268	4.6476e-05	0.00420362
LABE_00030638-RA	ARHGAP15	653.588	0.516006	0.155318	3.32225	0.000892949	0.0221141
LABE_00039785-RA	SAT1	450.001	0.515847	0.140227	3.67867	0.000234457	0.0105744
LABE_00023639-RA	UNKNOWN	174.492	0.515801	0.199852	2.58091	0.00985399	0.090193
LABE_00079665-RA	ZDHHC13	144.218	0.515137	0.164548	3.13061	0.00174445	0.0320594
LABE_00005025-RA	JAK2	578.652	0.515057	0.13654	3.7722	0.000161812	0.00865719
LABE_00012207-RA	GRINA	106.129	0.514674	0.194717	2.64319	0.00821281	0.0808237
LABE_00029814-RA	KLF11	592.823	0.513835	0.196626	2.61326	0.00896832	0.0850464
LABE_00041486-RA	GFER	305.694	0.511399	0.101821	5.02254	5.09923e-07	0.000317376
LABE_00004857-RA	ZAP70	478.577	0.509305	0.15098	3.37333	0.00074266	0.02001
LABE_00007508-RA	ABR	411.956	0.508851	0.129695	3.92343	8.72954e-05	0.0060594
LABE_00018870-RA	IKZF4	158.261	0.508493	0.184062	2.76261	0.00573406	0.0652844
LABE_00004987-RA	UNKNOWN	44.432	0.508258	0.19217	2.64484	0.00817305	0.0807018
LABE_00038377-RA	DTX3L	469.354	0.507284	0.139631	3.63302	0.000280122	0.0115208
LABE_00037514-RA	ENTPD1	918.345	0.507146	0.138535	3.66078	0.000251452	0.0109266
LABE_00051565-RA	NAALADL1	7361.09	0.507101	0.188947	2.68382	0.00727853	0.075519
LABE_00013247-RA	RPS29	2539.39	0.506365	0.164444	3.07926	0.00207517	0.0355399
LABE_00059070-RA	RIN3	801.989	0.504817	0.180521	2.79644	0.00516692	0.0614501
LABE_00017832-RA	RPLP1	5817.95	0.504199	0.14153	3.56247	0.000367377	0.0130164
LABE_00026944-RA	TMPRSS4	2004.53	0.504002	0.140731	3.5813	0.000341883	0.0124195
LABE_00031668-RA	UNKNOWN	200.622	0.503714	0.176705	2.85059	0.0043638	0.0557381
LABE_00050764-RA	CD74	23937.4	0.503473	0.12815	3.92877	8.53801e-05	0.005996
LABE_00022307-RA	ATP6V1G1	2403.61	0.503459	0.131185	3.83779	0.000124149	0.0074061
LABE_00052986-RA	UNKNOWN	211.335	0.50335	0.158053	3.18469	0.0014491	0.0288153
LABE_00031826-RA	BLOC1S5	175.555	0.502994	0.17907	2.80892	0.00497085	0.0601527
LABE_00018402-RA	PRCP	2675.71	0.502859	0.172254	2.91928	0.00350838	0.0488141
LABE_00036633-RA	TANK	397.616	0.502322	0.156294	3.21396	0.00130917	0.0273783
LABE_00060557-RA	HERPUD1	95.7344	0.500855	0.136923	3.65793	0.000254265	0.0109266
LABE_00000222-RA	CTSB	4190.77	0.499532	0.183848	2.71709	0.00658588	0.0713292
LABE_00026096-RA	ATRAID	335.736	0.49709	0.111482	4.45892	8.23756e-06	0.00152289
LABE_00046710-RA	SEPT9	666.727	0.496018	0.128922	3.84743	0.000119366	0.00723636
LABE_00037259-RA	VWA5A	1864.4	0.495026	0.178768	2.76909	0.00562131	0.0645914
LABE_00038277-RA	CTSO	100.119	0.49144	0.188799	2.60299	0.0092415	0.0867663
LABE_00001046-RA	CHD1L	331.856	0.491297	0.113307	4.33598	1.45114e-05	0.00203727
LABE_00034048-RA	WDFY4	1235.35	0.490434	0.192199	2.55169	0.01072	0.0942394
LABE_00015399-RA	UNKNOWN	1209.46	0.48984	0.121196	4.04173	5.3059e-05	0.00455
LABE_00072485-RA	RT1-B	1736.36	0.488965	0.192243	2.54347	0.0109757	0.0959842
LABE_00016515-RA	FAM102B	140.011	0.488726	0.136805	3.57242	0.000353694	0.0127003
LABE_00027761-RA	ATP6V1E1	176.015	0.488709	0.152797	3.19842	0.00138181	0.0281059
LABE_00037035-RA	RPS28	4343.32	0.488346	0.126308	3.86631	0.000110493	0.00687614
LABE_00035528-RA	CAMK2D	1171.19	0.487731	0.113895	4.2823	1.84969e-05	0.00234948
LABE_00084853-RA	RIBONUCLEASE OY	105.299	0.487557	0.192342	2.53485	0.0112496	0.0971564
LABE_00011188-RA	COX6A	899.634	0.486976	0.13409	3.63171	0.000281553	0.0115395
LABE_00002044-RA	FAM117A	277.297	0.486848	0.162205	3.00143	0.00268711	0.0410251
LABE_00059767-RA	UBE2L3	2380.87	0.486193	0.130452	3.72697	0.000193793	0.00939873
LABE_00011533-RA	PDDC1	134.714	0.485251	0.166614	2.91242	0.00358638	0.0494206
LABE_00047489-RA	SLC6A8	1265.63	0.484292	0.15523	3.11983	0.00180956	0.032677
LABE_00044422-RA	NAMPT	1061.81	0.48173	0.187411	2.57045	0.0101567	0.0918269
LABE_00048460-RA	TCF4	348.099	0.481488	0.160335	3.003	0.00267329	0.040881
LABE_00011738-RA	PSTPIP1	327.838	0.481477	0.163951	2.93671	0.00331714	0.0468869
LABE_00059186-RA	FBXO7	250.656	0.48114	0.160702	2.99399	0.00275357	0.041665
LABE_00000621-RA	CTSZ	76.3046	0.480513	0.180011	2.66935	0.00759976	0.0773196
LABE_00066129-RA	TNFAIP2	46.9568	0.479861	0.177113	2.70935	0.00674151	0.0722603
LABE_00001744-RA	WAS	685.941	0.479353	0.110927	4.32132	1.55097e-05	0.00211385
LABE_00012323-RA	FASLG	37.5322	0.479293	0.179239	2.67405	0.00749413	0.0769675
LABE_00017842-RA	TRPS1	230.744	0.478574	0.141585	3.38011	0.000724561	0.0196208
LABE_00067089-RA	CDC42	562.893	0.477012	0.132326	3.60482	0.000312367	0.012025
LABE_00003428-RA	NLRP12	424.748	0.476367	0.143682	3.31543	0.000915026	0.0224055
LABE_00008982-RA	KATNBL1	187.223	0.476057	0.187862	2.53408	0.0112742	0.0973241
LABE_00017949-RA	ELK3	148.583	0.475001	0.180234	2.63546	0.00840227	0.0816695
LABE_00013640-RA	STARD3	629.245	0.474088	0.153273	3.09309	0.00198085	0.0343421
LABE_00062819-RA	POLR2D	159.455	0.473373	0.163197	2.90062	0.00372431	0.0501987
LABE_00061920-RA	TMC7	351.725	0.472894	0.164245	2.8792	0.00398688	0.0525727
LABE_00042490-RA	ZNF831	267.561	0.472827	0.149329	3.16634	0.00154373	0.0298082
LABE_00013569-RA	STAT3	2931.44	0.47257	0.121959	3.87483	0.000106701	0.00679974
LABE_00004102-RA	UCK2B	245.149	0.472052	0.186767	2.52749	0.0114881	0.0984348
LABE_00057176-RA	SOX17A	80.2552	0.471848	0.176383	2.67512	0.00747014	0.0768499
LABE_00035821-RA	UNKNOWN	174.343	0.470241	0.130402	3.60609	0.000310843	0.012025
LABE_00041485-RA	SYNGR3	190.176	0.470221	0.164453	2.85931	0.0042456	0.0548207
LABE_00050343-RA	PRKCQ	230.243	0.470027	0.15841	2.96715	0.00300573	0.0440871
LABE_00083296-RA	ANP32E	781.049	0.470011	0.132306	3.55245	0.000381666	0.0133205
LABE_00050009-RA	SLC12A9	300.825	0.469663	0.155663	3.01717	0.00255146	0.0398003
LABE_00004460-RA	SYNDIG1	524.214	0.469653	0.175978	2.66882	0.00761184	0.0773276
LABE_00049049-RA	GIMAP4	75.021	0.469534	0.17978	2.61171	0.00900902	0.0853024
LABE_00000411-RA	HK1	4149.61	0.469225	0.13184	3.55905	0.000372194	0.0131385
LABE_00045756-RA	UNKNOWN	51.4424	0.468664	0.172545	2.71619	0.00660386	0.071441
LABE_00058097-RA	PDE4B	342.066	0.468608	0.158125	2.96354	0.00304126	0.0443982
LABE_00030890-RA	LYSMD2	90.0913	0.468049	0.178076	2.62837	0.00857949	0.0828315
LABE_00008912-RA	CEP170B	895.128	0.46773	0.109459	4.27311	1.92768e-05	0.00241376
LABE_00042502-RA	BIN2	736.876	0.467502	0.136702	3.41988	0.000626494	0.0178867
LABE_00018969-RA	CHMP5	41.7036	0.467218	0.180171	2.59319	0.00950891	0.0882922
LABE_00019151-RA	PIM1	936.419	0.467179	0.15263	3.06086	0.00220705	0.0364577
LABE_00019343-RA	LCP1	4442.05	0.466594	0.133935	3.48374	0.000494455	0.0156669
LABE_00017814-RA	RPRD1A	1527.22	0.465662	0.156055	2.98397	0.00284539	0.0425373
LABE_00021198-RA	NCAPH	224.175	0.464906	0.175354	2.65125	0.0080194	0.0798178
LABE_00069832-RA	UBE2D2	2379.44	0.464547	0.109882	4.22768	2.36117e-05	0.00261457
LABE_00060065-RA	CNDP2	5182.15	0.463351	0.128919	3.59413	0.000325477	0.0122853
LABE_00049243-RA	RIMBP2	423.527	0.462676	0.145562	3.17856	0.0014801	0.029091
LABE_00037718-RA	SH3BP1	421.086	0.461878	0.151644	3.04579	0.00232067	0.0375165
LABE_00052329-RA	UBE2J1	134.433	0.461324	0.15391	2.99735	0.00272335	0.0413616
LABE_00049324-RA	E2F4	408.866	0.45985	0.133876	3.4349	0.000592767	0.0175406
LABE_00021545-RA	RDH14	162.679	0.459811	0.174533	2.63451	0.00842579	0.081813
LABE_00032475-RA	IL16	290.992	0.459424	0.14837	3.09648	0.00195831	0.0342054
LABE_00074084-RA	UNKNOWN	39.2679	0.458383	0.18142	2.52665	0.0115157	0.0985431
LABE_00041532-RA	FAM195B	321.919	0.458341	0.075691	6.05543	1.40047e-09	8.71655e-06
LABE_00070732-RA	NMI	696.963	0.45827	0.111897	4.09547	4.21318e-05	0.00395319
LABE_00023700-RA	RPS17	1200.82	0.457014	0.125518	3.64102	0.000271557	0.0112484
LABE_00008980-RA	FIBRINOGEN-LIKE PROTEIN 1-LIKE PROTEIN	1053.04	0.456815	0.166112	2.75003	0.0059589	0.0668657
LABE_00003692-RA	UNKNOWN	235.444	0.456373	0.13366	3.41443	0.000639151	0.0181096
LABE_00051984-RA	PREP	836.642	0.455945	0.107707	4.23319	2.30401e-05	0.00257608
LABE_00004890-RA	PTPRC	4510.4	0.454992	0.151423	3.00477	0.00265783	0.0407113
LABE_00058699-RA	OPN3	142.432	0.454388	0.159702	2.84523	0.00443795	0.0564478
LABE_00005013-RA	IL12RB1	641.069	0.453895	0.174002	2.60857	0.00909221	0.0858533
LABE_00008064-RA	NLRP12	148.57	0.453466	0.157747	2.87465	0.00404481	0.0530743
LABE_00027079-RA	COMMD5	459.221	0.453462	0.126007	3.5987	0.000319816	0.0121621
LABE_00039313-RA	MED25	282.149	0.453429	0.126293	3.59028	0.000330321	0.0123602
LABE_00036107-RA	PAIP1	557.541	0.452738	0.0914844	4.9488	7.46733e-07	0.000387306
LABE_00002979-RA	ATF4	5815.15	0.452044	0.101109	4.47088	7.79e-06	0.00145455
LABE_00038517-RA	ASB2	284.658	0.451715	0.167249	2.70086	0.00691614	0.073463
LABE_00004142-RA	JUN	123.122	0.451544	0.165638	2.72609	0.00640891	0.0700447
LABE_00053054-RA	BIRC2	1558.5	0.450487	0.112549	4.0026	6.26501e-05	0.00487418
LABE_00004602-RA	GMFG	402.946	0.446971	0.158785	2.81494	0.00487867	0.0594617
LABE_00007956-RA	PPM1H	372.468	0.446365	0.138369	3.22589	0.00125582	0.0268855
LABE_00030278-RA	HGS	2367.09	0.445564	0.148551	2.99941	0.00270507	0.0412319
LABE_00010673-RA	RPS24	5234.56	0.445217	0.10573	4.21089	2.5437e-05	0.00276139
LABE_00043434-RA	ZMAT1	61.5383	0.445127	0.155283	2.86655	0.00414969	0.0541839
LABE_00032927-RA	LIPE	236.999	0.444607	0.117535	3.78278	0.000155086	0.00840461
LABE_00033496-RA	ID3-A	267.138	0.443033	0.141469	3.13166	0.0017382	0.0320323
LABE_00061075-RA	GEMIN8	142.054	0.442906	0.120861	3.66457	0.000247751	0.0108592
LABE_00025604-RA	UBE2E1	249.837	0.442813	0.173895	2.54644	0.0108829	0.095357
LABE_00044658-RA	GLIPR2	91.6755	0.442575	0.172513	2.56547	0.0103038	0.0923761
LABE_00046957-RA	GATC	165.607	0.441988	0.132111	3.34559	0.000821072	0.0210782
LABE_00026768-RA	SETD4	119.769	0.441955	0.134144	3.29463	0.000985514	0.0232342
LABE_00049386-RA	IL2RG	681.078	0.4416	0.125681	3.51366	0.000441971	0.0144527
LABE_00037605-RA	PARP9	1154.48	0.441428	0.1207	3.65724	0.000254948	0.0109266
LABE_00012620-RA	TMEM50B	80.3765	0.440937	0.149602	2.9474	0.00320459	0.0458866
LABE_00002091-RA	UNKNOWN	35.5049	0.44091	0.17214	2.56134	0.0104268	0.0928349
LABE_00038898-RA	TMEM35	126.929	0.440599	0.16503	2.66981	0.00758948	0.0773196
LABE_00059567-RA	UNKNOWN	187.997	0.440132	0.139725	3.15	0.00163272	0.0309818
LABE_00047039-RA	TAX1BP1	2124.13	0.440037	0.0979394	4.49295	7.02433e-06	0.00140567
LABE_00002210-RA	HHEX	107.579	0.439974	0.154167	2.85388	0.00431889	0.0554624
LABE_00017941-RA	OPTN	1263.71	0.439587	0.123628	3.55573	0.000376936	0.0132296
LABE_00054645-RA	ANKS1B	187.842	0.43942	0.164253	2.67527	0.00746693	0.0768499
LABE_00053779-RA	BLNK	495.646	0.439388	0.135082	3.25276	0.00114292	0.0254661
LABE_00049040-RA	TAPBPL	967.155	0.438313	0.146836	2.98505	0.0028353	0.0424985
LABE_00032010-RA	STARD10	437.437	0.438144	0.164336	2.66615	0.00767253	0.0779019
LABE_00043327-RA	MRAS	170.602	0.437464	0.159329	2.74568	0.00603865	0.0673889
LABE_00012771-RA	RFXANK	86.1366	0.437257	0.165621	2.6401	0.00828809	0.0812106
LABE_00038755-RA	RPS20	9296.18	0.437036	0.12993	3.36362	0.000769273	0.0203985
LABE_00052216-RA	UNKNOWN	543.565	0.436478	0.12178	3.58413	0.000338199	0.0124195
LABE_00027958-RA	SMPD1	3316.09	0.435904	0.169938	2.56508	0.0103151	0.0923761
LABE_00005484-RA	CSK	212.139	0.435074	0.156506	2.77991	0.00543737	0.0632137
LABE_00019870-RA	FERMT3	833.146	0.434482	0.11301	3.84464	0.00012073	0.0072922
LABE_00029372-RA	NLRC5	519.402	0.433587	0.153615	2.82255	0.00476428	0.0587419
LABE_00002497-RA	CIB1	1031.03	0.432539	0.134332	3.21993	0.0012822	0.0271442
LABE_00016206-RA	ARL6IP5	182.219	0.430076	0.115564	3.72155	0.000198	0.00952488
LABE_00042808-RA	RNF31	562.809	0.428736	0.102311	4.19052	2.7831e-05	0.00292834
LABE_00006062-RA	RPL13	8471.12	0.427593	0.105102	4.06835	4.73475e-05	0.00423087
LABE_00052473-RA	RPL27	6897.11	0.42614	0.115187	3.69956	0.000215971	0.00995707
LABE_00028112-RA	MAP3K5	340.98	0.425888	0.12336	3.4524	0.000555631	0.0167065
LABE_00038515-RA	OTUB2	147.487	0.425077	0.158981	2.67376	0.00750072	0.0769675
LABE_00008375-RA	CYFIP2	428.115	0.424946	0.124236	3.42048	0.000625115	0.0178867
LABE_00052067-RA	BAX	369.814	0.424736	0.127232	3.33828	0.00084298	0.021386
LABE_00024572-RA	PRELID3B	733.91	0.424641	0.119374	3.55723	0.000374785	0.0132037
LABE_00033127-RA	UNKNOWN	184.723	0.423957	0.133805	3.16847	0.00153243	0.0297129
LABE_00066287-RA	CPRAS1	315.643	0.423668	0.144948	2.9229	0.00346789	0.0484311
LABE_00010397-RA	RPL38	3561.44	0.423255	0.155189	2.72735	0.00638453	0.069919
LABE_00042687-RA	RASSF2	237.856	0.423254	0.143978	2.93973	0.00328503	0.0465387
LABE_00001125-RA	INPP5D	1154.98	0.42303	0.151713	2.78835	0.00529767	0.062646
LABE_00008032-RA	BLOC1S1	589.423	0.422933	0.109312	3.86905	0.000109258	0.00686892
LABE_00061897-RA	CIITA	307.729	0.422807	0.155637	2.71662	0.00659525	0.0713893
LABE_00045040-RA	UBE2A	583.453	0.422438	0.124847	3.38364	0.000715329	0.0194987
LABE_00010510-RA	PPP1R9B	287.025	0.422337	0.117882	3.58272	0.000340039	0.0124195
LABE_00017727-RA	RPL7A	9890.7	0.42233	0.105459	4.0047	6.20973e-05	0.00487177
LABE_00013709-RA	HEXIM	256.171	0.422098	0.155582	2.71302	0.00666723	0.0718768
LABE_00025596-RA	PSME1	2467.97	0.421911	0.123343	3.42064	0.000624746	0.0178867
LABE_00008240-RA	RPL32	7859.07	0.421313	0.118702	3.54933	0.00038622	0.0133728
LABE_00001992-RA	TTC39C	185.66	0.420148	0.125761	3.34084	0.000835267	0.0213062
LABE_00015585-RA	STK40	312.115	0.419244	0.131554	3.18685	0.00143832	0.0286927
LABE_00044262-RA	SMIM15	512.311	0.418218	0.104174	4.0146	5.95458e-05	0.00477184
LABE_00034506-RA	RPL14	4548.63	0.417957	0.112548	3.71358	0.000204348	0.00964587
LABE_00046874-RA	WIPF1	1887.69	0.417598	0.10841	3.85203	0.000117145	0.00717155
LABE_00040036-RA	IKZF1	893.925	0.417376	0.162128	2.57436	0.0100426	0.091222
LABE_00076592-RA	IMPA1	97.5915	0.417254	0.155322	2.68638	0.00722314	0.0750532
LABE_00003975-RA	MARS3	1752.77	0.417055	0.0870383	4.79163	1.65433e-06	0.000582824
LABE_00087336-RA	UNKNOWN	193.411	0.417032	0.146926	2.83839	0.00453416	0.0570113
LABE_00059559-RA	TAPBPL	362.532	0.416727	0.131185	3.17662	0.00149001	0.0291936
LABE_00051402-RA	TMA7	1030.06	0.416617	0.136144	3.06012	0.00221249	0.0364577
LABE_00016041-RA	RPLP0	6709.28	0.416418	0.149391	2.78744	0.00531267	0.0626745
LABE_00036768-RA	MAP1LC3B	588.467	0.415271	0.134869	3.07905	0.00207658	0.0355399
LABE_00048438-RA	SH3BP2	641.166	0.414871	0.140999	2.94237	0.00325711	0.0462133
LABE_00040616-RA	RELA	575.933	0.414265	0.137617	3.01028	0.00261009	0.0403774
LABE_00022069-RA	LGALS9	2422.85	0.414078	0.104234	3.9726	7.10932e-05	0.00541817
LABE_00024571-RA	LBP	1816.43	0.413987	0.145749	2.84042	0.00450545	0.0568364
LABE_00056584-RA	CD84	133.036	0.413429	0.158041	2.61597	0.00889741	0.0845251
LABE_00056000-RA	DAB2IP	1415.25	0.413062	0.115512	3.57591	0.000349016	0.0126215
LABE_00000745-RA	CCL25	7099.52	0.412848	0.12668	3.25897	0.00111816	0.0250921
LABE_00051563-RA	ERAP1	728.117	0.412793	0.148658	2.7768	0.00548965	0.0636268
LABE_00057869-RA	AZI2	528.982	0.412532	0.0984456	4.19046	2.78389e-05	0.00292834
LABE_00001652-RA	TAF11	125.201	0.412419	0.143982	2.86438	0.00417824	0.0544425
LABE_00054855-RA	CTTN	477.518	0.412309	0.137207	3.00501	0.0026557	0.0407113
LABE_00052066-RA	MAP3K14	596.572	0.41208	0.126314	3.26234	0.00110496	0.0249319
LABE_00035574-RA	TSPAN5	215.451	0.411684	0.162667	2.53084	0.011379	0.0978657
LABE_00018730-RA	ARHGEF3	789.623	0.411604	0.132788	3.09971	0.00193708	0.0341357
LABE_00046314-RA	TRIM35	326.042	0.410747	0.153279	2.67973	0.00736808	0.0760093
LABE_00018854-RA	FMNL3	774.085	0.410732	0.122791	3.34496	0.000822944	0.0210782
LABE_00003014-RA	FAM83F	244.91	0.410723	0.131173	3.13115	0.00174126	0.0320323
LABE_00085247-RA	ADAM17	89.9567	0.410527	0.161529	2.5415	0.0110379	0.0963026
LABE_00039992-RA	VASP	645.12	0.4103	0.119168	3.44305	0.000575183	0.0171016
LABE_00045781-RA	ARL5A	205.709	0.410217	0.121497	3.37636	0.000734509	0.0198325
LABE_00060851-RA	CCNG2	1253.73	0.41014	0.161241	2.54364	0.0109705	0.0959842
LABE_00030708-RA	DPP7	1631.66	0.409531	0.159727	2.56394	0.0103492	0.0925482
LABE_00003306-RA	RPL21	7140.05	0.409254	0.0937269	4.36645	1.2628e-05	0.00194511
LABE_00053589-RA	CHMP4B	1427.29	0.408759	0.115341	3.54391	0.000394233	0.013493
LABE_00067085-RA	COX8B	2657.79	0.407754	0.142894	2.85355	0.00432342	0.0554824
LABE_00008529-RA	P2RY10	279.266	0.407717	0.143917	2.833	0.00461129	0.0576562
LABE_00059774-RA	MARVELD2	973.089	0.406984	0.135835	2.99617	0.00273396	0.0414019
LABE_00010124-RA	RPS10	6151.4	0.40586	0.114343	3.54949	0.000385976	0.0133728
LABE_00011806-RA	WASH1	349.768	0.405473	0.133917	3.02778	0.00246356	0.0389236
LABE_00047343-RA	TRPV1	573.33	0.403395	0.125316	3.21903	0.00128624	0.0271683
LABE_00045233-RA	RPS17	3419.19	0.403212	0.122646	3.28759	0.00101048	0.0235258
LABE_00039610-RA	HRH2	234.317	0.402914	0.128628	3.13241	0.0017338	0.0320323
LABE_00033185-RA	ZC3H7A	553.406	0.402874	0.0896996	4.49137	7.07655e-06	0.00140567
LABE_00068443-RA	IFI44L	175.7	0.402857	0.156633	2.57198	0.0101117	0.0916535
LABE_00037201-RA	MGAT1	188.015	0.40094	0.150826	2.65829	0.00785375	0.0788839
LABE_00008586-RA	GPC6	809.111	0.400297	0.130554	3.06614	0.00216845	0.0362483
LABE_00009097-RA	UNKNOWN	49.9772	0.399762	0.152631	2.61914	0.00881527	0.0841076
LABE_00013511-RA	RPLP2	3298.32	0.399518	0.144005	2.77434	0.00553136	0.0639515
LABE_00058551-RA	ZDHHC13	211.185	0.396925	0.114125	3.47798	0.00050521	0.0158809
LABE_00065692-RA	SUMO2	407.089	0.396659	0.148399	2.67292	0.00751935	0.0769675
LABE_00067509-RA	PARG	689.742	0.39615	0.111188	3.56288	0.00036681	0.0130164
LABE_00003823-RA	MUL1A	209.133	0.396046	0.123241	3.21359	0.00131085	0.0273783
LABE_00058876-RA	RPS18	5619.92	0.39494	0.111801	3.53254	0.000411588	0.0137974
LABE_00019011-RA	MIMI R795	876.178	0.394144	0.140173	2.81185	0.00492582	0.0597774
LABE_00003872-RA	CASP8	419.474	0.392857	0.146601	2.67977	0.00736722	0.0760093
LABE_00016008-RA	UNKNOWN	524.88	0.392648	0.142725	2.75108	0.00593997	0.0667335
LABE_00026139-RA	RPS12	6700.09	0.392478	0.141977	2.76437	0.00570326	0.0651322
LABE_00031147-RA	TOM1	794.39	0.392452	0.101198	3.87808	0.000105285	0.00679351
LABE_00055832-RA	STX8	177.959	0.39238	0.139212	2.81858	0.00482372	0.0591
LABE_00024778-RA	SPATA2	313.459	0.392354	0.136707	2.87005	0.0041041	0.0537012
LABE_00022663-RA	RPL18	6414.67	0.39223	0.112925	3.47337	0.000513959	0.0159854
LABE_00010176-RA	BCL2L14	631.741	0.392024	0.125928	3.11308	0.00185145	0.0331769
LABE_00008241-RA	VPRBP	2636.34	0.391074	0.0892689	4.38085	1.18217e-05	0.00190289
LABE_00053946-RA	TMA16	154.239	0.390878	0.150133	2.60355	0.00922651	0.0867459
LABE_00033697-RA	TDRD7B	169.409	0.390378	0.13093	2.98158	0.00286765	0.0426851
LABE_00037168-RA	LAMTOR2	487.887	0.389531	0.107892	3.61036	0.000305768	0.012025
LABE_00033188-RA	UBFD1	364.167	0.389386	0.130842	2.976	0.00292033	0.0432747
LABE_00011175-RA	UNC119B	74.1471	0.389228	0.154423	2.52053	0.011718	0.0996801
LABE_00036949-RA	ZFYVE1	331.556	0.387909	0.144732	2.68019	0.00735794	0.0759886
LABE_00046782-RA	TCK1	14324.4	0.387776	0.127658	3.03762	0.00238453	0.0382049
LABE_00018653-RA	NFATC3	431.397	0.387709	0.140914	2.75139	0.00593424	0.0667093
LABE_00045083-RA	RPL24	4904.88	0.387406	0.115456	3.35544	0.000792394	0.0206067
LABE_00023667-RA	COX6B1	1712.65	0.386321	0.136416	2.83192	0.0046269	0.0577111
LABE_00021530-RA	H2AFV	1944.54	0.386133	0.131061	2.9462	0.00321707	0.0459947
LABE_00052301-RA	CLN5	561.666	0.386111	0.134909	2.86201	0.00420961	0.0546157
LABE_00047369-RA	MTMR4	733.897	0.385461	0.140131	2.75072	0.00594638	0.0667653
LABE_00042164-RA	RPL11	5206.44	0.384887	0.124294	3.09658	0.00195768	0.0342054
LABE_00010314-RA	PDE12	4215.28	0.384749	0.126668	3.03747	0.00238576	0.0382049
LABE_00003909-RA	MYO7A	3283.71	0.384717	0.131378	2.92832	0.00340799	0.0479895
LABE_00034390-RA	PPP2R3C	915.174	0.384425	0.137491	2.79601	0.00517374	0.061492
LABE_00047022-RA	STX4	642.997	0.384399	0.123689	3.10778	0.00188497	0.0335937
LABE_00050775-RA	CIRBP-A	1682.55	0.384178	0.143505	2.67711	0.00742609	0.0764809
LABE_00027672-RA	ARPC1B	3526.77	0.383388	0.122864	3.12042	0.00180591	0.032677
LABE_00031938-RA	UNC93B1	1380.88	0.382202	0.0978098	3.90761	9.32146e-05	0.0063522
LABE_00036088-RA	SNX18	110.59	0.382	0.149113	2.56183	0.0104124	0.0928018
LABE_00055214-RA	CNPPD1	461.172	0.381728	0.102372	3.72883	0.000192368	0.00939873
LABE_00037946-RA	GCA	2278.48	0.381282	0.112055	3.40262	0.000667429	0.0186381
LABE_00051615-RA	PSMB3	789.61	0.380563	0.141531	2.6889	0.00716873	0.0746539
LABE_00028374-RA	WDR91	752.586	0.37964	0.083568	4.54289	5.54889e-06	0.00119091
LABE_00007990-RA	MANBAL	611.333	0.379615	0.102529	3.70251	0.000213477	0.00987
LABE_00014256-RA	RAB32	1170.59	0.379372	0.132535	2.86244	0.00420398	0.0546157
LABE_00044491-RA	PPA1	476.917	0.378623	0.140435	2.69608	0.00701602	0.0738652
LABE_00037219-RA	FLI1	1054.19	0.378324	0.114428	3.30622	0.000945641	0.0227926
LABE_00030398-RA	UBE2M	262.738	0.377101	0.108957	3.46101	0.000538157	0.0164468
LABE_00026582-RA	HSBP1	544.135	0.376858	0.116955	3.22224	0.00127192	0.0270493
LABE_00013227-RA	UNKNOWN	80.692	0.376539	0.137182	2.74482	0.00605438	0.0674507
LABE_00050962-RA	ARHGAP30	817.468	0.376156	0.120288	3.12712	0.00176528	0.0322203
LABE_00003012-RA	RAC2	2479.91	0.375939	0.120545	3.11865	0.0018168	0.0326815
LABE_00044014-RA	DYNLT3	465.879	0.375667	0.103986	3.61268	0.000303045	0.012025
LABE_00087653-RA	ARPC5	206.982	0.37549	0.106588	3.52282	0.000426983	0.0141108
LABE_00021588-RA	WSB2	1559.03	0.374374	0.132626	2.82277	0.004761	0.0587419
LABE_00060828-RA	RPS8	10342.9	0.37415	0.100662	3.71688	0.000201697	0.00955861
LABE_00033967-RA	RPS25	7793.25	0.37361	0.104138	3.58764	0.000333689	0.0123879
LABE_00008564-RA	PFDN6	400.18	0.372377	0.121517	3.0644	0.00218109	0.0363772
LABE_00005955-RA	NEDD4	696.356	0.371698	0.131329	2.83029	0.00465065	0.0578913
LABE_00041241-RA	RAB7A	3695.88	0.371095	0.119758	3.09871	0.00194365	0.0341357
LABE_00002792-RA	VAV1	1141.24	0.370922	0.132591	2.7975	0.00515	0.0613815
LABE_00055241-RA	RPL31	5306.13	0.370078	0.122832	3.01288	0.00258779	0.0400989
LABE_00061147-RA	PSMF1	444.129	0.369706	0.13353	2.7687	0.00562803	0.0646289
LABE_00004406-RA	TPRKB	127.261	0.369522	0.144853	2.55102	0.0107407	0.0942876
LABE_00041218-RA	NDUFA3	353.666	0.369058	0.133006	2.77474	0.0055245	0.0639117
LABE_00009231-RA	RRAGA	1020.51	0.367968	0.107307	3.42913	0.000605518	0.0177691
LABE_00021293-RA	RPS13	4251.85	0.36784	0.115197	3.19314	0.00140736	0.0284379
LABE_00017903-RA	PTPN2	409.572	0.367824	0.126219	2.91418	0.00356626	0.049216
LABE_00023237-RA	CSNK2B	949.667	0.367818	0.115876	3.17423	0.00150237	0.0292821
LABE_00015017-RA	LCP2	882.178	0.367601	0.135221	2.71852	0.00655742	0.0710622
LABE_00020065-RA	PI4K2A	388.697	0.367076	0.115333	3.18274	0.00145891	0.0289019
LABE_00065432-RA	PSMB8	1707.71	0.367066	0.138292	2.65428	0.00794778	0.0794012
LABE_00009545-RA	CCDC22	929.818	0.366604	0.0899101	4.07746	4.55308e-05	0.00416389
LABE_00049329-RA	LRRC29	300.708	0.366548	0.115018	3.18688	0.00143816	0.0286927
LABE_00038384-RA	SUMF1	142.997	0.364741	0.142374	2.56185	0.0104115	0.0928018
LABE_00054982-RA	FADD	487.681	0.363674	0.119816	3.03527	0.0024032	0.0384182
LABE_00043706-RA	PLCL2	647.479	0.363448	0.131212	2.76993	0.00560691	0.0645452
LABE_00001223-RA	RPL5-A	10042.9	0.362908	0.108173	3.3549	0.000793944	0.0206183
LABE_00059720-RA	UNKNOWN	771.855	0.360525	0.119907	3.0067	0.002641	0.0405866
LABE_00058408-RA	FXR1	133.705	0.360354	0.124171	2.90209	0.00370686	0.0501526
LABE_00027922-RA	HEPHL1	5179.89	0.359665	0.122187	2.94357	0.00324452	0.0461399
LABE_00022636-RA	SPRTN	119.423	0.358332	0.120614	2.9709	0.00296924	0.0436893
LABE_00051622-RA	IKZF3	316.049	0.358202	0.135149	2.65042	0.00803908	0.0798993
LABE_00029956-RA	RAPGEF1	1298.74	0.357922	0.104443	3.42695	0.000610397	0.0177691
LABE_00027466-RA	PTP4A1	922.691	0.357657	0.0918168	3.89533	9.8065e-05	0.00657368
LABE_00029832-RA	ITGB1BP1	104.996	0.357633	0.141195	2.53291	0.0113121	0.0974713
LABE_00050550-RA	FGFR1OP2	534.036	0.35752	0.0877986	4.07205	4.66018e-05	0.00420362
LABE_00007161-RA	RPS3A	9958.84	0.357388	0.108519	3.29331	0.000990141	0.0233139
LABE_00050621-RA	CD2	826.23	0.357367	0.121045	2.95234	0.00315374	0.0455075
LABE_00013683-RA	RPL19	8408.02	0.357105	0.109141	3.27195	0.00106808	0.0244103
LABE_00038657-RA	MYOZ2	192.97	0.356985	0.127323	2.80377	0.00505085	0.0606882
LABE_00049337-RA	TRIM35	73.874	0.356858	0.130924	2.72569	0.00641678	0.0700447
LABE_00007964-RA	CAPZA1	759.678	0.356795	0.0762111	4.68167	2.84553e-06	0.000817413
LABE_00000686-RA	ARHGAP29	523.994	0.356657	0.114251	3.12169	0.00179814	0.0326687
LABE_00047538-RA	EXOSC8	162.84	0.355482	0.13303	2.6722	0.00753552	0.0770133
LABE_00000012-RA	DNAJA2	1846.93	0.355449	0.105594	3.36617	0.000762186	0.0203599
LABE_00004122-RA	LEPROT	1595.52	0.354989	0.117754	3.01466	0.0025727	0.0399777
LABE_00007440-RA	GABARAP	1328.54	0.35322	0.0989227	3.57067	0.000356073	0.0127368
LABE_00052221-RA	TJP3	1575.67	0.353027	0.126102	2.79955	0.00511747	0.0611737
LABE_00008733-RA	ANXA4	1868.63	0.352559	0.110047	3.20372	0.00135665	0.027806
LABE_00021193-RA	VAMP5	880.917	0.352306	0.11889	2.9633	0.00304358	0.0443982
LABE_00046151-RA	MARS3	113.157	0.35196	0.123425	2.8516	0.00434993	0.0557077
LABE_00004938-RA	IFI44	496.811	0.350678	0.130831	2.6804	0.00735352	0.075985
LABE_00000417-RA	GNB5	65.2052	0.350575	0.137841	2.54333	0.0109802	0.0959842
LABE_00021248-RA	RPL27A	6147.01	0.350089	0.100081	3.49807	0.000468646	0.0150201
LABE_00039843-RA	PTPN12	533.083	0.349869	0.128391	2.72502	0.00642974	0.0701262
LABE_00034101-RA	HPS6	144.669	0.349301	0.136027	2.56788	0.0102323	0.0922092
LABE_00022048-RA	RPL29	4040.12	0.348617	0.122621	2.84305	0.00446845	0.0566429
LABE_00035314-RA	FLOT2	291.597	0.348465	0.115301	3.02222	0.00250926	0.0393391
LABE_00040137-RA	UBASH3B	1039.57	0.348114	0.136212	2.55567	0.0105983	0.0935657
LABE_00033846-RA	ITPRIP	170.105	0.348019	0.132658	2.62342	0.00870509	0.0833846
LABE_00034386-RA	CALM1	5230.78	0.347964	0.10591	3.28548	0.00101808	0.0236144
LABE_00016312-RA	RPL8	8875.77	0.347745	0.101566	3.42385	0.000617413	0.0178242
LABE_00000938-RA	ODR4	227.983	0.347449	0.0929391	3.73846	0.00018515	0.00921199
LABE_00032022-RA	LAMTOR1	2078.24	0.347448	0.106223	3.27093	0.00107195	0.0244687
LABE_00084049-RA	WBP2	184.354	0.346146	0.11313	3.05971	0.00221549	0.0364577
LABE_00041410-RA	RPL36	4876.08	0.345012	0.112726	3.06062	0.0022088	0.0364577
LABE_00057190-RA	CHMP5	941.384	0.344913	0.103285	3.33944	0.000839482	0.0213553
LABE_00009254-RA	MSN	1914.49	0.342666	0.0954399	3.59038	0.000330191	0.0123602
LABE_00042199-RA	NDUFS5	362.517	0.341194	0.106382	3.20726	0.00134005	0.0276421
LABE_00059481-RA	RPS7	8343.73	0.341106	0.115668	2.949	0.00318806	0.0457893
LABE_00019043-RA	BCL10	285.605	0.341077	0.100434	3.39604	0.000683678	0.0189097
LABE_00009553-RA	RPL22	2289.23	0.340788	0.106136	3.21087	0.00132333	0.0275158
LABE_00079120-RA	SLC31A2	920.203	0.340645	0.133023	2.5608	0.0104433	0.0928557
LABE_00044130-RA	RPL10A	9580.57	0.339829	0.106312	3.19652	0.00139097	0.0282307
LABE_00013184-RA	STX7	545.061	0.339807	0.118839	2.85938	0.0042447	0.0548207
LABE_00052740-RA	RPL23	7099.7	0.339614	0.124554	2.72664	0.00639829	0.0699877
LABE_00033579-RA	RPL13A	8658.85	0.339508	0.102453	3.3138	0.000920362	0.0224055
LABE_00003160-RA	RPL7	10107.2	0.339334	0.106665	3.18131	0.00146609	0.028968
LABE_00003876-RA	CASP8	312.234	0.338854	0.121809	2.78185	0.00540504	0.0630246
LABE_00052069-RA	RPS11	6263.77	0.33881	0.120497	2.81177	0.00492703	0.0597774
LABE_00050357-RA	KIN	173.426	0.338759	0.116733	2.902	0.00370794	0.0501526
LABE_00060585-RA	FAM26E	174.894	0.338685	0.131796	2.56977	0.0101766	0.0918657
LABE_00041329-RA	TPRA1	922.74	0.337195	0.0955948	3.52733	0.000419769	0.0139887
LABE_00018927-RA	DAPK3	317.185	0.335134	0.109913	3.04907	0.0022955	0.0373034
LABE_00008544-RA	VAMP7	433.362	0.334864	0.102324	3.27257	0.00106575	0.0244103
LABE_00055219-RA	MDH1B	447.396	0.334128	0.127601	2.61855	0.0088305	0.0841669
LABE_00027228-RA	SLC37A3	414.277	0.333796	0.129925	2.56913	0.0101953	0.0919201
LABE_00036042-RA	RPS6	9106.53	0.333515	0.10781	3.09354	0.00197784	0.0343218
LABE_00014593-RA	KBTBD8	337.216	0.333296	0.11172	2.9833	0.00285157	0.0425957
LABE_00082464-RA	ARG1	14333.8	0.333081	0.108378	3.07332	0.00211692	0.0358728
LABE_00040776-RA	GNB2L1	14571.1	0.332874	0.0945601	3.52024	0.000431161	0.0142237
LABE_00003561-RA	SYNGR2	2638.89	0.331829	0.0871181	3.80896	0.000139555	0.00789819
LABE_00027074-RA	SYVN1	1020.18	0.331583	0.119182	2.78216	0.00539977	0.0630246
LABE_00057386-RA	RNF214	292.583	0.331403	0.124172	2.66891	0.00760982	0.0773276
LABE_00034181-RA	UPF0729 PROTEIN C18ORF32 HOMOLOG	383.695	0.330886	0.0985664	3.35698	0.000787985	0.020581
LABE_00053310-RA	ATG9A	670.402	0.33067	0.108237	3.05505	0.0022502	0.0368883
LABE_00000365-RA	SPPL2A	4392.82	0.330566	0.11713	2.82221	0.00476932	0.0587419
LABE_00004689-RA	PRKRIR	139.921	0.330478	0.104732	3.15545	0.00160249	0.0305635
LABE_00065492-RA	TSPAN8	13646	0.329939	0.101645	3.246	0.00117038	0.0257971
LABE_00010564-RA	ARHGAP27	926.303	0.329785	0.118049	2.79364	0.00521191	0.0618627
LABE_00041267-RA	CRBN	371.009	0.329762	0.120706	2.73194	0.00629621	0.0692248
LABE_00016066-RA	ARPC4	1435.23	0.329012	0.0878985	3.74309	0.000181772	0.00919794
LABE_00007830-RA	ELL2	773.3	0.328864	0.102554	3.20673	0.00134251	0.0276421
LABE_00014314-RA	SMC6	418.535	0.328815	0.107934	3.04645	0.00231563	0.0374984
LABE_00061717-RA	RPS3	6808.94	0.327766	0.10665	3.07328	0.00211717	0.0358728
LABE_00025609-RA	RPL15	6773.83	0.327707	0.106719	3.07075	0.00213519	0.0359498
LABE_00064677-RA	SARAF	482.423	0.326992	0.111542	2.93156	0.00337263	0.0475992
LABE_00017542-RA	TRAPPC2	182.271	0.326808	0.092596	3.52939	0.000416513	0.0139375
LABE_00039339-RA	ARMC5	139.647	0.3267	0.121024	2.69947	0.00694508	0.0735907
LABE_00036927-RA	PSMA6	1213.57	0.326643	0.0901184	3.6246	0.000289414	0.011693
LABE_00023919-RA	NLRC3	736.983	0.325813	0.106488	3.05963	0.00221613	0.0364577
LABE_00011523-RA	EPS8L2	3152.35	0.325664	0.125227	2.60059	0.00930631	0.0871452
LABE_00005636-RA	SCAMP2	2822.91	0.324262	0.0873243	3.7133	0.000204572	0.00964587
LABE_00020079-RA	TDRD3	314.066	0.324085	0.0867263	3.73688	0.000186319	0.0092126
LABE_00012981-RA	UNKNOWN	867.974	0.324045	0.111538	2.90524	0.00366972	0.049906
LABE_00066316-RA	TBC1D22B	317.485	0.323457	0.0742817	4.35447	1.33391e-05	0.00199253
LABE_00036857-RA	GPN3	1993.41	0.323234	0.094328	3.4267	0.000610956	0.0177691
LABE_00009861-RA	RPL34	4187.81	0.322835	0.125155	2.57948	0.00989501	0.090341
LABE_00038577-RA	TPP1	2668.85	0.322713	0.118129	2.73187	0.00629768	0.0692248
LABE_00028204-RA	BLOC1S3	214.103	0.322226	0.120979	2.66349	0.00773357	0.0782238
LABE_00059182-RA	RPL18A	7126.1	0.321993	0.110083	2.92501	0.00344447	0.0482484
LABE_00030946-RA	LAMTOR3	791.639	0.321427	0.11179	2.87527	0.00403683	0.0530068
LABE_00017403-RA	SCRN3	534.345	0.320652	0.0909372	3.52608	0.000421761	0.0140127
LABE_00018289-RA	UNKNOWN	631.772	0.320252	0.124775	2.56663	0.0102694	0.0923113
LABE_00049746-RA	WIPI2	633.708	0.319596	0.11362	2.81285	0.00491042	0.0596923
LABE_00044708-RA	KRIT1	373.293	0.319558	0.0951606	3.35809	0.000784832	0.0205531
LABE_00038834-RA	UBE2A	186.299	0.319329	0.0978109	3.26476	0.00109558	0.0249168
LABE_00061209-RA	TBK1	274.31	0.319237	0.115899	2.75445	0.00587907	0.0661717
LABE_00026990-RA	RAB4B	463.589	0.318868	0.107308	2.97151	0.00296338	0.0436893
LABE_00005612-RA	ATHL1	1146.89	0.318247	0.125304	2.5398	0.0110917	0.0965525
LABE_00047410-RA	PSTK	166.84	0.318071	0.117223	2.71338	0.00666001	0.0718404
LABE_00049417-RA	CFLAR	204.024	0.318056	0.122945	2.58698	0.0096822	0.0890572
LABE_00005666-RA	PSMA4	445.365	0.317961	0.114696	2.77222	0.0055676	0.0641717
LABE_00031395-RA	SPG21	1590.1	0.317205	0.0896515	3.5382	0.000402866	0.0136296
LABE_00068773-RA	CYLD	306.031	0.317044	0.116969	2.71049	0.00671831	0.0721291
LABE_00014946-RA	RNASEKB	1194.71	0.316883	0.0993605	3.18923	0.00142655	0.028628
LABE_00051604-RA	UNKNOWN	748.485	0.316014	0.0951246	3.32211	0.000893406	0.0221141
LABE_00006846-RA	AKIRIN2	438.501	0.31524	0.0856604	3.68011	0.000233134	0.0105401
LABE_00047762-RA	AGAP1	611.467	0.315124	0.121366	2.59647	0.00941866	0.0876696
LABE_00047035-RA	CHMP2A	1390.83	0.31416	0.0740137	4.24462	2.18969e-05	0.0025215
LABE_00046941-RA	GIT2	1090.46	0.313688	0.0923035	3.39844	0.000677709	0.0188551
LABE_00017913-RA	RPL30	5905.73	0.313528	0.0990976	3.16383	0.0015571	0.0300043
LABE_00020929-RA	RPS2	14208.3	0.313398	0.0983655	3.18606	0.00144226	0.0287406
LABE_00056208-RA	PTK2B	678.764	0.313045	0.118615	2.63917	0.00831104	0.0812106
LABE_00023559-RA	ATP6V0C	11576.7	0.312675	0.12401	2.52137	0.0116898	0.0995313
LABE_00002635-RA	MOB2	513.162	0.312542	0.118996	2.62649	0.00862704	0.0829876
LABE_00001887-RA	CD63	6541.68	0.311227	0.120119	2.59099	0.00957005	0.0885659
LABE_00059375-RA	TXN2	1048.28	0.310721	0.111804	2.77917	0.00544984	0.0632439
LABE_00047857-RA	ARHGEF1	2031.07	0.310368	0.119513	2.59693	0.00940604	0.0875958
LABE_00026649-RA	UBE2D2	955.356	0.309162	0.0876214	3.52838	0.000418109	0.0139659
LABE_00063323-RA	ZNF235	129.83	0.309042	0.119444	2.58734	0.00967195	0.0890506
LABE_00038835-RA	SEPT6	3313.88	0.308981	0.106672	2.89656	0.00377277	0.0504694
LABE_00038350-RA	SPRYD3	166.459	0.308817	0.10609	2.91089	0.00360401	0.0494809
LABE_00017452-RA	PRKRA-A	108.752	0.307907	0.114383	2.69189	0.00710489	0.0744041
LABE_00003249-RA	SGK3	607.977	0.307767	0.0904538	3.40247	0.000667785	0.0186381
LABE_00053707-RA	PDCD4	484.876	0.307653	0.103769	2.96477	0.00302905	0.0442901
LABE_00015015-RA	ZMAT2	555.029	0.306995	0.0917691	3.3453	0.000821941	0.0210782
LABE_00052044-RA	CG32138	1367.43	0.306733	0.120053	2.55498	0.0106194	0.0936188
LABE_00052215-RA	POLR2E	265.536	0.303121	0.115396	2.6268	0.00861916	0.0829876
LABE_00038924-RA	RPL35	6658.99	0.30127	0.111697	2.6972	0.00699243	0.0738201
LABE_00037382-RA	NDUFA5	573.597	0.301097	0.10376	2.90185	0.00370962	0.0501526
LABE_00036162-RA	RPL6	14470	0.300681	0.100221	3.00018	0.00269824	0.0411614
LABE_00043127-RA	RPS16	3392.35	0.300488	0.113979	2.63634	0.00838048	0.0815426
LABE_00072063-RA	RPL35A	4636.35	0.299801	0.108004	2.77582	0.00550623	0.0637398
LABE_00036639-RA	BAZ2B	281.943	0.299063	0.107834	2.77336	0.00554809	0.0640655
LABE_00053860-RA	PDCL	270.477	0.299011	0.106465	2.80855	0.00497657	0.060183
LABE_00032647-RA	GNAI2	1469.35	0.298896	0.0954509	3.13141	0.00173969	0.0320323
LABE_00016157-RA	RAB7A	130.579	0.298845	0.10901	2.74145	0.00611695	0.0679856
LABE_00036750-RA	USB1	437.649	0.297863	0.107691	2.76591	0.0056765	0.0650256
LABE_00011639-RA	TBC1D2B	380.147	0.297405	0.108803	2.73344	0.00626771	0.0691671
LABE_00032366-RA	RPL9	4417.25	0.295118	0.101716	2.9014	0.00371497	0.0501526
LABE_00030155-RA	EIF3G	1010.68	0.294075	0.0880816	3.33867	0.000841813	0.0213855
LABE_00021582-RA	SUDS3	484.51	0.293581	0.0958787	3.06201	0.00219859	0.0364577
LABE_00014511-RA	GLT1D1	238.905	0.291874	0.091911	3.17561	0.0014952	0.029234
LABE_00029108-RA	DNASE2	555.614	0.291582	0.115275	2.52944	0.0114245	0.0981221
LABE_00033380-RA	UBE2K	339.945	0.29032	0.0895211	3.24303	0.00118264	0.0257971
LABE_00022247-RA	RPL17	6981.58	0.289451	0.110968	2.60843	0.00909593	0.0858533
LABE_00013514-RA	MPHOSPH10	1859.61	0.28903	0.0663742	4.35456	1.33336e-05	0.00199253
LABE_00041135-RA	SLC2A3	1297.15	0.288767	0.10029	2.87931	0.00398543	0.0525727
LABE_00070357-RA	PKN2	565.871	0.288425	0.11262	2.56105	0.0104357	0.0928349
LABE_00023295-RA	TAX1BP1B	2569.98	0.287922	0.0739552	3.8932	9.89319e-05	0.00657387
LABE_00026132-RA	CCM2	453.291	0.287383	0.0935577	3.07171	0.00212834	0.0359404
LABE_00039572-RA	CTNND1	527.855	0.286575	0.105852	2.7073	0.00678323	0.0725825
LABE_00051790-RA	TTC37	432.849	0.28555	0.105809	2.69874	0.00696022	0.0735907
LABE_00023316-RA	PSENEN	767.76	0.284517	0.102074	2.78737	0.00531382	0.0626745
LABE_00019142-RA	NUDT16	1386.91	0.284299	0.101172	2.81005	0.00495343	0.0599809
LABE_00006758-RA	EIF2S1	610.45	0.284271	0.108647	2.61647	0.00888434	0.0845251
LABE_00035863-RA	UBXN7	336.929	0.283485	0.0800759	3.54021	0.000399812	0.0135733
LABE_00064478-RA	STXBP3	853.1	0.282999	0.0776308	3.64545	0.000266927	0.0112043
LABE_00046674-RA	NOSIP	610.766	0.281991	0.0984748	2.86359	0.00418872	0.054503
LABE_00007184-RA	UNKNOWN	1110.64	0.281913	0.106151	2.65576	0.00791289	0.0792341
LABE_00046682-RA	GPS1	423.787	0.281376	0.0869093	3.23758	0.00120549	0.0262036
LABE_00064541-RA	DNTTIP1	291.157	0.28134	0.100334	2.80404	0.0050467	0.0606882
LABE_00030193-RA	STXBP2	2434.66	0.280345	0.0739685	3.79006	0.000150612	0.00832018
LABE_00008711-RA	TMEM120B	257.864	0.27974	0.096728	2.89202	0.00382771	0.0510143
LABE_00024537-RA	TAF10	518.863	0.279606	0.108762	2.57081	0.0101461	0.0918269
LABE_00041501-RA	EIF1	3406.95	0.279158	0.10564	2.64254	0.00822867	0.0808237
LABE_00012531-RA	EFHC2	1028.79	0.279027	0.0888983	3.13872	0.0016969	0.0317799
LABE_00052419-RA	CFL2	6778.29	0.277271	0.102629	2.70168	0.0068991	0.0734436
LABE_00036100-RA	NDUFS4	434.686	0.277088	0.109985	2.51932	0.0117582	0.0999316
LABE_00040141-RA	F11R	3547.63	0.276678	0.106858	2.58922	0.00961932	0.0888345
LABE_00001558-RA	GAPDH-2	2459.04	0.275815	0.104004	2.65197	0.00800244	0.079734
LABE_00011584-RA	RPL4-B	16273.4	0.275742	0.105251	2.61986	0.00879647	0.0840571
LABE_00041302-RA	SMARCC2	118.084	0.275726	0.105388	2.6163	0.00888878	0.0845251
LABE_00036128-RA	BTF3	3551.39	0.273057	0.107189	2.54743	0.0108518	0.0951294
LABE_00051411-RA	NLRC3	831.916	0.273038	0.09607	2.84207	0.00448216	0.0567012
LABE_00019139-RA	FAM50A	368.051	0.272723	0.0863854	3.15705	0.00159376	0.0304904
LABE_00013055-RA	UBE4B	1280.92	0.272646	0.106698	2.5553	0.0106095	0.0936188
LABE_00022949-RA	CAPZA2	4004.02	0.272645	0.0832674	3.27433	0.00105914	0.0243251
LABE_00059365-RA	RPSA	14080.7	0.271987	0.101015	2.69255	0.0070908	0.0743399
LABE_00007271-RA	TUSC2	193.564	0.271184	0.107529	2.52197	0.0116701	0.0994543
LABE_00022815-RA	EEF1G	10096.6	0.271135	0.0951477	2.84962	0.00437716	0.0557886
LABE_00047528-RA	UFM1	318.615	0.270114	0.102611	2.6324	0.00847833	0.0822376
LABE_00032224-RA	PTP4A2	2369.24	0.269505	0.0889785	3.02888	0.0024546	0.038841
LABE_00033810-RA	SMAP2	742.96	0.269158	0.0875892	3.07296	0.00211949	0.0358795
LABE_00019566-RA	SKP1	1681.97	0.269042	0.07353	3.65894	0.00025326	0.0109266
LABE_00000147-RA	CSTF3	378.009	0.268665	0.0901321	2.98079	0.00287507	0.0427075
LABE_00019843-RA	EHD1	4831.41	0.267409	0.10211	2.61882	0.00882337	0.0841419
LABE_00018407-RA	TPA-INDUCED TRANSMEMBRANE PROTEIN HOMOLOG	595.544	0.267265	0.0969984	2.75535	0.0058629	0.0661063
LABE_00039958-RA	HSC71	38558.7	0.266859	0.0918765	2.90453	0.003678	0.0499823
LABE_00024984-RA	UBE2D3	938.701	0.266846	0.0878454	3.03768	0.00238409	0.0382049
LABE_00060568-RA	UNKNOWN	514.181	0.266784	0.0874203	3.05174	0.00227516	0.0370808
LABE_00067597-RA	LAMTOR4	441.544	0.265808	0.100157	2.65393	0.00795612	0.0794421
LABE_00015508-RA	RRAGC	498.505	0.265695	0.100255	2.65019	0.0080447	0.0798993
LABE_00065430-RA	PSMB6L-B	1039.72	0.265209	0.0913501	2.90321	0.00369355	0.0501206
LABE_00054459-RA	TBC1D15	710.379	0.264156	0.0994102	2.65723	0.00787851	0.0789847
LABE_00007242-RA	DDI2	762.931	0.263999	0.083546	3.15992	0.00157812	0.0302843
LABE_00056046-RA	ARPC2	1803.97	0.263935	0.0840534	3.14009	0.00168898	0.0317269
LABE_00017900-RA	PSMG2	413.836	0.263625	0.102766	2.56528	0.0103093	0.0923761
LABE_00019909-RA	RAP2C	392.191	0.2635	0.0882417	2.98612	0.00282543	0.0424428
LABE_00056432-RA	DCTN3	677.879	0.263191	0.0753072	3.4949	0.000474241	0.0151627
LABE_00038685-RA	PFKP	1105.34	0.260649	0.0961686	2.71033	0.00672155	0.0721291
LABE_00052218-RA	HMHA1	2268.65	0.259965	0.0998779	2.60283	0.00924582	0.0867663
LABE_00031983-RA	BCL7BB	308.121	0.25865	0.0874448	2.95786	0.00309779	0.0450225
LABE_00012289-RA	OSBPL9	2548.34	0.25852	0.0984223	2.62664	0.00862333	0.0829876
LABE_00021294-RA	PIK3C2A	1903.27	0.258119	0.0853512	3.0242	0.00249289	0.0391811
LABE_00014169-RA	SNX3	1802.3	0.255568	0.0998174	2.56036	0.0104564	0.0929281
LABE_00024605-RA	ACTR8	630.541	0.253471	0.0761162	3.33006	0.000868282	0.0218214
LABE_00027128-RA	RUFY1	433.983	0.253217	0.0895486	2.8277	0.00468832	0.0581077
LABE_00039232-RA	OTUB1	428.266	0.252805	0.0919861	2.7483	0.00599052	0.0671802
LABE_00042159-RA	EEF1A	53538.3	0.251681	0.0813094	3.09535	0.00196582	0.0342054
LABE_00039753-RA	PHC3	652.049	0.250673	0.0868772	2.88537	0.00390957	0.051757
[truncated: 23,375 more rows]
