# Supplementary material for: Soya saponins and prebiotics alter intestinal functions in Ballan wrasse (Labrus bergylta)
Source: Br J Nutr. 2023 Jan 12;130(5):765–82. doi: 10.1017/S000711452200383X (PMC10404481; doi:10.1017/S000711452200383X)
Supplement: Supplementary file 1 [file S000711452200383Xsup001.zip › S000711452200383Xsup008.xlsx]

## Sheet: All
© 2000-2021 QIAGEN. All rights reserved.
Analysis Details for My Projects->Kai_Saponins_2017->Interaction_preb_sap p0.05 - 2020-06-15 09:50 AM
Workspace	My Projects
Project	Kai_Saponins_2017
Analysis	Interaction_preb_sap p0.05 - 2020-06-15 09:50 AM
Date	Mon Jun 15 00:50:52 PDT 2020
Analysis ID	19410753
Analysis Settings
Cutoff before duplicate resolution	TRUE
Resolve duplicate on	Expression logfoldchange
Color using	Expression logfoldchange
Cutoff for Expression logfoldchange	--
Cutoff for Expression pvalue	0.05
Reference set	Ingenuity Knowledge Base (Genes Only)
Relationship to include	Direct and Indirect
Includes Endogenous Chemicals	Yes
Optional Analyses	My Pathways My List
Filter Summary
Consider only molecules and/or relationships where
(confidence = Experimentally Observed) AND
(mol. types = biologic drug OR canonical pathway OR chemical - endogenous mammalian OR chemical - endogenous non-mammalian OR chemical - other OR chemical drug OR chemical reagent OR chemical toxicant OR complex OR cytokine OR disease OR enzyme OR function OR G-protein coupled receptor OR group OR growth factor OR ion channel OR kinase OR ligand-dependent nuclear receptor OR other OR peptidase OR…
Canonical Pathways for My Projects->Kai_Saponins_2017->Interaction_preb_sap p0.05 - 2020-06-15 09:50 AM
Ingenuity Canonical Pathways	-log(p-value)	zScore	Ratio	Molecules
Acetone Degradation I (to Methylglyoxal)	0		0.0333	DHRS11
Apelin Cardiac Fibroblast Signaling Pathway	0		0.0435	PRKAA2
Apelin Liver Signaling Pathway	0		0.0385	PDGFRB
Basal Cell Carcinoma Signaling	0		0.0278	TCF4,TCF7L2
Bladder Cancer Signaling	0		0.0412	MMP13,MMP15,PGF,RPS6KA5
Cancer Drug Resistance By Drug Efflux	0		0.0345	FOXO1,PIK3CA
Cell Cycle: G2/M DNA Damage Checkpoint Regulation	0		0.0204	SKP1
Cysteine Biosynthesis III (mammalia)	0		0.0417	CTH
Estrogen Biosynthesis	0		0.0244	DHRS11
Estrogen-mediated S-phase Entry	0		0.0385	E2F4
FXR/RXR Activation	0		0.0397	ABCG8,APOB,C3,FBP1,FOXO1
Glycolysis I	0		0.0385	FBP1
Graft-versus-Host Disease Signaling	0		0.0417	CD28,PRF1
Hematopoiesis from Pluripotent Stem Cells	0		0.0408	IGHM,IL10
Heparan Sulfate Biosynthesis	0		0.0128	LIPE
Heparan Sulfate Biosynthesis (Late Stages)	0		0.0141	LIPE
Hereditary Breast Cancer Signaling	0		0.0357	GADD45G,HDAC4,PIK3C2A,PIK3CA,RPA1
Intrinsic Prothrombin Activation Pathway	0		0.0238	THBD
Melanoma Signaling	0		0.04	PIK3C2A,PIK3CA
Mitochondrial Dysfunction	0		0.0409	CASP8,COX5B,COX6A1,LRRK2,NDUFS5,PSENEN,VDAC2
Mitotic Roles of Polo-Like Kinase	0		0.0303	PPP2CA,PPP2R2B
NAD Salvage Pathway II	0		0.0385	NT5C2
NER Pathway	0		0.00971	RPA1
Neuroprotective Role of THOP1 in Alzheimer's Disease	0		0.0342	ECE2,PREP,PRSS12,TPP1
Nucleotide Excision Repair Pathway	0		0.0286	RPA1
Ovarian Cancer Signaling	0		0.0432	PGF,PIK3C2A,PIK3CA,PTGS1,TCF4,TCF7L2
Oxidative Phosphorylation	0		0.0275	COX5B,COX6A1,NDUFS5
Phagosome Maturation	0		0.0397	ATP6V1E1,ATP6V1G1,CTSH,RAB7A,TAP1,VPS28
Phototransduction Pathway	0		0.0377	GUCY1A1,OPN3
Role of BRCA1 in DNA Damage Response	0		0.0375	E2F4,RPA1,STAT1
Role of Cytokines in Mediating Communication between Immune Cells	0		0.0185	IL10
Role of Lipids/Lipid Rafts in the Pathogenesis of Influenza	0		0.0435	RSAD2
Role of Oct4 in Mammalian Embryonic Stem Cell Pluripotency	0		0.0435	CCNF,NR2F2
SPINK1 Pancreatic Cancer Pathway	0		0.0167	SMAD2
Superpathway of Methionine Degradation	0		0.027	CTH
Transcriptional Regulatory Network in Embryonic Stem Cells	0		0.037	L1CAM,STAT3
Triacylglycerol Degradation	0		0.0213	LIPE
Pyrimidine Deoxyribonucleotides De Novo Biosynthesis I	0.199		0.0455	PCK1
Maturity Onset Diabetes of Young (MODY) Signaling	0.211		0.0476	FABP2
Apelin Muscle Signaling Pathway	0.238		0.0526	PRKAA2
Granzyme A Signaling	0.238		0.0526	PRF1
Pyrimidine Ribonucleotides De Novo Biosynthesis	0.24		0.0465	ENTPD1,PCK1
Methylglyoxal Degradation III	0.253		0.0556	DHRS11
Valine Degradation I	0.253		0.0556	ABAT
Nicotine Degradation II	0.255		0.0462	LARGE1,UGT1A1,UGT2A1
Regulation of Cellular Mechanics by Calpain Protease	0.255		0.0462	CAST,ITGA5,VCL
Superpathway of Melatonin Degradation	0.255		0.0462	LARGE1,UGT1A1,UGT2A1
Pyrimidine Ribonucleotides Interconversion	0.26		0.0488	ENTPD1,PCK1
Allograft Rejection Signaling	0.272		0.0465	CD28,CD40,IL10,PRF1
BMP signaling pathway	0.279		0.0471	MAP3K7,MAPK11,NFKB2,RELA
tRNA Charging	0.282		0.0513	GARS1,MARS1
Mismatch Repair in Eukaryotes	0.287		0.0625	RPA1
Parkinson's Signaling	0.287		0.0625	MAPK11
Endometrial Cancer Signaling	0.299		0.05	PIK3C2A,PIK3CA,SOS2
Melatonin Degradation I	0.299		0.05	LARGE1,UGT1A1,UGT2A1
PCP pathway	0.299		0.05	EFNB1,JUNB,LGR4
Superpathway of Citrulline Metabolism	0.306		0.0667	ARG1
Complement System	0.306		0.0541	C3,C5AR1
Nur77 Signaling in T Lymphocytes	0.309		0.0508	CALM1 (includes others),CD28,PPP3CA
DNA Double-Strand Break Repair by Homologous Recombination	0.327		0.0714	RPA1
Phenylalanine Degradation IV (Mammalian, via Side Chain)	0.327		0.0714	SLC27A2
Cell Cycle Control of Chromosomal Replication	0.341		0.0536	CDK14,CDK16,RPA1
Nicotine Degradation III	0.341		0.0536	LARGE1,UGT1A1,UGT2A1
HMGB1 Signaling	0.345	1.63299	0.0485	CCL2,CDC42,MAPK11,NFKB2,PIK3C2A,PIK3CA,RELA,TNFSF11
Antiproliferative Role of Somatostatin Receptor 2	0.348		0.0519	CTH,GUCY1A1,PIK3C2A,PIK3CA
Leukotriene Biosynthesis	0.35		0.0769	GGT5
Role of IL-17A in Psoriasis	0.35		0.0769	CXCL6
Non-Small Cell Lung Cancer Signaling	0.389	-1	0.0548	ITPR3,PIK3C2A,PIK3CA,SOS2
γ-glutamyl Cycle	0.405		0.0909	GGT5
HIF1α Signaling	0.411		0.0531	MAPK11,MMP13,MMP15,PGF,PIK3C2A,PIK3CA
Role of p14/p19ARF in Tumor Suppression	0.43		0.069	PIK3C2A,PIK3CA
SPINK1 General Cancer Pathway	0.434	1	0.058	JAK2,PIK3C2A,PIK3CA,STAT3
Prostanoid Biosynthesis	0.437		0.1	PTGS1
Germ Cell-Sertoli Cell Junction Signaling	0.456		0.0526	CDC42,CDH2,MAP3K14,MAP3K5,MAP3K7,MAP3K8,PIK3C2A,PIK3CA,VCL
Xenobiotic Metabolism PXR Signaling Pathway	0.457	-1.89737	0.0521	ALDH1A2,ALDH3B1,ALDH9A1,CAMK2D,PRKCE,PRKCH,PRKCZ,UGT1A1,UGT2A1,UGT8
Citrulline Biosynthesis	0.474		0.111	ARG1
Phosphatidylethanolamine Biosynthesis II	0.474		0.111	CHKA
PXR/RXR Activation	0.485		0.0615	FOXO1,IGFBP1,RELA,UGT1A1
Gluconeogenesis I	0.492		0.0769	FBP1,ME3
Phospholipases	0.513	0	0.0635	PLA2R1,PLAAT3,PLCB1,PLCG2
IL-17A Signaling in Gastric Cells	0.515		0.08	MAPK11,RELA
Sphingosine and Sphingosine-1-phosphate Metabolism	0.516		0.125	ASAH2
Role of Hypercytokinemia/hyperchemokinemia in the Pathogenesis of Influenza	0.525		0.0698	CCL2,CCL4,CCR1
Vitamin-C Transport	0.539		0.0833	SLC23A1,TXN
Autophagy	0.543		0.0656	ATG9A,CTSH,MAP1LC3B,SQSTM1
Retinol Biosynthesis	0.543		0.0714	DHRS3,LIPE,RBP2
nNOS Signaling in Skeletal Muscle Cells	0.562		0.0732	CACNA1H,CALM1 (includes others),RYR2
Phosphatidylcholine Biosynthesis I	0.565		0.143	CHKA
Purine Ribonucleosides Degradation to Ribose-1-phosphate	0.565		0.143	PNP
Superpathway of Serine and Glycine Biosynthesis I	0.565		0.143	SHMT2
Thioredoxin Pathway	0.565		0.143	TXN
Aldosterone Signaling in Epithelial Cells	0.568	-1	0.057	ITPR3,PIK3C2A,PIK3CA,PLCB1,PLCG2,PRKCE,PRKCH,PRKCZ,SOS2
p53 Signaling	0.569	0	0.0612	BAX,CCND2,GADD45G,PIK3C2A,PIK3CA,TRIM29
Role of Wnt/GSK-3β Signaling in the Pathogenesis of Influenza	0.576		0.0641	CSNK1E,NCOA3,NCOA4,TCF4,TCF7L2
Iron homeostasis signaling pathway	0.577		0.0584	ATP6V1E1,ATP6V1G1,JAK2,PDGFRB,SKP1,SLC11A2,SMAD2,STAT3
Salvage Pathways of Pyrimidine Ribonucleotides	0.582	-0.447214	0.0619	MAP3K8,PCK1,PIM1,PRKAA2,PRKCE,PRKCH
Phosphatidylglycerol Biosynthesis II (Non-plastidic)	0.592		0.0909	ABHD5,AGPAT3
TGF-β Signaling	0.594	-1	0.0625	CDC42,MAP3K7,MAPK11,SMAD2,SOS2,ZFYVE9
Glutamate Receptor Signaling	0.607		0.0702	CALM1 (includes others),GRINA,GRM8,SLC1A4
Role of CHK Proteins in Cell Cycle Checkpoint Control	0.607		0.0702	E2F4,PPP2CA,PPP2R2B,RPA1
Adipogenesis pathway	0.609		0.0597	CEBPA,CEBPD,CTBP2,EBF1,FGFR2,FOXO1,HDAC4,NR2F2
Arginine Degradation VI (Arginase 2 Pathway)	0.622		0.167	ARG1
Ceramide Degradation	0.622		0.167	ASAH2
Urea Cycle	0.622		0.167	ARG1
Thyroid Hormone Metabolism II (via Conjugation and/or Degradation)	0.624		0.0789	LARGE1,UGT1A1,UGT2A1
Glioma Invasiveness Signaling	0.635	0	0.0676	CDC42,ITGB3,PIK3C2A,PIK3CA,TIMP2
Cell Cycle Regulation by BTG Family Proteins	0.646		0.0811	E2F4,PPP2CA,PPP2R2B
Sirtuin Signaling Pathway	0.648	0	0.055	ABCA1,ATG9A,BAX,FOXO1,GABARAP,GABARAPL2,GADD45G,IDH2,MAP1LC3B,NDUFS5,NFKB2,PCK1,PRKAA2,RELA,STAT3,VDAC2
CDP-diacylglycerol Biosynthesis I	0.653		0.1	ABHD5,AGPAT3
Cardiomyocyte Differentiation via BMP Receptors	0.653		0.1	MAP3K7,MEF2C
The Visual Cycle	0.653		0.1	DHRS3,RBP2
Systemic Lupus Erythematosus Signaling	0.657		0.0568	CD22,CD28,CD40,IGHM,IL10,LYN,PIK3C2A,PIK3CA,PIM2,PLCG2,PTPRC,SOS2,TLR7
Ephrin B Signaling	0.666	-0.447214	0.0694	CDC42,EFNB1,GNAI2,GNAO1,HNRNPK
B Cell Development	0.67		0.0833	CD40,IGHM,PTPRC
OX40 Signaling Pathway	0.676	0.816497	0.0667	NFKB2,NFKBIA,NFKBIE,RELA,TRAF2,TRAF3
Cdc42 Signaling	0.678	0.707107	0.0599	ARPC4,ARPC5,CDC42,CDC42BPA,ITGA5,MAPK11,MPRIP,PRKCZ,WAS,WIPF1
GADD45 Signaling	0.687		0.105	CCND2,GADD45G
Folate Polyglutamylation	0.692		0.2	SHMT2
Glutamate Degradation III (via 4-aminobutyrate)	0.692		0.2	ABAT
Lysine Degradation II	0.692		0.2	AADAT
Lysine Degradation V	0.692		0.2	AADAT
dTMP De Novo Biosynthesis	0.692		0.2	SHMT2
Coagulation System	0.694		0.0857	F3,THBD,VWF
Noradrenaline and Adrenaline Degradation	0.694		0.0857	ALDH1A2,ALDH3B1,ALDH9A1
Cytotoxic T Lymphocyte-mediated Apoptosis of Target Cells	0.719		0.0882	CASP8,FADD,PRF1
Retinoate Biosynthesis I	0.719		0.0882	ALDH1A2,DHRS3,RBP2
UVC-Induced MAPK Signaling	0.721		0.0784	MAPK11,PRKCE,PRKCH,PRKCZ
Purine Nucleotides Degradation II (Aerobic)	0.723		0.111	NT5C2,PNP
Remodeling of Epithelial Adherens Junctions	0.735	2	0.0735	ARPC4,ARPC5,HGS,RAB7A,VCL
HIPPO signaling	0.753		0.0706	CSNK1E,FRMD6,PPP2CA,PPP2R2B,SKP1,SMAD2
Inhibition of ARE-Mediated mRNA Degradation Pathway	0.755	0	0.0656	CNOT9,MAP3K7,MAPK11,PPP2CA,PPP2R2B,PSME1,PSME2,TNFSF11
Sumoylation Pathway	0.759	1.34164	0.068	CDC42,CEBPA,CTBP2,MAP3K5,NFKB2,NFKBIA,RPA1
D-myo-inositol (1,4,5)-trisphosphate Degradation	0.762		0.118	INPP5A,INPP5J
Autoimmune Thyroid Disease Signaling	0.764		0.0816	CD28,CD40,IL10,PRF1
Huntington's Disease Signaling	0.766	-2.11058	0.0591	ATF4,BAX,CASP8,CREB3L4,HDAC4,PIK3C2A,PIK3CA,PLCB1,PRKCE,PRKCH,PRKCZ,PSME1,PSME2,SOS2
TR/RXR Activation	0.77		0.0714	BCL3,NCOA3,NCOA4,PCK1,PIK3C2A,PIK3CA
Acetate Conversion to Acetyl-CoA	0.779		0.25	ACSL1
Arginine Degradation I (Arginase Pathway)	0.779		0.25	ARG1
Arsenate Detoxification I (Glutaredoxin)	0.779		0.25	PNP
PRPP Biosynthesis I	0.779		0.25	PRPS1
Retinoate Biosynthesis II	0.779		0.25	RBP2
Spermine and Spermidine Degradation I	0.779		0.25	SAT1
ErbB2-ErbB3 Signaling	0.791	-0.447214	0.0769	FOXO1,PIK3C2A,PIK3CA,SOS2,STAT3
Pyridoxal 5'-phosphate Salvage Pathway	0.791	0	0.0769	MAP3K8,PIM1,PRKAA2,PRKCE,PRKCH
Cholecystokinin/Gastrin-mediated Signaling	0.796	-1.13389	0.0672	CDC42,ITPR3,MEF2C,PLCB1,PRKCE,PRKCH,PRKCZ,SOS2
Role of NANOG in Mammalian Embryonic Stem Cell Pluripotency	0.796	0	0.0672	GAB1,IL6ST,JAK2,LIFR,PIK3C2A,PIK3CA,SOS2,STAT3
Systemic Lupus Erythematosus In T Cell Signaling Pathway	0.796	1.14708	0.0571	ATF4,BCL6,CASP8,CD28,CDC42,CREB3L4,GNAI2,IL10,IRF4,MSN,PIK3C2A,PIK3CA,PPP2CA,PPP2R2B,PPP3CA,RDX,SOS2,STAT3,SYK
Protein Ubiquitination Pathway	0.799		0.0586	BIRC2,PSMA6,PSMB7,PSME1,PSME2,SKP1,TAP1,TAP2,UBE2A,UBE2D2,UBE2D4,UBE2H,UBE2K,UBE2L3,UBE2M,USP12
G Protein Signaling Mediated by Tubby	0.803		0.0968	JAK2,PLCB1,PLCG2
Extrinsic Prothrombin Activation Pathway	0.804		0.125	F3,THBD
Granzyme B Signaling	0.804		0.125	CASP8,PRF1
Ephrin A Signaling	0.81		0.0851	CDC42,NGEF,PIK3C2A,PIK3CA
VEGF Signaling	0.82	0	0.0707	FOXO1,PGF,PIK3C2A,PIK3CA,PLCG2,SOS2,VCL
Cyclins and Cell Cycle Regulation	0.821	1	0.0741	CCND2,E2F4,HDAC4,PPP2CA,PPP2R2B,SKP1
Wnt/β-catenin Signaling	0.828	1.66667	0.0636	CDH2,CSNK1E,CSNK2B,GNAO1,MAP3K7,PPP2CA,PPP2R2B,TCF4,TCF7L2,TGFBR3,TLE1
Dopamine Degradation	0.833		0.1	ALDH1A2,ALDH3B1,ALDH9A1
Adenosine Nucleotides Degradation II	0.849		0.133	NT5C2,PNP
ATM Signaling	0.853	1	0.0722	ATF4,CREB3L4,GADD45G,MAPK11,NFKBIA,PPP2CA,PPP2R2B
Amyotrophic Lateral Sclerosis Signaling	0.853	0.377964	0.0722	BAX,BIRC2,GRINA,PGF,PIK3C2A,PIK3CA,PPP3CA
PAK Signaling	0.853	-1.13389	0.0722	CDC42,ITGA5,PDGFD,PDGFRB,PIK3C2A,PIK3CA,SOS2
Thyroid Cancer Signaling	0.858	0	0.0759	FOXO1,IRS2,PIK3C2A,PIK3CA,TCF4,TCF7L2
Xenobiotic Metabolism CAR Signaling Pathway	0.864	-1.73205	0.0635	ALDH1A2,ALDH3B1,ALDH9A1,PPP2CA,PPP2R2B,PRKCE,PRKCH,PRKCZ,RACK1,UGT1A1,UGT2A1,UGT8
Communication between Innate and Adaptive Immune Cells	0.87		0.0729	CCL4,CD28,CD40,CD83,IGHM,IL10,TLR7
4-aminobutyrate Degradation I	0.895		0.333	ABAT
L-carnitine Biosynthesis	0.895		0.333	ALDH9A1
Tetrahydrobiopterin Biosynthesis I	0.895		0.333	SPR
Tetrahydrobiopterin Biosynthesis II	0.895		0.333	SPR
Semaphorin Signaling in Neurons	0.895		0.0833	ARHGAP1,CDC42,DPYSL2,DPYSL3,SEMA7A
Regulation of Actin-based Motility by Rho	0.904	1.88982	0.0745	ARPC4,ARPC5,CDC42,ITGA5,MPRIP,WAS,WIPF1
BAG2 Signaling Pathway	0.912	-2	0.093	NFKB2,PSME1,PSME2,RELA
Glioblastoma Multiforme Signaling	0.928	-1.26491	0.0667	CDC42,E2F4,FOXO1,ITPR3,PDGFD,PDGFRB,PIK3C2A,PIK3CA,PLCB1,PLCG2,SOS2
UDP-N-acetyl-D-galactosamine Biosynthesis II	0.954		0.154	HK1,HKDC1
Urate Biosynthesis/Inosine 5'-phosphate Degradation	0.954		0.154	NT5C2,PNP
Aryl Hydrocarbon Receptor Signaling	0.979	0.377964	0.0699	ALDH1A2,ALDH3B1,ALDH9A1,BAX,CCND2,NCOA3,NCOA7,NFIX,NFKB2,RELA
HOTAIR Regulatory Pathway	0.997	0.301511	0.0688	IRF1,MMP13,MMP15,NFKB2,NFKBIA,PIK3C2A,PIK3CA,RELA,STAT3,TCF4,TCF7L2
D-myo-inositol (1,4,5)-Trisphosphate Biosynthesis	1.01		0.12	PI4K2A,PLCB1,PLCG2
Tryptophan Degradation X (Mammalian, via Tryptamine)	1.01		0.12	ALDH1A2,ALDH3B1,ALDH9A1
Glucose and Glucose-1-phosphate Degradation	1.01		0.167	HK1,HKDC1
Glycogen Degradation II	1.01		0.167	AGL,PYGL
Guanosine Nucleotides Degradation III	1.01		0.167	NT5C2,PNP
Adenine and Adenosine Salvage I	1.06		0.5	PNP
Cysteine Biosynthesis/Homocysteine Degradation	1.06		0.5	CTH
Glycine Biosynthesis I	1.06		0.5	SHMT2
β-alanine Degradation I	1.06		0.5	ABAT
Docosahexaenoic Acid (DHA) Signaling	1.06		0.105	BAX,FOXO1,PIK3C2A,PIK3CA
GDP-glucose Biosynthesis	1.08		0.182	HK1,HKDC1
Androgen Signaling	1.09	0.707107	0.0735	CACNA1H,CALM1 (includes others),GNAI2,GNAO1,NCOA4,NFKB2,PRKCE,PRKCH,PRKCZ,RELA
Notch Signaling	1.09		0.108	ADAM17,DTX4,MAG,PSENEN
Differential Regulation of Cytokine Production in Intestinal Epithelial Cells by IL-17A and IL-17F	1.1		0.13	CCL2,CCL4,IL10
Superpathway of D-myo-inositol (1,4,5)-trisphosphate Metabolism	1.1		0.13	INPP5A,INPP5J,ITPKA
Human Embryonic Stem Cell Pluripotency	1.11		0.0741	FGFR2,FOXO1,PDGFD,PDGFRB,PIK3C2A,PIK3CA,S1PR2,SMAD2,TCF4,TCF7L2
Cell Cycle: G1/S Checkpoint Regulation	1.12	1.34164	0.0896	CCND2,E2F4,FOXO1,HDAC4,RPL11,SKP1
Serotonin Degradation	1.12	-2.44949	0.0896	ALDH1A2,ALDH3B1,ALDH9A1,LARGE1,UGT1A1,UGT2A1
LPS/IL-1 Mediated Inhibition of RXR Function	1.12	0.816497	0.067	ABCA1,ABCG8,ACSL1,ACSL5,ACSL6,ALDH1A2,ALDH3B1,ALDH9A1,FABP2,IL1RL2,LBP,MAP3K7,SLC27A2,SLC27A4,TRAF2
Eicosanoid Signaling	1.14	-1	0.0909	LTB4R,PLA2R1,PLAAT3,PTGER4,PTGS1,TBXA2R
Amyloid Processing	1.15		0.1	CSNK1E,CSNK2B,MAPK11,PRKCE,PSENEN
Myc Mediated Apoptosis Signaling	1.15	0.447214	0.1	BAX,CASP8,FADD,NFKB2,TRAF2
Glycine Betaine Degradation	1.15		0.2	SARDH,SHMT2
Netrin Signaling	1.17	-1.63299	0.0923	ABLIM2,CACNA1H,ENAH,PPP3CA,PRKG1,RYR2
DNA Methylation and Transcriptional Repression Signaling	1.17		0.114	CHD4,MBD2,MBD3,MTA2
Renal Cell Carcinoma Signaling	1.19	-0.377964	0.0875	CDC42,CRK,GAB1,PIK3C2A,PIK3CA,RAPGEF1,SOS2
Role of MAPK Signaling in the Pathogenesis of Influenza	1.19		0.0875	BAX,CCL2,MAP3K5,MAPK11,PLA2R1,PLAAT3,RABGEF1
Endoplasmic Reticulum Stress Pathway	1.19		0.143	ATF4,MAP3K5,TRAF2
IL-8 Signaling	1.2	-1.1547	0.07	BAX,CCND2,CDC42,CXCR1,GNAI2,ITGB3,PGF,PIK3C2A,PIK3CA,PRKCE,PRKCH,PRKCZ,RELA,VASP
Inhibition of Angiogenesis by TSP1	1.2		0.118	CD36,GUCY1A1,HSPG2,MAPK11
Agrin Interactions at Neuromuscular Junction	1.21	-0.447214	0.0886	CDC42,CTTN,ITGA1,ITGA5,ITGB3,LAMB1,LAMC1
Folate Transformations I	1.24		0.222	MTHFS,SHMT2
Sucrose Degradation V (Mammalian)	1.24		0.222	SI,TKFC
Circadian Rhythm Signaling	1.24		0.121	ATF4,CREB3L4,CSNK1E,GRINA
Inflammasome pathway	1.25		0.15	CASP8,NFKB2,NLRP3
Dopamine Receptor Signaling	1.26	-1	0.0909	ADCY2,ADCY6,ADCY8,ADCY9,PPP2CA,PPP2R2B,SPR
Ethanol Degradation II	1.28	-2	0.125	ACSL1,ALDH1A2,ALDH3B1,ALDH9A1
Telomerase Signaling	1.31	1.13389	0.0841	ELF3,HDAC4,IL2RG,PIK3C2A,PIK3CA,PPP2CA,PPP2R2B,SOS2,TPP1
Estrogen-Dependent Breast Cancer Signaling	1.34	0.816497	0.0946	ATF4,CREB3L4,DHRS11,NFKB2,PIK3C2A,PIK3CA,RELA
Apelin Pancreas Signaling Pathway	1.35	-1.34164	0.114	NFKB2,PIK3C2A,PIK3CA,PRKAA2,RELA
L-cysteine Degradation II	1.35		1	CTH
Sorbitol Degradation I	1.35		1	SORD
Xanthine and Xanthosine Salvage	1.35		1	PNP
1D-myo-inositol Hexakisphosphate Biosynthesis II (Mammalian)	1.36		0.167	INPP5A,INPP5J,ITPKA
D-myo-inositol (1,3,4)-trisphosphate Biosynthesis	1.36		0.167	INPP5A,INPP5J,ITPKA
Differential Regulation of Cytokine Production in Macrophages and T Helper Cells by IL-17A and IL-17F	1.36		0.167	CCL2,CCL4,IL10
LXR/RXR Activation	1.36	-1	0.0826	ABCA1,ABCG8,APOB,C3,CCL2,CD36,IL1RL2,LBP,NFKB2,RELA
MSP-RON Signaling Pathway	1.36		0.103	CCL2,IL3RA,JAK2,PIK3C2A,PIK3CA,PRKCZ
Oncostatin M Signaling	1.39	1.34164	0.116	IL6ST,JAK2,MMP13,STAT1,STAT3
Serotonin Receptor Signaling	1.39		0.116	ADCY2,ADCY6,ADCY8,ADCY9,SPR
Chronic Myeloid Leukemia Signaling	1.4		0.0874	CRK,CTBP2,E2F4,HDAC4,NFKB2,PIK3C2A,PIK3CA,RELA,SOS2
Senescence Pathway	1.41	-1.60591	0.0691	CALM1 (includes others),CBX8,E2F4,ELF3,GADD45G,ITPR3,MAP3K7,NFKB2,PIK3C2A,PIK3CA,PPP2CA,PPP2R2B,PPP3CA,PRKCZ,RPS6KA5,SMAD2,SQSTM1,TBK1,TGFBR3
MIF Regulation of Innate Immunity	1.43	2.23607	0.119	CD74,NFKB2,NFKBIA,NFKBIE,RELA
Ubiquinol-10 Biosynthesis (Eukaryotic)	1.43		0.176	CYP26A1,CYP26B1,MICAL2
Trehalose Degradation II (Trehalase)	1.45		0.286	HK1,HKDC1
IL-4 Signaling	1.46		0.0941	IL2RG,INPP5J,IRF4,JAK2,PIK3C2A,PIK3CA,SOCS1,SOS2
Apelin Adipocyte Signaling Pathway	1.54	0.377964	0.0976	ADCY2,ADCY6,ADCY8,ADCY9,GNAI2,LIPE,MAPK11,PRKAA2
Antiproliferative Role of TOB in T Cell Signaling	1.55	-1.34164	0.128	CD28,DPP7,SKP1,SMAD2,TOB1
Glucocorticoid Receptor Signaling	1.56		0.0685	CCL11,CCL2,CEBPA,IL10,JAK2,MAP3K14,MAP3K7,MAPK11,NCOA3,NFKBIA,NFKBIE,PCK1,PIK3C2A,PIK3CA,POU2F2,PPP3CA,PRKAA2,RELA,SMAD2,SOS2,STAT1,STAT3,TRAF2
Neuregulin Signaling	1.57	0.377964	0.0938	ADAM17,CRK,ITGA5,PLCG2,PRKCE,PRKCH,PRKCZ,RPS6,SOS2
Calcium-induced T Lymphocyte Apoptosis	1.57	-0.377964	0.106	CALM1 (includes others),ITPR3,PPP3CA,PRKCE,PRKCH,PRKCZ,ZAP70
Histidine Degradation VI	1.57		0.2	CYP26A1,CYP26B1,MICAL2
Adenine and Adenosine Salvage III	1.58		0.333	HPRT1,PNP
Glycine Cleavage Complex	1.58		0.333	AMT,GLDC
14-3-3-mediated Signaling	1.58	0.333333	0.0866	BAX,FOXO1,MAP3K5,PIK3C2A,PIK3CA,PLCB1,PLCG2,PRKCE,PRKCH,PRKCZ,TRAF2
FAK Signaling	1.6		0.0947	CRK,GIT2,ITGA5,PIK3C2A,PIK3CA,PLCG2,SOS2,VCL,WAS
CCR5 Signaling in Macrophages	1.62	1.13389	0.0957	CACNA1H,CALM1 (includes others),CCL4,GNAI2,MAPK11,PLCG2,PRKCE,PRKCH,PRKCZ
Glycogen Degradation III	1.66		0.214	AGL,MGAM,PYGL
CDK5 Signaling	1.66	-1.66667	0.0926	ADCY2,ADCY6,ADCY8,ADCY9,EGR1,LAMB1,LAMC1,MAPK11,PPP2CA,PPP2R2B
Gαs Signaling	1.68	-0.632456	0.0935	ADCY2,ADCY6,ADCY8,ADCY9,ADD1,ADORA2B,ATF4,CREB3L4,PTGER4,RYR2
Tumoricidal Function of Hepatic Natural Killer Cells	1.69	2	0.167	BAX,CASP8,FADD,PRF1
G Beta Gamma Signaling	1.7	-0.301511	0.0902	ADCY2,BTK,CACNA1H,CDC42,GNAI2,GNAO1,PLCG2,PRKCE,PRKCH,PRKCZ,SOS2
Th17 Activation Pathway	1.7	2.33333	0.0989	IL10,IL21R,IRF4,JAK2,NFKB2,PTGER4,RELA,SOCS3,STAT3
Wnt/Ca+ pathway	1.71	0.377964	0.113	ATF4,CREB3L4,NFKB2,PLCB1,PLCG2,PPP3CA,RELA
PD-1, PD-L1 cancer immunotherapy pathway	1.71	-0.632456	0.0943	CD274,CD28,CSNK2B,IL2RG,JAK2,MR1,PDCD4,PIK3C2A,PIK3CA,ZAP70
GDNF Family Ligand-Receptor Interactions	1.71	-0.377964	0.105	CDC42,GAB1,IRS2,ITPR3,PIK3C2A,PIK3CA,PLCG2,SOS2
Neurotrophin/TRK Signaling	1.71	0	0.105	ATF4,CDC42,CREB3L4,GAB1,MAP3K5,PIK3C2A,PIK3CA,SOS2
Toll-like Receptor Signaling	1.71	1	0.105	LBP,MAP3K14,MAP3K7,MAPK11,NFKB2,NFKBIA,RELA,TLR7
IL-2 Signaling	1.74	0	0.115	CSNK2B,IL2RG,PIK3C2A,PIK3CA,SOCS1,SOS2,SYK
FcγRIIB Signaling in B Lymphocytes	1.74	1.88982	0.107	BLNK,BTK,CACNA1H,LYN,PIK3C2A,PIK3CA,PLCG2,SYK
Pregnenolone Biosynthesis	1.75		0.231	CYP26A1,CYP26B1,MICAL2
Ethanol Degradation IV	1.76	-2	0.174	ACSL1,ALDH1A2,ALDH3B1,ALDH9A1
Retinoic acid Mediated Apoptosis Signaling	1.78	2.64575	0.117	CASP8,FADD,IRF1,PARP11,PARP12,PARP14,PARP9
MIF-mediated Glucocorticoid Regulation	1.79	2.23607	0.147	CD74,NFKB2,NFKBIA,NFKBIE,RELA
Ceramide Signaling	1.79	-0.707107	0.102	NFKB2,NSMAF,PIK3C2A,PIK3CA,PPP2CA,PPP2R2B,PRKCZ,RELA,S1PR2
p38 MAPK Signaling	1.8	0.333333	0.0932	ATF4,CREB3L4,FADD,IL1RL2,MAP3K5,MAP3K7,MAPK11,MEF2C,RPS6KA5,STAT1,TRAF2
PFKFB4 Signaling Pathway	1.81	0.816497	0.13	ATF4,CREB3L4,FBP1,HK1,NCOA3,RPS6KA5
Caveolar-mediated Endocytosis Signaling	1.81		0.11	COPB2,FLNA,ITGA1,ITGA11,ITGA5,ITGA9,ITGB3,PTPN1
Polyamine Regulation in Colon Cancer	1.83		0.182	PSME1,PSME2,SAT1,TCF4
Actin Nucleation by ARP-WASP Complex	1.84	1.13389	0.111	ARPC4,ARPC5,CDC42,ITGA5,SOS2,VASP,WAS,WIPF1
ERK5 Signaling	1.84	0.707107	0.111	ATF4,CREB3L4,FOSL1,GAB1,IL6ST,MAP3K8,MEF2C,RPS6KA5
Fatty Acid β-oxidation I	1.9	-1.34164	0.156	ACSL1,ACSL5,ACSL6,SLC27A2,SLC27A4
Putrescine Degradation III	1.9	-1	0.19	ALDH1A2,ALDH3B1,ALDH9A1,SAT1
Apelin Cardiomyocyte Signaling Pathway	1.9	0	0.101	GNAI2,MAPK11,PIK3C2A,PIK3CA,PLCB1,PLCG2,PRKCE,PRKCH,PRKCZ,SLC8A1
VEGF Family Ligand-Receptor Interactions	1.91	-0.707107	0.107	NRP2,PGF,PIK3C2A,PIK3CA,PLCG2,PRKCE,PRKCH,PRKCZ,SOS2
Unfolded protein response	1.93	0.816497	0.125	ATF4,CEBPA,CEBPD,DNAJA2,MAP3K5,SYVN1,TRAF2
Xenobiotic Metabolism General Signaling Pathway	1.94	-0.83205	0.0909	MAP3K14,MAP3K5,MAP3K7,MAP3K8,MAPK11,PIK3C2A,PIK3CA,PRKCE,PRKCH,PRKCZ,UGT1A1,UGT2A1,UGT8
Cardiac Hypertrophy Signaling	1.96	0	0.0792	ADCY2,ADCY6,ADCY8,ADCY9,CALM1 (includes others),CDC42,GNAI2,GNAO1,MAP3K14,MAP3K5,MAP3K7,MAP3K8,MAPK11,MEF2C,PIK3C2A,PIK3CA,PLCB1,PLCG2,PPP3CA
Fatty Acid α-oxidation	1.97	-2	0.2	ALDH1A2,ALDH3B1,ALDH9A1,BCO2
D-myo-inositol (1,4,5,6)-Tetrakisphosphate Biosynthesis	1.99	0.27735	0.0922	ATP1A1,DUSP5,EPHX2,HACD2,MTMR4,PPFIBP2,PPM1H,PPP3CA,PTPN1,PTPN12,PTPRC,PTPRJ,SOCS3
D-myo-inositol (3,4,5,6)-tetrakisphosphate Biosynthesis	1.99	0.27735	0.0922	ATP1A1,DUSP5,EPHX2,HACD2,MTMR4,PPFIBP2,PPM1H,PPP3CA,PTPN1,PTPN12,PTPRC,PTPRJ,SOCS3
Triacylglycerol Biosynthesis	1.99	-1.63299	0.143	ABHD5,AGPAT3,DGAT1,DGAT2,PLPP1,PLPP3
GABA Receptor Signaling	2.02		0.105	ABAT,ADCY2,ADCY6,ADCY8,ADCY9,ALDH9A1,CACNA1H,GABARAP,KCNN2,SLC6A13
3-phosphoinositide Degradation	2.03	0	0.0903	ATP1A1,DUSP5,EPHX2,HACD2,INPP5J,MTMR4,PPFIBP2,PPM1H,PPP3CA,PTPN1,PTPN12,PTPRC,PTPRJ,SOCS3
CCR3 Signaling in Eosinophils	2.04	-0.377964	0.0968	CALM1 (includes others),CCL11,GNAI2,ITPR3,MAPK11,MPRIP,PIK3C2A,PIK3CA,PLCB1,PRKCE,PRKCH,PRKCZ
Pancreatic Adenocarcinoma Signaling	2.04	1	0.101	CDC42,E2F4,JAK2,NFKB2,PGF,PIK3C2A,PIK3CA,RELA,SMAD2,STAT1,STAT3
Mechanisms of Viral Exit from Host Cells	2.05		0.146	CHMP2A,CHMP4B,PRKCE,PRKCH,PRKCZ,VPS28
FLT3 Signaling in Hematopoietic Progenitor Cells	2.05	0	0.113	ATF4,CREB3L4,MAPK11,PIK3C2A,PIK3CA,RPS6KA5,SOS2,STAT1,STAT3
IL-17 Signaling	2.05		0.113	CCL11,CCL2,JAK2,MAP3K14,MAP3K7,MAPK11,PIK3C2A,PIK3CA,RELA
ErbB Signaling	2.05	-0.333333	0.106	CDC42,FOXO1,MAPK11,PIK3C2A,PIK3CA,PLCG2,PRKCE,PRKCH,PRKCZ,SOS2
Oxidative Ethanol Degradation III	2.06	-2	0.211	ACSL1,ALDH1A2,ALDH3B1,ALDH9A1
Sertoli Cell-Sertoli Cell Junction Signaling	2.07		0.0865	CDC42,GUCY1A1,ITGA5,JAM3,MAP3K14,MAP3K5,MAP3K7,MAP3K8,MAPK11,PRKG1,SPTBN1,TGFBR3,TJAP1,TJP3,VCL,WAS
Tight Junction Signaling	2.09		0.0893	CDC42,CEBPA,F2RL2,JAM3,MYH10,MYH9,NFKB2,PPP2CA,PPP2R2B,PRKCZ,RELA,STX4,TJP3,VASP,VCL
Epithelial Adherens Junction Signaling	2.1		0.0921	ARPC4,ARPC5,CDC42,CDH2,CRK,LMO7,MYH10,MYH9,RAPGEF1,TCF4,TCF7L2,TGFBR3,VCL,WAS
UVB-Induced MAPK Signaling	2.11	-0.816497	0.135	MAPK11,PIK3C2A,PIK3CA,PRKCE,PRKCH,PRKCZ,RPS6KA5
Th2 Pathway	2.12	2.11058	0.0956	CCR1,CD28,CD40,CHD4,GFI1,IL10,IL2RG,JAK2,PIK3C2A,PIK3CA,PSENEN,SOCS3,TGFBR3
Role of PI3K/AKT Signaling in the Pathogenesis of Influenza	2.14	0.377964	0.125	CRK,GNAI2,NFKB2,NFKBIA,NFKBIE,PIK3C2A,PIK3CA,RELA
FAT10 Signaling Pathway	2.14		0.222	MAP1LC3B,PSME1,PSME2,SQSTM1
Prostate Cancer Signaling	2.15		0.11	ATF4,CREB3L4,FOXO1,NFKB2,NFKBIA,NFKBIE,PIK3C2A,PIK3CA,RELA,SOS2
Factors Promoting Cardiogenesis in Vertebrates	2.15	0	0.0933	ATF4,CAMK2D,CREB3L4,MAP3K7,MEF2C,PLCB1,PLCG2,PRKCE,PRKCH,PRKCZ,SMAD2,TCF4,TCF7L2,TGFBR3
Antigen Presentation Pathway	2.15		0.154	CD74,MR1,NLRC5,TAP1,TAP2,TAPBP
Inhibition of Matrix Metalloproteases	2.15	-0.447214	0.154	ADAM17,HSPG2,MMP13,MMP15,THBS2,TIMP2
RhoGDI Signaling	2.18	0.534522	0.0889	ARHGAP1,ARHGAP12,ARHGAP35,ARHGEF15,ARHGEF3,ARPC4,ARPC5,CDC42,CDH2,CDH6,DLC1,GNAI2,GNAO1,ITGA5,MSN,RDX
PPAR Signaling	2.19	-0.301511	0.106	IL1RL2,MAP3K14,MAP3K7,NFKB2,NFKBIA,NFKBIE,PDGFD,PDGFRB,RELA,SOS2,TRAF2
Mouse Embryonic Stem Cell Pluripotency	2.22	1.26491	0.107	IL6ST,JAK2,LIFR,MAP3K7,MAPK11,PIK3C2A,PIK3CA,SOS2,STAT3,TCF4,TCF7L2
Pathogenesis of Multiple Sclerosis	2.22		0.333	CCL4,CCR1,CXCR3
IL-15 Signaling	2.23	1.66667	0.12	IL2RG,JAK2,MAPK11,NFKB2,PIK3C2A,PIK3CA,RELA,STAT3,SYK
Role of Tissue Factor in Cancer	2.23		0.103	CDC42,EGR1,F3,ITGB3,JAK2,LYN,MAPK11,MMP13,PIK3C2A,PIK3CA,PLCB1,RPS6KA5
Histamine Degradation	2.24	-2	0.235	ALDH1A2,ALDH3B1,ALDH9A1,HNMT
Clathrin-mediated Endocytosis Signaling	2.24		0.0881	APOB,ARPC4,ARPC5,CDC42,CSNK2B,CTTN,HGS,ITGA5,ITGB3,PDGFD,PGF,PICALM,PIK3C2A,PIK3CA,PPP3CA,RAB7A,SH3KBP1
ERK/MAPK Signaling	2.24	1	0.0881	ATF4,CREB3L4,CRK,ELF3,ITGA5,LAMTOR3,PIK3C2A,PIK3CA,PLCG2,PPP2CA,PPP2R2B,PRKCE,RAPGEF1,RPS6KA5,SOS2,STAT1,STAT3
GPCR-Mediated Integration of Enteroendocrine Signaling Exemplified by an L Cell	2.31	-1.66667	0.123	ADCY2,ADCY6,ADCY8,ADCY9,GLP2R,GNAI2,ITPR3,PLCB1,PLCG2
T Helper Cell Differentiation	2.31		0.123	BCL6,CD28,CD40,IL10,IL21R,IL2RG,IL6ST,STAT1,STAT3
Xenobiotic Metabolism Signaling	2.32		0.0801	ALDH1A2,ALDH3B1,ALDH9A1,CAMK1D,CAMK2D,HDAC4,MAP3K14,MAP3K5,MAP3K7,MAP3K8,MAPK11,NFKB2,PIK3C2A,PIK3CA,PPP2CA,PPP2R2B,PRKCE,PRKCH,PRKCZ,RELA,UGT1A1,UGT2A1,UGT8
NRF2-mediated Oxidative Stress Response	2.33	1.06904	0.0899	ATF4,BACH1,DNAJA2,EPHX1,FOSL1,HERPUD1,JUNB,MAP3K5,MAP3K7,PIK3C2A,PIK3CA,PRKCE,PRKCH,PRKCZ,SQSTM1,TXN,UBE2K
Melatonin Signaling	2.35	-0.333333	0.125	CALM1 (includes others),CAMK2D,GNAI2,GNAO1,PLCB1,PLCG2,PRKCE,PRKCH,PRKCZ
Stearate Biosynthesis I (Animals)	2.35	-1.63299	0.149	ACSL1,ACSL5,ACSL6,DHRS11,SLC27A2,SLC27A4,TECR
nNOS Signaling in Neurons	2.35		0.149	CALM1 (includes others),GRINA,NOS1AP,PPP3CA,PRKCE,PRKCH,PRKCZ
UVA-Induced MAPK Signaling	2.38	0	0.112	MAPK11,PARP11,PARP12,PARP14,PARP9,PIK3C2A,PIK3CA,PLCB1,PLCG2,RPS6KA5,STAT1
GPCR-Mediated Nutrient Sensing in Enteroendocrine Cells	2.38	-1.73205	0.107	ADCY2,ADCY6,ADCY8,ADCY9,CACNA1H,GNAI2,ITPR3,PLCB1,PLCG2,PRKCE,PRKCH,PRKCZ
Rac Signaling	2.38	0.904534	0.107	ARPC4,ARPC5,CDC42,CYFIP2,ITGA5,MCF2L,NFKB2,PIK3C2A,PIK3CA,PRKCZ,RELA,SH3RF1
D-myo-inositol-5-phosphate Metabolism	2.39	0.258199	0.0962	ATP1A1,DUSP5,EPHX2,HACD2,MTMR4,PLCB1,PLCG2,PPFIBP2,PPM1H,PPP3CA,PTPN1,PTPN12,PTPRC,PTPRJ,SOCS3
Small Cell Lung Cancer Signaling	2.39	1.88982	0.127	BIRC2,NFKB2,NFKBIA,NFKBIE,PIK3C2A,PIK3CA,RELA,TRAF2,TRAF3
HER-2 Signaling in Breast Cancer	2.4		0.119	CDC42,FOXO1,ITGB3,MAP3K5,PIK3C2A,PIK3CA,PRKCE,PRKCH,PRKCZ,SOS2
Atherosclerosis Signaling	2.4		0.103	APOB,CCL11,CCL2,CD36,CD40,F3,MMP13,NFKB2,PDGFD,PLA2R1,PLAAT3,RELA,SELP
FAT10 Cancer Signaling Pathway	2.4	1.13389	0.152	NFKB2,NFKBIA,RELA,SMAD2,STAT3,TCF4,TGFBR3
Gustation Pathway	2.44		0.0974	ADCY2,ADCY6,ADCY8,ADCY9,CACNA1H,ITPR3,LPAR6,MPPED2,P2RY1,PDE10A,PDE2A,PDE3A,PDE4D,PDE5A,PDE8A
IL-22 Signaling	2.44	0	0.208	IL22RA2,MAPK11,SOCS3,STAT1,STAT3
CNTF Signaling	2.45	0.707107	0.14	IL6ST,JAK2,LIFR,PIK3C2A,PIK3CA,RPS6KA5,STAT1,STAT3
PEDF Signaling	2.47	1.88982	0.122	CASP8,MAPK11,NFKB2,NFKBIA,NFKBIE,PIK3C2A,PIK3CA,RELA,TCF4,TCF7L2
Antioxidant Action of Vitamin C	2.48	-1.66667	0.11	JAK2,MAPK11,NFKB2,NFKBIA,NFKBIE,PLA2R1,PLAAT3,PLCB1,PLCG2,RELA,SLC23A1,TXN
Signaling by Rho Family GTPases	2.52	1.41421	0.0861	ARHGEF15,ARHGEF3,ARPC4,ARPC5,CDC42,CDH2,CDH6,GNAI2,GNAO1,ITGA5,MSN,NFKB2,PIK3C2A,PIK3CA,PRKCZ,RDX,RELA,SEPTIN7,SEPTIN9,WAS,WIPF1
3-phosphoinositide Biosynthesis	2.54	0.5	0.097	ATP1A1,DUSP5,EPHX2,HACD2,MTMR4,PI4K2A,PIK3C2A,PIK3CA,PPFIBP2,PPM1H,PPP3CA,PTPN1,PTPN12,PTPRC,PTPRJ,SOCS3
Virus Entry via Endocytic Pathways	2.55		0.112	CDC42,CXADR,FLNA,ITGA1,ITGA5,ITGB3,PIK3C2A,PIK3CA,PLCG2,PRKCE,PRKCH,PRKCZ
EGF Signaling	2.55	0.377964	0.145	CSNK2B,ITPR3,MAPK11,PIK3C2A,PIK3CA,SOS2,STAT1,STAT3
ErbB4 Signaling	2.56	0	0.134	ADAM17,PIK3C2A,PIK3CA,PLCG2,PRKCE,PRKCH,PRKCZ,PSENEN,SOS2
tRNA Splicing	2.58	-2.44949	0.163	MPPED2,PDE10A,PDE2A,PDE3A,PDE4D,PDE5A,PDE8A
VDR/RXR Activation	2.63	0	0.128	CEBPA,FOXO1,IGFBP1,NCOA3,PRKCE,PRKCH,PRKCZ,SERPINB1,THBD,TNFSF11
Calcium Signaling	2.66	0	0.0922	ASPH,ATF4,CACNA1H,CALM1 (includes others),CAMK1D,CAMK2D,CAMKK1,CAMKK2,CREB3L4,GRINA,HDAC4,ITPR3,MEF2C,MYH10,MYH9,PPP3CA,RYR2,SLC8A1,TRPC6
Altered T Cell and B Cell Signaling in Rheumatoid Arthritis	2.67		0.122	CD28,CD40,CXCL13,IL10,MAP3K14,NFKB2,RELA,RELB,TLR7,TNFSF11,TRAF3
ILK Signaling	2.68	0	0.0947	ATF4,CDC42,CREB3L4,FLNA,FN1,IRS2,ITGB3,MYH10,MYH9,NFKB2,PGF,PIK3C2A,PIK3CA,PPP2CA,PPP2R2B,RELA,RPS6KA5,VCL
Guanine and Guanosine Salvage I	2.71		1	HPRT1,PNP
CTLA4 Signaling in Cytotoxic T Lymphocytes	2.71		0.124	AP1S3,CD28,CTLA4,GRAP2,JAK2,PIK3C2A,PIK3CA,PPP2CA,PPP2R2B,SYK,ZAP70
Crosstalk between Dendritic Cells and Natural Killer Cells	2.71	2.52982	0.124	CAMK2D,CD209,CD28,CD40,CD83,IL2RG,IL3RA,NFKB2,PRF1,RELA,TLR7
Synaptic Long Term Potentiation	2.74	0	0.109	ADCY8,ATF4,CALM1 (includes others),CAMK2D,CREB3L4,GRINA,GRM8,ITPR3,PLCB1,PLCG2,PPP3CA,PRKCE,PRKCH,PRKCZ
Endocannabinoid Developing Neuron Pathway	2.75	1.1547	0.113	ADCY2,ADCY6,ADCY8,ADCY9,ATF4,CREB3L4,GNAI2,GNAO1,MAPK11,PIK3C2A,PIK3CA,RAP1GAP,STAT3
Angiopoietin Signaling	2.76	-0.377964	0.133	CRK,FOXO1,GRB14,NFKB2,NFKBIA,NFKBIE,PIK3C2A,PIK3CA,RELA,TNIP1
Necroptosis Signaling Pathway	2.76	0.5	0.102	BIRC2,CAMK2D,CASP8,CYLD,FADD,MAP3K7,NLRP3,PELI1,PPP3CA,PYGL,RBCK1,RNF31,STAT1,TNIP1,TRAF2,VDAC2
Endocannabinoid Neuronal Synapse Pathway	2.78	0.83205	0.109	ADCY2,ADCY6,ADCY8,ADCY9,CACNA1H,GNAI2,GNAO1,GRINA,MAPK11,PLCB1,PLCG2,PPP3CA,RIMS1,TRPV1
Hepatic Cholestasis	2.81		0.0973	ABCG8,ADCY2,ADCY6,ADCY8,ADCY9,IL1RL2,LBP,MAP3K14,MAP3K7,NFKB2,NFKBIA,NFKBIE,PRKCE,PRKCH,PRKCZ,RELA,TNFSF11,TRAF2
Apoptosis Signaling	2.84	0.301511	0.121	BAX,BIRC2,CASP8,LMNA,MAP3K14,MAP3K5,NFKB2,NFKBIA,NFKBIE,PLCG2,PRKCE,RELA
AMPK Signaling	2.84	-0.258199	0.0935	ATF4,CAB39,CAMKK2,CREB3L4,FOXO1,IRS2,LIPE,MAP3K7,MAPK11,PHLPP1,PIK3C2A,PIK3CA,PPM1B,PPM1F,PPM1H,PPP2CA,PPP2R2B,PRKAA2,RAB3A,RAB7A
Role of Pattern Recognition Receptors in Recognition of Bacteria and Viruses	2.85	1.06904	0.104	C3,C5AR1,IL10,NFKB2,NLRP3,PIK3C2A,PIK3CA,PLCG2,PRKCE,PRKCH,PRKCZ,RELA,RIPK2,SYK,TLR7,TNFSF11
Gap Junction Signaling	2.86		0.096	ADCY2,ADCY6,ADCY8,ADCY9,CSNK1E,CTH,GNAI2,GUCY1A1,ITPR3,PIK3C2A,PIK3CA,PLCB1,PLCG2,PPP3CA,PRKCE,PRKCH,PRKCZ,PRKG1,SOS2
Natural Killer Cell Signaling	2.89	2.52357	0.0964	CDC42,JAK2,MAP3K14,MAP3K5,MAP3K7,MAP3K8,MAPK11,NFKB2,PIK3C2A,PIK3CA,PLCG2,RELA,SH2D1A,SIGLEC7,SOS2,SYK,WAS,WIPF1,ZAP70
CXCR4 Signaling	2.9	0.258199	0.102	ADCY2,ADCY6,ADCY8,ADCY9,CDC42,CRK,EGR1,GNAI2,GNAO1,ITPR3,LYN,PIK3C2A,PIK3CA,PLCB1,PRKCE,PRKCH,PRKCZ
Osteoarthritis Pathway	2.92	0.688247	0.0948	ATF4,CASP8,CREB3L4,ELF3,FADD,FN1,HDAC4,IL1RL2,ITGA5,MEF2C,MMP13,NFKB2,PGF,PRG4,PRKAA2,RELA,S1PR2,SMAD2,TCF4,TCF7L2
IL-15 Production	3.01	1.60357	0.116	BTK,FGFR2,IRF1,JAK2,LYN,NFKB2,PDGFRB,PRKCZ,PTK7,RELA,STAT1,SYK,TEC,ZAP70
Regulation of the Epithelial-Mesenchymal Transition Pathway	3.02		0.099	ADAM17,CDH2,EGR1,ESRP2,FGFR2,GAB1,JAK2,NFKB2,PDGFD,PDGFRB,PIK3C2A,PIK3CA,PSENEN,RELA,SMAD2,SOS2,STAT3,TCF4,TCF7L2
Neuroinflammation Signaling Pathway	3.02	3.26599	0.0867	ATF4,BIRC2,CASP8,CCL2,CD200,CD40,CREB3L4,GRINA,IL10,JAK2,MAPK11,NFKB2,NLRP3,PIK3C2A,PIK3CA,PLCG2,PPP3CA,PSENEN,RELA,SLC6A13,STAT1,SYK,TBK1,TGFBR3,TLR7,TRAF3
Melanocyte Development and Pigmentation Signaling	3.03	-1.1547	0.128	ADCY2,ADCY6,ADCY8,ADCY9,ATF4,CREB3L4,CRK,PIK3C2A,PIK3CA,PLCG2,RPS6KA5,SOS2
Chemokine Signaling	3.1	2.52982	0.138	CALM1 (includes others),CAMK1D,CAMK2D,CCL11,CCL2,CCL4,GNAI2,MAPK11,MPRIP,PLCB1,PLCG2
JAK/Stat Signaling	3.1	0.301511	0.138	JAK2,NFKB2,PIK3C2A,PIK3CA,PTPN1,RELA,SOCS1,SOCS3,SOS2,STAT1,STAT3
Synaptic Long Term Depression	3.1	-0.942809	0.101	CACNA1H,CTH,GNAI2,GNAO1,GRM8,GUCY1A1,ITPR3,LYN,PLA2R1,PLAAT3,PLCB1,PLCG2,PPP2CA,PPP2R2B,PRKCE,PRKCH,PRKCZ,PRKG1,RYR2
BEX2 Signaling Pathway	3.14	2.11058	0.139	CDH2,NFKB2,NFKBIA,PGF,PPP2CA,PPP2R2B,RELA,STAT3,SWAP70,TCF4,TCF7L2
Fc Epsilon RI Signaling	3.16	0.57735	0.12	BTK,GAB1,GRAP2,INPP5J,LYN,MAPK11,PIK3C2A,PIK3CA,PLCG2,PRKCE,PRKCH,PRKCZ,SOS2,SYK
Mitochondrial L-carnitine Shuttle Pathway	3.17	-1.34164	0.294	ACSL1,ACSL5,ACSL6,SLC27A2,SLC27A4
γ-linolenate Biosynthesis II (Animals)	3.17	-1.34164	0.294	ACSL1,ACSL5,ACSL6,SLC27A2,SLC27A4
Role of JAK2 in Hormone-like Cytokine Signaling	3.2		0.206	IRS2,JAK2,PTPN1,SOCS1,SOCS3,STAT1,STAT3
SAPK/JNK Signaling	3.23	-0.27735	0.127	CDC42,CRK,FADD,GAB1,HNRNPK,MAP3K5,MAP3K7,MAP4K3,MAP4K5,PIK3C2A,PIK3CA,SOS2,TRAF2
Acute Myeloid Leukemia Signaling	3.25	1.66667	0.135	CEBPA,IDH2,NFKB2,PIK3C2A,PIK3CA,PIM1,PIM2,RELA,SOS2,STAT3,TCF4,TCF7L2
Integrin Signaling	3.25	0.229416	0.0986	ARPC4,ARPC5,CDC42,CRK,CTTN,ITGA1,ITGA11,ITGA5,ITGA9,ITGB3,MPRIP,PIK3C2A,PIK3CA,PLCG2,RAPGEF1,SOS2,TSPAN3,VASP,VCL,WAS,WIPF1
Cardiac β-adrenergic Signaling	3.27	-1.73205	0.113	ADCY2,ADCY6,ADCY8,ADCY9,MPPED2,PALM2AKAP2,PDE10A,PDE2A,PDE3A,PDE4D,PDE5A,PDE8A,PPP2CA,PPP2R2B,RYR2,SLC8A1
Neuropathic Pain Signaling In Dorsal Horn Neurons	3.28	-0.27735	0.129	CAMK1D,CAMK2D,GRINA,GRM8,ITPR3,KCNN2,PIK3C2A,PIK3CA,PLCB1,PLCG2,PRKCE,PRKCH,PRKCZ
Adrenomedullin signaling pathway	3.29	-0.942809	0.102	ADCY2,ADCY6,ADCY8,ADCY9,BAX,C3,CALM1 (includes others),CTH,GUCY1A1,ITPR3,KCNN2,MAPK11,NFKB2,PIK3C2A,PIK3CA,PLCB1,PLCG2,PRKG1,RELA,SOS2
Macropinocytosis Signaling	3.29	0	0.145	CDC42,ITGA5,ITGB3,MRC1,PDGFD,PIK3C2A,PIK3CA,PLCG2,PRKCE,PRKCH,PRKCZ
Role of JAK1, JAK2 and TYK2 in Interferon Signaling	3.29		0.25	JAK2,NFKB2,RELA,SOCS1,STAT1,STAT3
Insulin Receptor Signaling	3.3	-1.80739	0.114	CRK,FOXO1,GAB1,GRB10,INPP5J,IRS2,JAK2,LIPE,PIK3C2A,PIK3CA,PRKCZ,PTPN1,RAPGEF1,SOCS3,SOS2,STX4
PTEN Signaling	3.32	0.774597	0.119	CDC42,CSNK2B,FGFR2,FOXO1,INPP5J,ITGA5,MAGI3,MAST2,NFKB2,PDGFRB,PIK3CA,PRKCZ,RELA,SOS2,TGFBR3
Gαi Signaling	3.36	0.774597	0.12	ADCY2,ADCY6,ADCY8,ADCY9,GNAI2,GPR17,GRM8,HRH3,LTB4R,RAP1GAP,RGS12,SOS2,STAT3,TBXA2R,XCR1
Phagosome Formation	3.36		0.12	C5AR1,CDC42,FN1,ITGA5,MRC1,MRC2,PIK3C2A,PIK3CA,PLCB1,PLCG2,PRKCE,PRKCH,PRKCZ,SYK,TLR7
Nitric Oxide Signaling in the Cardiovascular System	3.36	-0.57735	0.131	CALM1 (includes others),GUCY1A1,ITPR3,PDE2A,PDE5A,PGF,PIK3C2A,PIK3CA,PRKCE,PRKCH,PRKCZ,PRKG1,RYR2
Thrombopoietin Signaling	3.37	0.632456	0.159	IRS2,JAK2,PIK3C2A,PIK3CA,PLCG2,PRKCE,PRKCH,PRKCZ,STAT1,STAT3
Colorectal Cancer Metastasis Signaling	3.39	0	0.0949	ADCY2,ADCY6,ADCY8,ADCY9,BAX,CDC42,E2F4,IL6ST,JAK2,MMP13,MMP15,NFKB2,PGF,PIK3C2A,PIK3CA,PTGER4,RELA,SMAD2,SOS2,STAT1,STAT3,TCF4,TCF7L2,TLR7
PDGF Signaling	3.39	0	0.14	CRK,CSNK2B,INPP5J,JAK2,PDGFD,PDGFRB,PIK3C2A,PIK3CA,PLCG2,SOS2,STAT1,STAT3
B Cell Activating Factor Signaling	3.42	2.23607	0.195	MAP3K14,MAPK11,NFKB2,NFKBIA,NFKBIE,RELA,TRAF2,TRAF3
CREB Signaling in Neurons	3.42	-0.471405	0.101	ADCY2,ADCY6,ADCY8,ADCY9,ATF4,CACNA1H,CALM1 (includes others),CAMK2D,CREB3L4,GNAI2,GNAO1,GRM8,ITPR3,PIK3C2A,PIK3CA,PLCB1,PLCG2,PRKCE,PRKCH,PRKCZ,SOS2
Glioma Signaling	3.43	0	0.127	CALM1 (includes others),CAMK1D,CAMK2D,E2F4,IDH2,PDGFD,PDGFRB,PIK3C2A,PIK3CA,PLCG2,PRKCE,PRKCH,PRKCZ,SOS2
Estrogen Receptor Signaling	3.45	-0.928477	0.0884	ADCY2,ADCY6,ADCY8,ADCY9,ATF4,CREB3L4,CTBP2,FOXO1,GNAI2,GNAO1,JAK2,MMP13,MMP15,MPRIP,NCOA3,NFKB2,PGF,PIK3C2A,PIK3CA,PLCB1,PLCG2,PRKAA2,PRKCE,PRKCH,PRKCZ,RBFOX2,RELA,SOS2,THRAP3
Role of Osteoblasts, Osteoclasts and Chondrocytes in Rheumatoid Arthritis	3.47		0.1	ADAM17,BIRC2,CALM1 (includes others),FOXO1,IL10,IL1RL2,ITGA5,ITGB3,MAP3K14,MAP3K5,MAP3K7,MMP13,NFKBIA,NFKBIE,PIK3C2A,PIK3CA,PPP3CA,RELA,TCF4,TCF7L2,TNFSF11,TRAF2
FGF Signaling	3.48	-0.904534	0.143	ATF4,CREB3L4,CRK,FGFR2,GAB1,MAP3K5,MAPK11,PIK3C2A,PIK3CA,RPS6KA5,SOS2,STAT3
Primary Immunodeficiency Signaling	3.5		0.18	BLNK,BTK,CD40,IGHM,IL2RG,PTPRC,TAP1,TAP2,ZAP70
Paxillin Signaling	3.52	-0.333333	0.13	CDC42,CRK,GIT2,ITGA1,ITGA11,ITGA5,ITGA9,ITGB3,MAPK11,PIK3C2A,PIK3CA,PTPN12,SOS2,VCL
Actin Cytoskeleton Signaling	3.52	-0.471405	0.101	ARHGAP35,ARPC4,ARPC5,CDC42,CRK,CYFIP2,FLNA,FN1,ITGA5,LBP,MPRIP,MSN,MYH10,MYH9,PDGFD,PIK3C2A,PIK3CA,RDX,SOS2,TIAM2,VCL,WAS
April Mediated Signaling	3.58	1.13389	0.205	MAP3K14,MAPK11,NFKB2,NFKBIA,NFKBIE,RELA,TRAF2,TRAF3
Fcγ Receptor-mediated Phagocytosis in Macrophages and Monocytes	3.58	1.38675	0.138	ARPC4,ARPC5,CDC42,CRK,DGKB,FYB1,LYN,PRKCE,PRKCH,PRKCZ,SYK,VASP,WAS
GM-CSF Signaling	3.61	1.66667	0.157	CAMK2D,JAK2,LYN,PIK3C2A,PIK3CA,PIM1,PPP3CA,RACK1,SOS2,STAT1,STAT3
Gαq Signaling	3.62	0.258199	0.114	BTK,CALM1 (includes others),CDC42,HRH1,ITPR3,NFKB2,NFKBIA,NFKBIE,PIK3C2A,PIK3CA,PLCB1,PLCG2,PPP3CA,PRKCE,PRKCH,PRKCZ,RELA,RGS18
Gα12/13 Signaling	3.67	2.13809	0.123	BTK,CDC42,CDH2,CDH6,F2RL2,LPAR6,MAP3K5,MEF2C,NFKB2,NFKBIA,NFKBIE,PIK3C2A,PIK3CA,RELA,TBXA2R,TEC
Sphingosine-1-phosphate Signaling	3.67	-0.27735	0.128	ADCY2,ADCY6,ADCY8,ADCY9,ASAH2,CASP8,CDC42,GNAI2,PDGFD,PDGFRB,PIK3C2A,PIK3CA,PLCB1,PLCG2,S1PR2
Superpathway of Inositol Phosphate Compounds	3.68	0.218218	0.106	ATP1A1,DUSP5,EPHX2,HACD2,INPP5A,INPP5J,ITPKA,MTMR4,PI4K2A,PIK3C2A,PIK3CA,PLCB1,PLCG2,PPFIBP2,PPM1H,PPP3CA,PTPN1,PTPN12,PTPRC,PTPRJ,SOCS3
IGF-1 Signaling	3.69	-0.904534	0.135	CSNK2B,FOXO1,GRB10,IGFBP1,IGFBP4,IRS2,JAK2,PIK3C2A,PIK3CA,PRKCZ,SOCS1,SOCS3,SOS2,STAT3
Dendritic Cell Maturation	3.71	2.18282	0.109	ATF4,CD40,CD83,CREB3L4,IL10,IL1RL2,IRF8,JAK2,MAP3K14,MAPK11,NFKB2,NFKBIA,NFKBIE,PIK3C2A,PIK3CA,PLCB1,PLCG2,RELA,RELB,STAT1
IL-1 Signaling	3.73	1.63299	0.143	ADCY2,ADCY6,ADCY8,ADCY9,GNAI2,GNAO1,MAP3K14,MAP3K7,MAPK11,NFKB2,NFKBIA,NFKBIE,RELA
IL-3 Signaling	3.74	0.57735	0.152	FOXO1,IL3RA,JAK2,PIK3C2A,PIK3CA,PPP3CA,PRKCE,PRKCH,PRKCZ,RAPGEF1,STAT1,STAT3
Fatty Acid Activation	3.79	-1.34164	0.385	ACSL1,ACSL5,ACSL6,SLC27A2,SLC27A4
Sperm Motility	3.79	-1.60357	0.103	BTK,CACNA1H,CALM1 (includes others),FGFR2,GUCY1A1,ITPR3,JAK2,LYN,PDE2A,PDE4D,PDGFRB,PLA2R1,PLAAT3,PLCB1,PLCG2,PRKCE,PRKCH,PRKCZ,PRKG1,PTK7,SYK,TEC,ZAP70
Granulocyte Adhesion and Diapedesis	3.81		0.111	C5AR1,CCL11,CCL2,CCL25,CCL4,CXCL13,CXCL6,GNAI2,HRH1,HRH3,IL1RL2,ITGA1,ITGA5,ITGB3,JAM3,MMP13,MMP15,MSN,RDX,SELP
Interferon Signaling	3.83	1.41421	0.222	BAX,IFI35,IRF1,JAK2,RELA,SOCS1,STAT1,TAP1
Role of IL-17A in Arthritis	3.87		0.182	CCL2,CXCL6,MAPK11,MMP13,NFKB2,NFKBIA,NFKBIE,PIK3C2A,PIK3CA,RELA
IL-17A Signaling in Fibroblasts	3.92		0.229	CCL2,CEBPD,MAP3K7,MAPK11,NFKB2,NFKBIA,NFKBIE,RELA
IL-23 Signaling Pathway	3.95	0.333333	0.205	JAK2,NFKB2,NFKBIA,PIK3C2A,PIK3CA,RELA,SOCS3,STAT3,TNFSF11
RhoA Signaling	3.95	2.67261	0.13	ARHGAP1,ARHGAP12,ARHGAP35,ARPC4,ARPC5,DLC1,LPAR6,MPRIP,MSN,NGEF,NRP2,RDX,RHPN2,SEMA3F,SEPTIN7,SEPTIN9
STAT3 Pathway	3.98	-0.707107	0.126	CXCR1,FGFR2,IL17RE,IL1RL2,IL21R,IL22RA2,IL2RG,IL3RA,IL6ST,JAK2,MAPK11,PDGFRB,PIM1,SOCS1,SOCS3,STAT3,TGFBR3
CD27 Signaling in Lymphocytes	4.01	1.41421	0.189	CASP8,MAP3K14,MAP3K5,MAP3K7,MAP3K8,NFKB2,NFKBIA,NFKBIE,RELA,TRAF2
Lymphotoxin β Receptor Signaling	4.01	0.816497	0.189	BIRC2,MAP3K14,NFKB2,NFKBIA,PIK3C2A,PIK3CA,RELA,RELB,TRAF2,TRAF3
Hypoxia Signaling in the Cardiovascular System	4.02	0.447214	0.162	ATF4,CREB3L4,HIF1AN,NFKBIA,NFKBIE,UBE2A,UBE2D2,UBE2D4,UBE2H,UBE2K,UBE2L3,UBE2M
Breast Cancer Regulation by Stathmin1	4.05		0.0795	ADGRF5,ADGRG4,ADGRG6,ADORA2B,ARHGEF15,ARHGEF3,ATF4,C5AR1,CAMK1D,CAMK2D,CCND2,CCR1,CMKLR1,CREB3L4,CXCR1,E2F4,F2RL2,GLP2R,GPR153,GPR17,GPR174,GPR18,GPR4,GRM8,HRH1,HRH3,LGR4,LPAR6,LTB4R,NFKB2,P2RY1,PGF,PIK3C2A,PIK3CA,PLCB1,PPP2CA,PPP2R2B,PRKCE,PRKCH,PRKCZ,PTGER4,S1PR2,SOS2,SPDEF,STAT3,TBXA2R,XCR1
α-Adrenergic Signaling	4.07	-0.632456	0.146	ADCY2,ADCY6,ADCY8,ADCY9,CALM1 (includes others),GNAI2,ITPR3,PHKA2,PLCG2,PRKCE,PRKCH,PRKCZ,PYGL,SLC8A1
Role of JAK family kinases in IL-6-type Cytokine Signaling	4.1		0.28	IL6ST,JAK2,MAPK11,SOCS1,SOCS3,STAT1,STAT3
IL-12 Signaling and Production in Macrophages	4.11		0.129	APOB,CD40,IL10,IRF1,IRF8,MAP3K8,MAPK11,NFKB2,PIK3C2A,PIK3CA,PRKCE,PRKCH,PRKCZ,RAB7A,REL,RELA,STAT1
Role of IL-17F in Allergic Inflammatory Airway Diseases	4.11	1	0.214	ATF4,CCL2,CCL4,CREB3L4,CXCL6,MMP13,NFKB2,RELA,RPS6KA5
Induction of Apoptosis by HIV1	4.16	1.50756	0.18	BAX,BIRC2,CASP8,FADD,MAP3K14,MAP3K5,NFKB2,NFKBIA,NFKBIE,RELA,TRAF2
Role of PKR in Interferon Induction and Antiviral Response	4.21	0.534522	0.137	BAX,CASP8,COLEC12,FADD,IRF1,MAP3K7,MAPK11,NFKB2,NFKBIA,NFKBIE,PDGFD,PDGFRB,RELA,STAT1,STAT3,TRAF3
Reelin Signaling in Neurons	4.23	0.727607	0.132	ARHGEF15,ARHGEF3,ARPC4,ARPC5,CAMK2D,CDC42,CDH2,CRK,DAB1,GRINA,ITGA1,ITGA5,ITGB3,LYN,PIK3C2A,PIK3CA,RAPGEF1
p70S6K Signaling	4.23	1.69775	0.132	BTK,F2RL2,GNAI2,IL2RG,LYN,PIK3C2A,PIK3CA,PLCB1,PLCG2,PPP2CA,PPP2R2B,PRKCE,PRKCH,PRKCZ,RPS6,SOS2,SYK
Agranulocyte Adhesion and Diapedesis	4.3		0.114	C5AR1,CCL11,CCL2,CCL25,CCL4,CXCL13,CXCL6,CXCR1,FN1,GNAI2,HRH1,ITGA1,ITGA5,JAM3,MMP13,MMP15,MSN,MYH10,MYH9,PODXL,RDX,SELP
Role of JAK1 and JAK3 in γc Cytokine Signaling	4.33		0.174	BLNK,IL21R,IL2RG,IRS2,JAK2,PIK3C2A,PIK3CA,SOCS1,SOCS3,STAT1,STAT3,SYK
Tec Kinase Signaling	4.37	2.18282	0.122	BTK,CDC42,FADD,GNAI2,GNAO1,ITGA5,JAK2,LYN,NFKB2,PIK3C2A,PIK3CA,PLCG2,PRKCE,PRKCH,PRKCZ,RELA,STAT1,STAT3,TEC,WAS
IL-7 Signaling Pathway	4.44	0.632456	0.167	BAX,BCL6,EBF1,FOXO1,IGHM,IL2RG,LYN,MAPK11,PIK3C2A,PIK3CA,SOCS1,SOS2,STAT1
T Cell Exhaustion Signaling Pathway	4.46	0.218218	0.12	BCL6,CD274,CD28,CTLA4,FOXO1,IL10,IRF4,JAK2,LAG3,LGALS9,PIK3C2A,PIK3CA,PLCG2,PPP2CA,PPP2R2B,PRDM1,SMAD2,STAT1,STAT3,TGFBR3,ZAP70
Endothelin-1 Signaling	4.47	0	0.117	ADCY2,ADCY6,ADCY8,ADCY9,CASP8,ECE2,GAB1,GNAI2,GNAO1,GUCY1A1,ITPR3,MAPK11,PIK3C2A,PIK3CA,PLA2R1,PLAAT3,PLCB1,PLCG2,PRKCE,PRKCH,PRKCZ,PTGS1
eNOS Signaling	4.57	-1.21268	0.126	ADCY2,ADCY6,ADCY8,ADCY9,AQP11,CALM1 (includes others),CASP8,GUCY1A1,ITPR3,LPAR6,NOSIP,PGF,PIK3C2A,PIK3CA,PLCG2,PRKAA2,PRKCE,PRKCH,PRKCZ,PRKG1
Synaptogenesis Signaling Pathway	4.58	-0.898027	0.0994	ADCY2,ADCY6,ADCY8,ADCY9,ARPC4,ARPC5,ATF4,CALM1 (includes others),CAMK2D,CDC42,CDH2,CDH6,CREB3L4,CRK,DAB1,EFNB1,FARP1,GRINA,GRM8,LYN,PIK3C2A,PIK3CA,PLCG2,PRKCE,RAB3A,RAPGEF1,SOS2,STXBP2,STXBP3,THBS2,WAS
Th1 Pathway	4.59	0.258199	0.14	CD274,CD28,CD40,CXCR3,IL10,IRF1,JAK2,LGALS9,NFIL3,PIK3C2A,PIK3CA,PSENEN,SOCS1,SOCS3,STAT1,STAT3,TNFSF11
IL-17A Signaling in Airway Cells	4.6	0.904534	0.185	CCL11,CXCL6,JAK2,MAP3K7,MAPK11,NFKB2,NFKBIA,NFKBIE,PIK3C2A,PIK3CA,RELA,STAT3
iNOS Signaling	4.65	2.44949	0.222	CALM1 (includes others),IRF1,JAK2,LBP,MAPK11,NFKB2,NFKBIA,NFKBIE,RELA,STAT1
Leptin Signaling in Obesity	4.69	-0.377964	0.176	ADCY2,ADCY6,ADCY8,ADCY9,FOXO1,JAK2,PDE3A,PIK3C2A,PIK3CA,PLCB1,PLCG2,SOCS3,STAT3
Cellular Effects of Sildenafil (Viagra)	4.69		0.137	ADCY2,ADCY6,ADCY8,ADCY9,CALM1 (includes others),GUCY1A1,ITPR3,KCNN2,MPRIP,MYH10,MYH9,PDE2A,PDE3A,PDE4D,PDE5A,PLCB1,PLCG2,PRKG1
Endocannabinoid Cancer Inhibition Pathway	4.71	1.60591	0.133	ADCY2,ADCY6,ADCY8,ADCY9,ATF4,CAMKK2,CASP8,CCND2,CREB3L4,GNAI2,GNAO1,NSMAF,PGF,PIK3C2A,PIK3CA,PRKAA2,TCF4,TCF7L2,TRPV1
Thrombin Signaling	4.72	1.78885	0.115	ADCY2,ADCY6,ADCY8,ADCY9,ARHGEF15,ARHGEF3,CAMK1D,CAMK2D,CDC42,F2RL2,GNAI2,GNAO1,ITPR3,MAPK11,MPRIP,NFKB2,PIK3C2A,PIK3CA,PLCB1,PLCG2,PRKCE,PRKCH,PRKCZ,RELA
Role of NFAT in Regulation of the Immune Response	4.73	1.60591	0.122	BLNK,BTK,CALM1 (includes others),CD28,CSNK1E,GNAI2,GNAO1,ITPR3,LYN,MEF2C,NFKB2,NFKBIA,NFKBIE,PIK3C2A,PIK3CA,PLCB1,PLCG2,PPP3CA,RELA,SOS2,SYK,ZAP70
Activation of IRF by Cytosolic Pattern Recognition Receptors	4.74	1.73205	0.19	CD40,DHX58,FADD,IL10,NFKB2,NFKBIA,NFKBIE,RELA,STAT1,TANK,TBK1,TRAF3
White Adipose Tissue Browning Pathway	4.79	-1.5	0.14	ADCY2,ADCY6,ADCY8,ADCY9,ATF4,CACNA1H,CAMKK2,CREB3L4,CTBP2,FGFR2,GUCY1A1,HIF1AN,LIPE,MAPK11,PRKAA2,PRKG1,SLC16A1,TRPV1
NF-κB Activation by Viruses	4.85	0.534522	0.171	ITGA1,ITGA5,ITGB3,MAP3K14,NFKB2,NFKBIA,NFKBIE,PIK3C2A,PIK3CA,PRKCE,PRKCH,PRKCZ,RELA,TRAF2
P2Y Purigenic Receptor Signaling Pathway	4.88	-0.242536	0.142	ADCY2,ADCY6,ADCY8,ADCY9,ATF4,CREB3L4,GNAI2,ITGB3,NFKB2,P2RY1,PIK3C2A,PIK3CA,PLCB1,PLCG2,PRKCE,PRKCH,PRKCZ,RELA
Growth Hormone Signaling	4.89	-0.27735	0.183	CEBPA,JAK2,PIK3C2A,PIK3CA,PLCG2,PRKCE,PRKCH,PRKCZ,RPS6KA5,SOCS1,SOCS3,STAT1,STAT3
Prolactin Signaling	4.92	0.27735	0.173	IRF1,JAK2,NMI,PIK3C2A,PIK3CA,PLCG2,PRKCE,PRKCH,PRKCZ,SOCS1,SOCS3,SOS2,STAT1,STAT3
Role of NFAT in Cardiac Hypertrophy	4.98	-0.852803	0.117	ADCY2,ADCY6,ADCY8,ADCY9,CACNA1H,CALM1 (includes others),CAMK1D,CAMK2D,GNAI2,HDAC4,IL6ST,ITPR3,MAP3K7,MAPK11,MEF2C,PIK3C2A,PIK3CA,PLCB1,PLCG2,PPP3CA,PRKCE,PRKCH,PRKCZ,SLC8A1,SOS2
TNFR1 Signaling	5.02	2.11058	0.22	BIRC2,CASP8,CDC42,FADD,MAP3K14,NFKB2,NFKBIA,NFKBIE,RELA,TANK,TRAF2
IL-10 Signaling	5.03		0.188	CCR1,IL10,IL1RL2,LBP,MAP3K14,MAP3K7,MAPK11,NFKB2,NFKBIA,NFKBIE,RELA,SOCS3,STAT3
Hepatic Fibrosis Signaling Pathway	5.06	-0.666667	0.0978	ATF4,CALM1 (includes others),CCL2,CD40,CDC42,CREB3L4,FOXO1,GNAI2,IL1RL2,IRS2,ITGA5,ITGB3,JAK2,MAP3K7,MAPK11,MMP13,NFKB2,NFKBIA,NFKBIE,PDCD4,PDGFD,PDGFRB,PGF,PIK3C2A,PIK3CA,PLCG2,PRKCE,PRKCH,PRKCZ,RELA,SMAD2,SOS2,STAT3,TCF4,TCF7L2,TGFBR3
Regulation of IL-2 Expression in Activated and Anergic T Lymphocytes	5.09		0.169	BCL10,CALM1 (includes others),CARD11,CD28,MALT1,NFKB2,NFKBIA,NFKBIE,PLCG2,PPP3CA,RELA,SMAD2,SOS2,TOB1,ZAP70
HGF Signaling	5.1	0.5	0.153	CDC42,ELF3,GAB1,ITGA5,MAP3K14,MAP3K5,MAP3K7,MAP3K8,PIK3C2A,PIK3CA,PLCG2,PRKCE,PRKCH,PRKCZ,RAPGEF1,SOS2,STAT3
iCOS-iCOSL Signaling in T Helper Cells	5.1	2.3094	0.153	CALM1 (includes others),CAMK2D,CD28,CD40,GRAP2,IL2RG,ITPR3,NFKB2,NFKBIA,NFKBIE,PIK3C2A,PIK3CA,PLEKHA2,PPP3CA,PTPRC,RELA,ZAP70
Th1 and Th2 Activation Pathway	5.12		0.129	CCR1,CD274,CD28,CD40,CHD4,CXCR3,GFI1,IL10,IL2RG,IRF1,JAK2,LGALS9,NFIL3,PIK3C2A,PIK3CA,PSENEN,SOCS1,SOCS3,STAT1,STAT3,TGFBR3,TNFSF11
4-1BB Signaling in T Lymphocytes	5.14	2.44949	0.281	MAP3K14,MAP3K5,MAPK11,NFKB2,NFKBIA,NFKBIE,RELA,TNFRSF9,TRAF2
Corticotropin Releasing Hormone Signaling	5.17	-0.258199	0.138	ADCY2,ADCY6,ADCY8,ADCY9,ARPC5,ATF4,CACNA1H,CALM1 (includes others),CREB3L4,CTH,GNAI2,GNAO1,GUCY1A1,ITPR3,MAPK11,MEF2C,PLCG2,PRKCE,PRKCH,PRKCZ
Opioid Signaling Pathway	5.25	0	0.113	ADCY2,ADCY6,ADCY8,ADCY9,ATF4,CACNA1H,CALM1 (includes others),CAMK1D,CAMK2D,CDC42,CREB3L4,GNAI2,GNAO1,GRINA,ITPR3,LYN,NFKB2,NFKBIA,PLCB1,PPP3CA,PRKCE,PRKCH,PRKCZ,RGS12,RGS18,RPS6KA5,RYR2,SOS2
Erythropoietin Signaling	5.25		0.184	JAK2,NFKB2,NFKBIA,NFKBIE,PIK3C2A,PIK3CA,PLCG2,PRKCE,PRKCH,PRKCZ,RELA,SOCS1,SOCS3,SOS2
PKCθ Signaling in T Lymphocytes	5.27	2.68328	0.135	BCL10,CACNA1H,CAMK2D,CARD11,CD28,GRAP2,MALT1,MAP3K14,MAP3K5,MAP3K7,MAP3K8,NFKB2,NFKBIA,NFKBIE,PIK3C2A,PIK3CA,PLCG2,PPP3CA,RELA,SOS2,ZAP70
Ephrin Receptor Signaling	5.28	2.06474	0.128	ARHGEF15,ARPC4,ARPC5,ATF4,CDC42,CREB3L4,CRK,EFNB1,GNAI2,GNAO1,GRINA,ITGA5,JAK2,MAP3K14,NGEF,PDGFD,PGF,RAPGEF1,SDCBP,SOS2,STAT3,WAS,WIPF1
Acute Phase Response Signaling	5.32	0.447214	0.128	C3,FN1,HNRNPK,IL6ST,JAK2,LBP,MAP3K14,MAP3K5,MAP3K7,MAPK11,NFKB2,NFKBIA,NFKBIE,PIK3CA,RBP2,RELA,SOCS1,SOCS3,SOS2,STAT3,TCF4,TRAF2,VWF
PPARα/RXRα Activation	5.39	-0.894427	0.126	ABCA1,ADCY2,ADCY6,ADCY8,ADCY9,ADIPOR2,BCL3,CD36,IL1RL2,JAK2,MAP3K14,MAP3K7,MEF2C,NCOA3,NFKB2,NFKBIA,NFKBIE,PLCB1,PLCG2,PRKAA2,RELA,SMAD2,SOS2,TGFBR3
TNFR2 Signaling	5.4	1.66667	0.3	BIRC2,MAP3K14,NFKB2,NFKBIA,NFKBIE,RELA,TANK,TBK1,TRAF2
fMLP Signaling in Neutrophils	5.44	0.471405	0.155	ARPC4,ARPC5,CALM1 (includes others),CDC42,GNAI2,ITPR3,NFKB2,NFKBIA,NFKBIE,PIK3C2A,PIK3CA,PLCB1,PPP3CA,PRKCE,PRKCH,PRKCZ,RELA,WAS
Production of Nitric Oxide and Reactive Oxygen Species in Macrophages	5.47	2.55841	0.128	APOB,CDC42,CYBA,IRF1,IRF8,JAK2,MAP3K14,MAP3K5,MAP3K7,MAP3K8,MAPK11,NFKB2,NFKBIA,NFKBIE,PIK3C2A,PIK3CA,PLCG2,PPP2CA,PPP2R2B,PRKCE,PRKCH,PRKCZ,RELA,STAT1
LPS-stimulated MAPK Signaling	5.54	1.1547	0.183	CDC42,LBP,MAP3K14,MAP3K5,MAP3K7,MAPK11,NFKB2,NFKBIA,NFKBIE,PIK3C2A,PIK3CA,PRKCE,PRKCH,PRKCZ,RELA
Hepatic Fibrosis / Hepatic Stellate Cell Activation	5.55		0.129	BAX,CCL2,CD40,COL15A1,COL16A1,COL17A1,CXCR3,FGFR2,FN1,IGFBP4,IL10,IL1RL2,LBP,MMP13,MYH10,MYH9,NFKB2,PDGFD,PDGFRB,PGF,RELA,SMAD2,STAT1,TIMP2
NGF Signaling	5.56	0.471405	0.158	ATF4,BAX,CDC42,CREB3L4,CRK,GAB1,MAP3K14,MAP3K5,MAP3K7,MAP3K8,NFKB2,PIK3C2A,PIK3CA,PLCG2,PRKCZ,RELA,RPS6KA5,SOS2
Axonal Guidance Signaling	5.57		0.093	ABLIM2,ADAM17,ADAM19,ADAM8,ADAMTS1,ADAMTS15,ADAMTS17,ADAMTS20,ARHGEF15,ARPC4,ARPC5,CDC42,CRK,DPYSL2,ECE2,ECEL1,EFNB1,GNAI2,GNAO1,ITGA5,L1CAM,MAG,MMP13,MMP15,NGEF,NRP2,PDGFD,PGF,PIK3C2A,PIK3CA,PLCB1,PLCG2,PPP3CA,PRKCE,PRKCH,PRKCZ,SDCBP,SEMA3F,SEMA4B,SEMA7A,SOS2,SRGAP1,VASP,WAS,WIPF1
IL-6 Signaling	5.57	0.727607	0.152	CSNK2B,IL1RL2,IL6ST,JAK2,LBP,MAP3K14,MAP3K7,MAPK11,NFKB2,NFKBIA,NFKBIE,PIK3C2A,PIK3CA,RELA,SOCS1,SOCS3,SOS2,STAT3,TRAF2
Role of RIG1-like Receptors in Antiviral Innate Immunity	5.6	2.33333	0.25	CASP8,DHX58,FADD,NFKB2,NFKBIA,NFKBIE,RELA,TANK,TBK1,TRAF2,TRAF3
TWEAK Signaling	5.72	1.26491	0.286	BIRC2,CASP8,FADD,MAP3K14,NFKB2,NFKBIA,NFKBIE,RELA,TRAF2,TRAF3
Type I Diabetes Mellitus Signaling	5.73	2.32379	0.162	CASP8,CD28,FADD,IRF1,JAK2,MAP3K14,MAP3K5,MAP3K7,MAPK11,NFKB2,NFKBIA,NFKBIE,PRF1,RELA,SOCS1,SOCS3,STAT1,TRAF2
RAR Activation	5.75		0.129	ADCY2,ADCY6,ADCY8,ADCY9,ALDH1A2,CSNK2B,CYP26A1,DHRS3,IL3RA,JAK2,MAP3K5,MAPK11,NFKB2,NR2F2,PIK3CA,PRKCE,PRKCH,PRKCZ,RBP2,REL,RELA,RELB,RPL7A,SMAD2,TNIP1
RANK Signaling in Osteoclasts	5.83	1.38675	0.182	BIRC2,CALM1 (includes others),MAP3K14,MAP3K5,MAP3K7,MAP3K8,MAPK11,NFKB2,NFKBIA,NFKBIE,PIK3C2A,PIK3CA,PPP3CA,RELA,TNFSF11,TRAF2
Phospholipase C Signaling	5.84	1.63299	0.117	ADCY2,ADCY6,ADCY8,ADCY9,ARHGEF15,ARHGEF3,ATF4,BLNK,BTK,CALM1 (includes others),CDC42,CREB3L4,GRAP2,HDAC4,ITGA5,ITPR3,LYN,MEF2C,MPRIP,NFKB2,PLCB1,PLCG2,PPP3CA,PRKCE,PRKCH,PRKCZ,RELA,SOS2,SYK,ZAP70
GP6 Signaling Pathway	5.9	-0.942809	0.16	BTK,CALM1 (includes others),COL15A1,COL16A1,COL17A1,GRAP2,ITGB3,LAMA4,LAMB1,LAMB3,LAMC1,LYN,PIK3C2A,PIK3CA,PLCG2,PRKCE,PRKCH,PRKCZ,SYK
Renin-Angiotensin Signaling	5.96	0.57735	0.161	ADCY2,ADCY6,ADCY8,ADCY9,CCL2,ITPR3,JAK2,MAPK11,NFKB2,PIK3C2A,PIK3CA,PLCG2,PRKCE,PRKCH,PRKCZ,RELA,SOS2,STAT1,STAT3
IL-9 Signaling	5.98	0.632456	0.303	BCL3,IL2RG,IRS2,NFKB2,PIK3C2A,PIK3CA,RELA,SOCS3,STAT1,STAT3
Dopamine-DARPP32 Feedback in cAMP Signaling	6.03	-1.87663	0.141	ADCY2,ADCY6,ADCY8,ADCY9,ATF4,CALM1 (includes others),CAMKK1,CAMKK2,CREB3L4,CSNK1E,GNAI2,GRINA,GUCY1A1,ITPR3,PLCB1,PLCG2,PPP2CA,PPP2R2B,PPP3CA,PRKCE,PRKCH,PRKCZ,PRKG1
PI3K/AKT Signaling	6.03	1.06904	0.137	CXCR1,FOXO1,GAB1,IL17RE,IL1RL2,IL21R,IL22RA2,IL2RG,IL3RA,IL6ST,INPP5J,ITGA5,JAK2,MAP3K5,MAP3K8,NFKB2,NFKBIA,NFKBIE,PIK3CA,PPP2CA,PPP2R2B,RELA,RHEB,SOS2
TREM1 Signaling	6.06	2.84019	0.2	CCL2,CD40,CD83,IL10,ITGA5,JAK2,NFKB2,NLRC3,NLRC5,NLRP12,NLRP3,PLCG2,RELA,STAT3,TLR7
Relaxin Signaling	6.08	-1.1547	0.147	ADCY2,ADCY6,ADCY8,ADCY9,CTH,GNAI2,GNAO1,GUCY1A1,MPPED2,NFKB2,NFKBIA,NFKBIE,PDE10A,PDE2A,PDE3A,PDE4D,PDE5A,PDE8A,PIK3C2A,PIK3CA,PRKCZ,RELA
T Cell Receptor Signaling	6.09		0.171	BCL10,BTK,CALM1 (includes others),CARD11,CD28,CTLA4,GRAP2,MALT1,NFKB2,NFKBIA,PIK3C2A,PIK3CA,PPP3CA,PTPRC,RELA,SOS2,TEC,ZAP70
Apelin Endothelial Signaling Pathway	6.14	1.14708	0.165	ADCY2,ADCY6,ADCY8,ADCY9,CALM1 (includes others),CCL2,GNAI2,GNAO1,HDAC4,MEF2C,NFKB2,PIK3C2A,PIK3CA,PLCB1,PRKAA2,PRKCE,PRKCH,PRKCZ,RELA
Death Receptor Signaling	6.33	2	0.187	BIRC2,CASP8,FADD,LMNA,MAP3K14,MAP3K5,NFKB2,NFKBIA,NFKBIE,PARP11,PARP12,PARP14,PARP9,RELA,TANK,TBK1,TRAF2
GNRH Signaling	6.69	-0.426401	0.145	ADCY2,ADCY6,ADCY8,ADCY9,ATF4,CACNA1H,CALM1 (includes others),CAMK2D,CDC42,CREB3L4,EGR1,GNAI2,ITPR3,MAP3K14,MAP3K5,MAP3K7,MAP3K8,MAPK11,NFKB2,PLCB1,PRKCE,PRKCH,PRKCZ,RELA,SOS2
Molecular Mechanisms of Cancer	6.89		0.107	ADCY2,ADCY6,ADCY8,ADCY9,ARHGEF15,ARHGEF3,BAX,BIRC2,CAMK2D,CASP8,CCND2,CDC42,CDK14,CDK16,CRK,E2F4,FADD,FOXO1,GAB1,GNAI2,GNAO1,ITGA5,JAK2,LAMTOR3,MAP3K5,MAP3K7,MAPK11,NFKB2,NFKBIA,NFKBIE,PIK3C2A,PIK3CA,PLCB1,PRKCE,PRKCH,PRKCZ,PSENEN,RAPGEF1,RELA,SMAD2,SOS2,TCF4
CD40 Signaling	6.92	0.83205	0.231	CD40,MAP3K14,MAP3K7,MAPK11,NFKB2,NFKBIA,NFKBIE,PIK3C2A,PIK3CA,PTGS1,RELA,STAT3,TANK,TRAF2,TRAF3
mTOR Signaling	7.22	0.301511	0.138	CDC42,EIF3G,PGF,PIK3C2A,PIK3CA,PPP2CA,PPP2R2B,PRKAA2,PRKCE,PRKCH,PRKCZ,PRR5L,RHEB,RPS10,RPS13,RPS17,RPS18,RPS2,RPS20,RPS24,RPS25,RPS28,RPS29,RPS3A,RPS5,RPS6,RPS6KA5,RPS7,RPS8
Cardiac Hypertrophy Signaling (Enhanced)	7.45	-0.145865	0.103	ADCY2,ADCY6,ADCY8,ADCY9,CALM1 (includes others),CAMK2D,CXCR1,FGFR2,GNAI2,HDAC4,IL17RE,IL1RL2,IL21R,IL22RA2,IL2RG,IL3RA,IL6ST,ITGA5,ITPR3,JAK2,MAP3K14,MAP3K5,MAP3K7,MAP3K8,MAPK11,MEF2C,MPPED2,NFKB2,PDE10A,PDE2A,PDE3A,PDE4D,PDE5A,PDE8A,PIK3C2A,PIK3CA,PLCB1,PLCG2,PPP3CA,PRKCE,PRKCH,PRKCZ,PRKG1,RELA,RPS6,RPS6KA5,RYR2,STAT3,TGFBR3,TNFSF11
Regulation of eIF4 and p70S6K Signaling	7.54	0	0.159	EIF3G,ITGA5,MAPK11,PAIP1,PIK3C2A,PIK3CA,PPP2CA,PPP2R2B,PRKCZ,RPS10,RPS13,RPS17,RPS18,RPS2,RPS20,RPS24,RPS25,RPS28,RPS29,RPS3A,RPS5,RPS6,RPS7,RPS8,SOS2
CD28 Signaling in T Helper Cells	7.85	2.68328	0.183	ARPC4,ARPC5,BCL10,CALM1 (includes others),CARD11,CD28,CDC42,CTLA4,GRAP2,ITPR3,MALT1,NFKB2,NFKBIA,NFKBIE,PIK3C2A,PIK3CA,PPP3CA,PTPRC,RELA,SYK,WAS,ZAP70
Role of Macrophages, Fibroblasts and Endothelial Cells in Rheumatoid Arthritis	8.22		0.125	ATF4,C5AR1,CALM1 (includes others),CAMK2D,CCL2,CEBPA,CEBPD,CREB3L4,FN1,GNAO1,IL10,IL1RL2,IL6ST,JAK2,MAP3K14,MAP3K7,MMP13,NFKBIA,NFKBIE,PDGFD,PGF,PIK3C2A,PIK3CA,PLCB1,PLCG2,PPP3CA,PRKCE,PRKCH,PRKCZ,RELA,SOCS1,SOCS3,STAT3,TCF4,TCF7L2,TLR7,TNFSF11,TRAF2,TRAF3
cAMP-mediated signaling	8.64	-1.09545	0.145	ADCY2,ADCY6,ADCY8,ADCY9,ADORA2B,ATF4,CALM1 (includes others),CAMK1D,CAMK2D,CREB3L4,GNAI2,GNAO1,GPR17,GRM8,HRH3,LAMTOR3,LTB4R,MPPED2,PALM2AKAP2,PDE10A,PDE2A,PDE3A,PDE4D,PDE5A,PDE8A,PPP3CA,PTGER4,RAP1GAP,RGS12,RGS18,STAT3,TBXA2R,XCR1
Protein Kinase A Signaling	8.95	-1.47959	0.118	ADCY2,ADCY6,ADCY8,ADCY9,ADD1,ATF4,CALM1 (includes others),CAMK2D,CREB3L4,DUSP5,FLNA,GNAI2,ITPR3,LIPE,MPPED2,MYH10,NFKB2,NFKBIA,NFKBIE,PALM2AKAP2,PDE10A,PDE2A,PDE3A,PDE4D,PDE5A,PDE8A,PHKA2,PLCB1,PLCG2,PPP3CA,PRKCE,PRKCH,PRKCZ,PTP4A1,PTPN1,PTPN12,PTPRA,PTPRB,PTPRC,PTPRG,PTPRJ,PYGL,RELA,RYR2,TCF4,TCF7L2,VASP
Type II Diabetes Mellitus Signaling	9.14	1.69775	0.183	ACSL1,ACSL5,ACSL6,ADIPOR2,CACNA1H,CD36,IRS2,MAP3K14,MAP3K5,MAP3K7,NFKB2,NFKBIA,NFKBIE,NSMAF,PIK3C2A,PIK3CA,PRKAA2,PRKCE,PRKCH,PRKCZ,RELA,SLC27A2,SLC27A4,SOCS1,SOCS3,TRAF2
Systemic Lupus Erythematosus In B Cell Signaling Pathway	9.26	1.94666	0.138	BCL10,BLNK,BTK,CALM1 (includes others),CARD11,CCND2,CD22,CD40,FOXO1,GAB1,IGHM,IL10,IL6ST,INPP5J,JAK2,LYN,MALT1,MAP3K14,MAP3K7,NFKB2,PIK3C2A,PIK3CA,PIM2,PLCG2,PPP3CA,PRKCE,PRKCH,PRKCZ,RELA,SOS2,STAT1,STAT3,SYK,TBK1,TLR7,TNFSF11,TRAF2,TRAF3
PI3K Signaling in B Lymphocytes	9.43	2.71069	0.188	ATF4,BCL10,BLNK,BTK,C3,CALM1 (includes others),CAMK2D,CD40,CD81,DAPP1,IRS2,ITPR3,LYN,MALT1,NFKB2,NFKBIA,NFKBIE,PIK3CA,PLCB1,PLCG2,PLEKHA2,PPP3CA,PRKCZ,PTPRC,RELA,SYK
Leukocyte Extravasation Signaling	9.69	1.13389	0.162	ARHGAP1,ARHGAP12,ARHGAP35,BTK,CDC42,CRK,CTTN,CYBA,DLC1,GNAI2,ITGA1,ITGA5,ITGB3,JAM3,MAPK11,MMP13,MMP15,MSN,PIK3C2A,PIK3CA,PLCG2,PRKCE,PRKCH,PRKCZ,RAP1GAP,RDX,TEC,TIMP2,VASP,VCL,WAS,WIPF1
G-Protein Coupled Receptor Signaling	10.6		0.147	ADCY2,ADCY6,ADCY8,ADCY9,ADORA2B,ATF4,CAMK2D,CREB3L4,GNAI2,GNAO1,GPR17,GRM8,HRH1,HRH3,LAMTOR3,LTB4R,MAP3K8,MPPED2,NFKB2,NFKBIA,NFKBIE,PDE10A,PDE2A,PDE3A,PDE4D,PDE5A,PDE8A,PIK3C2A,PIK3CA,PLCB1,PRKCE,PTGER4,RAP1GAP,RELA,RGS12,RGS18,SOS2,STAT3,TBXA2R,XCR1
NF-κB Signaling	10.8	1.61645	0.179	AZI2,BCL10,CARD11,CASP8,CD40,CSNK2B,FADD,FGFR2,MALT1,MAP3K14,MAP3K7,MAP3K8,NFKB2,NFKBIA,NFKBIE,PDGFRB,PELI1,PIK3C2A,PIK3CA,PLCG2,PRKCZ,RELA,RELB,TANK,TBK1,TGFBR3,TLR7,TNFSF11,TNIP1,TRAF2,TRAF3,ZAP70
B Cell Receptor Signaling	14	3.30748	0.2	ATF4,BCL10,BCL6,BLNK,BTK,CALM1 (includes others),CAMK2D,CD22,CDC42,CREB3L4,DAPP1,EBF1,EGR1,FOXO1,GAB1,IGHM,INPP5J,LYN,MALT1,MAP3K14,MAP3K5,MAP3K7,MAP3K8,MAPK11,MEF2C,NFKB2,NFKBIA,NFKBIE,PIK3C2A,PIK3CA,PLCG2,POU2F2,PPP3CA,PTPRC,RELA,SOS2,SYK
EIF2 Signaling	14	3.8	0.183	ATF4,EIF3G,PAIP1,PIK3C2A,PIK3CA,RPL10A,RPL11,RPL13,RPL13A,RPL14,RPL18,RPL19,RPL21,RPL22,RPL24,RPL27,RPL27A,RPL30,RPL31,RPL32,RPL36,RPL7,RPL7A,RPL8,RPLP1,RPS10,RPS13,RPS17,RPS18,RPS2,RPS20,RPS24,RPS25,RPS28,RPS29,RPS3A,RPS5,RPS6,RPS7,RPS8,SOS2
Upstream Regulators for My Projects->Kai_Saponins_2017->Interaction_preb_sap p0.05 - 2020-06-15 09:50 AM
Analysis	ID	Upstream Regulator	Expr Log Ratio	Molecule Type	Predicted Activation State	Activation z-score	Notes	Bias Term	Bias-corrected z-score	p-value of overlap	Target molecules in dataset	Mechanistic Network
Interaction_preb_sap p0.05 - 2020-06-15 09:50 AM		lipopolysaccharide		chemical drug	Activated	5.116		0	5.116	2.39e-32	ABCA1,ABCG8,ACSL1,ADORA2B,AFF3,ANGPTL2,APOB,ARG1,ARHGAP1,ARHGEF3,ATF4,ATP1A1,BATF3,BAX,BCL10,BCL3,BCL6,BIRC2,BLNK,BTK,C3,C5AR1,CALM1 (includes others),CASP8,CCL11,CCL2,CCL4,CCND2,CCNF,CCR1,CD200,CD209,CD22,CD274,CD28,CD36,CD38,CD40,CD53,CD74,CD81,CD83,CDH2,CEBPA,CEBPD,CORO1A,CTH,CXADR,CXCL13,CXCL6,CXCR1,CXCR3,CYBA,CYTIP,DGAT1,DHX58,DMBT1,DUSP5,EGR1,ELF3,ELL2,ENTPD1,EPHX2,F2RL2,F3,FABP2,FLI1,FN1,F…	IFNG,IL1B,IL6,IRF1,JUN,NFKB1,NFKBIA,NFkB (complex),RELA,SP1,STAT1,STAT3,TNF,TP53,lipopolysaccharide
Interaction_preb_sap p0.05 - 2020-06-15 09:50 AM		TNF		cytokine	Activated	4.59		0	4.59	1.78e-22	ABCA1,ABR,ACSL1,ADAM17,ADAM8,ADGRG6,ADORA2B,ANK3,ARG1,ARL6IP5,ATF4,ATP1A1,BAX,BCL10,BCL3,BCL6,BIRC2,BTG3,C3,C5AR1,CASP8,CCDC80,CCL11,CCL2,CCL4,CCND2,CCR1,CD200,CD209,CD274,CD28,CD36,CD38,CD40,CD83,CDC42,CDH2,CEBPA,CEBPD,CERS6,CLASP1,COL15A1,COL16A1,CRISPLD2,CTLA4,CTTN,CXCL13,CXCL6,CXCR1,CXCR3,CYBA,CYLD,CYP26B1,CYTH3,CYTIP,DGAT1,DHRS3,DMBT1,DUSP5,EGR1,ELF3,F3,FADD,FGFR2,FN1,FOSL1,FOXF2,FOXO1,FRMD6…	IFNG,IKBKB,IL1B,IL6,IRF1,JUN,NFKB1,NFKBIA,NFkB (complex),NR3C1,RELA,SP1,STAT1,STAT3,TNF
Interaction_preb_sap p0.05 - 2020-06-15 09:50 AM		tretinoin		chemical - endogenous mammalian		0.289		0	0.289	2.94e-20	ABCA1,ACSL1,ALDH1A2,ALDH9A1,ARG1,ARHGAP1,ARHGAP29,ATF4,BCL3,BCL6,BIRC2,C3,C5AR1,CALM1 (includes others),CAMKK1,CAMKK2,CASZ1,CCL2,CCL4,CCND2,CCR1,CD274,CD36,CD38,CD53,CD74,CDC42,CDH2,CDH6,CEBPA,CHKA,CHN2,CTLA4,CXCL6,CYP26A1,CYP26B1,DGAT1,DHRS3,DHX58,DLC1,DPYSL3,E2F4,EFNB1,EGR1,ELF3,EMP3,EPHX1,F3,FN1,FOSL1,GARS1,GCA,GNAO1,GRB10,HGS,HK1,HMCES,HNRNPK,HPRT1,IFI27,IFI35,IFI44L,IGFBP4,IGHM,IL10,IL6ST,IR…	CEBPB,EGR1,ESR1,IL6,JUN,NFKB1,NFKBIA,NFkB (complex),RELA,SP1,SREBF1,STAT1,STAT3,TGM2,TNF,TP53,tretinoin
Interaction_preb_sap p0.05 - 2020-06-15 09:50 AM		beta-estradiol		chemical - endogenous mammalian		-0.123		0	-0.123	3.23e-20	ABCA1,ABHD5,ACSL1,ADAMTS1,ADCY9,ADGRF5,AFF4,ALDH1A2,ANK3,ANXA4,ARG1,ARHGEF15,ARPC4,B3GNT7,BAX,BCL10,BCL6,BLNK,C3,C8orf44-SGK3/SGK3,CALM1 (includes others),CAST,CCDC80,CCL2,CCL25,CCL4,CCND2,CCR1,CD274,CD40,CD74,CDC42,CDC42BPA,CDH2,CEBPA,CEBPD,CLIC5,COLEC12,CRK,CTLA4,CTSH,CTTN,CXADR,CXCL13,CYP26B1,CYTH3,DCAF6,DMBT1,DUSP5,ECE2,EGR1,EIF3G,ELF3,F3,FADD,FARP1,FGFR2,FLNA,FN1,FOSL1,FOXN3,FOXO1,GAB1,GADD4…	APP,CEBPB,EGR1,ESR1,ESR2,FOS,HIF1A,JUN,NFKB1,NFkB (complex),NR3C1,PGR,PPARG,SP1,SREBF1,STAT1,STAT3,TP53,beta-estradiol,progesterone
Interaction_preb_sap p0.05 - 2020-06-15 09:50 AM		Immunoglobulin		complex	Activated	3.012		0	3.012	4.84e-19	ACSL1,ADAM19,ATG9A,BATF3,BCL10,BCL3,BCL6,BTK,CAMK2D,CCL2,CCL4,CCND2,CD274,CD28,CD40,CD74,CD83,CDH2,CEBPD,CHN2,CORO2A,COX6A1,CPEB2,CRISPLD2,CTBS,CTH,CTSH,CXCL13,CXCL6,CXCR1,DCTN3,DPYSL2,DYSF,EGR1,ENTPD1,F3,FBP1,FGFR2,FN1,GFI1,HNRNPK,IDH2,IGFBP4,IL10,IL2RG,IRF1,IRF4,IRF8,LAG3,LGALS3,LTB4R,MAP3K14,MEF2C,MICAL2,MMP13,NFIL3,NFKB2,NFKBIA,NLRP3,PC,PCK1,PIK3C2A,POU2F2,PPA1,PRDM1,PRF1,PRPS1,RELA,RELB,RPS6…	CEBPB,IL1B,Immunoglobulin,JUN,MYD88,NFKB1,NFKBIA,NFkB (complex),RELA,STAT1,STAT3,TNF,TP53
Interaction_preb_sap p0.05 - 2020-06-15 09:50 AM		IFNG		cytokine	Activated	6.956		0	6.956	2.35e-18	ABCA1,ADAM17,ADORA2B,ANKS1A,AQP11,ARG1,ARL6IP5,ATF4,ATP1A1,BACH1,BAX,BCL3,BIRC2,BLNK,C3,C5AR1,CASP8,CCL11,CCL2,CCL25,CCL4,CCND2,CCR1,CD200,CD209,CD274,CD36,CD38,CD40,CD74,CD83,CDH2,CEBPA,CEBPD,CERS6,CLIC5,CORO1A,CTSH,CXADR,CXCL6,CXCR3,CYBA,CYLD,DTX3L,DUSP5,E2F4,EGR1,F3,FBP1,FN1,FOXO1,GGT5,GLIPR2,GNAI2,GNAO1,GRM8,HSPG2,IER2,IFI27,IFI35,IFI44L,IGFBP4,IL10,IL3RA,IRF1,IRF4,IRF8,IRS2,ITGA5,ITGB3,JAK2,…	IFNG,IL1B,IL4,IL6,JUN,NFKB1,NFKBIA,NFkB (complex),RELA,SP1,STAT1,STAT2,STAT3,STAT6,TNF,TP53
Interaction_preb_sap p0.05 - 2020-06-15 09:50 AM		YAP1		transcription regulator		-1.818		0	-1.818	7.97e-18	ADAMTS1,BAX,CASP8,CCDC80,CCNF,CD274,CD36,CDC42,EGR1,FLNA,FN1,GAB1,ITGA5,LIFR,LMNA,MYH9,RPL10A,RPL11,RPL13,RPL13A,RPL14,RPL18,RPL19,RPL21,RPL22,RPL24,RPL27,RPL27A,RPL30,RPL31,RPL7,RPL7A,RPL8,RPS10,RPS13,RPS17,RPS18,RPS2,RPS20,RPS24,RPS25,RPS28,RPS29,RPS5,RPS6,RPS7,RPS8,SMAD2,VCL,WTIP	CTNNB1,HMGB1,Histone h3,MED1,MRTFA,MRTFB,MYC,RELA,RNA polymerase II,RUNX2,SP1,SRF,STAT3,TCF4,TP53,YAP1
Interaction_preb_sap p0.05 - 2020-06-15 09:50 AM		TCR		complex	Activated	5.135		0	5.135	1.19e-17	BCL3,CCL4,CCR1,CD200,CD28,CD38,CTLA4,CXCL13,CXCR3,CYTIP,DHX58,EGR1,ELL2,FLNA,GADD45G,GFI1,IDH2,IFI44L,IL10,IRF1,IRF4,JUNB,MAP3K7,MAP3K8,N4BP1,NAB2,NFKB2,NFKBIA,PDCD4,PFDN6,PIM1,PRDM1,PRF1,PTPRC,REL,RELA,RELB,RPL10A,RPL13A,RPL22,RPL30,RPL31,RPL7,RPS13,RPS17,RPS2,RPS3A,RSAD2,SDCBP,SOCS1,SOCS3,STAT1,STAT3,TLR7,TNFSF11,TOB1,TRAF2,TRAF3,ZAP70,ZC3HAV1	CD28,CEBPB,IL1B,IL6,JUN,NFATC2,NFKB1,NFKBIA,NFkB (complex),REL,RELA,SP1,STAT1,STAT3,TCR,TNF,TP53
Interaction_preb_sap p0.05 - 2020-06-15 09:50 AM		IL4		cytokine		1.346		0	1.346	3.15e-17	ABCA1,ACSL1,ADAM17,ADAM19,ADORA2B,ALDH1A2,ANXA4,ARG1,ARID5A,BAX,BCL11A,BCL3,BCL6,BIRC2,C3,C5AR1,CAMK1D,CCL11,CCL2,CCL25,CCL4,CCND2,CD200,CD209,CD274,CD36,CD38,CD40,CD74,CD83,CHD4,CXCL6,CXCR1,CXCR3,DHX58,EIF3G,EPHX1,F2RL2,F3,FAM49A,FLNA,FN1,GADD45G,GFI1,GLIPR2,HRH1,IER2,IFI44L,IGFBP4,IL10,IL1RL2,IL3RA,IL6ST,IRF1,IRF4,IRF8,ITGA1,ITGB3,JAK2,JUNB,LGALS3,LIFR,LMO7,MAP3K5,MAP4,MRC1,MYH9,NAB2,NCOA3,NFIL…	CEBPB,CSF2,EGR1,IFNG,IL4,IL6,IRF1,JUN,NFKB1,NFKBIA,NFkB (complex),PPARA,RELA,SP1,STAT1,STAT3,STAT6,TNF,TP53
Interaction_preb_sap p0.05 - 2020-06-15 09:50 AM		MLXIPL		transcription regulator	Activated	4.759		0	4.759	3.21e-17	PYGL,RPL10A,RPL11,RPL13,RPL13A,RPL14,RPL18,RPL19,RPL21,RPL22,RPL24,RPL27,RPL27A,RPL30,RPL31,RPL7,RPL7A,RPL8,RPS10,RPS13,RPS17,RPS18,RPS2,RPS20,RPS24,RPS25,RPS28,RPS29,RPS5,RPS6,RPS7,RPS8,TKFC
Interaction_preb_sap p0.05 - 2020-06-15 09:50 AM		dexamethasone		chemical drug	Inhibited	-4.016		0	-4.016	3.54e-17	ABCA1,ACSL1,ADAM17,ADAMTS1,ADAMTS15,AGPAT3,ARL5B,ASPH,ATF4,ATP1A1,BAX,BCL3,BCL6,BIRC2,C3,C5AR1,CAST,CCL11,CCL2,CCL25,CCL4,CCND2,CCR1,CD209,CD274,CD36,CD38,CD40,CD74,CD83,CDH2,CEBPA,CEBPD,CHD4,CMKLR1,CNN3,COL15A1,CORO2A,CRISPLD2,CXADR,CXCL6,CXCR1,CXCR3,CYP26A1,DACH1,DGAT2,DLC1,DPYSL3,DUSP5,E2F4,EGR1,F3,FBP1,FN1,FOSL1,FOXN3,FOXO1,GAB1,GIT2,GNAI2,GNS,GPR153,GRINA,HERPUD1,HMCES,IER2,IFI35,IGFBP1,IGFB…	CEBPB,IFNG,IL4,IL6,IRF1,JUN,NFKB1,NFKBIA,NFkB (complex),RELA,SP1,STAT1,STAT3,STAT6,TNF,TP53,dexamethasone
Interaction_preb_sap p0.05 - 2020-06-15 09:50 AM		sirolimus		chemical drug	Inhibited	-3.11		0	-3.11	7.68e-17	ARG1,ATF4,ATP1A1,ATP6V1G1,BAX,BCL3,CCND2,CCNF,CD209,CD36,CD40,CEBPA,COX6A1,CTLA4,DPP7,DPYSL2,EGR1,F3,FN1,HGS,IGFBP1,IL10,IRS2,JUNB,LAMB1,LGALS3,LMNA,MAP1LC3B,MAP4K5,MED25,MMP13,MRC1,PDCD4,PDGFRB,PIM1,PSMA6,PSMB7,PTP4A1,RACK1,RELA,RPL10A,RPL13A,RPL18,RPL19,RPL21,RPL27,RPL27A,RPL30,RPL32,RPL7A,RPL8,RPS10,RPS13,RPS17,RPS18,RPS2,RPS20,RPS24,RPS29,RPS3A,RPS5,RPS6,RPS7,RPS8,SOCS3,SQSTM1,STAT1,STX4,THBD…	CEBPB,CREB1,CTNNB1,EGR1,FOS,JUN,JUND,MLXIPL,MYC,NFKB1,NFKBIA,NFkB (complex),RELA,RELB,RICTOR,SP1,STAT3,TP53,cyclic AMP,sirolimus
Interaction_preb_sap p0.05 - 2020-06-15 09:50 AM		poly rI:rC-RNA		biologic drug	Activated	5.404		0	5.404	3.14e-16	ABCA1,AFAP1,ARID5A,ASB13,ATF4,BAX,BIRC2,C3,CCL11,CCL2,CCL4,CCND2,CD200,CD209,CD274,CD36,CD40,CD74,CD83,CDH2,CEBPD,CXCL6,DHX58,DUSP5,EGR1,ELF3,FLI1,FN1,FOSL1,IFI27,IL10,IL2RG,IRF1,ITGA5,JAK2,JUNB,LGALS9,LYN,MOG,NFIL3,NFKB2,NFKBIA,NLRC5,NLRP3,NMI,PARG,PARP11,PARP14,PIM1,POU2AF1,PSME2,PTPRJ,REL,RELA,RELB,RNF114,RSAD2,SAT1,SOCS1,SOCS3,STAT1,SYK,TANK,TAP1,TAP2,TENM1,TIAM2,TNFAIP2,TRPV1,VASP,ZC3HAV1	IFNG,IL1B,IRF1,JUN,NFKB1,NFKBIA,NFkB (complex),RELA,RELB,STAT1,STAT3,TNF,TP53,poly rI:rC-RNA
Interaction_preb_sap p0.05 - 2020-06-15 09:50 AM		Interferon alpha		group	Activated	4.143		0	4.143	6.06e-16	ADAM19,BCL3,BCL6,C3,CASP8,CCL2,CCND2,CCR1,CD209,CD274,CD38,CD40,CD81,CD83,CHMP5,CTH,CXCR3,DHX58,E2F4,F3,FBXO6,GIMAP4,IFI27,IFI35,IFI44L,IGFBP4,IL10,IL21R,IL6ST,IRF1,IRF4,IRF8,LARGE1,LGALS9,NFIL3,NFKBIA,NMI,PARP12,PARP14,PARP9,PIM1,PIM2,PRF1,PRKCE,RBCK1,RELA,RNF213,RNF31,RSAD2,SAT1,SERPINB1,SOCS1,SOCS3,STAT1,STAT3,TAP1,TAP2,TAPBP,TGM1,TLR7,TRIM21,TTC28,UNC93B1,ZC3HAV1	IFNG,IL10,IRF1,IRF7,Ifnar,Interferon alpha,JUN,NFKB1,NFkB (complex),RELA,STAT1,STAT2,STAT3,STAT6
Interaction_preb_sap p0.05 - 2020-06-15 09:50 AM		IL2		cytokine	Activated	2.604		0	2.604	1e-14	ABCA1,ADAM19,ADAM8,ADCY9,ARHGAP1,ARHGAP12,ARHGAP32,ARHGEF3,BAX,BCL6,C3,CCL11,CCL2,CCL4,CCND2,CCR1,CD274,CD28,CD38,CD40,CD74,CD83,CEBPA,CHN2,CMKLR1,CORO2A,CTLA4,CXCR1,CXCR3,CYTIP,DUSP5,E2F4,ENTPD1,FGFR2,FOXO1,GADD45G,GARS1,GFI1,IGFBP4,IL10,IL2RG,IRF1,IRF4,ITGA1,JAK2,L1CAM,LIFR,LTB4R,NAB2,NMI,PDCD4,PELI1,PIM1,PIM2,PLCB1,PNP,PPP2R2B,PRDM1,PRF1,PRKD2,PTPRC,PTPRJ,RGCC,RPL21,RPS6KA5,SELP,SOCS1,SOCS3,SO…	CEBPB,IL10,IL1B,IL2,IL4,IL6,JUN,NFKB1,NFkB (complex),RELA,SP1,STAT1,STAT3,STAT6
Interaction_preb_sap p0.05 - 2020-06-15 09:50 AM		CD40LG		cytokine	Activated	3.616		0	3.616	1.52e-14	ADAM17,BATF3,BAX,BCL6,BIRC2,BTG3,CAST,CCL2,CCL4,CCR1,CD38,CD40,CD83,CXCR3,CYTIP,DAPP1,DUSP5,EGR1,F3,IL10,IL21R,IL3RA,IRF1,IRF4,JAK2,JUNB,NCOA3,NFKB2,NFKBIA,NFKBIE,PALM2AKAP2,PIM1,PRDM1,PSME1,PSME2,PTPN1,PTPN12,PTPRG,REL,RELA,RELB,RIDA,SELP,SLC23A1,SOCS1,STAT1,STAT3,SWAP70,TANK,TAP1,TAP2,TNFAIP2,TNFSF11,TNIP1,TRAF2,TRAF3,ZAP70	CD40,CD40LG,IL1B,IL4,JUN,NFKB1,NFKBIA,NFkB (complex),REL,RELA,STAT1,STAT3,STAT6,TNF,TP53
Interaction_preb_sap p0.05 - 2020-06-15 09:50 AM		progesterone		chemical - endogenous mammalian		-0.794		0	-0.794	1.7e-14	ACSL1,ADAMTS1,ADARB1,ALDH1A2,BAX,BCL6,C3,C5AR1,CCL2,CCL25,CD36,CD40,CDH2,CEBPD,CNDP2,COL15A1,CYP26A1,DLC1,ECE2,EGR1,ELL2,F3,FAM49A,FGFR2,FN1,FOXO1,GARS1,GRB10,GRINA,IDH2,IGFBP1,IL10,IRS2,ITGA1,ITGA11,ITGA5,KCNK1,LAMB3,LEPROT,LGALS3,LIPE,LMO7,LRP2,MMP13,MPHOSPH10,MRC1,MYO10,MYO1D,NFIL3,NFKBIA,NT5C2,PCK1,PGRMC1,PIM2,PLPP3,PPM1B,PPM1H,PPP2CA,PTGER4,PTGS1,RACK1,RPS6KA5,SLC31A2,SMAD2,SOCS1,STAT1,STAT3…	AKT1,CEBPA,CEBPB,IL1B,Insulin,JUN,NFKB1,NFkB (complex),NR3C1,PGR,PPARG,PPARGC1A,RELA,SP1,SREBF1,STAT1,STAT3,TGFB1,progesterone
Interaction_preb_sap p0.05 - 2020-06-15 09:50 AM		MYC		transcription regulator	Activated	3.683		0	3.683	4.75e-14	ABCA1,ADAMTS1,ADARB1,ADD1,ANXA4,ARG1,ATF4,BAX,BCL6,BIRC2,CASP8,CAST,CCND2,CD274,CDH2,CEBPA,CEBPD,CHKA,COL15A1,COX5B,COX6A1,CTBS,CYFIP2,CYP26A1,DUSP5,EBF1,EGR1,EIF3G,F3,FABP2,FARP1,FBLN5,FLNA,FN1,FOSL1,GABARAP,GADD45G,GFER,IDH2,IFI27,IFI35,IFI44L,IL10,IRF4,ITGA1,LAMB3,MAG,MAP4,MGAT1,MRC1,MSN,MYO1C,NFKBIA,NMI,PCK1,PDCD4,PDGFRB,PPL,PPP2CA,PRDM1,PREP,PTPRC,RPL10A,RPL11,RPL13,RPL13A,RPL14,RPL18,RPL19,…	CEBPB,CTNNB1,EGR1,ESR1,EZH2,JUN,MLXIPL,MYC,NFKB1,NFkB (complex),RUNX2,SP1,SREBF1,STAT1,STAT3,TCF4,TP53,TP73
Interaction_preb_sap p0.05 - 2020-06-15 09:50 AM		OSM		cytokine		1.921		0	1.921	6.64e-14	ABCA1,ACSL5,ADAM17,ADAMTS1,ADGRG6,ARG1,BCL10,BCL3,CCL11,CCL2,CCND2,CDH2,CEBPA,CEBPD,CTSH,CXADR,CXCL13,CXCL6,DHRS3,EGR1,EMP3,F3,FN1,FOSL1,FOXN3,GAB1,GADD45G,GCA,GNS,IFI35,IL10,IL6ST,IRF1,JUNB,LARGE1,LBP,LIFR,MMP13,MRC1,MYH10,OLFML2A,PDCD4,PGF,PRDM1,PREP,PTP4A1,PYGL,RBFOX2,RELA,SELP,SEPTIN9,SERPINB1,SLC16A1,SLC7A8,SOCS1,SOCS3,SORD,STAT1,STAT3,SYNE1,TAP1,TAP2,TAPBP,TECR,TNFAIP2,TNFSF11,TOM1,UGT1A1,Z…	CEBPB,EGR1,ERK1/2,FOSL1,IL6,JUN,LIF,NFKB1,NFKBIA,NFkB (complex),OSM,P38 MAPK,RELA,SP1,STAT,STAT1,STAT3,STAT5a/b
Interaction_preb_sap p0.05 - 2020-06-15 09:50 AM		GFI1	1.13	transcription regulator	Inhibited	-3.159		0	-3.159	8.18e-14	BAX,BCL3,CASP8,CCND2,CD40,CD53,CEBPA,ENTPD1,FOXO1,GADD45G,GFI1,GIMAP4,GPR18,HDAC4,HPRT1,IL10,IRF1,ITGB3,MAP3K5,MAP4K5,NFKB2,NFKBIA,NLRC5,REL,RELA,RELB,RIPK2,STAT1,TBK1,TNFSF11,TRAF2,TRAF3	GFI1,IL1B,JUN,NFKB1,NFKBIA,NFkB (complex),REL,RELA,RELB,STAT1,STAT3,TNF,TP53
Interaction_preb_sap p0.05 - 2020-06-15 09:50 AM		FAS		transmembrane receptor		0.654		0	0.654	1.8e-13	BAX,BCL11A,BIRC2,BTG3,BTK,CASP8,CAST,CCL2,CCL4,CCR1,CD200,CD22,CD83,CEBPD,CLASP1,COL15A1,CXCL6,CXCR3,EGR1,F3,FADD,FOXO1,GADD45G,GIT2,GNAI2,IL10,IRF1,LGALS3,MEF2C,MMP13,NFKBIA,NFKBIE,OPTN,PALM2AKAP2,PIK3CA,PKN2,PLEC,PPFIBP2,PTGER4,PTP4A1,PTPN1,RDX,RELA,RHEB,RSAD2,SELP,SIGLEC7,SPTBN1,STK17A,SYK,THBD,TRAF3,TSPAN3	ERK,FAS,FASLG,FOSL1,FOXO3,IFNG,IRF1,NFKB1,NFKBIA,NFkB (complex),Nfat (family),RELA,RELB,SP1,STAT1,STAT3
Interaction_preb_sap p0.05 - 2020-06-15 09:50 AM		MYCN		transcription regulator	Activated	4.79		0	4.79	2.32e-13	ABCA1,BAX,CCND2,CDC42,DPYSL3,FGFR2,FKBP9,FN1,FRMD6,MAP4,MRC2,MYH9,P3H1,PSMB7,RPL11,RPL13,RPL13A,RPL18,RPL19,RPL21,RPL22,RPL24,RPL27,RPL27A,RPL30,RPL31,RPL7,RPL8,RPLP1,RPS13,RPS17,RPS2,RPS20,RPS24,RPS25,RPS28,RPS3A,RPS5,RPS6,RPS7,RPS8,SLC16A1,SORD,TIMP2,ZFAND5
Interaction_preb_sap p0.05 - 2020-06-15 09:50 AM		TGFB1		growth factor		0.342		0	0.342	2.52e-13	ABCA1,ADAM17,ADAM19,ADCY9,ADORA2B,APOB,AQP11,ARG1,ARHGAP35,ATF4,BAX,BCL3,BCL6,C3,C5AR1,CAB39,CALM1 (includes others),CASP8,CCL11,CCL2,CCL4,CCND2,CCR1,CD28,CD36,CD40,CD83,CDH2,CEBPA,CHD4,CNN3,COL16A1,CTLA4,CTSH,CTTN,CXADR,CXCL13,CXCR1,CXCR3,CYBA,DACH1,DPYSL2,DPYSL3,DTX4,EGR1,ELF3,ESRP1,ESRP2,F3,FAM50A,FAM53B,FBLN5,FGFR2,FLI1,FLNA,FN1,FOXO1,GABARAP,GARS1,GDPD5,GFI1,GNAI2,GNAO1,GNS,HK1,HNMT,HSPG2,IE…	BCL6,IFNG,IL1B,IL2,IL6,IRF1,JUN,NFKB1,NFKBIA,NFkB (complex),RELA,SP1,STAT1,STAT3,STAT5A,STAT6,TGFB1,TNF,TP53
Interaction_preb_sap p0.05 - 2020-06-15 09:50 AM		IL1B		cytokine	Activated	3.222		0	3.222	3.08e-13	ACHE,ADAM8,ADAMTS1,ADORA2B,APOB,ARG1,ARL6IP5,ASAH2,ATF4,ATP1A1,BAX,BCL3,BCL6,BIRC2,C3,CCL11,CCL2,CCL4,CCR1,CD274,CD40,CD74,CD83,CEBPA,CEBPD,CXCL13,CXCL6,CXCR1,CYBA,CYTIP,DACH1,DUSP5,EGR1,ELF3,F3,FERMT3,FGFR2,FN1,FOSL1,FOXO1,HPRT1,HSPG2,IER2,IGFBP1,IGFBP4,IL10,IL3RA,IRF1,IRF4,IRS2,ITGA1,ITGA5,ITGB3,JUNB,LAMB3,LBP,LCP1,LGALS9,LIFR,MAP3K8,MEF2C,MMP13,NFIL3,NFKB2,NFKBIA,NMI,NR2F2,PIM1,PRDM1,PSME2,PTG…	HIF1A,IFNG,IL1A,IL1B,IL6,IRF1,JUN,NFKB1,NFKBIA,NFkB (complex),RELA,SP1,STAT1,STAT3,TNF,TP53
Interaction_preb_sap p0.05 - 2020-06-15 09:50 AM		CD3		complex	Activated	3.878		0	3.878	3.93e-13	ATF4,BCL6,CALM1 (includes others),CASP8,CCL4,CCND2,CCR1,CD274,CD28,CD53,CD74,CD83,COPB2,CORO1A,CTLA4,CXCR3,CYBA,E2F4,FYB1,GABARAPL2,GFI1,GGT5,GLDC,HGS,IFI35,IL10,IL21R,IL2RG,IRF1,IRF4,IRF8,JAK2,JUNB,LCP1,LTBP1,LYN,MAP3K8,MTA2,NFKBIA,NIT1,OGN,PDE4D,PLA2R1,PLEC,PNP,PPA1,PREP,PRF1,PSMA6,PTGER4,PTP4A1,PTPRC,PTPRJ,PYGL,REL,RELB,RPL30,RPS3A,RRAGA,SEC14L1,SOCS1,SOCS3,STAT1,SUSD6,SYAP1,TMPO,TNFRSF9,TNFSF…	BCL6,CD3,IL10,IL2,IL6,JUN,NFKB1,NFkB (complex),REL,RELA,RELB,SP1,STAT1,STAT2,STAT3,STAT5A,STAT6,TCR
Interaction_preb_sap p0.05 - 2020-06-15 09:50 AM		STAT3	0.487	transcription regulator		1.397		0	1.397	9.11e-13	ARG1,BCL3,BCL6,C5AR1,CCL11,CCL2,CCL4,CCND2,CCR1,CD209,CD274,CD40,CD74,CD83,CDH2,CEBPA,CEBPD,CLIC5,CTLA4,CTTN,CXCL13,CXCL6,CXCR1,CXCR3,CYP26A1,DMBT1,DUSP5,EGR1,F3,FN1,GADD45G,IFI27,IFI35,IGFBP1,IL10,IL6ST,IRF1,IRF4,JAK2,JUNB,LAMB3,LBP,LGR4,LRP2,MMP13,NEURL3,NFKB2,NRP2,PCK1,PIM1,PIM2,PRDM1,PRF1,RSAD2,SELP,SERPINB1,SOCS1,SOCS3,SOS2,STAT1,STAT3,TAP1,TCF4,THBD,TNFSF11,TOB1,VCAN,WAS,WIPF1,XAF1	IFNG,IL10,IL1B,IL6,IRF1,JUN,NFKB1,NFKBIA,NFkB (complex),RELA,SP1,STAT1,STAT3,TNF,TP53
Interaction_preb_sap p0.05 - 2020-06-15 09:50 AM		camptothecin		chemical drug	Activated	2.078		0	2.078	2.25e-12	ANXA4,APBB2,BAX,BCL11A,BIRC2,BTG3,BTK,CASP8,CAST,CCL2,CCR1,CD200,CD22,CD40,CD53,CD83,CLASP1,CLN8,CXCL6,EHBP1,F3,FADD,FOXN3,FOXO1,GADD45G,GIT2,GNAI2,GRB10,GRINA,IRF1,LGALS3,MEF2C,MYO10,NFKB2,NFKBIA,NFKBIE,OPTN,PALM2AKAP2,PIK3CA,PKN2,PLEC,PPFIBP2,PPP3CA,PTGER4,PTP4A1,PTPN1,RDX,RHEB,RIPK2,RSAD2,SAT1,SELP,SH3RF1,SIGLEC7,SIPA1L1,SOCS1,SOWAHC,SPTBN1,STK17A,SYK,SYNE1,TAP1,THBD,TOB1,TPP1,TRAF2,TRAF3,TSPA…	CEBPB,JUN,NFKB1,NFKBIA,NFkB (complex),REL,RELA,RELB,SP1,STAT1,STAT3,TP53,TP73,camptothecin
Interaction_preb_sap p0.05 - 2020-06-15 09:50 AM		APP		other	Activated	2.906		0	2.906	3.38e-12	ABCA1,ACHE,ADAM19,APLP2,ARG1,ARL6IP5,ATF4,ATP6V1E1,BAX,C3,CAMK2D,CAST,CCL11,CCL2,CCL4,CCND2,CD40,CD74,CDC42,CDH2,CRK,CTTN,CXCL6,CYFIP2,CYP26B1,DPYSL2,ECE2,EGR1,ELMOD3,FAM49A,FLNA,FN1,GAB1,GNAO1,H2AZ2,HDAC4,HERPUD1,HK1,HSPG2,IFI35,IL10,IL6ST,IRF1,IRF4,IRS2,ITGA1,ITGB3,ITPR3,JUNB,L1CAM,LBP,LGALS3,LPAR6,MAP3K7,MEF2C,MMP13,MRC1,NCOA3,NLRP3,NRP2,OGN,PARP14,PDCD4,PDGFRB,POU2AF1,PPP2CA,PSENEN,PSME1,PTPR…	APP,CEBPB,IKBKB,IL1B,IL6,JUN,NFKB1,NFKBIA,NFkB (complex),NR3C1,RELA,SP1,STAT1,STAT3,TNF,TP53
Interaction_preb_sap p0.05 - 2020-06-15 09:50 AM		E. coli B5 lipopolysaccharide		chemical - endogenous non-mammalian	Activated	2.817		0	2.817	3.61e-12	ADAMTS1,ADORA2B,BCL3,BCL6,BIRC2,CCL11,CCL2,CCL25,CCL4,CCR1,CD274,CD40,CD83,CEBPA,CHFR,CRK,CTLA4,CXCL13,CXCL6,CXCR3,F3,IGFBP1,IL10,IL21R,IL3RA,IL6ST,IRF1,JUNB,MAP3K8,MMP13,NFKBIA,PRDM1,RDX,RELA,SLC11A2,SOCS3,STAT3,TGFBR3,TLR7,TNFSF11,XCR1	CEBPB,E. coli B5 lipopolysaccharide,IL10,IL1B,IL6,JUN,NFKB1,NFKBIA,NFkB (complex),RELA,SP1,STAT1,STAT3,TNF,TP53
Interaction_preb_sap p0.05 - 2020-06-15 09:50 AM		TLR4		transmembrane receptor	Activated	3.466		0	3.466	4.69e-12	ARID5A,BAX,BCL10,C3,CASP8,CAST,CCL2,CCL4,CCND2,CD200,CD274,CD38,CD40,CDC42,CEBPD,CERS2,CERS6,CXCL6,F3,GADD45G,IDH2,IL10,IRF1,IRF8,LRRK2,NFKB2,NFKBIA,NLRP12,NLRP3,NMI,NSMAF,PELI1,PRDM1,REL,RELA,RELB,RGCC,RGS18,RIPK2,RSAD2,SELP,SOCS1,SOCS3,STAT1,STAT3,TBK1,TCF4,TNFSF11,TRIM21,UGT1A1,USP12	IFNG,IRF1,IRF7,MYD88,NFKB1,NFKBIA,NFkB (complex),RELA,STAT1,STAT3,TICAM1,TLR4,TNF,TP53
Interaction_preb_sap p0.05 - 2020-06-15 09:50 AM		tetradecanoylphorbol acetate		chemical drug	Activated	2.205		0	2.205	1.6e-11	ABCA1,ACHE,ADAM17,ADAM8,ADAMTS1,ARG1,ARHGAP32,ASAH2,BAX,BCL3,BTK,C3,C5AR1,CCL11,CCL2,CCL4,CCND2,CD209,CD28,CD36,CDC42,CEBPA,CTLA4,CTSH,CTTN,CXCL13,CXCL6,CXCR1,CYBA,DMBT1,DUSP5,E2F4,EGR1,ETNPPL,F3,FOSL1,GNAI2,HNRNPK,HRH1,IFI35,IGFBP1,IL10,IL22RA2,IL2RG,IRF1,IRF4,IRF8,ITGA5,ITGB3,ITPR3,JUNB,LAMB3,LBH,LIPE,MEIS2,MMP13,MRC1,MYH9,NAB2,NCOA7,NFIL3,NFKB2,NFKBIA,NFKBIE,NLRP3,PCK1,PDCD4,PDE4D,PDGFRB,PIM1,…	CEBPB,CSF2,EGR1,IL1B,IL6,JUN,NFKB1,NFKBIA,NFkB (complex),RELA,SP1,STAT1,STAT3,TNF,TP53,tetradecanoylphorbol acetate
Interaction_preb_sap p0.05 - 2020-06-15 09:50 AM		ESR1		ligand-dependent nuclear receptor		-1.512		0	-1.512	4.09e-11	ABCG8,ACSL1,ADAM17,ADGRG6,ANGPTL2,ANK3,ANXA4,AP1S3,ARHGAP1,BAX,BCL6,C3,CCL2,CCL4,CD74,CD83,CDC42,CDC42BPA,CEBPA,CEBPD,CHFR,CLN8,COBL,COL16A1,CRK,CXADR,CYFIP2,CYP26B1,DUSP5,EGR1,ENAH,F3,FADD,FGD5,FGFR2,FLNA,FMN1,FOSL1,FOXO1,GIT2,GUCY1A1,IFI27,IFI44L,IGFBP4,IL6ST,IRF1,IRF4,IRS2,JAK2,JUNB,LAMB1,LBP,LIFR,LTB4R,LTBP1,LTBP4,MAP3K14,MAP3K8,MAP4K5,MAPK11,MAST2,MCF2L,MIB2,MR1,MYH10,NCOA3,NFKB2,NFKBIA,NFKB…	4-hydroxytamoxifen,CEBPB,EP300,ESR1,ESR2,FOS,FOXO3,IL1B,JUN,MED1,NFKB1,NFkB (complex),RARA,RELA,RXRA,SP1,STAT1,STAT3,beta-estradiol
Interaction_preb_sap p0.05 - 2020-06-15 09:50 AM		IL15		cytokine	Activated	2.353		0	2.353	4.31e-11	ATF4,CALM1 (includes others),CAMK2D,CCL11,CCL2,CCL4,CCND2,CCR1,CD274,CD28,CD38,CD40,CD53,CD74,CD83,CMKLR1,COPB2,CORO1A,DUSP5,FBP1,FYB1,GABARAPL2,GARS1,GGT5,GLDC,HK1,IFI35,IL10,IL21R,IL2RG,IRF1,JUNB,LYN,MTA2,NFKBIA,OGN,PDCD4,PIM1,PLCG2,PNP,PRDM1,PRF1,PTP4A1,PTPRC,PTPRJ,PYGL,RPS3A,RPS6,SLC16A1,SMAD2,SOCS1,SYAP1,TNFRSF9,TNFSF11	BCL6,CEBPB,IFNG,IL10,IL15,IL2,IRF1,JUN,NFKB1,NFKBIA,NFkB (complex),RELA,STAT1,STAT3,STAT5A,STAT6
Interaction_preb_sap p0.05 - 2020-06-15 09:50 AM		trichostatin A		chemical drug		0.53		0	0.53	5.99e-11	ABCA1,ABHD5,ADAMTS1,ADGRL2,ARG1,ARHGAP1,BAX,BCL11A,C8orf44-SGK3/SGK3,CAST,CCL2,CCND2,CD28,CDH2,CDK16,CEBPA,CGREF1,COLEC12,CTBP2,CXADR,CYP26A1,DHRS3,DLC1,DNASE1L3,EFNB1,ELF3,F3,FN1,FOXF2,FOXO1,GADD45G,GDPD5,GNAI2,IGFBP1,IL10,IRF1,IRF4,IRF8,ITGA1,L1CAM,LAGE3,LMNA,LTBP1,MAP1LC3B,MAP4,MBNL1,MMP13,MRC1,MSN,NEK6,NFASC,NFKB2,NFKBIA,PIM1,PLCB1,PRDM1,PTGS1,RAB3A,RABL3,REL,RELA,RELB,RPL13,SAT1,SCAMP2,SLC43…	CEBPB,EGR1,ESR1,IKBKB,MYC,NFKB1,NFKBIA,NFkB (complex),NR3C1,RELA,RELB,SP1,SREBF1,STAT1,STAT2,STAT3,TP53,decitabine,trichostatin A
Interaction_preb_sap p0.05 - 2020-06-15 09:50 AM		IKBKB		kinase		1.198		0	1.198	9.73e-11	ABCA1,BAX,BIRC2,C3,CASP8,CCL11,CCL2,CCL25,CCL4,CCR1,CEBPD,CXCL6,CYBA,EGR1,F3,FOXF2,FOXO1,IL10,IRF1,ITGB3,JUNB,LIFR,LIPE,MMP13,MYO1D,NFKB2,NFKBIA,NID1,OGN,POU2AF1,REL,RELA,RELB,SOCS1,SOCS3,STAT3,TIMP2,TNFAIP2,TNFRSF9,TRAF2,VCAN	CHUK,IKBKB,IL1B,JUN,NFKB1,NFKBIA,NFkB (complex),RELA,RELB,STAT1,STAT3,TNF,TP53
Interaction_preb_sap p0.05 - 2020-06-15 09:50 AM		TNFSF13B		cytokine	Activated	2.386		0	2.386	1.06e-10	BAX,BCL6,CCL2,CCL4,CCND2,CD40,CD74,CD83,CXCL6,DUSP5,FOXO1,IL10,IL2RG,MAP3K14,NFKB2,PIM2,POU2AF1,PRDM1,RELB	BCL6,IL10,IL2,Immunoglobulin,NFKB1,NFKBIA,NFkB (complex),REL,RELA,STAT1,STAT3,STAT5A,STAT6,TNF,TNFSF13B,TP53
Interaction_preb_sap p0.05 - 2020-06-15 09:50 AM		Vegf		group		-0.739		0	-0.739	2.02e-10	ADAMTS1,ADGRF5,ADGRL2,ANGPTL2,BAX,CALM1 (includes others),CASP8,CCNF,CD40,CDC42,DUSP5,EGR1,ENTPD1,F3,FLNA,FN1,FOSL1,FRMD6,GAB1,GASK1B,GPR4,GRB10,GRB14,HERPUD1,IGFBP4,IL3RA,IL6ST,IRF1,ITPR3,KIAA1671,LPAR6,LRP2,LYN,MAP3K8,MEF2C,MMP13,MPHOSPH10,NAB2,NID2,NLRP12,NR2F2,PC,PGF,PIM2,PKDCC,PLOD2,PLPP1,PLPP3,RGCC,SLC12A4,SOCS3,STAT3,TBXA2R,THBD,TNFRSF9,VWF,XCR1	EGFR,EGR1,EP300,FOXO3,HRAS,JUN,NFKB1,NFKBIA,NFkB (complex),P38 MAPK,RELA,RNA polymerase II,SP1,STAT1,STAT3,TP53,VDR,VEGFA,Vegf
Interaction_preb_sap p0.05 - 2020-06-15 09:50 AM		VCAN	-1.096	other		-0.908		0	-0.908	2.59e-10	C3,CCL2,CRISPLD2,CXCL6,CYBA,F3,FBLN5,FN1,GPC6,IFI44L,IGFBP4,IL10,IRF8,ITGA5,LAMB1,LBP,LGALS3,MEF2C,MYH10,NFKBIA,OGN,PARP14,SMOC1,STAT1,TCF7L2,THBD,VCAN,VCL,XAF1	CD44,CTNNB1,EGFR,EGR1,ERK,ERK1/2,FOSL1,FOXO3,JUN,Jnk,NFKB1,NFKBIA,NFkB (complex),PPARG,RELA,SP1,STAT1,STAT3,VCAN
Interaction_preb_sap p0.05 - 2020-06-15 09:50 AM		VEGFA		growth factor		-0.629		0	-0.629	3.46e-10	ABHD5,ACHE,ACSL1,ADAMTS1,BAX,BTK,CCL2,CD36,CD40,CD83,COX5B,CTLA4,CXCL6,DUSP5,EGR1,EXOC3L2,F3,FN1,GRB10,HK1,IGFBP4,IL10,ITGA1,ITGB3,JUNB,LAG3,LIPE,LMNA,MEF2C,MMP13,MMP15,NR2F2,PDGFRB,PIM1,PLPP3,PPA1,PTGS1,SHMT2,THBD,TNFRSF9,TRPC6	EGR1,FGF2,FOSL1,FOXO3,IL6,JUN,MAPK14,NFKBIA,NFkB (complex),NR1H3,P38 MAPK,PPARG,PPARGC1A,SIRT1,SP1,STAT1,STAT3,TP53,VEGFA,arachidonic acid
Interaction_preb_sap p0.05 - 2020-06-15 09:50 AM		IFNB1		cytokine	Activated	3.233		0	3.233	3.5e-10	ADAM17,AGL,CASP8,CCL2,CCL4,CD274,CD38,CD40,CD83,CDH2,CLSTN1,CXCL6,DHX58,FKBP9,GLP2R,IFI27,IL10,IRF1,ITGB3,LAMB1,NFIX,NFKBIE,NID2,NMI,OGN,PARP12,PARP14,PHLDB2,PRDM1,REL,RIPK2,RSAD2,SOCS1,STAT1,THBS2,TIMP2,TLR7,TRIM21,VCL,XAF1	IFNAR1,IFNB1,IFNG,IRF1,IRF3,IRF7,Interferon alpha,JUN,NFKB1,NFkB (complex),RELA,STAT1,STAT2,STAT3
Interaction_preb_sap p0.05 - 2020-06-15 09:50 AM		forskolin		chemical toxicant		-0.455		0	-0.455	3.72e-10	ABCA1,ADAMTS1,ADCY9,ADGRL2,AGL,ARHGAP1,ARL6IP5,ATP6V1G1,BCL3,CALM1 (includes others),CCL11,CCL2,CCND2,CD200,CDH2,CDK14,CDK16,CEBPD,CGREF1,COL15A1,CRISPLD2,CTTN,CXCL13,CYFIP2,DHRS3,ECEL1,EGR1,ELL2,FBLN5,FGFR2,FN1,FOSL1,FOXO1,FRRS1,GADD45G,HRH3,IER2,IGFBP1,IL10,IRS2,ITGA1,ITPR3,JUNB,LARGE1,MAP1LC3B,MAP3K5,NFIL3,NFKBIA,PCK1,PDE4D,PGRMC1,PHKA2,PI4K2A,PLPP1,PPM1F,PPP2CA,PTGS1,PTP4A1,PTPN1,RAB7A,RGS18,…	CEBPB,CREB1,CTNNB1,Creb,EGR1,FSH,IL1B,IL6,JUN,NFKB1,NFkB (complex),RARA,RELA,SP1,STAT1,STAT3,cyclic AMP,forskolin
Interaction_preb_sap p0.05 - 2020-06-15 09:50 AM		CTNNB1		transcription regulator		0		0	0	3.82e-10	ACTR8,ADAM17,ALDH1A2,CALM1 (includes others),CCND2,CD36,CDH2,CEBPA,CXCL6,CYFIP2,DGAT2,EGR1,FLI1,FN1,FOSL1,GADD45G,GNAO1,IGHM,IL10,IRF4,IRF8,ITGA1,L1CAM,LAMB1,LBH,LGALS3,LIPE,LMNA,MAP1LC3B,MAP3K5,MAP4,MMP13,MMP15,NRP2,OGN,PCK1,PKD1,PPP2CA,PPP3CA,PRDM1,PTPRJ,QPCT,RAB3A,RPL10A,RPL11,RPL13,RPL13A,RPL14,RPL18,RPL19,RPL21,RPL22,RPL24,RPL27,RPL27A,RPL30,RPL31,RPL7,RPL7A,RPL8,RPS10,RPS13,RPS17,RPS18,RPS2…	CEBPB,CTNNB1,Insulin,JUN,MLXIPL,MYC,NFKB1,NFKBIA,NFkB (complex),NR3C1,P38 MAPK,PPARG,SP1,SREBF1,STAT1,STAT3,TP53,TP73
Interaction_preb_sap p0.05 - 2020-06-15 09:50 AM		prostaglandin E2		chemical - endogenous mammalian		-1.377		0	-1.377	4.13e-10	ADAMTS1,ADORA2B,ARG1,BAX,C5AR1,CCL2,CCL4,CCR1,CD274,CD40,CD83,CEBPD,CTLA4,CXCR3,CYTIP,DGAT1,EGR1,ENTPD1,FN1,FOSL1,FOXO1,IGFBP1,IGFBP4,IL10,IL2RG,IRF1,IRF4,ITGA5,LMNA,MMP13,MRC1,NFIL3,NFKBIA,PGF,PRDM1,PTGER4,PTGS1,SOCS3,TCF4,TGFBR3,THBD,TNFSF11	CEBPB,IL1,IL1B,IL6,JUN,NFKB1,NFKBIA,NFkB (complex),RELA,SP1,STAT1,STAT3,TNF,TP53,prostaglandin E2
Interaction_preb_sap p0.05 - 2020-06-15 09:50 AM		STAT1	0.701	transcription regulator	Activated	2.926		0	2.926	4.84e-10	ABCA1,ARG1,BAX,BCL6,C3,CASP8,CCL2,CCL4,CCND2,CD274,CD40,CEBPD,CLIC5,CXCR3,EGR1,FOXO1,IFI27,IFI35,IFI44L,IL10,IRF1,IRF8,JAK2,NEURL3,NLRC5,PARP9,PDGFRB,PIM1,PRF1,PRKCE,PSME1,PSME2,RNF213,RSAD2,SLC8A1,SMAD2,SOCS1,SOCS3,STAT1,STAT3,TAP1,TAPBPL,TNFSF11,TRAF2,TRIM21,XAF1	CEBPB,IFNG,IL10,IL6,IRF1,Ifn,JUN,NFKB1,NFKBIA,NFkB (complex),RELA,SP1,STAT1,STAT2,STAT3,STAT5a/b,STAT6
Interaction_preb_sap p0.05 - 2020-06-15 09:50 AM		cyclosporin A		biologic drug	Inhibited	-2.293		0	-2.293	5.85e-10	ACHE,ADORA2B,APOB,ATP1A1,BAX,CCL11,CCL2,CCL4,CD200,CD40,CD83,CTLA4,CXCR3,CYBA,EFEMP2,EGR1,ELF3,ELL2,EMP3,F3,FADD,FLNA,FN1,FOXO1,FREM2,HERPUD1,IGFBP1,IL10,IRF4,LGALS3,LYN,MAPKBP1,MRC1,MTHFS,MYH10,NFKBIA,PDCD4,PREP,PRF1,PRKCH,REL,RPS17,SDCBP,SLC8A1,SOCS1,TANK,TNFSF11,TSPAN8,VDAC2,VPS4B,XAF1,XCR1	AGT,EGR1,HIF1A,IFNG,IL6,IRF1,JUN,NFKB1,NFKBIA,NFkB (complex),RELA,SP1,STAT1,STAT3,TP53,cyclosporin A,doxorubicin
Interaction_preb_sap p0.05 - 2020-06-15 09:50 AM		Ige		complex	Activated	3.372		0	3.372	6.42e-10	ABAT,ADAM8,ARG1,BCL3,BCL6,C3,CARD11,CCL11,CCL2,CCL4,CCND2,CD40,CD53,CD74,CXADR,EGR1,IL10,IRF4,ITGA5,JAK2,JUNB,MALT1,MAP3K8,MCF2L,MDFIC,NFKB2,NFKBIA,NFKBIE,PIM2,PTPRG,RAB7A,RAPGEF1,RELB,RIPK2,RSAD2,SEMA7A,SERPINB1,SOCS1,SOCS3,TLR7,TNFRSF9,TPPP3,TRAF3	CEBPB,CSF2,EGR1,IL6,Ige,JUN,NFKB1,NFKBIA,NFkB (complex),RELA,SP1,STAT1,STAT3,TNF,TP53
Interaction_preb_sap p0.05 - 2020-06-15 09:50 AM		IL6		cytokine		1.948		0	1.948	6.49e-10	ABCA1,ADAMTS1,ADGRL2,ADORA2B,AGL,APOB,ARG1,BAX,BCL3,BCL6,C3,C5AR1,CCL11,CCL2,CCL4,CCR1,CD209,CD274,CD36,CD38,CD40,CD53,CD74,CD83,CEBPA,CEBPD,CXCL13,CXCL6,CXCR3,CYTIP,E2F4,EGR1,F3,FLI1,FN1,FOSL1,FRRS1,GADD45G,HRH3,IGFBP1,IGFBP4,IGHM,IL10,IL2RG,IL6ST,IRF1,IRF4,ITGA1,ITGB3,JAK2,JUNB,LAG3,LARGE1,LBP,LGR4,LIFR,MMP13,NFKBIA,PGF,PIM1,PRF1,PSME1,PSME2,PTGER4,PTPRC,SOCS1,SOCS3,STAT1,STAT3,STEAP4,TAP1,TLR7…	CEBPB,IFNG,IL10,IL1B,IL6,IRF1,JUN,NFKB1,NFKBIA,NFkB (complex),RELA,STAT1,STAT3,TNF,TP53
Interaction_preb_sap p0.05 - 2020-06-15 09:50 AM		KLF2	-0.901	transcription regulator		-0.026		0	-0.026	6.62e-10	BCL3,CCL2,CCL4,CD36,CD40,CDH2,CEBPA,CXCR3,F3,IL2RG,ITGB3,JUNB,LBP,LGALS9,MAP3K5,MYH10,NFKBIA,PGF,PLOD2,PLPP3,PRDM1,PRF1,PTPRJ,RELA,SEMA3F,STAT1,STAT3,TCF4,THBD,VWF	AHR,CCL5,EGR1,FOS,HIF1A,INHBA,JUN,JUND,KLF2,NFKB1,NFKBIA,NFkB (complex),PPARG,PPARGC1A,RELA,SP1,STAT1,STAT3,TP53
Interaction_preb_sap p0.05 - 2020-06-15 09:50 AM		ID2		transcription regulator	Activated	2.108		0	2.108	7.53e-10	BCL3,BCL6,CCL11,CCND2,CCR1,CD83,CXCR3,FOXO1,GADD45G,GFI1,IGFBP4,IL10,IRF4,IRF8,ITGA1,ITGB3,JAK2,JDP2,LAMA4,MAP3K14,MAP4K3,POU2F2,RAP1GAP,REL,RELB,SEMA3F,SH2D1A,SOCS3,SPDEF,TCF4,TGFBR3,TNFSF11,TRAF3	Akt,FOXO3,ID2,ID3,JUN,PAX5,RELA,SP1,TCF3,TP53
Interaction_preb_sap p0.05 - 2020-06-15 09:50 AM		STAT6		transcription regulator		-0.499		0	-0.499	7.9e-10	ACSL1,ADAM19,ARG1,ARID5A,BAX,BCL3,BCL6,BIRC2,CAMK1D,CCL11,CCL2,CCND2,CD38,CD40,DHX58,EGR1,EPHX1,FAM49A,GADD45G,GFI1,HRH1,IER2,IFI44L,IL10,IL6ST,IRF1,IRF4,IRS2,JAK2,LIFR,LIPE,LMO7,MAP3K5,MMP13,NCOA3,NFIL3,NFKBIA,PIM2,POU2AF1,POU2F2,RNF213,SELP,SOCS1,SPDEF,SQSTM1,SYK,SYNGR2,TLE1,TNFSF11,TNIP2	BCL6,CEBPB,FOS,IL13,IL4,IL5,IL6,JUN,NFKB1,NFKBIA,NFkB (complex),PPARG,RELA,SP1,STAT1,STAT3,STAT5A,STAT5a/b,STAT6
Interaction_preb_sap p0.05 - 2020-06-15 09:50 AM		salmonella minnesota R595 lipopolysaccharides		chemical - endogenous non-mammalian	Activated	3.248		0	3.248	9.18e-10	ACSL1,ATP6V1E1,BCL3,C8orf44-SGK3/SGK3,CCL2,CCL4,CD38,CD83,CEBPD,CXCL13,CXCL6,EGR1,FOSL1,IL10,IRF1,IRF8,JUNB,MDFIC,NFKB2,NFKBIA,PTPRJ,RELB,RSAD2,SOCS3	HMGB1,IRF3,NFATC2,NFKB1,NFKBIA,NFkB (complex),REL,RELA,RELB,STAT1,STAT3,TLR4,TNF,TP53,salmonella minnesota R595 lipopolysaccharides
Interaction_preb_sap p0.05 - 2020-06-15 09:50 AM		TP53		transcription regulator		0.071		0	0.071	1.31e-09	ABAT,ACSL1,ACSL6,ADAM8,ADORA2B,ALDH1A2,ALDH9A1,ANXA4,APBB2,ARHGAP1,ATF4,ATP1A1,BAX,BCL3,BIRC2,BTK,CAMK2D,CARD11,CASP8,CCDC80,CCL2,CCL4,CCND2,CCNF,CD36,CD81,CDC42BPA,CEBPA,CEBPD,CEP170B,CERS6,CGREF1,CNN3,CORO1A,CTSH,CXCR1,CYFIP2,CYP26B1,DLC1,DNAJA2,DNTTIP1,DUSP5,E2F4,EGR1,EPHX1,F3,FIGNL1,FN1,FOSL1,FOXO1,GADD45G,GDPD5,GNAI2,GPR17,GPR4,HIF1AN,HSPG2,IDH2,IFI35,IGFBP4,IL10,IL21R,IRF8,JUNB,LAMC1,LGALS3…	Akt,CEBPB,EGR1,ESR1,FOXO3,IFNG,IL1B,IRF1,JUN,NFKB1,NFKBIA,NFkB (complex),RARA,RELA,SP1,SREBF1,STAT1,STAT3,TNF,TP53
Interaction_preb_sap p0.05 - 2020-06-15 09:50 AM		HGF		growth factor		-0.17		0	-0.17	1.36e-09	ADAMTS1,ADGRF5,ADGRL2,ANGPTL2,ANK3,ARPC5,BIRC2,CALM1 (includes others),CASP8,CCL2,CCL4,CCNF,CD28,CD40,EGR1,ELF3,ENTPD1,F3,FAM50A,FLNA,FN1,FOSL1,GAB1,GPR4,GRB10,GRB14,HK1,IGFBP4,IL10,IL3RA,IL6ST,IRF8,ITPR3,L1CAM,MAP3K8,MMP13,MPHOSPH10,NAB2,NID2,PCK1,PGF,PIM1,PIM2,PKD1,PLA2R1,PLPP1,PLPP3,PTGS1,SLC9A3R1,SOCS3,TBXA2R,THBD,TNFAIP2,TRAF2,XCR1	ATF2,CEBPB,EGR1,EP300,FOS,HGF,JUN,NFKB1,NFKBIA,NFkB (complex),RELA,SP1,STAT1,STAT3,TNF,TP53,VEGFA,prostaglandin E2
Interaction_preb_sap p0.05 - 2020-06-15 09:50 AM		IL3		cytokine	Activated	3.105		0	3.105	1.62e-09	ARG1,ARHGAP29,CAMKK2,CCL11,CCL2,CCND2,CD40,CD53,CD83,CTLA4,CTTN,EGR1,EIF3G,EMP3,GADD45G,GNAO1,HK1,IL3RA,ITGB3,JUNB,LYN,MMP13,MYO1C,PIM1,PIM2,PSMB7,PSME1,RIDA,RPL11,RPL13,RPL7,RPS17,RPS20,RPS6,RPS7,SEMA7A,SH3BP1,SOCS1,SOCS3,TAX1BP1,TNFRSF9,VASP,ZFAND5	CEBPB,EGR1,EPOR,ERK1/2,FOSL1,IL3,JUN,NFKB1,NFKBIA,NFkB (complex),P38 MAPK,RELA,SP1,STAT1,STAT3,STAT5A,STAT5a/b
Interaction_preb_sap p0.05 - 2020-06-15 09:50 AM		IL33		cytokine	Activated	2.965		0	2.965	1.89e-09	ABCA1,ADAMTS1,ADORA2B,ARG1,BCL3,CAMKK2,CCL11,CCL2,CCL4,CD36,CD40,DGAT2,EPHX2,IL10,IL2RG,ITGA5,JAK2,JUNB,NFKB2,NFKBIA,NFKBIE,NLRP3,PIM2,POU2F2,PREB,RAPGEF1,REL,RELA,RELB,RIPK2,SOCS3,TNFAIP2,TNFRSF9,TNFSF11,TRAF3	CSF2,EGR1,IL1B,IL33,Ige,JUN,NFKB1,NFKBIA,NFkB (complex),RELA,SP1,STAT1,STAT3,TNF,TP53
Interaction_preb_sap p0.05 - 2020-06-15 09:50 AM		FSH		complex	Inhibited	-2.476		0	-2.476	1.92e-09	ADAM17,ADAMTS1,ADCY9,ARHGAP1,ARHGAP35,ARL6IP5,ARPC4,BCL11A,CAPZA1,CCND2,CDH2,CDK14,CDK16,COL15A1,CYFIP2,DHRS3,ECEL1,ELL2,FOSL1,FOXO1,IGFBP4,ITGA5,JUNB,MAP1LC3B,MAP3K5,MAP3K7,MBD2,PCK1,PGRMC1,PHKA2,PI4K2A,PLPP1,PTGS1,PTP4A1,PTPN1,RAP1GAP,RGS12,SMAD2,STAT1,STK17A,STK24,STX4,TGFBR3,TIMP2,TOB1,UBE2L3,VCL	AKT1,CEBPB,CREB1,EGR1,EP300,ESR1,ESR2,FSH,JUN,NFkB (complex),NR3C1,PGR,PPARG,PPARGC1A,RARA,RXRA,SP1,SREBF1,STAT1,STAT3,beta-estradiol,cyclic AMP,progesterone
Interaction_preb_sap p0.05 - 2020-06-15 09:50 AM		PPARG		ligand-dependent nuclear receptor	Inhibited	-2.118		0	-2.118	1.93e-09	ABCA1,ACSL1,ACSL5,ADIPOR2,ALDH1A2,ALDH9A1,ARG1,BAX,BCL6,C3,CCL11,CCL2,CD274,CD36,CD40,CEBPA,CXCL6,CYBA,CYP26A1,DGAT1,DGAT2,DHRS3,EPHX1,FABP2,FN1,FOSL1,GABARAPL2,IGFBP1,IL10,IRS2,LAMB3,LHPP,LIPE,MBNL1,MCTP1,MRC1,NR2F2,PC,PCK1,PPP2R2B,PRDM1,PYGL,RAPGEF1,RELA,SAT1,SLC27A4,SLC44A1,SOCS1,SOCS3,TBXA2R,TCF4,VAMP5,VAMP8,WIPF1	ADIPOQ,CEBPA,CEBPB,EGR1,FOS,JUN,NFKB1,NFKBIA,NFkB (complex),PPARA,PPARG,PPARGC1A,RARA,RELA,RXRA,SP1,SREBF1,STAT3,rosiglitazone,troglitazone
Interaction_preb_sap p0.05 - 2020-06-15 09:50 AM		PGR		ligand-dependent nuclear receptor		0.037		0	0.037	2.54e-09	ACSL1,ADAMTS1,ADARB1,BCL6,BIRC2,CD36,CDC42BPA,CEBPA,CEBPD,CTBS,DPYSL2,ELL2,F3,FAM49A,FN1,FOXO1,GRB10,IFI27,IGFBP1,IRS2,KCNK1,MPHOSPH10,MYO10,NFKBIA,NT5C2,PGRMC1,PIM2,PPM1H,PRKCH,PTP4A1,SLC31A2,SLC9A3R1,STAT1,STAT3,TNFSF11,VASP,VCAN,VCL	CEBPB,ESR1,FOXO1,IGF1R,JUN,MYC,NFKB1,NFkB (complex),NR3C1,PGR,PPARG,R5020,SP1,SREBF1,STAT1,STAT3,STAT5A,TP53,dexamethasone,progesterone
Interaction_preb_sap p0.05 - 2020-06-15 09:50 AM		NFKBIA	1.026	transcription regulator		0.158		0	0.158	2.79e-09	BAX,BCL11A,BCL3,BIRC2,C3,CAPZA2,CASP8,CCL11,CCL2,CCND2,CCR1,CD40,CEBPD,CXCL6,CYBA,F3,FN1,FOXF2,GADD45G,IL10,IRF1,JDP2,JUNB,LIFR,MMP13,MMP15,MR1,NFKB2,NFKBIA,NFKBIE,NID1,NLRP12,OGN,PICALM,PIM1,RELA,RELB,RPL27A,RPL8,RPS18,RPS2,SAT1,SEMA3F,SOCS3,SPTBN1,TIMP2,TMPO,TNFAIP2,TRAF2,UBE2H	CHUK,ESR1,IKBKB,IRF1,NFKB1,NFKBIA,NFkB (complex),NR3C1,RELA,RELB,SP1,STAT1,STAT3,TNF,TP53
Interaction_preb_sap p0.05 - 2020-06-15 09:50 AM		CSF2		cytokine	Activated	3.285		0	3.285	2.96e-09	ABCA1,ADAM17,ADAM8,ADORA2B,ARG1,BAX,BCL3,C3,C5AR1,CARD11,CCL2,CCL25,CCL4,CCND2,CCNF,CCR1,CD209,CD28,CD38,CD40,CD74,CD83,CTLA4,CXCR3,EFEMP2,EGR1,F2RL2,F3,FIGNL1,FOSL1,IL10,IL3RA,IRF4,ITGB3,JAK2,JUNB,LCP1,MRC1,NAB2,NFKB2,NFKBIA,NLRP3,NUSAP1,PIM1,PIM2,PTGER4,RELA,RELB,RGCC,RIPK2,SLC11A2,SOCS1,SOCS3,SQSTM1,TCF4,TNFRSF9	CSF2,IFNG,IL1B,IL4,IL6,IRF1,JUN,NFKB1,NFKBIA,NFkB (complex),RELA,SP1,STAT1,STAT3,STAT6,TNF,TP53
Interaction_preb_sap p0.05 - 2020-06-15 09:50 AM		tacrolimus		chemical drug		-1.417		0	-1.417	3.26e-09	ADAM19,BAX,CAMKK2,CCL2,CCL4,CD200,CD36,CD74,CEBPA,CHN2,CORO2A,CXADR,CXCR3,DAB2IP,DACH1,DPYSL3,EGR1,ELL2,FLNA,FN1,IGFBP4,IL10,IRF4,JUNB,LBH,MYH10,NFKBIA,PDCD4,PRF1,PTPRJ,SDCBP,TGFBR3,TLE1,TNFSF11,XCR1	BCL6,IFNG,IL2,IRF1,JUN,NFKB1,NFKBIA,NFkB (complex),NR3C1,P38 MAPK,RELA,SP1,STAT1,STAT3,STAT5A,STAT6,dexamethasone,tacrolimus
Interaction_preb_sap p0.05 - 2020-06-15 09:50 AM		NLRX1		other	Inhibited	-2.84		0	-2.84	4.48e-09	BCL10,CASP8,CD40,FADD,IL10,IRF1,MAP3K14,NFKB2,NFKBIA,NFKBIE,REL,RELA,RELB,STAT1,TRAF2	IKBKB,IL1B,JUN,NFKB1,NFKBIA,NFkB (complex),NLRX1,NR3C1,RELA,RELB,STAT1,STAT3
Interaction_preb_sap p0.05 - 2020-06-15 09:50 AM		IL13		cytokine		1.211		0	1.211	4.62e-09	ABCA1,ACSL1,ADAM8,ADORA2B,ALDH1A2,ARG1,BAX,BCL3,BIRC2,C3,CASP8,CCL11,CCL2,CCL25,CCL4,CD209,CD36,CD40,CEBPA,CHN2,CTSH,CXCL6,DMBT1,DYNLT3,EGR1,F3,GNAI2,HK1,HRH1,IL10,IL3RA,LTBP1,MMP13,MRC1,NID1,RIPK2,SELP,SLC26A6,SLC8A1,SOCS1,SOCS3,SPDEF,SWAP70,SYNGR2,TIMP2,TMC6,TNFSF11,TRPS1,TRPV1	EGR1,IFNG,IL13,IL4,IRF1,Jnk,NFKB1,NFKBIA,NFkB (complex),PPARG,RELA,SP1,STAT1,STAT3,STAT6,TNF,TP53
Interaction_preb_sap p0.05 - 2020-06-15 09:50 AM		Alpha catenin		group		-0.491		0	-0.491	4.87e-09	ADAM8,ADAMTS1,BCL3,C1QTNF2,COL15A1,CXCL6,IGFBP1,IGFBP4,IL2RG,IL6ST,IRF1,ITGA5,LAMA4,LYN,MMP13,NFKBIA,RELB,SOCS3,STEAP4,THBS2,TNFAIP2,TSPAN8,WIPF1	Alpha catenin,NFKB1,NFKBIA,NFkB (complex),RELA,RELB,STAT1,STAT3
Interaction_preb_sap p0.05 - 2020-06-15 09:50 AM		interferon beta-1a		biologic drug						5.75e-09	BIRC2,CHFR,CORO1A,COX5B,COX6A1,FYB1,IFI35,IGHM,IRF1,JAK2,NFIL3,NFKBIA,NMI,PSME1,RPL18,RPL19,RPL22,RPL24,RPL27,RPL27A,RPS28,RPS7,STAT1	JUN,NFkB (complex),RELA,STAT1,STAT2,STAT3,STAT4,STAT5a/b,STAT6,interferon beta-1a
Interaction_preb_sap p0.05 - 2020-06-15 09:50 AM		Ifnar		group	Activated	4.444		0	4.444	6.44e-09	C3,CCL2,CD274,CD40,CD74,IFI35,IRF1,IRF8,NLRC5,NLRP3,RNF213,RSAD2,STAT1,TAP1,TAP2,TAPBP,TLR7,TRIM21,UNC93B1,XAF1	IFNB1,IFNG,IRF1,IRF3,Ifnar,JAK1,JUN,NFKB1,NFkB (complex),RELA,STAT1,STAT2,STAT3,STAT4,STAT6,poly rI:rC-RNA
Interaction_preb_sap p0.05 - 2020-06-15 09:50 AM		CD40	0.991	transmembrane receptor	Activated	2.333		0	2.333	6.66e-09	ATF4,BAX,BCL6,CCL2,CCL4,CCND2,CD22,CD38,CD40,CD83,CTLA4,DAPP1,F3,IL10,IRF1,IRF4,LGALS3,MAP3K14,NFKB2,NFKBIA,PIM1,POU2AF1,PRDM1,REL,RELA,SYVN1,TAP1,TAP2,TAPBP,THBD,TNFRSF9,TRAF2	CD40,CD40LG,IL1B,IL4,IRF1,JUN,NFKB1,NFKBIA,NFkB (complex),RELA,STAT1,STAT3,STAT6,TNF,TP53
Interaction_preb_sap p0.05 - 2020-06-15 09:50 AM		ID3		transcription regulator		1.625		0	1.625	7.6e-09	BCL3,BCL6,CCL11,CCND2,CCR1,CD83,CXCR3,FOXO1,GADD45G,IGFBP4,IL10,IRF4,IRF8,ITGB3,JAK2,JDP2,MAP3K14,MAP4K3,PRDM1,PREP,RAP1GAP,REL,RELB,SEMA7A,SH2D1A,SOCS3,TCF4,TGFBR3,TNFSF11,TRAF3	Akt,FOXO3,ID3,IL6,JUN,NFkB (complex),PAX5,RELA,SP1,STAT1,STAT3,TCF3,TP53
Interaction_preb_sap p0.05 - 2020-06-15 09:50 AM		5-fluorouracil		chemical drug	Inhibited	-2.343		0	-2.343	1.09e-08	ABAT,ANXA4,ATF4,BAX,BIRC2,CCND2,CD40,CD81,COX6A1,CYFIP2,EGR1,EIF3G,FGFR2,FOXO1,GARS1,IDH2,PSMA6,PSMB7,PSME1,PSME2,RPL10A,RPL11,RPL18,RPL19,RPL21,RPL24,RPL27A,RPL30,RPL31,RPL36,RPL7,RPL7A,RPS13,RPS28,RPS29,RPS8,SAT1,SERPINB1,SQSTM1	5-fluorouracil,Akt,FASLG,FOXO3,HMGB1,Histone h3,JUN,MED1,NFKB1,NFkB (complex),Nfat (family),RELA,RNA polymerase II,SP1,STAT3,TP53,TP73
Interaction_preb_sap p0.05 - 2020-06-15 09:50 AM		LMO2		transcription regulator	Inhibited	-2.795		0	-2.795	1.13e-08	ARID3A,BCL11A,BTK,C8orf44-SGK3/SGK3,CCND2,CD53,CYFIP2,DAB2IP,DHX58,EFEMP2,FBP1,GIMAP8,GRB10,IRS2,LYN,MALT1,MAP3K5,MAP3K8,MEF2C,MYH10,NLRC5,PIM2,PLCG2,PTPRJ,RAB32,RIPK2,SLC16A1,SLC43A1,SLC7A8,SQSTM1,STAT3,STX7,TAP1,TNS2,TRIM35,UNC93B1,ZMIZ1
Interaction_preb_sap p0.05 - 2020-06-15 09:50 AM		LDB1		transcription regulator	Inhibited	-2.795		0	-2.795	1.25e-08	ARID3A,BCL11A,BTK,C8orf44-SGK3/SGK3,CCND2,CD53,CYFIP2,DAB2IP,DHX58,EFEMP2,FBP1,GIMAP8,GRB10,IRS2,LYN,MALT1,MAP3K5,MAP3K8,MEF2C,MYH10,NLRC5,PIM2,PLCG2,PTPRJ,RAB32,RIPK2,SLC16A1,SLC43A1,SLC7A8,SQSTM1,STAT3,STX7,TAP1,TNS2,TRIM35,UNC93B1,ZMIZ1
Interaction_preb_sap p0.05 - 2020-06-15 09:50 AM		bucladesine		chemical toxicant		-1.062		0	-1.062	1.29e-08	ABCA1,ADAMTS1,ADCY8,ADGRL2,AGL,C5AR1,CASZ1,CD38,CDH2,CTLA4,EGR1,F3,FOSL1,FOXO1,FRRS1,HRH3,IGFBP1,IL10,IRS2,ITGA1,JUNB,LAMB3,LIPE,MAP3K5,MCAM,MMP13,PCK1,PDE10A,PDE4D,PDE5A,POU2AF1,PTGER4,PTGS1,RELA,SLC9A3R1,SOCS3,TGFBR3,THBD,TIMP2,TNFSF11,TRAF2,XAF1	CEBPB,CREB1,EGR1,ESR1,IL6,JUN,NFKBIA,NFkB (complex),NR3C1,PGR,PPARG,RELA,SP1,SREBF1,STAT1,STAT3,TNF,TP53,bucladesine,cyclic AMP,progesterone
Interaction_preb_sap p0.05 - 2020-06-15 09:50 AM		NFkB (complex)		complex	Activated	4.382		0	4.382	1.53e-08	ADORA2B,BAX,BCL11A,BCL3,BIRC2,C3,CAMK2D,CASP8,CCL11,CCL2,CCL4,CCND2,CD274,CD36,CD40,CD74,CD83,CEBPD,CGREF1,CXCL6,CYLD,DMBT1,DUSP5,EGR1,ELF3,ELL2,F3,FN1,IL10,IRF1,IRF4,JUNB,MAP3K8,MMP13,NCOA7,NFKB2,NFKBIA,NFKBIE,NLRP12,PIM2,POU2F2,PRDM1,REL,RELA,RELB,RSAD2,SH3RF1,SLC11A2,SOCS1,SOCS3,STX4,TAP1,TAP2,TENT5A,TIMP2,TNFAIP2,TNFRSF9,TNFSF11,TNIP1,TRAF2,TRAF3,TRPC6	IKBKB,IL1B,IRF1,JUN,NFKB1,NFKBIA,NFkB (complex),NR3C1,REL,RELA,RELB,SP1,STAT3,TNF,TP53
Interaction_preb_sap p0.05 - 2020-06-15 09:50 AM		NR3C1		ligand-dependent nuclear receptor		-1.012		0	-1.012	1.8e-08	ABCA1,ARHGEF3,BAX,BCL10,BCL2L14,BCL6,BIRC2,BTK,C1QTNF2,CCL2,CCL4,CD38,CD83,CEBPA,CORO2A,DGAT2,DNASE1L3,DPP7,EGR1,ELMOD3,F3,FADD,FN1,FOXO1,GAB1,GLP2R,HERPUD1,IER2,IGFBP1,IL10,IL3RA,IRF1,IRF8,MAGI3,MALT1,MAP3K14,MAP3K7,MAP4K3,MBD2,MEST,MMP13,NFIL3,NFKB2,NFKBIA,NLRP3,NSMAF,PC,PCK1,PDCD4,PPP2CA,PPP3CA,PRKCE,PSMA6,PYGL,RELA,RIPK2,SH3KBP1,SLC43A1,STAT3,THBD,TNFAIP2,TNFRSF9,TNFSF11,TRAF3,TXN,UBE2K	Akt,FOXO3,JUN,NFKB1,NFKBIA,NFkB (complex),NR3C1,RELA,RELB,SIRT1,SP1,STAT1,STAT3,TNF,TP53,dexamethasone
Interaction_preb_sap p0.05 - 2020-06-15 09:50 AM		PDGF BB		complex		0.663		0	0.663	1.85e-08	ADARB1,ASAH2,BCL3,C3,CALM1 (includes others),CCL2,CEBPD,CTH,DGAT1,DUSP5,EGR1,F3,FBLN5,FLNA,FN1,FOSL1,HDAC4,IER2,IGFBP4,ITGA5,JUNB,LBP,LGALS3,LMNA,NFIL3,PDGFRB,PIM1,PLCG2,RACK1,RPL13,RPS6,S1PR2,SAT1,SOCS3,STAT3,SYK,SYNE1,THBD,TOB1,VCAN	CEBPA,CEBPB,EGR1,ESR2,FGF2,FOS,FOSL1,FOXO1,FOXO3,JUN,NFKB1,NFkB (complex),PDGF BB,PTEN,SP1,STAT1,STAT3,TGFB1,TP53
Interaction_preb_sap p0.05 - 2020-06-15 09:50 AM		D-glucose		chemical - endogenous mammalian	Inhibited	-2.417		0	-2.417	1.93e-08	ABCA1,ACHE,ACSL1,ADAM17,ADARB1,APOB,ATF4,BAX,C3,C8orf44-SGK3/SGK3,CAPZA1,CAPZA2,CCL2,CCND2,CD36,CEBPA,CYBA,DNAJA2,EGR1,ELF3,FABP2,FBP1,FN1,HERPUD1,HK1,HNRNPK,HPRT1,IER2,IL6ST,IRS2,ITGA1,ITGA5,ITPR3,JUNB,LAMB1,LAMC1,LCP1,LIPE,MCAM,MMP13,PC,PCK1,PDCD4,PDGFRB,PLCB1,PODXL,PREB,PRKAA2,PRKCZ,RELA,RELB,SCUBE3,SLC25A1,SLC8A1,SOS2,SQSTM1,TRPS1,VAMP8,VCL,VIL1,XK,ZAP70	CEBPB,Creb,D-glucose,EGR1,FGF2,FOSL1,FOXO3,Insulin,JUN,NFKBIA,NFkB (complex),NR3C1,NR3C2,PPARA,PPARG,Pdgf (complex),SP1,SREBF1,STAT1,STAT3,dexamethasone,oleic acid
Interaction_preb_sap p0.05 - 2020-06-15 09:50 AM		TNFSF11	-0.622	cytokine		1.024		0	1.024	2.44e-08	ADORA2B,CCL2,CCL4,CCR1,CD40,CD83,CDK14,CEBPA,F3,FERMT3,FOSL1,FOXO1,FRRS1,GRB10,IL10,IRF4,IRF8,ITGA5,ITGB3,JDP2,JUNB,NAB2,NFIL3,NFKB2,NFKBIA,PIM1,PRDM1,PTGER4,RELB,SLC11A2,SOCS1,SOCS3,STAT1,TNFSF11,TNIP1	IFNG,IL1B,IL6,IRF1,JUN,NFKB1,NFKBIA,NFkB (complex),RELA,SP1,STAT1,STAT3,TNF,TNFSF11,TP53
Interaction_preb_sap p0.05 - 2020-06-15 09:50 AM		PRL		cytokine		1.731		0	1.731	2.54e-08	BCL6,CCL2,CD40,CEBPD,CNN3,CTSH,DHX58,DTX3L,EGR1,FN1,HERPUD1,IFI35,IFI44L,IRF1,ITGA1,JAK2,LAMC1,MARS1,MSN,N4BP1,PARP12,PARP14,PC,PGRMC1,PIM1,PSME1,PSME2,RSAD2,SOCS1,SOCS3,STAT1,TECR,TIMP2,TNFSF11,XAF1,ZCCHC2	CEBPB,EGR1,ESR1,IRF1,IRF7,JAK2,JUN,NFKB1,NFkB (complex),PRL,RELA,SP1,SREBF1,STAT1,STAT2,STAT3,STAT6,TP53
Interaction_preb_sap p0.05 - 2020-06-15 09:50 AM		CREB1	0.239	transcription regulator		-1.288		0	-1.288	2.56e-08	ABCA1,ACHE,ANGPTL2,AQP11,ARG1,ARHGAP35,ARL15,ATP1A1,CAMK1D,CAMKK2,CCL4,CDH2,CDK14,CEBPD,CGREF1,CYFIP2,DMBT1,ECEL1,EGR1,ENTPD1,FABP2,FGFR2,FN1,FRMD6,GABARAP,GADD45G,HERPUD1,IER2,IL10,IRS2,JUNB,MCAM,MCTP1,MEST,MMP13,MRC1,MYH10,NAB2,NFIL3,NRP2,PCK1,PDE3A,PRCP,RHEB,SAT1,SEMA7A,SH3KBP1,SLC16A1,SQSTM1,STAT3,TENT5A,TNFSF11,TOM1,TRPC6,TRPS1,TXN	CEBPA,CEBPB,CREB1,CTNNB1,Creb,JUN,MYC,NFKB1,NFKBIA,NFkB (complex),PPARG,PPARGC1A,RELA,RNA polymerase II,RUNX2,STAT1,STAT3,TCF4,TP53
Interaction_preb_sap p0.05 - 2020-06-15 09:50 AM		resiquimod		chemical drug		1.949		0	1.949	3.05e-08	ADAM8,ANXA4,ATF4,C3,CCL11,CCL2,CCL4,CCR1,CD40,CD83,CPEB2,CXCL13,DHX58,ELF3,HERPUD1,IFI44L,IGFBP4,IL10,LMNA,LYN,MSN,NFKB2,NFKBIA,NLRC5,NLRP3,PRDM1,PTPRC,RAB7A,REL,RELB,RIPK2,SEMA7A,STAT1,TLR7,TNFRSF9,TNIP1	IFNG,IL10,IL1B,IRF1,IRF3,IRF7,JUN,NFKB1,NFKBIA,NFkB (complex),RELA,STAT1,STAT3,TLR7,TNF,TP53,resiquimod
Interaction_preb_sap p0.05 - 2020-06-15 09:50 AM		SIRT1		transcription regulator	Inhibited	-2.055		0	-2.055	3.7e-08	ABCA1,ANXA4,AQP11,ARG1,BAX,CCND2,CD36,CD74,CD83,CDH2,CORO1A,DHX58,FN1,FOXO1,IDH2,IGHM,IL10,IL2RG,LAMA4,LAMB1,LGALS3,MEF2C,MGAT1,MMP13,NFKBIE,NLRC5,PARP12,PARP14,PC,PCK1,RELB,RNF213,RPL10A,RPL13,RSAD2,SOCS3,SSBP3,STAT1,STAT3,TAP1,THBD,TIMP2,TMPRSS4,TNFSF11,TRAF2	CEBPB,IFNG,IRF1,JUN,MAPK14,NFKB1,NFKBIA,NFkB (complex),PPARGC1A,RELA,SIRT1,SP1,STAT1,STAT3,TNF,TP53
Interaction_preb_sap p0.05 - 2020-06-15 09:50 AM		methylprednisolone		chemical drug		1.8		0	1.8	3.77e-08	ABAT,ABCC9,ACSL1,ADAM17,ADCY6,ADGRL2,ANGPTL2,ARG1,ATP1A1,CAMK1D,CCL4,CD38,CD74,CDH2,CNN3,COX6A1,CSNK2B,CTSH,EPHX1,EPHX2,F3,FBLN5,FN1,GNAI2,HNMT,IDH2,IGFBP1,IL10,IL6ST,IRF1,JAK2,LGR4,MAP1LC3B,MDFIC,MGAT1,NGEF,PC,PLAAT3,PPL,PPP2CA,PSME2,PTPN1,PTPRC,RAB38,RGCC,SERPINB1,SLC16A1,SLC6A13,SORD,STAT1,STAT3,TAPBP,TOB1,TRIM29	CEBPB,EP300,IFNG,IL10,IL6,IRF1,JUN,NFKB1,NFkB (complex),NR3C1,RELA,SP1,STAT1,STAT3,methylprednisolone
Interaction_preb_sap p0.05 - 2020-06-15 09:50 AM		HRAS		enzyme		1.894		0	1.894	4.24e-08	ADARB1,BAX,CCDC80,CCND2,CD81,CDC42BPA,CEBPD,CGREF1,COPB2,CXCR3,EFEMP2,EGR1,EPHX1,F2RL2,FLNA,FN1,FOSL1,FOXO1,FRMD6,GADD45G,GFER,IGFBP4,ITGA5,JUNB,LBH,LPP,MAP3K8,MCAM,MMP13,MYH10,MYO1C,NFKBIA,NID1,NID2,OAF,PALM2AKAP2,PCK1,PDCD4,PDGFRB,PGF,PLOD2,PTGFRN,PTGS1,RAP1GAP,RELA,RGS12,RPL27A,RPL30,RPLP1,RPS10,RPS6,SASH1,SH3RF1,SOCS3,TAP1,TAP2,TENM3,TNFSF11,TOM1,TRPC6,TRPV1,VCAN,VCL	AKT1,Akt,CEBPB,EGFR,FOXO3,HRAS,JUN,NFKB1,NFKBIA,NFkB (complex),PPARGC1A,RELA,SP1,STAT1,STAT3,TP53,TP73
Interaction_preb_sap p0.05 - 2020-06-15 09:50 AM		actinomycin D		biologic drug		1.023		0	1.023	4.96e-08	ABCA1,ATF4,ATP1A1,BAX,BCL10,BIRC2,CCL11,CCL2,CD28,CD38,CDH2,CERS6,F3,FADD,FLNA,FN1,GUCY1A1,HK1,IGFBP4,IRF1,IRS2,ITPR3,LTB4R,PDE3A,RBP2,RELA,RIPK2,SLC12A4,SOCS3,TAP1,TNFAIP2,TNFRSF9	EGR1,ERK1/2,FOSL1,IFNG,IL1B,IRF1,JUN,NFKB1,NFKBIA,NFkB (complex),RELA,RELB,STAT1,STAT3,TNF,TP53,actinomycin D
Interaction_preb_sap p0.05 - 2020-06-15 09:50 AM		BTK	0.657	kinase		-0.977		0	-0.977	5.48e-08	BTK,CCL4,CCND2,CD274,CD38,CD40,CEBPA,FOXO1,IFI35,IFI44L,IL10,IL21R,IRF1,IRF4,ITGB3,NFKB2,PIM1,RELA,RELB,SELP,STAT1	BCL6,BTK,CSF2,EGR1,IL2,IRF3,NFKB1,NFKBIA,NFkB (complex),REL,RELA,RELB,SP1,STAT1,STAT3,STAT5A,STAT6,TIRAP,TNF,TP53
Interaction_preb_sap p0.05 - 2020-06-15 09:50 AM		IRF7		transcription regulator	Activated	4.202		0	4.202	5.57e-08	ATF4,CD40,CTLA4,DHX58,IFI35,IFI44L,IRF1,IRF8,JAK2,MAP3K8,NMI,PARP12,PARP14,PELI1,PSME1,PSME2,RIPK2,RSAD2,SOCS1,STAT1,TAP1,TAP2,TMPO,TRIM21,XAF1,ZC3HAV1	IFN alpha/beta,IFNA2,IFNB1,IRF1,IRF3,IRF7,Interferon alpha,JUN,NFKB1,NFkB (complex),PML,STAT1,STAT2,STAT3
Interaction_preb_sap p0.05 - 2020-06-15 09:50 AM		EIF2AK2		kinase	Activated	2.364		0	2.364	7.51e-08	ARG1,ATF4,BAX,BIRC2,CEBPD,EGR1,IFI27,IFI35,IRF1,IRS2,NFKB2,NFKBIA,NMI,PARP12,PARP9,SOCS3,STAT1,ZC3HAV1,ZNF292	CEBPB,EIF2AK2,IKBKB,IL1B,IRF1,IRF7,Interferon alpha,JUN,NFKB1,NFKBIA,NFkB (complex),NR3C1,RELA,STAT1,STAT2,STAT3,STAT6
Interaction_preb_sap p0.05 - 2020-06-15 09:50 AM		calcitriol		chemical drug		-0.947		0	-0.947	9.51e-08	ACSL1,ADAM19,ADCY9,ALDH1A2,ARHGEF3,BAX,BCL3,BIRC2,C3,CD40,CEBPA,CEBPD,CTLA4,CXCL6,EGR1,F3,FIGNL1,FN1,GADD45G,GDPD5,GNAI2,IDH2,IFI44L,IL10,IRF4,LBH,LTBP1,MRC1,NFKBIA,NUSAP1,OLFML2A,PC,PDCD4,RAB32,RAB38,REL,RELA,RGCC,RSAD2,S1PR2,SARDH,SERPINB1,SLC16A1,SLC25A1,SLC8A1,SOCS3,STAT3,TAP1,THBD,TLR7,TNFSF11,TRPC6,TSHZ3,TXN,VCL	CEBPB,FOXO3,IL1,IL6,JUN,MED1,NFKB1,NFKBIA,NFkB (complex),RELA,RNA polymerase II,SP1,STAT1,STAT3,TNF,TP53,VDR,calcitriol
Interaction_preb_sap p0.05 - 2020-06-15 09:50 AM		CD28	0.651	transmembrane receptor	Activated	3.583		0	3.583	1.09e-07	CASP8,CCL4,CCND2,CD274,CD28,CTLA4,CXCL13,CXCR1,CXCR3,E2F4,FYB1,HGS,IL10,IL21R,IRF1,IRF4,IRF8,LCP1,LTBP1,NFKB2,NFKBIA,PDE4D,PLA2R1,PNP,PPA1,PRDM1,PSMA6,PTGER4,PTPRJ,REL,RELA,RPL30,RRAGA,SOCS1,SOCS3,STAT3,SUSD6,TNFSF11,TOB1,ZFYVE9	BCL6,CD28,CD3,IL10,IL2,IL21,NFATC2,NFKB1,NFkB (complex),REL,RELA,RELB,STAT1,STAT3,STAT5A,STAT6,TCR
Interaction_preb_sap p0.05 - 2020-06-15 09:50 AM		Pam3-Cys-Ser-Lys4		chemical reagent	Activated	2.003		0	2.003	1.1e-07	ALDH1A2,CASP8,CCL2,CCL4,CCR1,CD274,CD40,CD83,CXCL13,CXCL6,CXCR1,CYLD,F3,IL10,IRF1,IRF4,NFKBIA,NLRP3,PARP14,REL,RELB,SELP,STAT1,TRAF3	IL10,IL1B,JUN,MYD88,NFKB1,NFKBIA,NFkB (complex),Pam3-Cys-Ser-Lys4,RELA,STAT1,STAT3,TNF,TP53
Interaction_preb_sap p0.05 - 2020-06-15 09:50 AM		CHUK		kinase		0.491		0	0.491	1.32e-07	ARL6IP5,C3,CCL11,CCL2,CCL4,CCR1,CEBPD,CXCL13,CXCL6,CYBA,ENAH,F3,FOXF2,IFI35,IL10,ITGB3,JUNB,LIFR,MMP13,NFKB2,NFKBIA,NID1,OGN,RELA,RELB,SOCS3,SQSTM1,TNFAIP2,TNIP1	CHUK,IKBKB,IKBKG,JUN,NFKB1,NFKBIA,NFkB (complex),NR3C1,RELA,RELB,STAT1,STAT3,TNF,TP53
Interaction_preb_sap p0.05 - 2020-06-15 09:50 AM		ERBB2		kinase		-0.785		0	-0.785	1.43e-07	ABHD5,ADAM17,ADAM19,ADAM8,ADIPOR2,ANGPTL2,APLP2,ATF4,BCL3,CAPZA2,CCDC80,CCL11,CCL2,CCL4,CCND2,CD36,CDC42,CDH2,CHD1L,CHD4,DGAT1,EGR1,ELF3,ELL2,EMP3,EPHX2,FN1,FOXO1,FRRS1,HNRNPK,IGFBP4,IL6ST,ITGA5,ITGB3,JUNB,LAMB1,LGALS3,MACF1,MAP4,MLXIP,MMP13,MRC1,MYO10,NFKB2,NID1,PDCD4,PDE8A,PDGFD,PPP2R2B,PRPS1,PTGS1,PTPN1,PTPRB,RPA1,RPS10,SKP1,SMAD2,SOWAHC,SPDEF,STAT3,TAP1,TAP2,TAPBP,TGM1,THBD,VCAN,VCL,VWF	CD44,CEBPB,CTNNB1,EGF,EGR1,ERBB2,ERK1/2,FOSL1,GATA3,HIF1A,IL1B,JUN,MAPK1,NFKB1,NFKBIA,NFkB (complex),RELA,SP1,STAT1,STAT3
Interaction_preb_sap p0.05 - 2020-06-15 09:50 AM		TICAM1		other	Activated	3.029		0	3.029	1.44e-07	ACSL1,ATP6V1E1,BCL3,CCL2,CCL4,CD38,CD40,CEBPD,CXCL13,CXCL6,EGR1,IL10,IRF1,NFKB2,NFKBIA,PELI1,RELB,RIPK2,RSAD2,SOCS1,SOCS3,TNFSF11,ZC3HAV1	IL1B,IL6,JUN,MYD88,NFATC2,NFKB1,NFKBIA,NFkB (complex),REL,RELA,SP1,STAT1,STAT3,TICAM1,TLR4
Interaction_preb_sap p0.05 - 2020-06-15 09:50 AM		IKZF1		transcription regulator	Activated	2.649		0	2.649	1.56e-07	ADAM19,BCL6,BLNK,CCL4,CCND2,CCR1,CD38,DTX3L,DUSP5,EBF1,FKBP9,FLI1,FN1,FOXO1,IFI27,IL10,IL6ST,IRF4,LEPROT,LYN,MLXIP,NFIX,POU2F2,PPP1R9A,PREP,PYGL,RNF213,SASH1,SIPA1L2,TENM3,VWF,ZDHHC9	Akt,BCL6,FOXO3,IKZF1,IL2,IL6,Igm,JUN,NFATC2,NFKBIA,NFkB (complex),PRDM1,RELA,SP1,STAT1,STAT3,STAT5A,STAT6,TP53
Interaction_preb_sap p0.05 - 2020-06-15 09:50 AM		IL17A		cytokine		0.513		0	0.513	1.56e-07	BCL3,C3,CCL11,CCL2,CCL4,CD274,CD40,CD83,CDH2,CEBPD,CTTN,CXCL13,CXCL6,CYTH3,ENTPD1,FOSL1,IL10,LRRK2,MMP13,MRC1,PGF,PODXL,PRDM1,SELP,SOCS1,SOCS3,STAT3,STEAP4,THBD,TIMP2,TNFSF11,VWF	CEBPB,IL10,IL17A,IL1B,IL6,JUN,NFKB1,NFkB (complex),RELA,SP1,STAT1,STAT3,prostaglandin E2
Interaction_preb_sap p0.05 - 2020-06-15 09:50 AM		GATA1		transcription regulator		0.694		0	0.694	1.6e-07	AFF3,BATF3,CCND2,CCR1,CD36,CEBPA,CNN3,CXCR3,EGR1,FLI1,FSD1L,FYB1,IL6ST,IRF8,ITGB3,JDP2,JUNB,MAP3K5,NAB2,NCOA7,NFIL3,PIM1,PIM2,PRKG1,REL,RPL22,RPL27A,SASH1,SCIN,SELP,SSBP3,TANC2,TCF4,TRIM29,VWF	CEBPB,GATA1,JUN,NFKB1,NFkB (complex),STAT1,STAT3,STAT5a/b
Interaction_preb_sap p0.05 - 2020-06-15 09:50 AM		MAPK1		kinase		-1.679		0	-1.679	1.64e-07	ADAM17,BCL11A,CCDC80,CCL2,CCL4,CCNF,CDH2,DGKI,EGR1,ENDOD1,FN1,FOXO1,H2AZ2,IFI27,IFI35,IRS2,ITGA5,ITGB3,JUNB,LAG3,LAMA4,LGALS3,LMNA,MMP13,NMI,OLFML2A,PAIP1,PARP12,PLXDC1,POU2F2,PRKG1,PRSS12,PSME2,SLC27A2,STAT1,TAP1,TMEM87A,TNFRSF9,TNFSF11,TRIM21,WIPF1,ZC3HAV1	CEBPB,EGR1,ERK,ERK1/2,FOSL1,FOXO3,JUN,MAPK1,NFKB1,NFKBIA,NFkB (complex),P38 MAPK,RELA,SP1,STAT1,STAT2,STAT3,STAT6
Interaction_preb_sap p0.05 - 2020-06-15 09:50 AM		FOS		transcription regulator		-0.556		0	-0.556	1.69e-07	ABCG8,ADNP,AFF4,ANK3,ANXA4,APLP2,ARID3A,ARPC5,C3,CAMK2D,CAST,CASZ1,CCL2,COL16A1,CTH,CTSH,CXCR1,EGR1,ENAH,EPHX2,F3,FMN1,FN1,FOSL1,GIT2,IGFBP1,IL10,IRS2,JUNB,LAMB3,LARGE1,LGALS3,LTBP1,MMP13,MYH9,NFIL3,NFKB2,PIM1,PRDM1,PRKCE,PTP4A1,PTPN12,RAP1GAP,RIPK4,RPS18,RPS24,RPS6,RPS7,SOCS3,SWAP70,TNFSF11,TPP1,TXN,VAMP7,XAF1	CEBPA,CEBPB,CREB1,ESR1,ESR2,FOS,JUN,JUND,NFKB1,NFKBIA,NFkB (complex),PPARG,RELA,RNA polymerase II,SP1,STAT1,STAT3,STAT6,TP53,cytokine
Interaction_preb_sap p0.05 - 2020-06-15 09:50 AM		RICTOR		other	Inhibited	-4.584		0	-4.584	1.75e-07	ATP6V1E1,ATP6V1G1,BAX,COX6A1,EGR1,IGFBP1,IRS2,LHPP,PPA1,PRKCE,PSMA6,PSMB7,PSME1,PSME2,RPL10A,RPL11,RPL13A,RPL14,RPL18,RPL21,RPL22,RPL30,RPL7,RPL7A,RPL8,RPS10,RPS13,RPS18,RPS2,RPS24,RPS29,RPS5,RPS6,RPS8	AKT1,ATF2,CEBPB,CTNNB1,MLXIPL,MYC,NFKBIA,NFkB (complex),PPARGC1A,PRKCB,RELA,RICTOR,SP1,STAT1,STAT3,TP53
Interaction_preb_sap p0.05 - 2020-06-15 09:50 AM		CSF1		cytokine		-0.415		0	-0.415	1.87e-07	ARG1,BAX,CCL2,CCND2,CCR1,CD209,CD74,CEBPA,CTSH,CXCL6,DUSP5,EGR1,F2RL2,FERMT3,FN1,GRAP2,IL10,IL6ST,IRF4,IRF8,ITGA5,ITGB3,JDP2,JUNB,LAG3,LGR4,MRC1,NFKB2,PTPRC,PTPRJ,STAT1,TRAF2	CEBPB,CSF1,CSF2,EGR1,IFNG,IL1B,IL6,IRF1,JUN,NFKB1,NFkB (complex),RELA,SP1,STAT1,STAT3
Interaction_preb_sap p0.05 - 2020-06-15 09:50 AM		BCL6	0.768	transcription regulator		-1.403		0	-1.403	2.54e-07	ADCY9,BAX,BCL3,BCL6,BLNK,CCL2,CCL4,CCND2,CD274,CTLA4,DPYSL2,ENTPD1,GIT2,IL10,IL21R,IRF1,IRF4,IRF8,JUNB,LBH,LMNA,LPP,MRC1,PDCD4,PRDM1,SOCS3,STAT1,STAT3,SYK,VWA5A	BCL6,CEBPB,IL10,IL4,JUN,NFKB1,NFKBIA,NFkB (complex),P38 MAPK,RELA,SP1,STAT1,STAT3,STAT6,prostaglandin E2
Interaction_preb_sap p0.05 - 2020-06-15 09:50 AM		OGA		enzyme		0.561		0	0.561	2.62e-07	ABCC9,ADAM19,ADAMTS17,ADGRL2,ARHGAP29,ARPC4,BACH1,BAX,CAMK1D,CCL2,CCR1,CD36,CD40,CD53,CEBPA,CXCL6,CXCR3,CYFIP2,CYP4V2,EFNB1,FBP1,FLNA,FN1,GADD45G,IGFBP4,IL21R,IL6ST,JDP2,LAMB1,MCAM,MMRN2,MYO10,NGEF,PHKA2,PLAAT3,PLPP3,PRF1,PRKG1,PYGL,SOCS1,SOCS3,STAT1,TGFBR3,TIMP2	CEBPB,CTNNB1,GSK3B,Growth hormone,HIF1A,HMGB1,Histone h3,Insulin,JUN,MED1,NFkB (complex),NR3C1,OGA,PPARG,RELA,RNA polymerase II,RXRA,SP1,SREBF1,STAT3,STAT5a/b,TP53,TP73
Interaction_preb_sap p0.05 - 2020-06-15 09:50 AM		SP1		transcription regulator		-1.977		0	-1.977	2.82e-07	ABCA1,ACSL1,ADAMTS1,BAX,CCL2,CCND2,CD28,CD40,CDH2,CEBPA,CEBPD,CTH,CYP26A1,DLC1,EGR1,F3,FLNA,FN1,FOSL1,FOXF2,GNAI2,HDAC4,IGFBP1,IGFBP4,IL10,IL21R,IRF1,IRF4,ITGB3,LTB4R,MRC1,NAB2,NCOA3,NFKBIA,PCK1,PDGFRB,PIM1,PRKCE,PRKG1,PTGER4,PTGS1,PTPN1,RELA,SLC11A2,SOCS1,STAT1,STAT3,TBXA2R,TGFBR3,TGM1,THBD,TIMP2,TNFSF11,VWF	APP,CEBPA,CEBPB,CREB1,EGR1,EP300,HIF1A,JUN,NFKBIA,NFkB (complex),NR3C1,PPARG,RELA,RNA polymerase II,SP1,STAT1,STAT3,TP53,TP73,VEGFA
Interaction_preb_sap p0.05 - 2020-06-15 09:50 AM		PI3K (complex)		complex		0.231		0	0.231	2.86e-07	ABCA1,ATF4,CCL2,CCL4,CCND2,CCR1,CD274,CDH2,DAPP1,E2F4,FBLN5,FLI1,FN1,FOSL1,FOXO1,HIF1AN,HK1,IGFBP1,IL10,MAP3K5,MCAM,MEF2C,MMP13,MRC1,NFKB2,NFKBIA,PDCD4,PIM1,PRDM1,PRKCZ,PTPN12,RELA,RPS6,SLC12A4,SOCS3	Akt,CEBPB,EGR1,ERK,FOS,FOSL1,FOXO3,JUN,JUND,Jnk,NFkB (complex),PI3K (complex),PPARG,RELA,SP1,STAT3,TP53,prostaglandin E2
Interaction_preb_sap p0.05 - 2020-06-15 09:50 AM		imiquimod		chemical drug	Activated	2.811		0	2.811	3.86e-07	BCL10,CCL4,CD274,CD40,FLI1,FOSL1,IFI35,IL10,JUNB,PIK3CA,POU2AF1,RNF213,RPA1,RSAD2,SOCS1,SOCS3,STAT1,TLR7	IL6,IRF1,IRF3,IRF7,Interferon alpha,JUN,NFkB (complex),SP1,STAT1,STAT2,STAT3,STAT6,TLR7,imiquimod
Interaction_preb_sap p0.05 - 2020-06-15 09:50 AM		FN1	-1.108	enzyme		-0.142		0	-0.142	4.09e-07	ADD1,APLP2,CCL2,CCL4,CD83,CDH2,CORO1A,F3,FLNA,FN1,HK1,ITGA1,ITGA5,ITGB3,MAP3K7,MMP13,NFKBIA,PREB,RDX,SDCBP,SMAD2,SOCS3,SQSTM1,TCF4,TIMP2,TNFAIP2,TNIP1,UBE2H	APP,CTNNB1,FN1,HIF1A,IRF3,ITGB1,JUN,MAP2K1,NFKB1,NFKBIA,NFkB (complex),NR3C1,P38 MAPK,SP1,STAT1,STAT3,Tgf beta
Interaction_preb_sap p0.05 - 2020-06-15 09:50 AM		Lh		complex		-1.655		0	-1.655	4.13e-07	ADAMTS1,ADCY9,ARHGAP1,ARHGAP35,ARL6IP5,ARPC4,CAPZA1,CCND2,CDK14,CDK16,COL15A1,CYFIP2,DHRS3,MAP1LC3B,MAP3K5,MAP3K7,MBD2,PDE4D,PGRMC1,PHKA2,PI4K2A,PLPP1,PTGS1,PTP4A1,PTPN1,RGS12,STAT1,STK17A,STK24,THBS2,VCL
Interaction_preb_sap p0.05 - 2020-06-15 09:50 AM		EDN1		cytokine	Inhibited	-2.126		0	-2.126	4.22e-07	ADAM19,ANXA4,CCL2,CDC42,CDH2,EGR1,ENAH,FN1,FOSL1,ITGA5,ITGB3,JUNB,MCAM,MMP13,MPRIP,MSN,PRKCE,PTGER4,PTGS1,RAB3A,SLC8A1,SOCS1,SOCS3,TRPC6,VCAN,VCL,VWF	Akt,CEBPA,EDN1,EGFR,EGR1,ERBB2,ERK1/2,FOSL1,FOXO3,JUN,NFKB1,NFKBIA,NFkB (complex),RELA,SP1,STAT1,STAT3,TGFB1,TP53
Interaction_preb_sap p0.05 - 2020-06-15 09:50 AM		IL21		cytokine	Activated	3.213		0	3.213	4.26e-07	ARG1,BCL6,CCL11,CCL4,CCND2,CD28,CD38,CLIC5,CXCL13,CXCR3,EGR1,IL10,IL21R,IRF4,NEURL3,PRDM1,PRF1,PTPRC,RSAD2,SOCS1,SOCS3,STAT3,TAP1,TNFSF11,TRAF3	CEBPB,IFNG,IL10,IL21,IRF1,Ige,JUN,NFKB1,NFKBIA,NFkB (complex),RELA,STAT1,STAT2,STAT3,STAT6
Interaction_preb_sap p0.05 - 2020-06-15 09:50 AM		decitabine		chemical drug		0.289		0	0.289	4.42e-07	ADAMTS1,ADGRL2,ALDH1A2,BAX,BCL11A,BTG3,CASP8,CASZ1,CCND2,CDH2,CDH6,CDK16,CGREF1,CHFR,CTBP2,CXCR1,CXCR3,CYP26A1,DHRS3,DLC1,DMBT1,DNASE1L3,EFNB1,FN1,FOXF2,GADD45G,GDPD5,HPRT1,IFI27,IFI35,ITGA1,JUNB,L1CAM,LGALS3,LTBP1,MIB2,MMP13,MSN,NEK6,NFASC,NFKBIA,PLCB1,PTPRG,PXDN,RAB3A,RABL3,REL,RPL11,RPS13,RPS25,RPS6,SAT1,SLC43A1,SMAD2,SOCS1,SOCS3,STAT1,STAT3,SYK,TAP2,THBD,TIMP2,TNFRSF9,UGT1A1,VAMP7,VCAN,VCL	CEBPB,CTNNB1,IRF1,JUN,MLXIPL,MYC,NFKB1,NFKBIA,NFkB (complex),RELA,SOCS1,SP1,STAT1,STAT2,STAT3,STAT6,TNF,TP53,TP73,decitabine
Interaction_preb_sap p0.05 - 2020-06-15 09:50 AM		Ifn gamma		complex	Activated	3.592		0	3.592	4.52e-07	CCL2,CXCR3,FN1,IFI44L,IGFBP4,IL10,IRF8,JAK2,LGALS9,PCK1,PSME1,PSME2,SH2D1A,SOCS1,SOCS3,STAT1,TNFRSF9,XAF1	CEBPB,IFNG,IL6,IRF1,IRF7,Ifn gamma,JUN,NFKB1,NFkB (complex),RELA,SP1,STAT1,STAT2,STAT3,STAT6
Interaction_preb_sap p0.05 - 2020-06-15 09:50 AM		RELA	0.431	transcription regulator	Activated	3.341		0	3.341	5.02e-07	BAX,BCL10,BCL3,BIRC2,C3,CASP8,CCL11,CCL2,CD274,CD28,CD40,CTTN,CXCL6,EGR1,ELF3,F3,FN1,IER2,IGHM,IL10,IRF1,IRF4,JUNB,LYN,NFKB2,NFKBIA,NFKBIE,NMI,PCK1,POU2AF1,PRDM1,PTGER4,RELA,RELB,SELP,SH3KBP1,TANK,TAP1,TAP2,TAPBP,TNFAIP2,TNIP1,TRPC6,UBE2H,UGT1A1,VASP	IL1B,JUN,NFKB1,NFKBIA,NFkB (complex),REL,RELA,RELB,SP1,STAT1,STAT3,TNF,TP53
Interaction_preb_sap p0.05 - 2020-06-15 09:50 AM		RC3H1		enzyme	Inhibited	-2.538		0	-2.538	5.49e-07	CCL2,CCL25,CCL4,CXCL13,CXCL6,FOSL1,IFI27,IFI44L,IL6ST,IRF1,PARP9,RSAD2,SHMT2,STAT1,TRIM21	CEBPB,IL6,JUN,NFKB1,NFKBIA,NFkB (complex),RC3H1,RELA,SP1,STAT1,STAT3,TNF,TP53
Interaction_preb_sap p0.05 - 2020-06-15 09:50 AM		F2		peptidase		0.852		0	0.852	6.34e-07	BAX,BCL3,BIRC2,CCL2,CCND2,CXCL13,EGR1,ELL2,ENTPD1,F3,FN1,FOSL1,IER2,IGFBP4,JUNB,LBH,MAP3K5,MYH9,NCOA7,NFKBIA,PLPP1,PRKCE,RAB3A,RELB,SELP,TAP2,TENT5A,THBD,TIMP2,TRAF3,VASP,VWF	EGR1,ERK1/2,F2,FOS,FOSL1,JUN,JUND,NFKB1,NFKBIA,NFkB (complex),RELA,RELB,STAT1,STAT3,TNF,TP53
Interaction_preb_sap p0.05 - 2020-06-15 09:50 AM		MYD88		other	Activated	3.268		0	3.268	6.34e-07	ACSL1,ALDH1A2,ARG1,ATP6V1E1,BCL10,BCL3,C3,CCL2,CCL4,CD200,CD274,CD38,CD40,CD83,CEBPD,CXCL13,CXCL6,EGR1,IL10,IRF1,IRF8,MRC1,NFKB2,NFKBIA,NLRP3,RELA,RELB,RSAD2,SOCS1,SOCS3,TNFSF11,ZAP70	IFNG,IL1B,IRF1,JUN,MYD88,NFATC2,NFKB1,NFKBIA,NFkB (complex),REL,RELA,STAT1,STAT3,TLR4,TNF,TP53
Interaction_preb_sap p0.05 - 2020-06-15 09:50 AM		IL27		cytokine	Activated	2.588		0	2.588	6.64e-07	CCL2,CCL4,CCND2,CD274,CD38,CD74,CEBPD,CTLA4,EGR1,GADD45G,IL10,IRF1,LAG3,MRC1,PIM1,PRDM1,SOCS1,SOCS3,SPTBN1,STAT1,TAP1,TNFSF11	CEBPB,IFNG,IL10,IL27,IL6,IRF1,JUN,NFKB1,NFkB (complex),RELA,SP1,STAT1,STAT2,STAT3,STAT6
Interaction_preb_sap p0.05 - 2020-06-15 09:50 AM		E. coli B4 lipopolysaccharide		chemical toxicant	Activated	2.556		0	2.556	6.74e-07	ABCG8,ARHGAP30,BAX,CASP8,CCL11,CCL2,CCL4,CD274,CD38,CD40,CD83,CXCL6,F3,FADD,GADD45G,IFI35,IL10,LCP1,MDFIC,MRC1,NFKBIA,PARP9,PDE3A,PIM1,PTPRC,RELB,RPL7,RPS25,RSAD2,SOCS1,SOCS3,TAP1,TRAF2	E. coli B4 lipopolysaccharide,IFNG,IL10,IRF1,MYD88,NFATC2,NFKB1,NFKBIA,NFkB (complex),REL,RELA,STAT1,STAT3,TLR4
Interaction_preb_sap p0.05 - 2020-06-15 09:50 AM		OSMR		transmembrane receptor		1.408		0	1.408	6.8e-07	BAX,BCL3,DHX58,IL6ST,JAK2,JUNB,LBP,MMP13,PIM1,SOCS1,SOCS3,STAT3,TNFSF11,TRIM35	CEBPB,EGR1,IL6ST,JUN,NFKB1,NFkB (complex),NOTCH1,OSM,OSMR,STAT,STAT1,STAT2,STAT3,STAT5a/b,STAT6
Interaction_preb_sap p0.05 - 2020-06-15 09:50 AM		epigallocatechin-gallate		chemical drug		-0.699		0	-0.699	6.83e-07	APOB,BAX,BIRC2,CASP8,CCL2,CEBPA,EGR1,F3,FADD,FN1,FOSL1,IL10,IL6ST,IRF1,ITGB3,JUNB,MAP3K5,MMP13,NFKBIA,PDGFRB,PRKCE,REL,RELA,RELB,SLC16A1,SOCS1,STAT1,TAP1,TIMP2	CEBPB,EGR1,ERK1/2,ESR1,FOSL1,IL6,JUN,NFKB1,NFKBIA,NFkB (complex),P38 MAPK,RELA,SP1,SREBF1,STAT1,STAT3,TP53,epigallocatechin-gallate
Interaction_preb_sap p0.05 - 2020-06-15 09:50 AM		AHR		ligand-dependent nuclear receptor	Activated	2.348		0	2.348	7.15e-07	ADAM19,ADIPOR2,BAX,CASP8,CCNF,CD36,CD38,CDH2,CEBPA,CGREF1,COL16A1,EBF1,FBLN5,FGFR2,FN1,FOSL1,HECTD2,IGFBP1,IGHM,IL10,IRF1,ITGA5,JUNB,LBP,LTBP1,NID1,NID2,PCK1,PDGFRB,PI4K2A,SEMA3F,SLC1A4,SOCS3,STAT3,STEAP4,TIMP2,TXN,UGT1A1,VCL	AHR,CEBPA,CEBPB,EGR1,ESR1,IL1B,IL6,JUN,NFKB1,NFKBIA,NFkB (complex),P38 MAPK,RELA,SP1,SREBF1,STAT1,STAT3,TGFB1,TP53
Interaction_preb_sap p0.05 - 2020-06-15 09:50 AM		dextran sulfate		chemical drug		0.696		0	0.696	7.92e-07	ADAM8,ADAMTS1,ADORA2B,ARG1,C3,CARD11,CCL11,CCL4,CCNF,CD209,CD36,CD40,CD74,CD83,CXCL6,EFEMP2,FIGNL1,IL10,IL22RA2,LCP1,MMP13,MRC1,NUSAP1,PGF,RELA,SELP,SOCS3,STAT3,TANK,TGFBR3,THBS2,TIMP2,UGT1A1	CEBPB,EGR1,IL17A,IL1B,IL6,JUN,Jnk,LDL,NFKB1,NFkB (complex),PPARG,RELA,SP1,STAT1,STAT3,dextran sulfate
Interaction_preb_sap p0.05 - 2020-06-15 09:50 AM		PRDM1	1.153	transcription regulator		-1.313		0	-1.313	8.24e-07	ADAM8,AFF3,BCL11A,BCL6,BTK,CASZ1,CD22,CD53,CD74,CRISPLD2,CXCL6,CYP4V2,FOSL1,GIMAP7,IGHM,IL10,IRF4,IRF8,LAG3,MAPK11,MTMR11,NLRP12,NLRP3,PRDM1,PRF1,RGS18,RSAD2,SI,SWAP70,TAPBP,ZAP70	BCL6,IL12 (complex),Igm,Immunoglobulin,MTA3,MYC,NFATC2,NFKB1,NFKBIA,NFkB (complex),PRDM1,REL,RELA,STAT1,STAT3,STAT4,STAT5A,STAT6,TP53
Interaction_preb_sap p0.05 - 2020-06-15 09:50 AM		mifepristone		chemical drug		1.462		0	1.462	8.71e-07	ARG1,BAX,C3,CAMK2D,CASP8,CAST,CCL11,CCL2,CD74,CDH2,CEBPD,COL15A1,CYBA,DLC1,EGR1,F3,IL10,IRS2,ITGB3,JUNB,LAMB3,NCOA3,NFKBIA,OGN,PC,PELI1,PKD1,PTGS1,RAP1GAP,RELA,STXBP2,TAX1BP1,TCF4,TENM3,THBS2,VCAN	CEBPB,CSF2,EGR1,ERK1/2,ESR1,FOSL1,JUN,NFKBIA,NFkB (complex),NR3C1,RELA,SP1,SREBF1,STAT3,TNF,TP53,dexamethasone,mifepristone
Interaction_preb_sap p0.05 - 2020-06-15 09:50 AM		collagenase		group		1.897		0	1.897	9.27e-07	CCL11,CCL4,CEBPD,CXCL6,EGR1,FOSL1,IRF1,JUNB,SELP,STAT3	IL6,JUN,NFKBIA,NFkB (complex),RELA,SP1,STAT1,STAT3,TNF,TP53,collagenase
Interaction_preb_sap p0.05 - 2020-06-15 09:50 AM		docosahexaenoic acid		chemical drug		0.199		0	0.199	1e-06	ABCA1,ARG1,ATF4,BACH1,BAX,CASP8,CCL2,CCL4,CD40,CD83,CTLA4,DPYSL2,FOXO1,IGFBP1,IL10,MMP13,MRC1,PCK1,PDE5A,PTGS1,RELA,SOCS3,THBS2,TIMP2	CEBPB,EGR1,IL10,JUN,Jnk,NFKB1,NFKBIA,NFkB (complex),PPARG,RELA,SP1,STAT1,STAT3,TLR2,TNF,TP53,docosahexaenoic acid,prostaglandin E2
Interaction_preb_sap p0.05 - 2020-06-15 09:50 AM		filgrastim		biologic drug	Inhibited	-2.725		0	-2.725	1e-06	ACSL1,ATP1A1,CAST,CCL4,CD74,CD83,DACH1,DLC1,DPYSL3,FBP1,GNS,GRINA,IL10,JAK2,LAMB3,LGALS3,LPAR6,LTB4R,MEF2C,MGAM,MLXIP,MYO10,NCOA4,NFKBIE,NLRP3,PARP14,PDE4D,PIM2,PSME1,PSME2,RELB,RPS6KA5,RSAD2,SERPINB1,SLC25A22,SLC26A6,SOCS1,SORD,SQSTM1,SSBP3,STAT1,TNFAIP2,TRPS1,XAF1
Interaction_preb_sap p0.05 - 2020-06-15 09:50 AM		MTOR		kinase		0.803		0	0.803	1.01e-06	CASP8,CCL2,CD274,CD40,CEBPA,CEBPD,CHKA,FADD,FN1,HK1,IL10,IQSEC2,IRF1,IRF8,IRS2,JAK2,MAG,MAP1LC3B,MOG,NAB2,PGRMC1,PHLPP1,PIM2,PPP2CA,PRF1,PRKCZ,RELA,RHEB,RPL32,RPS18,RPS6,SERPINB1,SOCS3,SQSTM1,STAT1,STAT3,TCF4,ZAP70	AHR,CEBPB,HIF1A,JUN,MTOR,MYC,MYD88,NFKB1,NFKBIA,NFkB (complex),PPARG,PPARGC1A,RELA,STAT1,STAT2,STAT3,STAT6,sirolimus
Interaction_preb_sap p0.05 - 2020-06-15 09:50 AM		IRF1	1.378	transcription regulator	Activated	3.801		0	3.801	1.22e-06	ADAM8,BAX,CASP8,CCL2,CD274,CD40,IFI27,IFI35,IFI44L,IL10,IRF1,IRF4,JAK2,PLAAT3,PSME1,PSME2,RSAD2,SOCS1,STAT1,STAT3,TAP1,TAP2,TAPBP,TRIM21,XAF1	CEBPB,IFN Beta,IFNG,IRF1,IRF3,IRF7,JUN,NFKB1,NFkB (complex),RELA,STAT1,STAT2,STAT3,STAT6
Interaction_preb_sap p0.05 - 2020-06-15 09:50 AM		IL10	1.802	cytokine		-0.69		0	-0.69	1.3e-06	ABCA1,ANKS1A,ARG1,BAX,BCL3,CASP8,CCL11,CCL2,CCL4,CCND2,CCR1,CD209,CD274,CD28,CD40,CD74,CD83,CTLA4,CXCL13,CXCL6,CXCR3,F3,IGFBP4,IL10,IL2RG,IL6ST,IRF1,LAG3,MAP3K8,MRC1,PRDM1,PTPN1,RAB7A,SOCS1,SOCS3,STAT1,STAT3,TAP1,TAP2,TLR7,TNFSF11,VCAN	CEBPB,IFNG,IL10,IL1B,IL27,IL6,IRF1,JUN,NFKB1,NFkB (complex),RELA,SP1,STAT1,STAT2,STAT3,STAT4,STAT5a/b
Interaction_preb_sap p0.05 - 2020-06-15 09:50 AM		IRF3	0.665	transcription regulator	Activated	3.507		0	3.507	1.57e-06	ANXA4,BIRC2,CCL2,CCL4,CD274,CD40,CDH2,DHX58,FN1,IFI27,IFI44L,IL10,IRF1,JUNB,LAG3,NLRC5,PARP12,PARP14,PLCG2,PNP,RPS7,RSAD2,STAT1,TAP1,TMPO,ZC3HAV1	IFNA1/IFNA13,IFNA2,IFNB1,IRF1,IRF3,IRF7,Interferon alpha,NFkB (complex),PML,STAT1,STAT2,STAT3
Interaction_preb_sap p0.05 - 2020-06-15 09:50 AM		CREBBP		transcription regulator		-0.676		0	-0.676	1.78e-06	AQP11,ARHGEF3,ARID5A,BCL6,CAMK2D,CCND2,CD53,CEBPA,CNN3,CRISPLD2,CXCR3,DHRS3,EGR1,GFI1,GIMAP4,GIMAP7,GPR18,IL10,IL17RE,IRF1,ITGA9,MAP3K8,MCF2L,MEF2C,NFKBIA,PCK1,PDE10A,PDGFRB,PPFIBP2,PRF1,RSAD2,SELP,SH2D1A,SLC43A1,SMOC1,SOCS3,TANC2,TAP2,TAPBP,TMPRSS4	CEBPB,CREBBP,EP300,JUN,MYB,NFKB1,NFkB (complex),PPARG,RNA polymerase II,RUNX1,STAT1,STAT2,STAT3,STAT5a/b,STAT6,TP73
Interaction_preb_sap p0.05 - 2020-06-15 09:50 AM		IFNA2		cytokine	Activated	3.927		0	3.927	1.79e-06	ADAM17,ARL5A,BAX,BCL2L14,CCL2,CD274,CD28,CORO2A,CXCL13,CXCR3,IFI27,IFI35,IFI44L,IL10,IRF1,LPAR6,LYN,PARP12,PARP9,PSME1,RSAD2,SH2D1A,SOCS1,SOCS3,STAT1,TAP1,TRIM21,XAF1,ZC3HAV1	EIF2AK2,IFNA2,IFNAR1,IL10,IRF1,IRF3,JUN,NFKB1,NFkB (complex),RELA,STAT1,STAT2,STAT3,STAT4,STAT5a/b,STAT6
Interaction_preb_sap p0.05 - 2020-06-15 09:50 AM		isobutylmethylxanthine		chemical toxicant		-1.406		0	-1.406	1.94e-06	ABCA1,ACSL1,ALDH3B1,CD36,CEBPA,CEBPD,DGAT2,DHRS3,E2F4,EGR1,FN1,IL10,IL2RG,ITGA1,ITGB3,JUNB,MMP13,PDE4D,PDGFRB,PLAAT3,PTGFRN,RAB7A,STAT1,SYK,THBS2,TIMP2,TRPV1	CEBPA,CEBPB,CREB1,EGR1,ERK1/2,FOSL1,Growth hormone,Ins1,Insulin,JUN,NFKBIA,NFkB (complex),NR3C1,PPARG,RELA,RXRA,SP1,SREBF1,STAT3,STAT5a/b,cyclic AMP,isobutylmethylxanthine
Interaction_preb_sap p0.05 - 2020-06-15 09:50 AM		TGM2		enzyme	Activated	2.639		0	2.639	1.96e-06	BCL6,C3,C5AR1,CCL2,CD36,CD74,FN1,GCA,IFI35,ITGB3,LGALS9,LRRK2,PARP14,PARP9,PDGFRB,PIM1,PTGS1,RNF213,SDCBP,SELP,SEMA7A,SLC16A1,SLC27A2,STAT1,TAP1,TNFAIP2,TNIP1,XAF1	APP,CEBPB,ESR1,FN1,FOSL1,FOXO3,HIF1A,IL6,IRF3,JUN,NFKB1,NFKBIA,NFkB (complex),NR3C1,SP1,SRC (family),STAT1,STAT3,TGM2
Interaction_preb_sap p0.05 - 2020-06-15 09:50 AM		DOCK8		other	Activated	2.673		0	2.673	2.18e-06	ARID5A,CCL4,CCND2,CD40,IRF1,NMI,PELI1,REL,RSAD2,SOCS1,STAT1,TCF4,TRIM21,USP12
Interaction_preb_sap p0.05 - 2020-06-15 09:50 AM		JAK		group		0.342		0	0.342	2.43e-06	CCL2,CD209,CD40,CD83,CDH2,IL10,PTGER4,RSAD2,SOCS1,SOCS3,STAT1	CEBPB,EGR1,IL10,JAK,JUN,Jnk,NFKB1,NFkB (complex),PPARG,RELA,SP1,STAT1,STAT2,STAT3,STAT4,STAT5a/b,STAT6
Interaction_preb_sap p0.05 - 2020-06-15 09:50 AM		ERK		group		-0.397		0	-0.397	2.5e-06	ABCA1,ACSL5,ADGRG6,BAX,BTG3,CCL2,CCL4,CCR1,CEBPD,CTTN,CXCL6,DPYSL2,E2F4,EGR1,FN1,FOSL1,FOXO1,IGFBP1,IL10,ITGB3,JUNB,LAMB1,MCAM,MMP13,PRDM1,SPTBN1,STAT1,VASP,VCAN	EGR1,ERK,ERK1/2,FOS,FOSL1,FOXO3,IL6,JUN,JUND,NFKBIA,NFkB (complex),PI3K (complex),PRDM1,RELA,SP1,STAT1,STAT3,TNF,TP53
Interaction_preb_sap p0.05 - 2020-06-15 09:50 AM		SPI1		transcription regulator		0.893		0	0.893	2.65e-06	ARID3A,BAX,BCL11A,BCL6,BLNK,BTK,CCL4,CCND2,CD209,CEBPA,CXCR1,EBF1,FLI1,FOXO1,GFI1,IFI27,IFI44L,IL10,IRF4,ITGA5,JDP2,MEF2C,MRC1,PARP12,PRDM1,PTPRC,RACK1,RELA,RPL18,RSAD2	CREBBP,EP300,HMGB1,Histone h3,IL1B,IL4,JUN,MED1,MYB,NFKB1,NFkB (complex),PTPRC,RELA,RNA polymerase II,RUNX1,SP1,SPI1,STAT1,STAT3,STAT6,TP73
Interaction_preb_sap p0.05 - 2020-06-15 09:50 AM		rosiglitazone		chemical drug		-1.271		0	-1.271	2.73e-06	ABCA1,ABCC9,ACSL1,ACSL5,ADAM8,ADAMTS1,ADIPOR2,ARG1,ATP1A1,BAX,C3,CCL11,CCL2,CD36,CEBPA,DGAT1,DGAT2,DHRS3,EPHX2,F3,FN1,FOSL1,IGFBP1,IL10,IL21R,IRF1,IRS2,ITGA1,ITGB3,LAMB3,LIPE,LTB4R,MR1,PC,PCK1,PDGFRB,PLPP3,PTPN1,SLC27A2,SLC27A4,SOCS1,SOCS3,STAT1,TBXA2R,THBS2	ADIPOQ,CEBPB,EGR1,ESR1,FOXO1,Insulin,NFKB1,NFKBIA,NFkB (complex),NR3C1,PPARA,PPARG,RELA,RXRA,SP1,SREBF1,STAT3,TNF,TP53,rosiglitazone
Interaction_preb_sap p0.05 - 2020-06-15 09:50 AM		TNFRSF8		transmembrane receptor		-0.262		0	-0.262	2.8e-06	CCL4,IL10,IRF4,JUNB,MAP4K3,NFKB2,PIM2,PRF1,RELA,RELB,RPL7A,TRAF2,VCL	EGR1,ERK1/2,FOSL1,NFKB1,NFKBIA,NFkB (complex),RELA,STAT1,STAT3,TNFRSF8,TRAF2
Interaction_preb_sap p0.05 - 2020-06-15 09:50 AM		IL7		cytokine		1.174		0	1.174	2.86e-06	BAX,BLNK,CCL2,CCL4,CCND2,CD274,DUSP5,EBF1,FN1,FOXO1,GARS1,GFI1,IGHM,LYN,MMP13,PIM1,PIM2,SOCS1,SOCS3,TNFRSF9,TNFSF11	BCL6,CEBPB,IFNG,IL15,IL2,IL7,IRF1,JUN,NFKB1,NFkB (complex),STAT1,STAT2,STAT3,STAT5A,STAT6
Interaction_preb_sap p0.05 - 2020-06-15 09:50 AM		triamcinolone acetonide		chemical drug		1		0	1	3.27e-06	ACSL1,BAX,CD22,CHKA,CTH,CXADR,CYTIP,EGR1,FGFR2,GPR18,IER2,IGFBP4,IL6ST,JUNB,MMP13,NFKBIA,PRF1,RGCC,SLC16A1,SLC31A2,SLC9A3R1,TCF7L2,TRIM21,UGT8,VWF,ZFAND5	CREBBP,Creb,EP300,FOXO1,FOXO3,MYB,NFkB (complex),NR3C2,RELA,RUNX1,STAT3,TP73,Vegf,triamcinolone acetonide
Interaction_preb_sap p0.05 - 2020-06-15 09:50 AM		E. coli serotype 0127B8 lipopolysaccharide		chemical - endogenous non-mammalian	Activated	2.533		0	2.533	3.37e-06	AQP11,CASP8,CCL2,CD40,GNAI2,GNAO1,IL10,IRF1,JAK2,LAMC1,LGALS3,LIFR,MAP3K8,NFKBIA,OPN3,P2RY1,PCK1,RACK1,RSAD2,SEMA7A,SOCS3,STAT1,STAT3,TGFBR3	E. coli serotype 0127B8 lipopolysaccharide,IFNG,IL10,IRF1,IRF7,JUN,NFKB1,NFKBIA,NFkB (complex),REL,RELA,RELB,STAT1,STAT2,STAT3,STAT6
Interaction_preb_sap p0.05 - 2020-06-15 09:50 AM		lipid A		chemical toxicant		1.281		0	1.281	3.95e-06	ABCA1,C3,CCL2,CD36,CD40,IL10,ITGA5,LYN,PTPRC,SYK,VASP	EGR1,ERK1/2,FOSL1,IFNG,IL6,IRF1,JUN,NFKB1,NFKBIA,NFkB (complex),RELA,SP1,STAT1,STAT2,STAT3,STAT6,TNF,TP53,lipid A
Interaction_preb_sap p0.05 - 2020-06-15 09:50 AM		dihydrotestosterone		chemical - endogenous mammalian		0.736		0	0.736	4e-06	ABCA1,ADAMTS1,ADIPOR2,ARG1,BAX,CAMKK2,CASP8,CCND2,CD36,CD74,CDH2,CEBPA,CMKLR1,EGR1,FN1,FOXO1,FOXP2,GRB10,HECTD2,IGFBP4,IL10,IL6ST,IRS2,LIPE,LTBP1,MCAM,MMP13,NFKBIA,NID2,PC,PCK1,PDCD4,PREP,PTGER4,RELA,RPL19,RPL27,RPL30,RPL8,RPS17,RPS20,RPS24,RPS28,RPS29,SI,SLC11A2,SLC1A4,SLC7A8,TGFBR3,TIMP2,VCAN,VCL	ADIPOQ,Akt,CEBPB,CTNNB1,EGR1,ERK1/2,ESR1,FOSL1,FOXO3,JUN,MLXIPL,MYC,NFKB1,NFKBIA,NFkB (complex),PPARA,RELA,SP1,SREBF1,STAT3,TP53,dihydrotestosterone
Interaction_preb_sap p0.05 - 2020-06-15 09:50 AM		ADIPOQ		other		-0.288		0	-0.288	4.27e-06	ACSL1,ACSL5,ADIPOR2,ARG1,BCL3,CCL2,CD36,CEBPA,CMKLR1,CYBA,DGAT1,EGR1,F3,FN1,IL10,MMP13,NFKBIA,PCK1,PDCD4,PRKAA2,SLC27A2,SOCS3,STAT3	ADIPOQ,CEBPB,FOS,FOXO1,FOXO3,IL6,Insulin,JUN,LEP,NFKBIA,NFkB (complex),NR3C1,PPARA,PPARG,RXRA,SP1,SREBF1,STAT1,STAT3,STAT6,palmitic acid
Interaction_preb_sap p0.05 - 2020-06-15 09:50 AM		JUN		transcription regulator		-0.153		0	-0.153	4.73e-06	ANGPTL2,ARG1,BAX,BCL3,BIRC2,C3,C5AR1,CALM1 (includes others),CCL2,CCND2,CD274,CXCR1,DUSP5,EPHX2,F3,FBLN5,FN1,FOSL1,HK1,IGFBP1,IGFBP4,IL10,IRS2,JUNB,LAMB3,LBP,LGALS3,LMNA,LTBP1,MCF2L,MMP13,NFKB2,NFKBIA,PDCD4,PIM1,PPP2CA,PRKCE,PXDN,RELB,SLC8A1,SOCS3,STAT1,SYK,TCF7L2,TXN	Akt,CEBPA,CEBPB,ESR2,FOS,FOXO3,IL6,JUN,JUND,NFKB1,NFKBIA,NFkB (complex),RELA,SP1,STAT1,STAT3,TGFB1,TNF,TP53
Interaction_preb_sap p0.05 - 2020-06-15 09:50 AM		GPS2		transcription regulator		1.387		0	1.387	4.94e-06	ABCA1,ADIPOR2,BLNK,CCL4,DHRS3,FOXO1,LHPP,MBNL1,MCTP1,NFKBIA,SLC44A1,SOCS1,WIPF1	FOXO1,GPS2,IRF1,IRF3,IRF7,NFkB (complex),PPARA,PPARG,RXRA,SP1,STAT3,TLR7
Interaction_preb_sap p0.05 - 2020-06-15 09:50 AM		CNTF		cytokine		0.999		0	0.999	5.12e-06	ACHE,CEBPD,EGR1,IL6ST,IRF1,JUNB,LBP,LIFR,PDE10A,SATB2,SLC16A1,SOCS1,SOCS3,STAT1,STAT3	CEBPB,CNTF,EGR1,IL6ST,IRF3,JAK1,JUN,LIF,NFKB1,NFkB (complex),NOTCH1,STAT,STAT1,STAT3,STAT4,STAT5a/b
Interaction_preb_sap p0.05 - 2020-06-15 09:50 AM		TWIST1		transcription regulator		-1.482		0	-1.482	5.39e-06	ADAMTS1,BAX,C3,CCL2,CD40,CDH2,DPYSL3,EMP3,FGFR2,FN1,FOSL1,FOXO1,FREM2,IGFBP1,IGFBP4,ITGB3,LMNA,MRC2,PXDN,RELB,THBS2,VCAN	CEBPB,CREB1,CREBBP,EGR1,EP300,FOSL1,FOXO3,HIF1A,IRF3,JUN,MYB,NFkB (complex),PPARA,PPARG,PPARGC1A,RUNX1,RXRA,SIRT1,SRC (family),STAT1,STAT3,TP73,TWIST1,cyclic AMP
Interaction_preb_sap p0.05 - 2020-06-15 09:50 AM		levodopa		chemical - endogenous mammalian		-0.664		0	-0.664	5.41e-06	BACH1,BAX,CACNA1H,CASZ1,CD200,CYLD,DAB1,DCTN3,DGAT2,DGKB,DGKI,DPP7,ECEL1,EPS15L1,FADD,FOSL1,FOXO1,GNS,GRB10,GUCY1A1,ITPKA,JUNB,KCNK1,LAG3,LINGO3,LMNA,LPP,LTBP1,MAPK11,MEF2C,MEIS2,MOB3A,NAB2,NGEF,NIT1,PDCD4,PDE4DIP,PIEZO2,PLCG2,PLEKHA2,RAB3D,RAP1GAP,RIMS1,RUNDC3B,S1PR2,SCUBE3,SEC14L1,SLC11A2,SYNE1,TCF4,TIAM2,TLE1,TMC6,TSPAN3,TTYH1,VAT1,WIPF1
Interaction_preb_sap p0.05 - 2020-06-15 09:50 AM		NFKB1		transcription regulator	Activated	2.201		0	2.201	5.72e-06	ARG1,BAX,BCL3,CCL11,CCL2,CCL4,CCND2,CD40,CEBPA,EGR1,ELF3,GNAO1,IGHM,IL10,IRF1,IRF4,MAP3K8,MMP13,NFKB2,NFKBIA,NMI,POU2F2,RACK1,RELA,RELB,SELP,STAT1,TANK,TRAF2,UBE2H	IFNG,IRF1,NFKB1,NFKBIA,NFkB (complex),REL,RELA,RELB,STAT1,STAT3,TNF,TP53
Interaction_preb_sap p0.05 - 2020-06-15 09:50 AM		palmitic acid		chemical - endogenous mammalian		0.676		0	0.676	5.92e-06	ACSL1,ADIPOR2,ATF4,BAX,CCL2,CCL4,CD28,CD36,CYBA,DGAT2,EPHX2,FABP2,FN1,FOXO1,IDH2,IGFBP1,IL10,IRS2,MAP1LC3B,NFKBIA,PCK1,PPP2R2B,PTPN1,SLC25A1,SOCS3,SQSTM1,THBD	ADIPOQ,Akt,CEBPB,EGR1,FOXO1,FOXO3,Insulin,JUN,NFKB1,NFKBIA,NFkB (complex),NR3C1,PPARA,PPARG,PPARGC1A,RELA,RNA polymerase II,SIRT1,SP1,SREBF1,STAT3,TNF,TP53,palmitic acid
Interaction_preb_sap p0.05 - 2020-06-15 09:50 AM		JAK2	0.536	kinase	Activated	2.241		0	2.241	6.09e-06	BAX,BLNK,CCL2,CCND2,CD36,CXCR1,EGR1,FN1,FOXO1,IRF1,ITGA5,JAK2,LYN,PDE2A,POU2AF1,SELP,SOCS1,SOCS3,STAT1,STAT3,TAP1	CEBPB,EPO,FOXO3,GATA1,IL6,IRF1,JAK2,JUN,NFKB1,NFkB (complex),SOCS1,SP1,STAT1,STAT2,STAT3,STAT5a/b,STAT6
Interaction_preb_sap p0.05 - 2020-06-15 09:50 AM		RELB	0.846	transcription regulator	Activated	2.153		0	2.153	6.14e-06	CCL11,CD40,CXCL13,IGHM,IL10,IRF4,MAP3K8,NFKB2,NFKBIA,PRDM1,RELA,RELB,TNFAIP2,TRAF3	CEBPB,IRF1,NFKB1,NFKBIA,NFkB (complex),REL,RELA,RELB,STAT1,STAT3,TP63
Interaction_preb_sap p0.05 - 2020-06-15 09:50 AM		IL10RA		transmembrane receptor	Inhibited	-3.311		0	-3.311	6.25e-06	ABAT,ACSL1,ADGRL2,ARL5A,B3GNT7,B4GALNT3,BAX,C3,CD36,CD40,CTH,CTLA4,CYFIP2,FN1,GPR18,IL2RG,IRF1,MEP1A,NLRC5,OGN,PCK1,PDE2A,PLAAT3,PYGL,RGS18,RNF213,RSAD2,SCIN,SOCS3,STAT1,STAT3,TAP1,TAP2	CEBPB,IL10,IL10RA,IRF3,JAK1,JUN,NFKB1,NFkB (complex),RELA,STAT1,STAT2,STAT3,STAT4,STAT5a/b,STAT6,TYK2
Interaction_preb_sap p0.05 - 2020-06-15 09:50 AM		KRAS		enzyme		0.318		0	0.318	7.74e-06	ABCA1,APLP2,ARG1,BCL2L14,CCDC80,CCL2,CD274,CD74,CDH2,CLIC5,CXADR,CXCL6,DPYSL2,DUSP5,E2F4,EGR1,F3,FN1,FOSL1,IL3RA,IRF1,ITGB3,JUNB,LAMA4,LAMB1,LAMB3,LBH,LGALS3,LMO7,LTBP4,MAP1LC3B,MCAM,MRC1,MSN,NFKB2,NFKBIA,NGEF,PARG,PC,PHLDB2,PIM1,PTGS1,PTPRC,RAB7A,RABL3,RELA,RPS6,SEMA7A,SQSTM1,STAT1,STAT3,STRA6,TAP1,TIMP2,TNFAIP2,VCAN	CEBPB,EGFR,ERK,FOSL1,FOXO3,IL6,JUN,KRAS,NFKB1,NFkB (complex),PI3K (complex),RELA,SP1,STAT1,STAT3
Interaction_preb_sap p0.05 - 2020-06-15 09:50 AM		IFIH1		enzyme	Activated	2.121		0	2.121	7.75e-06	CCL2,CCL4,EGR1,IFI27,IFI44L,NFKBIA,PRF1,PTPRJ,RSAD2,TANK,ZC3HAV1	IFIH1,IFNB1,IL6,IRF1,IRF3,IRF7,Interferon alpha,JUN,NFKB1,NFKBIA,NFkB (complex),RELA,SP1,STAT1,STAT2,STAT3
Interaction_preb_sap p0.05 - 2020-06-15 09:50 AM		peptidoglycan		chemical - endogenous non-mammalian	Activated	2.868		0	2.868	8.29e-06	CCL2,CCL4,CD200,CD274,CD40,CORO1A,CXCL6,CYLD,EGR1,IL10,IRF1,JUNB,MMP13,NLRP3,POU2AF1,RELA,TLR7	IL1B,JUN,NFKB1,NFKBIA,NFkB (complex),RELA,RELB,STAT1,STAT3,TLR2,TNF,TP53,peptidoglycan
Interaction_preb_sap p0.05 - 2020-06-15 09:50 AM		trans-hydroxytamoxifen		chemical drug		0.948		0	0.948	8.33e-06	ADCY9,BLNK,COL15A1,CTSH,CYBA,EGR1,FN1,GNS,IGFBP4,INPP5J,L1CAM,LAMB1,LMNA,MPPED2,NR2F2,PLOD2,PLXDC1,PRPS1,PXDN,RAP1GAP,STAT1,STXBP3,THBS2	ESR1,ESR2,FOS,JUN,NFkB (complex),SP1,trans-hydroxytamoxifen
Interaction_preb_sap p0.05 - 2020-06-15 09:50 AM		bee venom		chemical - endogenous non-mammalian		-0.53		0	-0.53	8.34e-06	CYTIP,FYB1,IL10,IRF1,ITGA5,JUNB,MAP3K8,MSN,MYH9,NFIL3,NFKBIA,NLRP3,NUSAP1,SOCS3,THBD,TNFAIP2	Akt,FOXO3,JUN,NFKB1,NFKBIA,NFkB (complex),REL,RELA,RELB,SP1,STAT1,STAT3,TP53,bee venom
Interaction_preb_sap p0.05 - 2020-06-15 09:50 AM		NKX2-3		transcription regulator	Inhibited	-3.151		0	-3.151	8.39e-06	CD36,CD38,CXADR,DHX58,FBXO6,GASK1B,GCA,GIMAP7,MCTP1,PARP12,PARP14,PARP9,PLCB1,PRSS12,RNF213,RPS29,SHMT2,STAT1,TAP1,TAP2,TENT5A,TRIM21,TRPC6,UNC93B1,XAF1,ZC3HAV1
Interaction_preb_sap p0.05 - 2020-06-15 09:50 AM		DNMT3A		enzyme		-1.049		0	-1.049	8.8e-06	ACSL1,BLNK,CD38,ECEL1,FOXF2,FOXO1,GNAO1,GRINA,GUCY1A1,HDAC4,IRF1,IRF8,ITPR3,LRP2,P2RY1,PDE2A,POU2AF1,PTGS1,PTPRC,RYR2,SLC8A1,SOCS3	DNMT3A,IFNG,IRF1,NFKB1,NFkB (complex),STAT1,STAT3
Interaction_preb_sap p0.05 - 2020-06-15 09:50 AM		EP300		transcription regulator		0.426		0	0.426	9.44e-06	ACHE,AQP11,ARHGEF3,ARID5A,BAX,BCL6,BTK,CAMK2D,CCL2,CD36,CD53,CEBPA,CHKA,CNN3,CRISPLD2,DHRS3,EGR1,FN1,FOXO1,GFI1,GIMAP4,GIMAP7,GPR18,IL17RE,ITGA9,LMNA,MAP3K8,MCF2L,MEF2C,NFKBIA,PCK1,PDE10A,PDGFRB,PPFIBP2,RSAD2,SH2D1A,SLC43A1,SMOC1,SOCS3,TANC2,TMPRSS4	CREBBP,EP300,FOXO1,HMGB1,Histone h3,MED1,MYB,NFKB1,NFKBIA,NFkB (complex),RELA,RNA polymerase II,RUNX1,SP1,SPI1,STAT1,STAT3,STAT5a/b,TP53
Interaction_preb_sap p0.05 - 2020-06-15 09:50 AM		ERK1/2		group		1.573		0	1.573	9.48e-06	ABCA1,BAX,BIRC2,C3,CCL11,CCL2,CCL4,CCND2,CD40,CEBPA,CXCL6,EGR1,F3,FGFR2,FN1,FOSL1,FOXO1,IL10,IRS2,ITGB3,JUNB,MMP13,PRKCZ,PTGER4,SLC12A4,SOCS3,SYVN1,TAP1,TAP2,TAPBP,TIMP2,VCAN	EGR1,ERK1/2,FOXO3,IGF1,IL1B,JUN,Jnk,NFKB1,NFKBIA,NFkB (complex),PPARG,RELA,SP1,STAT1,STAT3,TNF,TP53
Interaction_preb_sap p0.05 - 2020-06-15 09:50 AM		CCL3		cytokine		0.918		0	0.918	9.56e-06	CCL2,CCL4,CCR1,ITGA5,RYR2,STAT1,STAT3,TNFSF11	CCL2,CCL3,CEBPB,CREB1,EGR1,IL6,IRF3,JUN,NFKB1,NFkB (complex),SP1,STAT1,STAT2,STAT3,STAT6,cyclic AMP
Interaction_preb_sap p0.05 - 2020-06-15 09:50 AM		CCL5		cytokine	Activated	2.52		0	2.52	9.87e-06	ATF4,C5AR1,CCL2,CCL4,CCR1,CD40,F2RL2,GFI1,IER2,PLEC,PNP,STAT1,STAT3,VASP	CCL3,CCL5,IL10,IL4,IL6,IRF3,JAK1,JUN,NFKB1,NFkB (complex),RELA,SP1,STAT1,STAT3,STAT4,STAT6
Interaction_preb_sap p0.05 - 2020-06-15 09:50 AM		IL1A		cytokine	Activated	2.598		0	2.598	9.92e-06	ADAMTS1,ADORA2B,BAX,BCL3,BIRC2,C3,CCL11,CCL2,CCL4,CD274,CD40,CD83,CXCL6,FOSL1,HSPG2,IL10,IRF1,ITGA5,ITGB3,JUNB,LGALS9,MCAM,MMP13,NFKBIA,NR2F2,RELA,STAT3,TNFSF11	IFNG,IKBKB,IL1A,IL6,IRF1,JUN,NFKB1,NFKBIA,NFkB (complex),NR3C1,RELA,SP1,STAT1,STAT3,TNF,TP53
Interaction_preb_sap p0.05 - 2020-06-15 09:50 AM		trovafloxacin		chemical drug		0.832		0	0.832	9.98e-06	CEBPA,CHFR,CRK,IGFBP1,IRF1,JUNB,MAP3K8,MMP13,NFKBIA,RDX,SLC11A2,SOCS3,STAT3	IFNG,IL1B,IRF1,JUN,NFKB1,NFKBIA,NFkB (complex),RELA,STAT1,STAT3,TNF,TP53,trovafloxacin
Interaction_preb_sap p0.05 - 2020-06-15 09:50 AM		EBF1	0.795	transcription regulator		0.308		0	0.308	1.04e-05	BCL6,CRK,EBF1,FOXO1,IGHM,IRF1,LIPE,NFIL3,PHKA2,PIK3CA,PRDM1,PRKAA2,PTPN1,RHEB,SOCS1,SOCS3,SOS2,STAT1,TNFSF11	CEBPA,CEBPB,EBF1,EGR1,FOS,FOXO1,IL6,JUN,LEP,NFkB (complex),PPARG,PPARGC1A,RNA polymerase II,SIRT1,SP1,SPI1,SREBF1,STAT1,STAT2,STAT3,STAT6
Interaction_preb_sap p0.05 - 2020-06-15 09:50 AM		COLQ		other		-0.053		0	-0.053	1.18e-05	ACHE,CLSTN1,FBLN5,FN1,HSPG2,LAMA4,LAMB1,LARGE1,LTBP1,LTBP4,NID1,NID2,VCAN
Interaction_preb_sap p0.05 - 2020-06-15 09:50 AM		15-deoxy-delta-12,14 -PGJ 2		chemical - endogenous mammalian		0.255		0	0.255	1.31e-05	BAX,BIRC2,CCL2,CCND2,CD200,CD36,CEBPD,CXCL13,E2F4,EGR1,FABP2,FN1,IL10,IRF1,MAP1LC3B,MMP13,NFKBIA,REL,SOCS1,SOCS3,STAT1,TBXA2R,TNFSF11	15-deoxy-delta-12,14 -PGJ 2,IKBKB,IL6,JAK2,JUN,NFKB1,NFKBIA,NFkB (complex),NR3C1,P38 MAPK,RELA,SP1,STAT1,STAT3,STAT6
Interaction_preb_sap p0.05 - 2020-06-15 09:50 AM		calyculin A		chemical toxicant		1.414		0	1.414	1.33e-05	CCL2,CCND2,EGR1,GNAI2,IL21R,NR2F2,SELP,VWF	AKT1,CASR,CEBPB,Fibrinogen,IL1,JUN,NFKB1,NFKBIA,NFkB (complex),PPARGC1A,RELA,SP1,STAT1,STAT3,calyculin A
Interaction_preb_sap p0.05 - 2020-06-15 09:50 AM		chloroquine		chemical drug		-1.015		0	-1.015	1.35e-05	ATP1A1,CD40,CD83,FN1,FOXO1,LIFR,MAP1LC3B,MMP13,SOCS1,SOCS3,SQSTM1,TXN	EGR1,FOXO1,IFNG,IL1B,IRF1,JUN,Jnk,NFKB1,NFKBIA,NFkB (complex),PPARG,RELA,SP1,STAT1,STAT3,TNF,TP53,chloroquine,hyaluronic acid
Interaction_preb_sap p0.05 - 2020-06-15 09:50 AM		EGF		growth factor		0.079		0	0.079	1.38e-05	ADAM17,BIRC2,CCND2,CEBPD,CXCL13,CXCL6,CXCR3,DUSP5,EGR1,ELF3,ENAH,F3,FLI1,FN1,FOSL1,GGT5,HNRNPK,IER2,IGFBP1,IGFBP4,IL10,ITGB3,JUNB,MAP3K5,MAPK11,MMP13,NFE2L1,PDCD4,PDE3A,PDGFRB,PGF,PLPP3,PLXDC1,PRKCH,PSMB7,PTGS1,PTPN12,SOCS3,STAT1,TGM1,TJP3,TNFRSF9,TRAF2,VASP,VCAN,VCL,VIL1	CEBPB,EGF,EGFR,ERK,FOSL1,FOXO3,IL1,IL6,JUN,NFKB1,NFKBIA,NFkB (complex),P38 MAPK,RELA,SP1,STAT1,STAT3
Interaction_preb_sap p0.05 - 2020-06-15 09:50 AM		HOXC6		transcription regulator		-0.333		0	-0.333	1.4e-05	BCO2,FAM49A,FGFR2,NFKB2,PDE4DIP,PLXDC1,SEPTIN7,SIPA1L1,SLC44A1,ZNF536
Interaction_preb_sap p0.05 - 2020-06-15 09:50 AM		pituitary adenylate cyclase-activating polypeptide		biologic drug						1.4e-05	ADGRL2,AGL,ARHGAP32,CCND2,DPYSL3,EGR1,FOSL1,FRRS1,HRH3,ITGA1
Interaction_preb_sap p0.05 - 2020-06-15 09:50 AM		SAMSN1		other	Activated	2.84		0	2.84	1.41e-05	ARID5A,CCL4,CCND2,CD40,IRF1,NMI,PELI1,RGCC,RSAD2,SOCS1,SOCS3,STAT1,TCF4,TRIM21,USP12	IL12 (family),IL4,IRF4,LYN,NFkB (complex),RELA,SAMSN1,STAT,STAT1,STAT3,STAT4,STAT6
Interaction_preb_sap p0.05 - 2020-06-15 09:50 AM		IL12 (family)		group	Activated	2.297		0	2.297	1.42e-05	ADAM19,BCL3,BCL6,CCL4,CD274,CTH,GIMAP4,IL10,IRF1,IRF4,IRF8,NFIL3,PIM1,PIM2,PRF1,SERPINB1,SH2D1A,STAT1	CEBPB,HIF1A,IL12 (family),IL4,IL6,IRF3,JUN,MTOR,NFKB1,NFkB (complex),RELA,SP1,STAT1,STAT2,STAT3,STAT6
Interaction_preb_sap p0.05 - 2020-06-15 09:50 AM		SRC (family)		group		-0.567		0	-0.567	1.44e-05	ATP1A1,CCL2,CD36,CDH2,EGR1,FN1,IGFBP1,IL10,ITGB3,SMAD2,STAT1	ERBB2,ERK,FOSL1,FOXO3,GATA3,HIF1A,JAK2,JUN,MAPK1,NFKBIA,NFkB (complex),P38 MAPK,RELA,SP1,SRC (family),STAT1,STAT3,STAT6,TP53
Interaction_preb_sap p0.05 - 2020-06-15 09:50 AM		ethanol		chemical - endogenous mammalian		0.652		0	0.652	1.49e-05	ABCA1,ADAM17,ADCY6,ADCY8,ATF4,BAX,C5AR1,CCL2,CD36,CEBPA,CEBPD,EGR1,EPHX1,ETNPPL,FABP2,GNAI2,HSBP1,IGHM,IL10,JAK2,MAG,MMP13,MOG,NMI,PCK1,PRF1,RAB3D,RELA,RGCC,SLC11A2,SPTBN1,STAT1,STAT3,TENT5A,TIMP2,TLR7,TNFSF11	CEBPB,EGR1,ESR1,IFNG,IL6,IRF1,JUN,NFKB1,NFKBIA,NFkB (complex),P38 MAPK,REL,RELA,RELB,SP1,SREBF1,STAT1,STAT3,TP53,ethanol
Interaction_preb_sap p0.05 - 2020-06-15 09:50 AM		ATF4	0.46	transcription regulator		-0.562		0	-0.562	1.56e-05	ABCA1,ABCG8,ATF4,BCL11A,CAST,CCL2,CTH,FN1,GARS1,GRB10,HERPUD1,LGALS3,MAP1LC3B,MARS1,NID2,PCK1,SHMT2,SLC1A4,SLC43A1,STAT3,STK40,TNFSF11,TNIP1	ATF4,CEBPB,HIF1A,NFE2L2,NOTCH1,RUNX2
Interaction_preb_sap p0.05 - 2020-06-15 09:50 AM		DDX58		enzyme	Activated	3.512		0	3.512	1.63e-05	CCL2,CCL4,IFI27,IFI35,IRF1,IRF8,NMI,RPS7,RSAD2,SOCS1,SOCS3,STAT1,ZC3HAV1	DDX58,IFNB1,IRF1,IRF3,IRF7,Interferon alpha,JUN,NFkB (complex),STAT1,STAT2,STAT3,STAT6
Interaction_preb_sap p0.05 - 2020-06-15 09:50 AM		SASH1	-0.428	other	Activated	2.496		0	2.496	1.63e-05	ARID5A,CCL4,CCND2,CD40,IRF1,NMI,PELI1,RSAD2,SOCS1,STAT1,TCF4,TRIM21,USP12	NFKB1,NFKBIA,NFkB (complex),RELA,SASH1,STAT1,STAT3
Interaction_preb_sap p0.05 - 2020-06-15 09:50 AM		SRF		transcription regulator		1.229		0	1.229	1.71e-05	AZI2,CCM2,CEBPD,CYLD,DUSP5,EGR1,FLNA,FOSL1,GADD45G,GCKR,GFI1,HSPG2,IER2,IGHM,ITGA1,ITGA9,JUNB,KRIT1,LBH,MAP3K14,MBD2,MCF2L,MPPED2,MYH9,NCOA7,OPN3,PDE2A,PLA2R1,SELP,SLC8A1,TJP3,TNIP2,VCAN,VCL	MRTFA,MRTFB,SRF,YAP1
Interaction_preb_sap p0.05 - 2020-06-15 09:50 AM		JUNB	1.387	transcription regulator		0		0	0	1.72e-05	BCL3,C3,C5AR1,CD274,CXCR1,FBLN5,FN1,FOSL1,IL10,ITGB3,JUNB,LAMB3,LIPE,MMP13,NFKB2,PIM1,RELB,SLC8A1,SWAP70,VAMP8	FOS,JUN,JUNB,JUND,NFKB1,NFKBIA,NFkB (complex),RELA,STAT1,STAT3,TNF,TP53
Interaction_preb_sap p0.05 - 2020-06-15 09:50 AM		TLR7	0.981	transmembrane receptor	Activated	3.356		0	3.356	1.78e-05	CCL2,CCL4,CD274,CD38,CD40,CD83,CPEB2,CXCL13,FOSL1,GPR17,IFI35,IFI44L,IL10,IL21R,IRF1,JUNB,MLPH,MOG,NFKBIA,RPL32,RSAD2,SOCS1,STAT1,TLR7,ZAP70	IFNB1,IL6,IRF1,IRF3,IRF7,Interferon alpha,JUN,MYD88,NFKB1,NFkB (complex),RELA,SP1,STAT1,STAT2,STAT3,TLR7,imiquimod
Interaction_preb_sap p0.05 - 2020-06-15 09:50 AM		mono-(2-ethylhexyl)phthalate		chemical toxicant		0.378		0	0.378	1.8e-05	ACSL1,ADIPOR2,BAX,CCND2,CD36,CEBPA,COX6A1,DGAT1,DGAT2,IER2,IRS2,JUNB,LIPE,N4BP1,PC,PCK1,PPA1,RELA,TCF4,TIMP2,VCL	ADIPOQ,CEBPB,EGR1,ESR1,FOXO1,HIF1A,JUN,NFKB1,NFKBIA,NFkB (complex),PPARA,PPARG,PPARGC1A,RXRA,SIRT1,SP1,SREBF1,STAT3,TP53,mono-(2-ethylhexyl)phthalate
Interaction_preb_sap p0.05 - 2020-06-15 09:50 AM		ECSIT		transcription regulator	Activated	2.77		0	2.77	1.81e-05	BCL3,CD83,JUNB,NFKB2,NFKBIA,NFKBIE,PIM1,RELB	ECSIT,NFKB1,NFKBIA,NFkB (complex),REL,RELA,RELB,STAT1,STAT3
Interaction_preb_sap p0.05 - 2020-06-15 09:50 AM		NGF		growth factor	Activated	2.555		0	2.555	1.86e-05	ACHE,ADGRL2,AGL,BAX,CCL4,CD40,CD83,ECEL1,EGR1,FOSL1,FRRS1,GUCY1A1,HRH3,ITGA1,JUNB,LIFR,NAB2,PPP2R2B,RACK1,RELA,S1PR2,SH3RF1,SQSTM1,STAT3,TRPV1,TXN	CEBPB,CREB1,CTNNB1,Creb,EGR1,IL1B,IL6,JUN,NFKB1,NFkB (complex),NGF,RELA,SHC1,SP1,STAT1,STAT3
Interaction_preb_sap p0.05 - 2020-06-15 09:50 AM		P38 MAPK		group		-0.442		0	-0.442	1.86e-05	ABCA1,ADAM17,BAX,CCL11,CCL2,CCND2,CCNF,CD36,CD40,CD83,CEBPA,CEBPD,CXCL6,EGR1,F3,FADD,FLNA,FN1,IL10,ITGB3,JUNB,MAP4,MEF2C,MMP13,PCK1,PRDM1,PTPN12,RAB7A,SATB2,SLC8A1,SMAD2,SOCS3,STAT1,TIMP2,TNFSF11,TNIP1	CEBPA,EGR1,ERK1/2,FOSL1,IL6,JUN,NFKB1,NFKBIA,NFkB (complex),P38 MAPK,RELA,SP1,STAT1,STAT3,TGFB1,TNF,TP53
Interaction_preb_sap p0.05 - 2020-06-15 09:50 AM		phytohemagglutinin		chemical drug	Activated	2.233		0	2.233	2e-05	AMT,BCL3,CCL2,CCL4,CCND2,CD83,CTLA4,FAM50A,FKBP9,IL10,IL21R,IL2RG,ITGB3,JAK2,KCNN2,LBP,MEIS2,PGF,PRF1,PRPS1,PTPN1,PTPN12,PTPRC,PTPRJ,RPA1,SLC6A8,STAT1,STAT3,TMPO,TRAF2,VAMP7	BCL6,CEBPB,FOS,IL10,IL17A,IL2,IL5,IL6,JUN,NFKB1,NFkB (complex),RELA,SP1,STAT1,STAT3,STAT5A,STAT5a/b,STAT6,phytohemagglutinin
Interaction_preb_sap p0.05 - 2020-06-15 09:50 AM		PU-H71		chemical drug		-1.982		0	-1.982	2.04e-05	BTK,JAK2,LYN,SYK
Interaction_preb_sap p0.05 - 2020-06-15 09:50 AM		arachidonic acid		chemical - endogenous mammalian	Inhibited	-2.066		0	-2.066	2.05e-05	ABCA1,CD36,CD40,CD83,EGR1,F3,FOSL1,ITGB3,MMP13,MRC1,NFKBIA,PTGS1,RBP2,SELP,TNFRSF9,TNFSF11	CEBPB,EGR1,IL6,JUN,Jnk,NFKB1,NFKBIA,NFkB (complex),P38 MAPK,PPARG,RELA,SP1,STAT1,STAT3,arachidonic acid,prostaglandin E2
Interaction_preb_sap p0.05 - 2020-06-15 09:50 AM		GnRH analog		biologic drug		0.058		0	0.058	2.27e-05	ADAM8,ARHGAP1,ATP6V1E1,BCL3,CAMKK2,CASP8,CD40,CDK16,CHMP2A,CIB1,FADD,FBLN5,FN1,GAB1,GABARAP,IFI27,IGHM,ITPR3,N4BP1,NCOA3,NFKBIA,PDGFRB,PLAAT3,PRCP,PSMA6,PSMB7,RELA,SMAD2,TNS2,TRAF2,UBE2M,VAT1,VCL
Interaction_preb_sap p0.05 - 2020-06-15 09:50 AM		IL12 (complex)		complex	Activated	2.828		0	2.828	2.34e-05	BCL3,CCL2,CCL4,CD28,CXCL6,CXCR3,CYTIP,GADD45G,IL10,IRF1,IRF4,IRF8,MAP3K8,PDCD4,PIM1,PRDM1,PRF1,RPA1,SELP,SH2D1A,SMAD2,SOCS1,SOCS3,TNFRSF9	BCL6,CEBPB,IL10,IL12 (complex),IL2,IL4,IL6,JUN,NFKB1,NFkB (complex),RELA,SP1,STAT1,STAT3,STAT5A,STAT6
Interaction_preb_sap p0.05 - 2020-06-15 09:50 AM		SOCS1	1.685	other	Inhibited	-2.707		0	-2.707	2.4e-05	ARG1,BAX,CCL2,CCND2,CD40,CXCR3,IFI27,IRF1,IRS2,JAK2,MAP3K5,MMP13,RELA,RSAD2,SOCS1,SOCS3,STAT1,STAT3,TXN	CEBPB,IFNG,IRF1,IRF7,JUN,NFKB1,NFkB (complex),RELA,SOCS1,STAT1,STAT2,STAT3,STAT4,STAT5a/b,STAT6
Interaction_preb_sap p0.05 - 2020-06-15 09:50 AM		SYVN1	0.34	transporter		-0.688		0	-0.688	2.4e-05	ADCY9,APLP2,ATP1A1,CALM1 (includes others),F3,IGHM,L1CAM,MCAM,MED25,NFKB2,PLPP3,PODXL,PTPRJ,RNF31,RPL18,SLC16A1,TMEM106B,VAMP7,ZC3HAV1
Interaction_preb_sap p0.05 - 2020-06-15 09:50 AM		testosterone		chemical - endogenous mammalian		-1.392		0	-1.392	2.47e-05	ABCC9,ACSL1,BAX,BCL3,CASP8,CAST,CDH2,CRK,CYP26B1,EGR1,FADD,FGFR2,FN1,FOSL1,FOXO1,HNRNPK,IGFBP1,IRS2,MTA2,NFKB2,NFKBIA,PDE5A,PPP2CA,PRKCE,PRKCZ,PTP4A1,RELA,RPL21,SELP,SMAD2,STAT3,SYK,TAP2,UGT8,VCAN	EGFR,EGR1,ERK1/2,ESR1,ESR2,FOS,FOSL1,FOXO1,FOXO3,HIF1A,JUN,JUND,NFKBIA,NFkB (complex),RELA,SP1,STAT1,STAT3,TP53,beta-estradiol,testosterone
Interaction_preb_sap p0.05 - 2020-06-15 09:50 AM		CD44		other		0.11		0	0.11	2.53e-05	ADAM8,BIRC2,CCL4,CCND2,CD274,CD36,CTTN,CXADR,CXCL6,CXCR3,FN1,IL10,ITGA5,LAMB1,LAMC1,LGALS3,LTBP1,MBNL3,MMP13,NFKB2,PDCD4,PLPP3,THBS2,WAS	AKT1,CD44,CEBPB,ERBB2,FOS,IFNG,IRF1,JUN,JUND,NFKB1,NFKBIA,NFkB (complex),PPARGC1A,RELA,SP1,STAT1,STAT3,TNF,TP53
Interaction_preb_sap p0.05 - 2020-06-15 09:50 AM		NOD2		other	Activated	2.173		0	2.173	2.59e-05	ACSL1,ALDH1A2,CCL2,CD40,DMBT1,IL10,MAP3K8,NFKB2,NFKBIA,SOCS3,TANK,TNFRSF9,TNFSF11	EGR1,IL1B,IRF3,JUN,Jnk,N-acetylmuramyl-L-alanyl-D-isoglutamine,NFKB1,NFKBIA,NFkB (complex),NOD2,PPARG,RELA,SP1,STAT1,STAT3,TNF,TP53
Interaction_preb_sap p0.05 - 2020-06-15 09:50 AM		5-N-ethylcarboxamido adenosine		chemical reagent		0.089		0	0.089	2.6e-05	ADORA2B,ARG1,BCL3,CCL2,CEBPD,EGR1,IER2,IL10,JUNB,KCNA2,NFIL3,PDE5A,SOCS3,THBD,TNS2,VCAN	5-N-ethylcarboxamido adenosine,CEBPB,CREB1,EGR1,ERK1/2,FOSL1,IL6,JUN,NFKB1,NFKBIA,NFkB (complex),P38 MAPK,RELA,SP1,STAT1,STAT3,cyclic AMP
Interaction_preb_sap p0.05 - 2020-06-15 09:50 AM		AGT		growth factor		-0.591		0	-0.591	2.64e-05	ADAM17,ADORA2B,ANK3,ASAH2,ATP1A1,BACH1,BAX,CASP8,CCL2,CCL4,CCND2,CD36,CGREF1,CYBA,CYTH3,EGR1,F3,FN1,FOXP2,HDAC4,HSPG2,IGFBP4,IL10,IL6ST,ITGA5,ITGB3,L1CAM,LAMB1,LPP,MYH10,NFKB2,NFKBIA,PDE3A,PGF,PTGS1,RELA,SLC8A1,SOCS1,SOCS3,SOS2,THBD,TNFSF11	AGT,CEBPA,IL1B,IRF3,JUN,NFKB1,NFKBIA,NFkB (complex),RELA,SP1,STAT1,STAT3,TGFB1,TNF,TP53,Tgf beta
Interaction_preb_sap p0.05 - 2020-06-15 09:50 AM		PTEN		phosphatase		0.063		0	0.063	2.73e-05	ACSL1,ARG1,ASPH,BAX,BCL3,C3,CD274,CD40,CDH2,CEBPA,CNN3,CSNK1E,CXCL13,DHRS11,F3,FGFR2,FN1,FOXO1,GPR17,GPR4,IDH2,IL10,IRS2,ITPR3,L1CAM,LEPROT,LGALS3,LHPP,MCAM,MRC1,NFIL3,NR2F2,PDCD4,PDGFRB,PIM1,PLEC,PPP2R2B,PRKAA2,PTGS1,PTPRC,PYGL,RAB38,RPS6,SAT1,SLC25A1,SLC7A8,SMAD2,SOCS3,SORD,STAT3,SYK,TNFRSF9,TOM1,UNC93B1,VIL1,WIPI2	Akt,EGR1,ERK1/2,FOSL1,FOXO3,JUN,NFKBIA,NFkB (complex),PI3K (complex),PTEN,RELA,SP1,STAT1,STAT2,STAT3,STAT6,TNF,TP53
Interaction_preb_sap p0.05 - 2020-06-15 09:50 AM		MRTFA		transcription regulator	Inhibited	-2.093		0	-2.093	2.86e-05	ARPC4,CDC42BPA,CRK,CTTN,CXCL6,CYBA,CYFIP2,EGR1,FLI1,FLNA,GFI1,ITGA5,LMNA,MYH10,MYH9,P2RY1,SELP,STAT1,VCL,WAS,WTIP,ZFHX4	CTNNB1,MRTFA,MRTFB,SRF,YAP1
Interaction_preb_sap p0.05 - 2020-06-15 09:50 AM		EBI3		cytokine		1.873		0	1.873	3.07e-05	CCL11,CCND2,CD274,ENTPD1,GADD45G,IL10,IRF1,LAG3,PIM1,STAT1,TAP1	CEBPB,EBI3,IFNG,IL10,IL27,IRF1,JUN,NFKB1,NFkB (complex),RELA,STAT1,STAT2,STAT3,STAT4,STAT5a/b,STAT6
Interaction_preb_sap p0.05 - 2020-06-15 09:50 AM		FOXO3		transcription regulator		0.457		0	0.457	3.07e-05	ATG9A,BAX,BCL10,BCL6,CASP8,CCND2,EGR1,FGFR2,FN1,FOXO1,GRB14,IGFBP1,IL10,IRS2,JUNB,MAP1LC3B,MBNL1,MCAM,MEF2C,MMP13,NFKBIA,NRP2,OPTN,PIK3CA,PRCP,PRDM1,PRKAA2,PTGS1,PTPRB,PTPRC,RELA,SERPINB1,SLC1A4	AKT1,Akt,CEBPB,EGR1,ERK1/2,FOSL1,FOXO1,FOXO3,JUN,NFKBIA,NFkB (complex),PPARG,PPARGC1A,RELA,RNA polymerase II,SIRT1,SP1,STAT1,STAT3,TNF,TP53
Interaction_preb_sap p0.05 - 2020-06-15 09:50 AM		ADCYAP1		other		-1.531		0	-1.531	3.13e-05	CCL4,CD40,CEBPD,CNN3,EGR1,FGFR2,FRRS1,HK1,IDH2,IL10,IRF1,MCAM,MEST,MOG,MREG,NFKBIA,PDE10A,PSMB7,RELA,RGCC,RNF34,SERPINB1,SOCS3,TCF4,TMPO,TTYH1	ADCYAP1,EGFR,FOSL1,FOXO3,IRF1,JUN,JUNB,NFATC2,NFKB1,NFKBIA,NFkB (complex),PI3K (complex),RARA,RELA,SP1,STAT1,STAT3,STAT5A,VIP
Interaction_preb_sap p0.05 - 2020-06-15 09:50 AM		Insulin		group		-0.694		0	-0.694	3.15e-05	ABCA1,ACSL1,ADIPOR2,CCL2,CCL4,CD36,CEBPA,CTH,DGAT2,DNAJA2,EGR1,FN1,FOXO1,GRB10,GRB14,HNRNPK,IGFBP1,IGFBP4,IRS2,ITGA1,ITGB3,JAK2,LAMB1,LIPE,MMP13,NFE2L1,NFIL3,NFKBIA,PCK1,PDGFRB,PLAAT3,PLCB1,PRKAA2,PRKCZ,RPL32,RPS6,SI,STAT1,STAT3,THBS2,TRPV1	ADIPOQ,CEBPA,CREB1,D-glucose,FOXO1,FOXO3,Growth hormone,IGFBP2,Insulin,JUN,NFKB1,NFkB (complex),PPARA,PPARG,RXRA,SP1,SREBF1,STAT3,STAT5a/b,palmitic acid
Interaction_preb_sap p0.05 - 2020-06-15 09:50 AM		POLG		enzyme						3.23e-05	RACK1,RPL13,RPL14,RPL27A,RPL7,RPS24,RPS25,RPS5
Interaction_preb_sap p0.05 - 2020-06-15 09:50 AM		cyclic AMP		chemical - endogenous mammalian		-0.75		0	-0.75	3.35e-05	ABCA1,ACHE,ARG1,CACNA1H,CCL2,CCND2,CDC42,CDH2,CEBPA,CEBPD,CTLA4,EGR1,F3,FN1,IGFBP1,IGFBP4,IL10,ITPR3,JUNB,MEST,PCK1,PDE4D,RPS6KA5,SOCS3,STAT1,STAT3,THBD,VWF	CEBPB,IL6,JUN,NFKB1,NFKBIA,NFkB (complex),NR3C1,P38 MAPK,RELA,RNA polymerase II,SP1,STAT1,STAT3,TNF,TP53,cyclic AMP,hydrocortisone
Interaction_preb_sap p0.05 - 2020-06-15 09:50 AM		REL	0.629	transcription regulator	Activated	2.077		0	2.077	3.36e-05	BCL3,CAMK2D,CCL2,CCL4,CCND2,CD200,CD40,F3,FN1,FOSL1,IGHM,IRF4,IRF8,MAP3K8,MAPKBP1,NAB2,NFKB2,NFKBIA,PARP14,PIK3CA,PLAAT3,REL,RELA,RELB,RSAD2,STAT3	HIF1A,HMGB1,JUN,NFKB1,NFKBIA,NFkB (complex),PPARG,REL,RELA,RELB,SNAI1,STAT1,STAT3,STAT6,TP63,TP73,carbon monoxide,cytokine
Interaction_preb_sap p0.05 - 2020-06-15 09:50 AM		Ifn		group	Activated	2.745		0	2.745	3.37e-05	ADAMTS1,BCL6,CASP8,CD40,CD83,CXCR3,DHX58,IL10,IRF1,IRF8,PTPRJ,RSAD2,SOCS1,STAT1,TAP1,TLR7,TRIM21	HMGB1,IFNAR1,IRF1,IRF3,Ifn,Ifnar,JAK,JUN,NFkB (complex),RELA,STAT1,STAT2,STAT3,STAT4,STAT5a/b,STAT6
Interaction_preb_sap p0.05 - 2020-06-15 09:50 AM		TLR2		transmembrane receptor		0.45		0	0.45	3.39e-05	ARG1,BAX,CAST,CCL2,CCL4,CCR1,CD40,CEBPD,CXCL6,CYLD,FN1,FOXO1,IL10,IRF1,MMP13,NLRP12,RELA,SELP,SOCS1,SOCS3,SQSTM1,VWF	IFNG,IKBKB,IRF1,NFKB1,NFKBIA,NFkB (complex),NR3C1,RELA,RELB,STAT1,STAT3,TLR2,TNF,TP53
Interaction_preb_sap p0.05 - 2020-06-15 09:50 AM		raloxifene		chemical drug		0.6		0	0.6	3.4e-05	ADCY9,BCL3,BLNK,CTSH,CXCL6,GNS,IDH2,IGFBP4,INPP5J,ITGB3,L1CAM,LAMB1,MMP13,MPPED2,NCOA3,PRPS1,PXDN,RAP1GAP,SOCS1,THBD,TNFSF11	IL6,JUN,NFkB (complex),PLAUR,SP1,STAT1,STAT3,raloxifene
Interaction_preb_sap p0.05 - 2020-06-15 09:50 AM		simvastatin		chemical drug		0.468		0	0.468	3.75e-05	ABCA1,ADAMTS1,APOB,BAX,C5AR1,CCL2,CCND2,CD40,CD81,ENTPD1,F3,HK1,IL10,IRF1,MAP1LC3B,MYH10,NFIX,NFKBIA,RELA,SELP,SOCS3,STAT1,THBD,VWF	CEBPB,CREB1,EGR1,IL4,IL6,JUN,NFKB1,NFKBIA,NFkB (complex),REL,RELA,RELB,SP1,STAT1,STAT3,STAT6,cyclic AMP,cytokine,simvastatin
Interaction_preb_sap p0.05 - 2020-06-15 09:50 AM		AGN194204		chemical drug		-0.104		0	-0.104	3.84e-05	ABCA1,ADAM19,ATP1A1,CAMK2D,CCL4,CEBPA,CHKA,CYP26B1,EMP3,FABP2,GFI1,IGHM,IRF1,IRS2,LIFR,LMNA,NGEF,NSMAF,PDCD4,PIM1,PPL,SCIN,SEMA4B,STRA6,TAP1	AGN194204,CEBPB,PPARA,PPARG,PPARGC1A,RARA,RXRA
Interaction_preb_sap p0.05 - 2020-06-15 09:50 AM		IL9		cytokine	Activated	2.183		0	2.183	3.94e-05	BCL3,CCL11,CCL2,JUNB,LTBP1,PIM1,PIM2,PRF1,SCIN	CEBPA,CEBPB,IL4,IL9,IL9R,IRF3,JAK1,JUN,NFKB1,NFkB (complex),RELA,SP1,STAT1,STAT3,STAT4,STAT6,TGFB1
Interaction_preb_sap p0.05 - 2020-06-15 09:50 AM		N4BP1	0.566	other		-0.651		0	-0.651	3.99e-05	JUNB,MAP3K14,NFKB2,RELB,TRAF3	FOS,JUN,JUND,N4BP1,NFKB1,NFKBIA,NFkB (complex),RELA,RELB,STAT1,STAT3,TP53
Interaction_preb_sap p0.05 - 2020-06-15 09:50 AM		MSC		transcription regulator		0.777		0	0.777	4.36e-05	CCL2,CCL4,FLI1,IFI27,IFI44L,ITGA9,PIEZO2,POU2F2,TLR7,XAF1,ZAP70
Interaction_preb_sap p0.05 - 2020-06-15 09:50 AM		Jnk		group		0.476		0	0.476	4.36e-05	ABCA1,ADARB1,ALDH1A2,BAX,CCL11,CCL2,CCL4,CD209,CD40,CD83,CDH2,CXCL6,E2F4,EGR1,F3,FLI1,FN1,IL10,MMP13,MRC1,MRC2,SOCS3,STRA6,VCAN	CEBPB,EGR1,ERK1/2,FOSL1,IL1,IL6,JUN,Jnk,NFKB1,NFKBIA,NFkB (complex),P38 MAPK,RELA,SP1,STAT1,STAT3
Interaction_preb_sap p0.05 - 2020-06-15 09:50 AM		FADD	0.374	other		0		0	0	4.63e-05	ARID5A,ASB13,CCND2,DHX58,EGR1,FADD,JUNB,NFIL3,PARP11,PIM1,RNF114,SOCS1,STAT1,TIAM2	Ca2+,Creb,FADD,FOS,IL1B,IRF3,IRF7,JUN,JUND,MAVS,NFKB1,NFkB (complex),RELA,SP1,STAT1,STAT3,TP53
Interaction_preb_sap p0.05 - 2020-06-15 09:50 AM		TRAF3	0.662	enzyme		-0.087		0	-0.087	4.63e-05	ANXA4,CCR1,CHKA,CXCL13,ENTPD1,IL10,MAP3K14,NFKB2,NFKBIA,NFKBIE,PDE8A,PPFIBP2,PYGL,RELB	CHUK,IRF7,NFKB1,NFKBIA,NFkB (complex),REL,RELA,RELB,STAT1,STAT3,TICAM1,TRAF2,TRAF3
Interaction_preb_sap p0.05 - 2020-06-15 09:50 AM		TLR9		transmembrane receptor	Activated	2.294		0	2.294	4.8e-05	ABCA1,CAST,CCL4,CD274,CD38,CD40,CD83,CERS6,CTH,CXCL6,EGR1,IFI35,IFI44L,IL10,IL21R,IRF1,IRF4,NSMAF,PRDM1,RELA,RSAD2,SOCS1,SOCS3,STAT1,TLR7,ZAP70	CpG ODN 1668,IFNG,IRF1,IRF3,IRF7,Interferon alpha,MYD88,NFKB1,NFkB (complex),RELA,STAT1,STAT2,STAT3,TLR7,TLR9
Interaction_preb_sap p0.05 - 2020-06-15 09:50 AM		JAK3		kinase		0.386		0	0.386	4.85e-05	BAX,BCL6,CD274,GADD45G,IGHM,IL10,IRF1,LAG3,SOCS3,STAT3	BCL6,CEBPB,IL10,IL6,JAK3,JUN,MTA3,MYC,NFKB1,NFkB (complex),RELA,SP1,STAT1,STAT2,STAT3,STAT6,TP53
Interaction_preb_sap p0.05 - 2020-06-15 09:50 AM		NFE2L2		transcription regulator		0.99		0	0.99	4.97e-05	ACSL5,AGPAT3,ARHGEF3,ATF4,ATP1A1,CD36,CEBPA,CXCL6,DCTN3,EIF3G,EPHX1,FN1,GADD45G,GNAI2,HERPUD1,HPRT1,IL10,L1CAM,LMNA,MAP1LC3B,MEF2C,NFE2L1,NGEF,PREP,PSMA6,PTPN1,PTPRB,RACK1,RELA,RPL18,SAT1,SHMT2,SLC1A4,SLC7A8,SOCS3,SQSTM1,TXN,UBE2K,UGT1A1	Akt,FOXO3,IL1B,IL4,JUN,NFE2L2,NFKB1,NFKBIA,NFkB (complex),P38 MAPK,RELA,SP1,STAT1,STAT3,STAT6,TP53
Interaction_preb_sap p0.05 - 2020-06-15 09:50 AM		RNA polymerase II		complex						5e-05	ARG1,ARID5A,BLNK,CCND2,CD40,CD83,CEBPA,FOSL1,HPRT1,IGFBP1,ITGA5,JUNB,L1CAM,MEF2C,NCOA3,NFKBIA,PCK1,RPL10A,RPL13A,RPS6,SLC27A2,SOCS3,TAP1,TAP2,TAPBP,THBS2,TNFSF11,TXN	ESR1,HMGB1,Histone h3,MED1,RELA,RNA polymerase II,SP1
Interaction_preb_sap p0.05 - 2020-06-15 09:50 AM		Igm		complex		0.068		0	0.068	5.02e-05	CCND2,CD22,CD40,EGR1,GRAP2,IL10,IRF4,JAK2,NFKB2,PDCD4,PIM1,PRDM1	BCR (complex),BTK,CD40LG,FOSL1,FOXO3,IRF1,Igm,JUN,NFATC2,NFKB1,NFKBIA,NFkB (complex),PI3K (complex),RELA,RELB,SP1,SPI1,STAT1,STAT3
Interaction_preb_sap p0.05 - 2020-06-15 09:50 AM		LDLR		transporter		0.267		0	0.267	5.07e-05	ABCA1,APOB,CCL2,CCL4,CCR1,CD274,CD36,CD40,CEBPA,CYTIP,EGR1,F3,GADD45G,GRAP2,HSPG2,IL10,ITGB3,LAG3,NUSAP1,PSMB7,PSME2,SOCS1,TAP1,VCAN	APOE,EGR1,IFNG,IRF1,LDL,LDLR,NFKB1,NFKBIA,NFkB (complex),P38 MAPK,RELA,SP1,STAT1,STAT3,TNF,TP53
Interaction_preb_sap p0.05 - 2020-06-15 09:50 AM		MIR17HG		other		1.216		0	1.216	5.13e-05	BLNK,CCM2,CD274,CYLD,DAB2IP,HDAC4,HIF1AN,HSPG2,IL6ST,LTBP1,P3H1,PKD1,PTK7,RELA,SMOC1,TAX1BP1,ZFYVE9
Interaction_preb_sap p0.05 - 2020-06-15 09:50 AM		TRIM24		transcription regulator		-1.685		0	-1.685	5.16e-05	BLNK,CCL4,DHX58,IFI35,IL10,IRF1,JAK2,LGALS3,MYH10,NMI,PARP12,PIK3CA,PLEC,SOCS1,STAT1,TAP1	IFNB1,IRF1,IRF3,JUN,NFkB (complex),SP1,STAT1,STAT2,STAT3,STAT6,TP53,TP73,TRIM24
Interaction_preb_sap p0.05 - 2020-06-15 09:50 AM		ATP		chemical - endogenous mammalian		-0.24		0	-0.24	5.16e-05	ARG1,BAX,CCL4,CD200,CD83,F3,FLNA,FOXO1,HK1,IL10,MMP13,NLRP3,SAT1,TNFSF11,TRPV1,TXN	ATP,EGR1,EP300,HMGB1,IRF3,JUN,Jnk,NFKB1,NFKBIA,NFkB (complex),NR3C1,P38 MAPK,PPARG,RELA,SP1,STAT1,STAT3,TNF,TP53
Interaction_preb_sap p0.05 - 2020-06-15 09:50 AM		STAT5A		transcription regulator		-1.571		0	-1.571	5.18e-05	ABCA1,BAX,BCL11A,BCL6,CASP8,CCND2,CEBPA,CXCR3,DUSP5,GADD45G,GASK1B,IL6ST,IRF1,LAMB3,PIM1,PPFIBP2,PRDM1,PRF1,QPCT,RPA1,SLC7A8,SOCS1,SOCS3,TANK,TNFRSF9,TNFSF11,TRAF2,TRAF3,TSPAN8	BCL6,IL2,IL6,JUN,NFKB1,NFKBIA,NFkB (complex),RELA,SP1,STAT1,STAT2,STAT3,STAT5A,STAT6,TNF,TP53
Interaction_preb_sap p0.05 - 2020-06-15 09:50 AM		TCF4	0.511	transcription regulator		-0.557		0	-0.557	5.33e-05	ADAM17,BCL6,CASP8,CD38,CD40,CEBPA,DACH1,ECEL1,ENTPD1,FN1,FOXO1,GIMAP4,GRB14,IGFBP4,ITGB3,JAK2,KIAA1324,LAMA4,MEF2C,MMP13,OPTN,PFDN6,PIK3CA,PRDM1,RPL7,SERPINB1,SMAD2,SOCS3,SQSTM1,STAT3,TAPBPL,TBK1,TCF7L2,TENT5A,USP12,VCAN	CREBBP,CTNNB1,EGR1,EP300,EZH2,FOXO1,FOXO3,HIF1A,MYB,MYC,NFkB (complex),RELA,RUNX1,RUNX2,STAT3,TCF4,TP53,TP73
Interaction_preb_sap p0.05 - 2020-06-15 09:50 AM		prednisolone		chemical drug	Inhibited	-3.683		0	-3.683	5.51e-05	ARG1,ARSA,ATG9A,BAX,BIRC2,CASP8,CCL2,CEBPD,DRAM2,FADD,GAB1,GABARAP,GABARAPL2,HGS,IL10,IRS2,MAP1LC3B,MYH9,NFIL3,PCK1,PIM2,PRKAA2,SOCS1,SQSTM1,STAT1,TNFSF11	EP300,FOS,IL1B,JUN,JUND,NFKB1,NFKBIA,NFkB (complex),NR3C1,P38 MAPK,RELA,SP1,STAT1,STAT3,TP53,prednisolone
Interaction_preb_sap p0.05 - 2020-06-15 09:50 AM		N-cor		group		1.664		0	1.664	5.62e-05	ABCA1,ACSL1,ADIPOR2,CCR1,CD36,DHRS3,LHPP,MBNL1,MCTP1,MMP13,PCK1,SLC44A1,SOCS1,TNFSF11,WIPF1	CEBPB,FOXO1,JUN,N-cor,NFKBIA,NFkB (complex),NR3C1,PGR,PPARA,PPARG,RELA,RXRA,SP1,SREBF1,STAT3,TNF,TP53,progesterone
Interaction_preb_sap p0.05 - 2020-06-15 09:50 AM		IFNAR1		transmembrane receptor	Activated	2.55		0	2.55	5.67e-05	ARG1,BCL2L14,CCL4,CD274,CD40,CLIC5,CXCL13,CXCL6,IL10,IRF1,PARP12,RSAD2,SOCS1,SOCS3,STAT1,TAPBPL,TLR7,TNFAIP2,XAF1	CEBPB,IFNAR1,IFNB1,IL10,IRF1,IRF3,JUN,NFKB1,NFkB (complex),RELA,STAT1,STAT2,STAT3,STAT4,STAT5a/b,STAT6
Interaction_preb_sap p0.05 - 2020-06-15 09:50 AM		cycloheximide		chemical reagent		1.446		0	1.446	5.7e-05	APOB,BAX,BTK,CCL11,CCL2,CCL4,CCR1,CD38,CEBPD,EGR1,FN1,GADD45G,GNAI2,IGFBP1,IGFBP4,IRS2,ITGB3,JUNB,MMP13,NFKBIA,NFKBIE,OGN,PDGFRB,PRDM1,PTGS1,RELB,RSAD2,SELP,SLC12A4,SOCS3,THBD,TNFAIP2,TNFSF11,TNIP1,TOB1	CEBPB,IL1B,IL6,JUN,NFKB1,NFKBIA,NFkB (complex),RELA,SP1,STAT1,STAT3,TNF,TP53,cycloheximide,prostaglandin E2
Interaction_preb_sap p0.05 - 2020-06-15 09:50 AM		etoposide		chemical drug	Activated	2.295		0	2.295	5.75e-05	ACHE,ADAM17,BAX,BCL2L14,BIRC2,CCL2,CD274,CD40,CEBPA,GADD45G,HK1,IL10,IRF1,JAK2,KCNK1,LPAR6,NFKB2,PRF1,REL,RELA,RELB,SEPTIN9,SQSTM1	IKBKB,IL1B,JUN,NFKB1,NFKBIA,NFkB (complex),NR3C1,RELA,RELB,STAT1,STAT3,etoposide
Interaction_preb_sap p0.05 - 2020-06-15 09:50 AM		STK11		kinase		1.223		0	1.223	5.88e-05	ALDH9A1,CAMKK1,CCL2,CD274,CDC42,CEBPA,COX6A1,CXCL6,CYP4V2,FGFR2,FN1,FOSL1,FOXN3,GFI1,HDAC4,IGFBP1,JUNB,KCNA2,MCAM,MED26,NFKB2,PALM2AKAP2,PDE2A,PNP,PPA1,RPS6,SARDH,SHMT2,TTYH1	Akt,EGR1,ERK1/2,FOSL1,FOXO3,HIF1A,IL1A,JUN,NFKB1,NFKBIA,NFkB (complex),PRKAA1,PRKAA2,RELA,SIRT1,SP1,STK11,TP53
Interaction_preb_sap p0.05 - 2020-06-15 09:50 AM		LIF		cytokine		1.506		0	1.506	5.88e-05	CEBPD,CYP26A1,ECEL1,EGR1,ELF3,FBP1,FN1,IL6ST,IRF1,JUNB,LARGE1,LBP,LIFR,MEF2C,MMP13,NMI,PELI1,PIM1,PTPN1,SOCS1,SOCS3,STAT3,TNFSF11,VWF	CEBPB,IL6ST,JUN,LIF,NFKB1,NFKBIA,NFkB (complex),NOTCH1,P38 MAPK,SP1,STAT,STAT1,STAT3,STAT5a/b
Interaction_preb_sap p0.05 - 2020-06-15 09:50 AM		HNF4A		transcription regulator		-1.917		0	-1.917	5.9e-05	ABCG8,ACSL1,AGTPBP1,AKIRIN2,AMT,APOB,ARG1,ARPC5,ATF4,ATG9A,AZI2,BCL6,BLOC1S1,C3,CAMK2D,CAPZA2,CEBPA,CEBPD,CHD1L,CNOT9,COMMD5,COPB2,CXADR,CYLD,CYP26A1,DACH1,DNAJA2,DTX3L,E2F4,EGR1,EHD3,ELF3,ELMOD3,EPHX1,ETNPPL,FABP2,FBP1,FLNA,FOXO1,GAB1,GADD45G,GCKR,GFER,GNS,GPC6,GRB14,HIF1AN,IGFBP1,IL6ST,ITGA9,JUNB,KATNBL1,KCNN2,LAMTOR2,LBP,LGALS3,MAP3K7,MREG,MSN,MTHFS,MTMR4,N4BP1,NCOA3,NCOA4,NFE2L1,NOSIP,NR2F2,P…	CEBPA,CEBPB,EP300,HNF4A,MED1,NR3C1,PPARG,RNA polymerase II,SPI1,SREBF1,STAT3,TP53
Interaction_preb_sap p0.05 - 2020-06-15 09:50 AM		ITGB1	-0.649	transmembrane receptor		-0.621		0	-0.621	6.03e-05	ADAM17,ADAM19,CCL2,CDH2,FLNA,FN1,HSPG2,IGHM,ITGA5,ITGA9,ITGB3,JUNB,LAMB1,LAMC1,MMP15,TCF4,TIMP2,TNFSF11	CCN1,CDKN2A,CEBPA,ESR1,FN1,GATA3,HIF1A,ITGB1,JUN,MAPK1,NFKB1,NFKBIA,NFkB (complex),P38 MAPK,RELA,SP1,STAT1,STAT3,TGFB1
Interaction_preb_sap p0.05 - 2020-06-15 09:50 AM		IL11		cytokine		-0.628		0	-0.628	6.08e-05	CD40,CEBPD,IL10,IL6ST,IRF1,JUNB,LBP,MMP13,SOCS3,TNFSF11,VWF	CEBPB,IL11,IL6ST,IRF3,JAK1,JUN,NFKB1,NFKBIA,NFkB (complex),NOTCH1,P38 MAPK,SP1,STAT,STAT1,STAT3,STAT4,STAT5a/b
Interaction_preb_sap p0.05 - 2020-06-15 09:50 AM		CD 437		chemical drug	Inhibited	-2.775		0	-2.775	6.2e-05	ARSA,BAX,EIF3G,F3,ITGA11,NDUFS5,NFKBIA,PNPLA6,RPL11,RPL13,RPL13A,RPL19,RPL24,RPL8,RPLP1,RPS10,RPS17,RPS2,SEPTIN7,SKP1,TXN,UBE2M,VDAC2
Interaction_preb_sap p0.05 - 2020-06-15 09:50 AM		26s Proteasome		complex		-0.462		0	-0.462	6.21e-05	ARG1,BAX,BCL3,BIRC2,CCL2,FOSL1,FOXO1,HSBP1,IFI35,JUNB,MAP1LC3B,NFKB2,PKD1,PPP2CA,SMAD2,SOCS3,SQSTM1,STAT1,UBE2H	26s Proteasome,EGR1,ERK1/2,FOS,FOSL1,IRF3,JAK1,JUN,JUND,NFKB1,NFKBIA,NFkB (complex),REL,RELA,RELB,STAT1,STAT2,STAT3,STAT4,STAT6,TP53
Interaction_preb_sap p0.05 - 2020-06-15 09:50 AM		cardiotoxin		chemical - other		-1.127		0	-1.127	6.25e-05	ACSL5,C5AR1,CCL2,CCL4,CCND2,CCR1,IL2RG,ITGA1,ITGA5,LTB4R,LTBP1,MEST,MMP13,MMP15,MRC1,MYH9,PTPRC,STAT3,STXBP2,TSHZ3
Interaction_preb_sap p0.05 - 2020-06-15 09:50 AM		IRF2		transcription regulator		1.938		0	1.938	6.29e-05	ARG1,DUSP5,IFI35,IGFBP1,IL6ST,IRF1,IRF8,LBP,MYH9,OPN3,PSME1,PSME2,SOCS1,TAP1,TAP2,TAPBP,TRIM21	IRF1,IRF2,IRF7,Ifn,JUN,NFkB (complex),RELA,STAT1,STAT2,STAT3,STAT6
Interaction_preb_sap p0.05 - 2020-06-15 09:50 AM		F2R		g-protein coupled receptor		-0.961		0	-0.961	6.31e-05	BIRC2,CCL2,EGR1,F3,FBP1,FGFR2,FN1,IGFBP1,LAMB1,LAMB3,MCAM,RGS18,SELP,TJP3,VWF	Akt,Ca2+,Creb,EGR1,ERK,ERK1/2,F2R,FOS,FOSL1,FOXO3,JUN,JUND,NFKBIA,NFkB (complex),RELA,SP1,STAT3,TP53
Interaction_preb_sap p0.05 - 2020-06-15 09:50 AM		JAK1		kinase	Activated	3.411		0	3.411	6.74e-05	BCL3,CCL2,CD40,IL10,IL6ST,IRF1,JUNB,MAP3K8,SOCS3,STAT1,STAT3,TAP1	CEBPB,IL10,IL6,JAK1,JUN,NFKB1,NFKBIA,NFkB (complex),RELA,SP1,STAT1,STAT3,STAT4
Interaction_preb_sap p0.05 - 2020-06-15 09:50 AM		paclitaxel		chemical drug	Activated	2.517		0	2.517	6.78e-05	ADORA2B,ATF4,BAX,CCL2,CD274,CD40,CD53,CXCL6,DUSP5,EGR1,FAM53B,FLNA,FOSL1,FOXO1,GRINA,IER2,IGHM,IL10,ITGA5,LCP1,MACF1,NFKBIA,PTPN12,SAT1,STAT3,STK17A,TAP2,TESK2,THBD,TOM1	EGR1,ERK1/2,FOSL1,IL6,JUN,NFKB1,NFKBIA,NFkB (complex),RELA,RELB,SP1,STAT1,STAT3,TNF,TP53,TP73,paclitaxel
Interaction_preb_sap p0.05 - 2020-06-15 09:50 AM		SNAI1		transcription regulator		0.228		0	0.228	6.8e-05	AFAP1,CCL2,CCND2,CDC42,CDH2,CTTN,CXADR,DPYSL3,ESRP1,FLNA,FN1,FOSL1,L1CAM,SLC27A2,TGFBR3,THBD,VASP,WAS,WIPF1	Akt,CEBPA,CEBPB,EGR1,ESR1,FOXO3,HIF1A,JUN,NFKB1,NOTCH1,RELA,RUNX2,SNAI1,SP1,SREBF1,STAT3,TGFB1,TP53
Interaction_preb_sap p0.05 - 2020-06-15 09:50 AM		PRKAG3		other						6.81e-05	ABCA1,ACSL6,ASPH,CD36,CLASP1,EGR1,ELL2,FBXO6,GADD45G,JUNB,MAP4,RGCC,RPL13A,RPL22,SH3KBP1,SORD,TPPP3,TRIM16,TSPAN8,XPR1
Interaction_preb_sap p0.05 - 2020-06-15 09:50 AM		IFN alpha/beta		group	Activated	3.08		0	3.08	6.92e-05	BAX,CCL2,CD40,CD83,IL10,IRF1,IRF8,MRC1,RSAD2,SOCS1,STAT1,TLR7,TRIM21	IFN alpha/beta,IFNAR1,IFNG,IL10,IRF1,IRF3,JUN,NFKB1,NFkB (complex),RELA,STAT1,STAT2,STAT3,STAT4,STAT5a/b,STAT6
Interaction_preb_sap p0.05 - 2020-06-15 09:50 AM		PHB2		transcription regulator		-0.059		0	-0.059	6.96e-05	IGFBP1,IL6ST,SOCS1,SOCS3,STAT3,TXN
Interaction_preb_sap p0.05 - 2020-06-15 09:50 AM		acriflavine		chemical toxicant		-1.467		0	-1.467	7.04e-05	ADORA2B,CD274,IL10,PTPRB,SOCS3	AHR,CEBPB,HIF1A,JUN,NFKB1,NFkB (complex),PPARG,PPARGC1A,STAT1,STAT3,acriflavine
Interaction_preb_sap p0.05 - 2020-06-15 09:50 AM		Tcf7		transcription regulator		0.662		0	0.662	7.3e-05	BACH1,CCL4,CD200,CD83,CTTN,CXCR3,EPHX1,FRMD6,GNAO1,IL21R,IRF4,LAG3,LYN,MBNL3,NCOA7,PI4K2A,PRDM1,PRF1,REL,SH3RF1,SOCS3,STAT1,TANC2,TOX	IFNG,IRF1,NFKB1,NFkB (complex),STAT1,STAT3,Tcf7
Interaction_preb_sap p0.05 - 2020-06-15 09:50 AM		BRD4		kinase		-1.473		0	-1.473	8e-05	ACSL5,BCL3,CCND2,CCR1,CEBPA,FN1,GFI1,IRF1,IRF4,IRF8,ITGA1,ITGA5,PDGFRB,PIM1,PIM2,PRDM1,SORD,THBS2	BRD4,CTNNB1,HMGB1,Histone h3,IL6,JUN,MED1,MLXIPL,MYC,NFkB (complex),RELA,RNA polymerase II,SP1,STAT1,STAT3,TP53
Interaction_preb_sap p0.05 - 2020-06-15 09:50 AM		PKD1	-0.76	ion channel		-0.804		0	-0.804	8.18e-05	ADCY6,ASPH,ATP1A1,CDC42BPA,F2RL2,FOXO1,GRAP2,IER2,LTBP1,PCK1,PICALM,QPCT,RADIL,RPS6KA5,SEPTIN7,SLC13A2,SLC8A1,SYNE1,TNFSF11,TRAF2,VWF,ZFHX4
Interaction_preb_sap p0.05 - 2020-06-15 09:50 AM		RPS15		other						8.37e-05	EIF3G,PDCD4,RPA1,RPS13,RPS24,RPS25,RPS29,RPS3A,RPS5,RPS6
Interaction_preb_sap p0.05 - 2020-06-15 09:50 AM		WNT5A		cytokine		-0.211		0	-0.211	8.47e-05	CCL2,CD38,CD40,CXCL6,FLNA,FN1,IL10,IRF1,IRF8,LAMB3,LCP1,MMP13,PGF,SOCS3,STAT1,STAT3,TNFSF11	IFNG,IL1B,IL6,IRF1,JUN,NFKB1,NFKBIA,NFkB (complex),P38 MAPK,RELA,SP1,STAT1,STAT3,TNF,TP53,WNT5A
Interaction_preb_sap p0.05 - 2020-06-15 09:50 AM		CEBPA	-1.092	transcription regulator		-0.98		0	-0.98	8.49e-05	ACSL1,APOB,ARG1,ARL6IP5,ATF4,C3,CCL4,CCND2,CCR1,CEBPA,CEBPD,DGAT2,DYNLT3,EBF1,EPHX1,FOXO1,HDAC4,IFI27,IGFBP4,IL10,IRS2,JUNB,MALT1,MMP13,NFIL3,PCK1,PLOD2,PPL,PRDM1,PTGS1,PTPRC,SERPINB1,SOCS3,STEAP4,TANK,THBD,VCAN,VCL,ZMIZ1	CEBPA,CEBPB,CREB1,CREBBP,EP300,FOXO1,FOXO3,GATA3,JUN,NFKB1,NFkB (complex),PPARA,PPARG,PPARGC1A,RNA polymerase II,RUNX1,RXRA,SP1,SPI1,SREBF1,STAT1,STAT3,STAT5a/b
Interaction_preb_sap p0.05 - 2020-06-15 09:50 AM		SOCS3	1.246	phosphatase		-1.677		0	-1.677	8.56e-05	ABCA1,APOB,ARG1,CD40,CTLA4,EGR1,IL10,IRF1,IRS2,JAK2,PCK1,SOCS1,SOCS3,STAT3	CEBPB,IFNG,IL10,IL6,IRF1,JUN,NFKB1,NFkB (complex),RELA,SOCS3,SP1,STAT1,STAT2,STAT3,STAT6
Interaction_preb_sap p0.05 - 2020-06-15 09:50 AM		curcumin		chemical drug		-0.606		0	-0.606	8.99e-05	ABCA1,ADAM17,BAX,BIRC2,CCL2,CCND2,CD36,CD81,CEBPA,CXCR3,DNTTIP1,E2F4,EGR1,F3,FOSL1,IGFBP4,IL10,JUNB,MMP13,NFKBIA,PDGFRB,PGF,PIM1,RAB3A,RELA,SERPINB1,SOCS1,SOCS3,STAT3,STXBP3,TBXA2R,TNFSF11,TOB1	CEBPB,EGFR,EGR1,ESR1,HMGB1,IL6,JUN,NFKBIA,NFkB (complex),P38 MAPK,RELA,SP1,SREBF1,STAT1,STAT3,TP53,curcumin,hydrogen peroxide
Interaction_preb_sap p0.05 - 2020-06-15 09:50 AM		vorinostat		chemical drug		-0.349		0	-0.349	9.03e-05	ADAMTS1,APOB,BAX,BIRC2,CASP8,CCND2,CCR1,CD74,CDH2,CEBPA,CHKA,DLC1,EGR1,FADD,IL10,IRF1,MMP15,NFKBIA,RELA,SLC9A3R1,SOCS1,SOCS3,TRAF2,TXN	CEBPB,EGR1,ESR1,IKBKB,NFKB1,NFKBIA,NFkB (complex),NR3C1,RELA,RELB,SP1,SREBF1,STAT1,STAT3,TNF,TP53,vorinostat
Interaction_preb_sap p0.05 - 2020-06-15 09:50 AM		PRMT7		enzyme						9.35e-05	BCL6,IRF4,PRDM1
Interaction_preb_sap p0.05 - 2020-06-15 09:50 AM		doxorubicin		chemical drug		0.613		0	0.613	9.69e-05	ADAMTS1,ADORA2B,BAX,BIRC2,BTK,CAMK2D,CASP8,CD274,CD40,CDK14,CXCL6,DUSP5,EFEMP2,EGR1,ELF3,EMP3,F3,IGFBP1,IRF1,JAK2,LGALS3,MAP4,MEF2C,MRC1,NFKBIA,PDE3A,PRKAA2,RELA,RYR2,SMAD2,STAT1,STAT3,TAP1,TAP2,TNFSF11,TRAF2,TSPAN8,TXN	IFNG,IL1B,IL6,IRF1,JUN,NFKB1,NFKBIA,NFkB (complex),RELA,RELB,SP1,STAT1,STAT3,doxorubicin
Interaction_preb_sap p0.05 - 2020-06-15 09:50 AM		carbon monoxide		chemical - endogenous mammalian		0.135		0	0.135	9.75e-05	ATF4,BAX,CCL2,CCL4,EGR1,F3,FADD,FN1,IL10,IRF8,SELP	Akt,EGR1,ERK1/2,FOSL1,FOXO3,JUN,Jnk,NFKBIA,NFkB (complex),P38 MAPK,PPARG,RELA,SP1,STAT1,STAT3,TNF,TP53,carbon monoxide
Interaction_preb_sap p0.05 - 2020-06-15 09:50 AM		THPO		cytokine		-0.226		0	-0.226	9.95e-05	ACHE,BAX,CCND2,CEBPA,CTTN,ITGB3,PIM1,SELP,SOCS3,TAP1	BCL6,CEBPB,EGR1,ERK1/2,FOSL1,ID2,JAK2,JUN,MYC,NFKB1,NFKBIA,NFkB (complex),PTPN11,RELA,SP1,SPI1,STAT1,STAT3,STAT5A,STAT6,THPO
Interaction_preb_sap p0.05 - 2020-06-15 09:50 AM		carrageenan		chemical drug		0.725		0	0.725	9.95e-05	BCL10,EGR1,FOSL1,GRB10,GRM8,JUNB,NFKBIA,RELA,RPS6,SELP	CEBPB,ESR2,FOS,FOSL1,FOXO3,JUN,NFKB1,NFKBIA,NFkB (complex),PI3K (complex),REL,RELA,RELB,SP1,STAT3,TNF,TP53,carrageenan
Interaction_preb_sap p0.05 - 2020-06-15 09:50 AM		PDK4		kinase		-1.673		0	-1.673	0.0001	ARG1,IL10,IRF4,IRF8,PC,RHEB	CEBPB,CREB1,CTNNB1,Creb,NFkB (complex),PDK4
Interaction_preb_sap p0.05 - 2020-06-15 09:50 AM		IRF4	1.041	transcription regulator		-1.539		0	-1.539	0.000108	ARG1,ATF4,BCL6,CD28,CTLA4,ELL2,ENTPD1,IL10,IRF1,IRF4,JAK2,PIM2,PRDM1,PTGER4,RAB7A,RPS3A,SH3KBP1,STAT1,TNFRSF9,TRIM21,UBE2H	BCL6,FOS,IL10,IL12 (complex),IL21,IL5,IRF4,NFKB1,NFKBIA,NFkB (complex),RELA,STAT1,STAT3,STAT4,STAT5A,STAT5a/b,TNF,TP53
Interaction_preb_sap p0.05 - 2020-06-15 09:50 AM		TCF7L2	0.632	transcription regulator	Inhibited	-2.366		0	-2.366	0.000108	ACSL1,ADD1,ADIPOR2,ALDH1A2,ASPH,ATP6V1G1,CCND2,CERS2,DRAM2,FBP1,FGFR2,GAB1,IL10,IRS2,JAM3,LBH,MAG,MCAM,MOG,NFASC,PCK1,PELI1,PICALM,PKD1,SLC27A2,SLC44A1,SMIM15,STXBP3,UGT8,ZDHHC9,ZNF536
Interaction_preb_sap p0.05 - 2020-06-15 09:50 AM		EIF4EBP1		translation regulator		0.837		0	0.837	0.000112	ARG1,CEBPA,CEBPD,EGR1,IL10,NFIL3,PHLPP1,SOCS1	CEBPB,EIF4EBP1,HIF1A,IL10,IRF3,JUN,MTOR,NFKB1,NFkB (complex),RELA,STAT1,STAT3
Interaction_preb_sap p0.05 - 2020-06-15 09:50 AM		CpG ODN 1826		chemical reagent	Activated	3.09		0	3.09	0.000113	CCL2,CCL4,CD274,CD40,CD83,CYBA,IL10,PARP14,REL,SQSTM1,TRPV1	CpG ODN 1826,IFNB1,IFNG,IL1B,IRF1,IRF3,JUN,MAPK14,NFKB1,NFKBIA,NFkB (complex),PPARGC1A,RELA,SIRT1,SP1,STAT1,STAT2,STAT3,TNF,TP53
Interaction_preb_sap p0.05 - 2020-06-15 09:50 AM		SLC30A7		transporter		1		0	1	0.000116	CD36,EPHX1,EPHX2,IRS2,SLC27A4
Interaction_preb_sap p0.05 - 2020-06-15 09:50 AM		SR 144528		chemical reagent	Inhibited	-2.186		0	-2.186	0.000116	CCL2,CCL4,CCR1,EGR1,NFKBIA	BCL6,Ca2+,Creb,ERBB2,IL10,IL2,IRF3,JUN,NFKB1,NFKBIA,NFkB (complex),RELA,SP1,SR 144528,STAT1,STAT3,STAT5A,STAT6,TP53,Tgf beta
Interaction_preb_sap p0.05 - 2020-06-15 09:50 AM		CD5		transmembrane receptor	Activated	2.525		0	2.525	0.000118	BCL3,CCL4,CSNK1E,IL10,IL2RG,PIM1,PIM2,RELB,STAT1,STAT3	BCL6,CD5,CEBPB,CTNNB1,IRF1,Igm,JUN,NFATC2,NFKB1,NFKBIA,NFkB (complex),PRDM1,PTPN6,RELA,STAT1,STAT3
Interaction_preb_sap p0.05 - 2020-06-15 09:50 AM		IGFBP2		other		-1.424		0	-1.424	0.000118	CCL2,FN1,IGFBP1,IGFBP4,ITGA5,MMP13,PTGFRN,SI,STAT3,THBS2	CEBPB,EGFR,ERBB2,FOXO1,FOXO3,IGF1,IGFBP2,JUN,NFKB1,NFKBIA,NFkB (complex),RELA,SP1,STAT1,STAT3,TP53,Vegf
Interaction_preb_sap p0.05 - 2020-06-15 09:50 AM		Pdgf (complex)		complex		0.755		0	0.755	0.000121	BAX,CCL2,CCND2,CYBA,EGR1,F3,FN1,FOXO1,IRS2,ITGA5,ITGB3,JUNB,PTPN1,THBD	CSF1,EGR1,ERBB2,ERK1/2,FOSL1,JAK2,JUN,NFKBIA,NFkB (complex),P38 MAPK,Pdgf (complex),RELA,SP1,SPI1,STAT1,STAT3,STAT6,TP53
Interaction_preb_sap p0.05 - 2020-06-15 09:50 AM		BCR (complex)		complex		0.901		0	0.901	0.000124	BCL6,BTK,CCL4,CCND2,EGR1,FOXO1,IL10,IRF4,JAK2,JUNB,NFKB2,PIM1,POU2AF1,POU2F2,PRDM1,REL,RELA	BCL6,BCR (complex),BTK,CD40,CREBBP,EP300,GATA3,Igm,NFATC2,NFKB1,NFKBIA,NFkB (complex),PRDM1,REL,RELA,RELB,RUNX1,SPI1,STAT1,STAT3,STAT5a/b
Interaction_preb_sap p0.05 - 2020-06-15 09:50 AM		PTGER4	-0.996	g-protein coupled receptor	Inhibited	-2.848		0	-2.848	0.000125	CCL2,CCL4,CD40,EGR1,FAM49A,GAB1,HERPUD1,IFI35,IL10,IRF1,LPAR6,MMP13,PARP14,PDCD4,RNF213,RSAD2,TRIM21,XAF1	CEBPB,EGR1,ERK1/2,FOSL1,IFNG,IRF1,JUN,NFKB1,NFKBIA,NFkB (complex),PTGER4,RELA,SP1,STAT1,STAT3,STAT6,cytokine,prostaglandin E2
Interaction_preb_sap p0.05 - 2020-06-15 09:50 AM		TLR3		transmembrane receptor	Activated	2.47		0	2.47	0.00013	ABCA1,C3,CAST,CCL2,CCL4,CD274,CD38,CD40,CTH,DHX58,IFI44L,IL10,IRF1,JUNB,MAP3K7,MAP3K8,N4BP1,NMI,PFDN6,RSAD2,SOCS1,SOCS3,STAT1,TLR7,TRAF3,ZC3HAV1	IFNB1,IRF1,IRF3,IRF7,Interferon alpha,JUN,NFkB (complex),RELA,STAT1,STAT2,STAT3,STAT6,TLR3,poly rI:rC-RNA
Interaction_preb_sap p0.05 - 2020-06-15 09:50 AM		MMP12		peptidase						0.000131	CAPZA1,CAPZA2,IL6ST,MAP4,MMP13,MYH9,NFKBIA,PSMA6,PSMB7,RDX,VCL	ESR1,FN1,MMP12,NFKBIA,NFkB (complex),SP1,STAT3
Interaction_preb_sap p0.05 - 2020-06-15 09:50 AM		BTNL2		transmembrane receptor		1.212		0	1.212	0.000134	CD74,CNN3,DAPP1,ENAH,ENTPD1,IGHM,MBNL3,MYO10,N4BP1,NCOA7,PHLPP1,PLXDC1
Interaction_preb_sap p0.05 - 2020-06-15 09:50 AM		CDKN2A		transcription regulator	Activated	2.656		0	2.656	0.000135	BAX,BTG3,C3,CCL11,CCL2,CCL4,CEBPD,CXCL13,CXCL6,EBF1,EGR1,EHD3,GABARAP,GADD45G,IFI35,IL2RG,ITGB3,JAK2,KCNK1,LGALS3,MRC1,NFKB2,PDGFRB,POU2AF1,TMPO,TOB1,TPP1,XCR1	CDKN2A,CEBPB,ERK,FOSL1,FOXO3,IL6,JUN,NFKB1,NFKBIA,NFkB (complex),RELA,RELB,SP1,STAT1,STAT3
Interaction_preb_sap p0.05 - 2020-06-15 09:50 AM		plicamycin		chemical drug		0.097		0	0.097	0.000135	ABCA1,CAMKK2,CCL2,CYP4V2,F3,GNAI2,HDAC4,IGFBP4,MAPK11,PLXDC1,PRDM1,SEMA7A,SLC11A2,SOCS3,VWF	CEBPB,EGR1,ESR1,HMGB1,Histone h3,IRF3,MED1,RELA,RNA polymerase II,SP1,SP3,SREBF1,TP53,plicamycin
Interaction_preb_sap p0.05 - 2020-06-15 09:50 AM		RGS10		enzyme						0.000139	ARG1,BCL6,CCL11,CCL2,CCR1,CXCL6,CXCR3,IL10,IL6ST,XCR1	IL10,IL12 (complex),IL1B,IL6,JUN,NFKB1,NFKBIA,NFkB (complex),RELA,RGS10,SP1,STAT1,STAT3,STAT4,TNF,TP53
Interaction_preb_sap p0.05 - 2020-06-15 09:50 AM		platelet activating factor		chemical - endogenous mammalian		0.47		0	0.47	0.000139	CCL2,CDH2,EGR1,F3,FN1,IL10,NFKBIA,SELP,SOCS3,TIMP2	CEBPB,EGR1,ERK1/2,FOSL1,IL1,Jnk,NFKB1,NFKBIA,NFkB (complex),P38 MAPK,PPARG,RELA,SP1,STAT1,STAT3,platelet activating factor
Interaction_preb_sap p0.05 - 2020-06-15 09:50 AM		NGLY1		enzyme		0.93		0	0.93	0.000139	ATG9A,GABARAP,IFI27,IFI44L,RSAD2,SQSTM1,TAX1BP1,WIPI2
Interaction_preb_sap p0.05 - 2020-06-15 09:50 AM		gentamicin		chemical drug	Activated	3.416		0	3.416	0.000142	ABAT,BAX,BTG3,CAPZA1,CCL2,CHKA,DNAJA2,EGR1,EPHX2,GFER,GUCA2A,IGFBP1,IL10,IRF1,JUNB,NEURL3,PC,PRPS1,PTP4A1,PTPN1,RGCC,SQSTM1,TAP1,UGT8,VAT1	HMGB1,Histone h3,MED1,NFKBIA,NFkB (complex),P38 MAPK,RELA,RNA polymerase II,SP1,STAT1,STAT3,gentamicin
Interaction_preb_sap p0.05 - 2020-06-15 09:50 AM		CLDN7		other		0.075		0	0.075	0.000144	APLP2,C3,F3,FOSL1,GRINA,ITPR3,LAMTOR1,LGALS3,LGR4,NCOA7,PLAAT3,PRKCZ,RPS7,SERPINB1,SLC25A22,TIMP2
Interaction_preb_sap p0.05 - 2020-06-15 09:50 AM		ST1926		chemical drug	Inhibited	-3.9		0	-3.9	0.000147	ARSA,COX5B,EIF3G,ITGA11,NDUFS5,RPL13,RPL19,RPL24,RPL32,RPL8,RPLP1,RPS10,RPS2,SEPTIN7,SKP1,TXN,UBE2M,VAMP8,VDAC2
Interaction_preb_sap p0.05 - 2020-06-15 09:50 AM		butyric acid		chemical - endogenous mammalian		0.333		0	0.333	0.000148	ACHE,BAX,CALM1 (includes others),CCND2,CCR1,CD81,CD83,CDC42,COX6A1,E2F4,EMP3,ESYT2,FRMD6,GNAI2,HK1,HSPG2,IL10,INPP5J,IRF1,ITGA5,ITPR3,NFKB2,NFKBIA,PCK1,POU2F2,PRDM1,PTGS1,PTPN1,PYGL,RELA,SAT1,SEPTIN7,SOCS3,STAT3,SYK,TGM1,TNFAIP2,TRPV1	Akt,CEBPB,EGR1,ESR1,FOXO3,JUN,NFKB1,NFKBIA,NFkB (complex),RELA,RELB,SP1,SREBF1,STAT3,TNF,TP53,TP73,butyric acid
Interaction_preb_sap p0.05 - 2020-06-15 09:50 AM		ciprofloxacin		chemical drug		-0.258		0	-0.258	0.00015	ACSL5,ADAM8,ALDH3B1,ATP6V1E1,CCR1,CD40,COLEC12,ITGA9,PKN2,RPL10A,RPL7A,RPS18,SHMT2,TLR7,TMPO
Interaction_preb_sap p0.05 - 2020-06-15 09:50 AM		BSCL2		other						0.000152	ACSL1,CD36,CD74,CEBPA,CYFIP2,HACD2,MMP13,PC,PTGS1,PYGL,RSAD2
Interaction_preb_sap p0.05 - 2020-06-15 09:50 AM		ATG7		enzyme		-0.816		0	-0.816	0.000153	ACSL1,ATF4,CCL4,CDH2,HK1,HPRT1,IL10,LIPE,NFKBIA,SOCS3,SQSTM1,TBK1	ATG7,CEBPB,IL17A,IL1B,IRF3,JUN,NFE2L2,NFKB1,NFKBIA,NFkB (complex),RELA,SP1,STAT1,STAT3,TNF,TP53,Tgf beta
Interaction_preb_sap p0.05 - 2020-06-15 09:50 AM		Il3		cytokine		0.525		0	0.525	0.000153	ADAM17,ADAM19,CCND2,EGR1,MMP13,NFIL3,PIM1,PIM2,PLA2R1,PRKCE,SOCS1,TNFSF11	CEBPB,IL4,Il3,JUN,NFKB1,NFkB (complex),PPARA,RELA,STAT1,STAT2,STAT3,STAT5a/b,STAT6
Interaction_preb_sap p0.05 - 2020-06-15 09:50 AM		SMARCA4		transcription regulator		0.748		0	0.748	0.00016	ABCA1,ACSL5,ANGPTL2,ARHGAP30,ATG9A,CCL2,CCR1,CD74,CTSH,CXCR3,CYP26A1,DYNLT3,DYSF,EBF1,EFNB1,EGR1,EMP3,F3,FBP1,FGFR2,FN1,GADD45G,HDAC4,HKDC1,HNMT,IFI27,IGFBP4,IRF1,ITGA5,LGALS3,LMNA,MEF2C,NFKB2,NR2F2,NRP2,PLPP3,PTP4A1,RAB38,SEMA7A,SYK,TAP1,TAPBPL,TCF4,TEC,TIMP2,TNFRSF9,TSPAN8,UBE2H,WIPF1	CD44,CEBPB,CTNNB1,EGR1,ESR1,IRF3,JUN,NFKB1,NFkB (complex),RELA,SMARCA4,SP1,SP3,SREBF1,STAT1,STAT2,STAT3,STAT6,TP53
Interaction_preb_sap p0.05 - 2020-06-15 09:50 AM		Collagen(s)		complex		0.763		0	0.763	0.000161	ATF4,BCL3,C3,C5AR1,FN1,HERPUD1,MMP13,PRF1,SELP	APP,CEBPB,CXCL12,Collagen(s),EGR1,ERK1/2,FOS,FOSL1,HIF1A,JUN,NFKB1,NFKBIA,NFkB (complex),NR3C1,RELA,RELB,STAT1,STAT3
Interaction_preb_sap p0.05 - 2020-06-15 09:50 AM		estriol		chemical - endogenous mammalian		-1		0	-1	0.000161	CCL2,CCL4,CCR1,CD40,CXCL6,CXCR1,IL10,IRS2,TLR7	AKT1,CEBPB,EGR1,ERK,ERK1/2,ESR1,ESR2,FOSL1,FOXO3,JUN,NFKBIA,NFkB (complex),PPARGC1A,RELA,SP1,STAT1,STAT3,beta-estradiol,estriol
Interaction_preb_sap p0.05 - 2020-06-15 09:50 AM		halofuginone		chemical drug						0.000163	ABCG8,ANXA4,CD200,EGR1,EHD3,EPHX1,FBLN5,HK1,IGFBP1,LTBP1,MMP13,NAB2,PLPP3,PTGFRN,RGCC,TCF4,TIMP2	FOS,JUN,JUND,NFkB (complex),RELA,TP53,halofuginone
Interaction_preb_sap p0.05 - 2020-06-15 09:50 AM		IGFBP3		other		0.096		0	0.096	0.000172	BAX,CCL11,CCL4,CD38,MMP13,SMAD2,STAT1,THBS2	AKT1,CEBPB,EGR1,ERK1/2,FOSL1,IGFBP3,Jnk,NFKBIA,NFkB (complex),P38 MAPK,PPARG,PPARGC1A,RELA,SP1,STAT1,STAT3,TNF,TP53
Interaction_preb_sap p0.05 - 2020-06-15 09:50 AM		PLG		peptidase		0.224		0	0.224	0.000174	ARG1,BAX,CCL2,CD40,COLEC12,CRK,F3,MRC1,PRKCE,RAB7A,SYK,TNFSF11	ATP,CEBPB,CREB1,FOS,HMGB1,JUN,JUND,NFKBIA,NFkB (complex),NR3C1,P38 MAPK,PLG,RELA,SP1,STAT1,STAT2,STAT3,STAT6,TP53,prostaglandin E2
Interaction_preb_sap p0.05 - 2020-06-15 09:50 AM		IgG		complex		-0.182		0	-0.182	0.000181	C3,CCL11,CCL2,CCL4,CCND2,CD209,CD40,CEBPD,CSNK2B,EGR1,FN1,FOXO1,IER2,IL10,LGALS3,PIM1,PPL,STK24,TAPBP,TLR7,TOB1,TRIM16,TRIM29	AKT1,CEBPB,FOXO3,IFNG,IGF1,IL1B,IRF1,IgG,JUN,NFKB1,NFKBIA,NFkB (complex),PPARGC1A,RELA,SP1,STAT1,STAT3,TP53
Interaction_preb_sap p0.05 - 2020-06-15 09:50 AM		genistein		chemical drug		1.091		0	1.091	0.000183	APOB,ARG1,ARSA,ATF4,ATP6V1G1,BAX,BCL3,BTG3,C3,CCL2,CD74,CEBPA,CLN5,CTSH,CXCL6,CXCR1,CXCR3,DNASE1L3,F3,FERMT3,GABARAP,GNS,IL10,JUNB,LBP,MMP13,PDCD4,PIM1,RELA,SLC11A2,SLC26A6,SOCS1,SQSTM1,TNFSF11,TPP1	CEBPB,CSF2,EGR1,IL6,JUN,NFKB1,NFKBIA,NFkB (complex),RELA,SP1,STAT1,STAT3,TNF,TP53,genistein
Interaction_preb_sap p0.05 - 2020-06-15 09:50 AM		IGF1		growth factor		0.815		0	0.815	0.000184	ABCA1,ADORA2B,BAX,CCL11,CCL4,CCND2,CD74,CEBPD,CXCL6,CYBA,CYFIP2,EGR1,F3,FN1,FOXO1,GADD45G,IER2,IGFBP1,IGFBP4,IL10,IL2RG,IL3RA,IRS2,ITGA5,JUNB,MMP13,NFKBIA,PDE3A,PDGFRB,PIM1,PPP3CA,PTGER4,PTPRC,RELA,SLC12A4,SOCS3,TAP1,TAP2,TRPV1,UBE2D2	AKT1,CEBPB,EGR1,ERK1/2,FOSL1,IGF1,IL6,JUN,NFKB1,NFKBIA,NFkB (complex),PPARGC1A,RELA,SP1,STAT1,STAT3,TNF,TP53
Interaction_preb_sap p0.05 - 2020-06-15 09:50 AM		4-phenylbutyric acid		chemical - endogenous mammalian		-0.414		0	-0.414	0.000185	ABCA1,ADIPOR2,ATF4,CASP8,CCL2,EPHX1,GFER,IL10,LPAR6,MOG,PRKCE,TIMP2,VAMP7	4-phenylbutyric acid,ADIPOQ,HIF1A,IRF3,JUN,MTOR,NFKB1,NFKBIA,NFkB (complex),P38 MAPK,PPARA,PPARG,RELA,SP1,STAT1,STAT3,docosahexaenoic acid,etoposide
Interaction_preb_sap p0.05 - 2020-06-15 09:50 AM		ACSL4		enzyme		0.588		0	0.588	0.00019	CAMK1D,CAMK2D,DLC1,JAK2,LAMB1,MAPK11,PRKG1,SAT1,STAT1,THBD	ACSL4,CEBPB,Insulin,NR3C1,PPARG,SP1,SREBF1
Interaction_preb_sap p0.05 - 2020-06-15 09:50 AM		BIRC5		other						0.00019	BAX,CD53,CD74,CXCL13,FN1,IGHM,IL2RG,ITGA5,LAMA4,VWF	BIRC5,CDKN2A,CREBBP,EP300,MYB,NFKBIA,NFkB (complex),RELA,RUNX1,STAT3,TP53,TP73
Interaction_preb_sap p0.05 - 2020-06-15 09:50 AM		EGR3		transcription regulator		0.522		0	0.522	0.000192	BCL6,EFNB1,LMO7,NAB2,PDE3A,SOCS1,SOCS3,TNFSF11,ZNF292	CEBPB,EGR3,IL17A,IL6,Il3,JUN,NFKB1,NFkB (complex),RELA,SP1,STAT1,STAT2,STAT3,STAT5a/b,STAT6
Interaction_preb_sap p0.05 - 2020-06-15 09:50 AM		cisplatin		chemical drug		0.816		0	0.816	0.000193	AADAT,ADAMTS1,ANXA4,ATF4,BAX,BIRC2,CASP8,CCL2,CCR1,CD53,CEBPA,CHFR,CHKA,CLSTN3,CYP26A1,DEPDC1B,DHRS3,EFEMP2,EGR1,ELF3,EMP3,ESYT2,F3,FN1,FOSL1,FOXN3,HK1,IDH2,IGFBP1,IL6ST,IQSEC2,LAMB1,LAMB3,LBP,LGALS3,LMNA,MAP1LC3B,MCAM,MRC1,NFKBIA,NMI,PIK3CA,RELA,RPL13A,RPS5,SAT1,SH2D1A,SOCS3,STAT3,STK17A,TAP1,TOB1,TRPV1,TSPAN8,UBE2A	Akt,CEBPB,FOS,FOXO3,IL6,JUN,JUND,NFkB (complex),RELA,SP1,STAT1,STAT3,TP53,TP73,cisplatin,prostaglandin E2
Interaction_preb_sap p0.05 - 2020-06-15 09:50 AM		SNCA		enzyme		0.382		0	0.382	0.000198	BAX,CCDC80,CCL2,CD74,CDH6,CHMP4B,COBL,DHRS3,GLDC,HMCN2,HSBP1,IRF1,ITPKA,LMO7,LRRK2,MAP4,NLRP3,NRP2,OPN3,PDE2A,PSD,PTPRB,RAB3A,RPRML,RSAD2,SERPINB1,SMOC1,TENM1,TRIM3,UGT1A1	APP,CREBBP,CTNNB1,EP300,GSK3B,HIF1A,JUN,MYB,NFkB (complex),NR3C1,RELA,RUNX1,SNCA,STAT1,STAT3,TP53,TP73
Interaction_preb_sap p0.05 - 2020-06-15 09:50 AM		CCR2		g-protein coupled receptor		-0.612		0	-0.612	0.000203	ARG1,CCL11,CCL2,CCL4,CCR1,CD40,CXCL13,CXCL6,FN1,HSPG2,IL10,MMP13,OGN,TIMP2,VCAN	CCR2,CEBPA,CEBPB,EGR1,ERK1/2,FOSL1,IL6,JUN,NFKB1,NFKBIA,NFkB (complex),RELA,SP1,STAT1,STAT3,TGFB1,TNF,TP53
Interaction_preb_sap p0.05 - 2020-06-15 09:50 AM		MAP3K8	0.634	kinase		-0.277		0	-0.277	0.000209	ARG1,CASP8,CCL4,CCR1,CEBPD,CLIC5,COLEC12,DNAJA2,GAB1,GCA,GFI1,IL10,JUNB,P2RY1,PTGER4,RAB3A,SOCS3,TAPBPL	CHUK,ERK,FOSL1,FOXO3,IFNG,IKBKB,IL6,IRF1,JUN,MAP3K8,NFKB1,NFKBIA,NFkB (complex),NR3C1,RELA,RELB,SP1,STAT1,STAT3
Interaction_preb_sap p0.05 - 2020-06-15 09:50 AM		SAA		group		0.641		0	0.641	0.00021	ARG1,CCL2,F3,IL10,IRF4,MMP13,MRC1,RELA	CSF2,EGR1,JUN,Jnk,NFKB1,NFKBIA,NFkB (complex),PPARG,REL,RELA,RELB,SAA,SP1,STAT1,STAT3,TLR2,TRAF6
Interaction_preb_sap p0.05 - 2020-06-15 09:50 AM		MAP2K1		kinase		-0.661		0	-0.661	0.000211	BIRC2,CCL2,CCL4,CD274,CEBPA,DUSP5,F3,FLNA,FOSL1,ITGA5,ITGB3,LGALS3,MAG,MMP13,MOG,NFKBIA,PIM1,RAB38,RAP1GAP,SMAD2,SPDEF	EGR1,ERK1/2,ESR1,FN1,FOS,FOSL1,FOXO3,IL6,JUN,JUND,MAP2K1,NFKBIA,NFkB (complex),PI3K (complex),RELA,SP1,STAT1,STAT3,TP53
Interaction_preb_sap p0.05 - 2020-06-15 09:50 AM		vitamin D		chemical drug		-0.378		0	-0.378	0.000221	ADAMTS1,BAX,CCL2,IFI27,IGFBP1,IL10,IRF4,NFKBIA,S1PR2,TNFSF11	ERK,FOS,FOSL1,FOXO3,HDAC4,IGF1,JUN,NFKB1,NFKBIA,NFkB (complex),P38 MAPK,PTH,RELA,RUNX2,SIRT1,SP1,STAT1,STAT3,TP53,vitamin D
Interaction_preb_sap p0.05 - 2020-06-15 09:50 AM		IL18		cytokine		1.1		0	1.1	0.000224	ADAM19,BCL6,CCL11,CCL2,CCL4,CD40,CD83,CTH,GADD45G,GIMAP4,IL10,IL22RA2,IRF1,MMP13,MMP15,NFIL3,PRF1,SERPINB1,SMAD2,TNFSF11	BCL6,CEBPB,HIF1A,IL18,IL1A,IL2,IL6,JUN,NFKB1,NFKBIA,NFkB (complex),PPARA,RELA,SP1,STAT1,STAT3,STAT5A,STAT6
Interaction_preb_sap p0.05 - 2020-06-15 09:50 AM		Ca2+		chemical - endogenous mammalian		-0.193		0	-0.193	0.000224	CCND2,CD83,CDC42,CEBPD,COMMD5,CTTN,DNASE1L3,EGR1,ELF3,FGFR2,FN1,FOSL1,IL10,IRF1,IRS2,ITPR3,JUNB,MAG,MCAM,NFKBIA,SELP,TCF4,TGM1,TIMP2,TNFSF11,TRPC6	CEBPB,Ca2+,EGR1,ERK1/2,ESR1,FOSL1,IL1B,JUN,NFKB1,NFKBIA,NFkB (complex),RELA,SP1,SREBF1,STAT1,STAT3,TNF,TP53
Interaction_preb_sap p0.05 - 2020-06-15 09:50 AM		AKT1		kinase		0.376		0	0.376	0.000226	ATP6V1E1,BAX,CCL11,CCL2,CCL4,CCND2,CD40,CD74,CEBPD,CXCL6,EGR1,FN1,FOXO1,IGFBP1,IL10,IRS2,LAMB1,MATR3,MYH10,NFKB2,PCK1,PDGFRB,PTGS1,TGFBR3,THBS2,TNFSF11,UBE2L3,VCAN	AKT1,CEBPB,EGR1,ERK,ERK1/2,ESR1,FOSL1,FOXO3,Jnk,NFKBIA,NFkB (complex),P38 MAPK,PPARG,RELA,SP1,SREBF1,STAT1,STAT3,TP53
Interaction_preb_sap p0.05 - 2020-06-15 09:50 AM		CpG oligonucleotide		chemical drug		1.926		0	1.926	0.000227	ABCA1,BAX,CCL4,CCR1,CD274,CD36,CD40,CD83,EGR1,IFI27,IL10,LYN,MMP13,POU2AF1,PRKG1,RELA,SYK,VASP	CpG oligonucleotide,EGR1,IFNG,IL6,IRF1,IRF3,JUN,Jnk,NFKB1,NFKBIA,NFkB (complex),PPARG,RELA,SP1,STAT1,STAT3,TLR9,TNF,TP53
Interaction_preb_sap p0.05 - 2020-06-15 09:50 AM		cytokine		group		0.859		0	0.859	0.000227	BAX,BCL3,C5AR1,CCL2,CD209,CD40,EGR1,F3,IGFBP1,IRF1,MMP13,RIPK2,SELP,SOCS1,SOCS3,STAT3,TNFSF11,VWF	CEBPB,IL1,JAK2,JUN,NFKB1,NFKBIA,NFkB (complex),OSMR,RELA,SP1,STAT,STAT1,STAT3,STAT5a/b,STAT6,cytokine
Interaction_preb_sap p0.05 - 2020-06-15 09:50 AM		EHMT1		transcription regulator		-1.069		0	-1.069	0.000232	ACSL1,ATP1A1,C3,CD38,CEBPD,CORO2A,GRINA,PLPP1,PPL,RGCC,SAT1,STRA6,TJP3,TNS2
Interaction_preb_sap p0.05 - 2020-06-15 09:50 AM		STAT4		transcription regulator	Activated	2.478		0	2.478	0.000236	ARHGAP15,ARL5B,ASPH,ATF4,BCL3,C3,CCL2,FYB1,GADD45G,IL10,IRF1,IRF4,LAMTOR3,MAP3K8,MTHFS,PLOD2,PRDM1,PYGL,RGCC,SAT1,SERPINB1,SOCS3,STAT1	CEBPB,IL12 (complex),IL4,JUN,NFKB1,NFKBIA,NFkB (complex),RELA,STAT1,STAT3,STAT4,STAT6,TNF,TP53
Interaction_preb_sap p0.05 - 2020-06-15 09:50 AM		4-hydroxytamoxifen		chemical drug		1.977		0	1.977	0.000241	ANGPTL2,BAX,C3,CEBPA,CEBPD,COL16A1,DUSP5,EGR1,FADD,FOXO1,IER2,IGFBP1,IL10,JUNB,NCOA3,NFKBIA,PRKCH,PTGER4,TRIM16,TUFT1	4-hydroxytamoxifen,EGR1,ERK1/2,ESR1,ESR2,FOS,FOSL1,FOXO3,GPER1,IGF1,JUN,NFKBIA,NFkB (complex),RARA,RELA,SP1,STAT3,TP53
Interaction_preb_sap p0.05 - 2020-06-15 09:50 AM		APOE		transporter		-0.776		0	-0.776	0.000245	ABCA1,ABCG8,ACSL1,ADNP,ANK3,APOB,ATF4,BAX,C5AR1,CCL4,CCND2,CD36,CD40,CLN8,EGR1,F3,HERPUD1,HSPG2,IL10,ITGA5,LARGE1,LTBP1,PC,PLPP3,PPFIBP2,RELA,RPL10A,SLC27A4,SOCS3,TNIP1	APOE,EGR1,FOXO3,IGF1,Jnk,LDLR,NFKBIA,NFkB (complex),P38 MAPK,PPARG,RELA,SP1,STAT1,STAT3,TNF,TP53
Interaction_preb_sap p0.05 - 2020-06-15 09:50 AM		fingolimod		chemical drug		0.044		0	0.044	0.000252	BAX,CCL2,CCL4,CD274,CD36,CD40,CDH2,CXCL13,FN1,FOSL1,IL10,LIPE	AKT1,Akt,CEBPB,EGR1,ERK1/2,FOSL1,FOXO1,FOXO3,JUN,Jnk,NFKBIA,NFkB (complex),PPARA,PPARG,PPARGC1A,RELA,SP1,SREBF1,STAT1,STAT3,TP53,fingolimod,palmitic acid
Interaction_preb_sap p0.05 - 2020-06-15 09:50 AM		nelfinavir		chemical drug		0.233		0	0.233	0.000252	ATF4,CEBPA,CTH,DGAT1,GARS1,HERPUD1,JDP2,LIPE,NFIL3,SLC1A4,STK40,TGM1
Interaction_preb_sap p0.05 - 2020-06-15 09:50 AM		SAA1		transporter		1.47		0	1.47	0.000256	ARG1,CCL11,CCL4,CEBPA,CXCL6,IL10,MMP13,MRC1	EGR1,ERK1/2,FOSL1,IFNG,IL10,IL6,IRF1,JUN,Jnk,NFKB1,NFKBIA,NFkB (complex),PPARG,RELA,SAA1,SP1,STAT1,STAT3
Interaction_preb_sap p0.05 - 2020-06-15 09:50 AM		parathyroid hormone-related protein		biologic drug	Inhibited	-2		0	-2	0.000256	FN1,MMP13,SLC9A3R1,TNFSF11	Ca2+,Creb,EGR1,ERK1/2,FOSL1,NFKBIA,NFkB (complex),RELA,SP1,STAT3,parathyroid hormone-related protein
Interaction_preb_sap p0.05 - 2020-06-15 09:50 AM		PPARGC1A	-0.757	transcription regulator		0.232		0	0.232	0.000258	ACSL6,ADAMTS1,ADAMTS20,BAX,C3,CALM1 (includes others),CD36,CD40,CEBPD,COX5B,DGAT1,GPC6,IL10,INPP5J,IRS2,KCNK1,LAMA4,LAMB1,LIFR,MMP15,OGN,PCK1,PLA2R1,PRKAA2,SOCS1,SOCS3,TCF4,TGFBR3,TIMP2,TNFSF11,UGT1A1,VCAN	AHR,FOXO1,HIF1A,IL6,JUN,MYC,NFKBIA,NFkB (complex),PPARA,PPARG,PPARGC1A,RXRA,SIRT1,SP1,SREBF1,STAT1,STAT3
Interaction_preb_sap p0.05 - 2020-06-15 09:50 AM		EIF4EBP2		translation regulator		0.474		0	0.474	0.000261	ARG1,CEBPA,CEBPD,EGR1,IL10,NFIL3	CEBPB,EIF4EBP2,JUN,NFKB1,NFkB (complex),STAT1,STAT3
Interaction_preb_sap p0.05 - 2020-06-15 09:50 AM		Fibrinogen		complex		0.447		0	0.447	0.000261	BCL3,CCL2,CCL4,CD40,F3,SELP	CCL2,Fibrinogen,IL6,IRF3,JUN,NFKB1,NFKBIA,NFkB (complex),REL,RELA,RELB,SP1,STAT1,STAT3
Interaction_preb_sap p0.05 - 2020-06-15 09:50 AM		GF 120918		chemical reagent		0		0	0	0.000261	ATG9A,CAMK2D,CPEB2,HNRNPK,PIK3C2A,SLC11A2
Interaction_preb_sap p0.05 - 2020-06-15 09:50 AM		INS		other		1.743		0	1.743	0.000266	ASPH,CD36,EGR1,F3,FOSL1,FOXO1,GRB10,HNRNPK,IER2,IGFBP1,IGFBP4,IRS2,JUNB,PCK1,PPM1B,PTGS1,PTPN1,SELP	CEBPB,EGR1,EP300,FOXO1,FOXO3,IGF1,INS,Insulin,NFKBIA,NFkB (complex),NR3C1,PGR,PIK3R1,PPARG,PPARGC1A,RNA polymerase II,SIRT1,SP1,SREBF1,STAT3,TP53,progesterone
Interaction_preb_sap p0.05 - 2020-06-15 09:50 AM		APOA4		transporter	Activated	2.208		0	2.208	0.000272	APOB,DGAT2,FABP2,FOXO1,SELP
Interaction_preb_sap p0.05 - 2020-06-15 09:50 AM		Akt		group		0.26		0	0.26	0.000283	ATF4,BAX,BCL6,BIRC2,CCL2,CCND2,CD274,CD36,E2F4,F3,FN1,FOSL1,FOXO1,IL10,LMNA,MCAM,NFIL3,NFKBIA,NRP2,PCK1,PTGER4,PTGS1,RELA,SLC8A1,SOCS3,THBS2,VCAN	Akt,EGFR,EGR1,ERK1/2,FOS,FOSL1,JUN,JUND,NFKBIA,NFkB (complex),RELA,SP1,STAT1,STAT3,TNF,TP53,TP73
Interaction_preb_sap p0.05 - 2020-06-15 09:50 AM		erlotinib		chemical drug		0.91		0	0.91	0.00029	BAX,CCL2,CD36,CD40,CXCL6,EGR1,ENAH,F3,IGFBP4,MMP13,NFKB2,NFKBIA,RELB	AKT1,CEBPB,EGFR,IL6,JUN,NFKB1,NFKBIA,NFkB (complex),PPARGC1A,RELA,SP1,STAT1,STAT3,TNF,TP53,erlotinib
Interaction_preb_sap p0.05 - 2020-06-15 09:50 AM		thapsigargin		chemical toxicant		1.872		0	1.872	0.000299	ADIPOR2,ATF4,BAX,BCL6,BIRC2,C5AR1,CD83,COX5B,EGR1,FN1,HERPUD1,IER2,LBH,LIFR,MEF2C,NCOA3,NFIL3,NFKBIA,PPP2CA,SYVN1,VCL	Akt,CALR,CTNNB1,EGFR,EIF2AK3,FOXO3,IL1B,JUN,MEF2C,NFE2L2,NFKB1,NFkB (complex),RELA,SP1,STAT1,STAT3,TP53,thapsigargin
Interaction_preb_sap p0.05 - 2020-06-15 09:50 AM		ionomycin		chemical reagent	Activated	2.458		0	2.458	0.0003	BTK,CCND2,CTLA4,DUSP5,EGR1,IL10,IRF4,ITPR3,KCNN2,NFIL3,PIM1,POU2AF1,PRF1,PRKCZ,PTPN1,PTPRJ,RELA,SMAD2,STAT3,TNFSF11	BCL6,CEBPB,EGR1,ESR1,IL2,IL21,JUN,NFKB1,NFkB (complex),REL,RELB,SP1,SREBF1,STAT1,STAT3,STAT5A,STAT6,TCR,TP53,ionomycin
Interaction_preb_sap p0.05 - 2020-06-15 09:50 AM		KLF3		transcription regulator	Inhibited	-2.191		0	-2.191	0.000301	ALDH3B1,ARHGEF3,ARID5A,ARPC4,ATF4,BCL3,BLOC1S1,CACNA1H,CAMK2D,CEP170B,FAM49A,FMNL3,GFI1,GIMAP8,GIT2,GLIPR2,GPR174,JAK2,KATNBL1,LRRK2,MSN,NEURL3,NSMAF,OGFRL1,RAB7A,RPS6KA5,SLC6A13,SUSD3,TJAP1,TMPO
Interaction_preb_sap p0.05 - 2020-06-15 09:50 AM		CD86		transmembrane receptor		1.026		0	1.026	0.000317	CASP8,CCL4,CD28,CD40,CTLA4,IL10,NFKBIA,POU2F2,TNFRSF9	BCL6,CD28,CD86,IL10,IL2,NFATC2,NFKB1,NFKBIA,NFkB (complex),REL,RELA,RELB,STAT1,STAT3,STAT5A,STAT6,TNF,TP53
Interaction_preb_sap p0.05 - 2020-06-15 09:50 AM		SCARB1		transporter		0.788		0	0.788	0.000317	ABCA1,ABCG8,APOB,CCL2,F3,FOXO1,IL10,NLRP3,SELP	APOE,Akt,EGR1,ERK1/2,FOSL1,FOXO3,JUN,Jnk,LDL,NFKB1,NFKBIA,NFkB (complex),PPARG,RELA,SCARB1,SP1,STAT1,STAT3,TP53
Interaction_preb_sap p0.05 - 2020-06-15 09:50 AM		MECOM		transcription regulator						0.000318	CEBPA,GADD45G,ITGB3,MAP3K14,RPS6,SCUBE3,TCF4
Interaction_preb_sap p0.05 - 2020-06-15 09:50 AM		FLT1		kinase		0		0	0	0.000319	ADD1,APLP2,FLNA,HK1,MAP3K7,NRP2,PREB,RDX,TCF4,TNIP1,UBE2H,VWF
Interaction_preb_sap p0.05 - 2020-06-15 09:50 AM		BMP7		growth factor		-0.399		0	-0.399	0.00032	ALDH1A2,CCL2,CDH2,CEBPA,CEBPD,F3,FN1,GRB10,GRB14,IGFBP4,ITGA5,MAP3K5,MMP13,MSN,MYO1C,PDGFRB,SMAD2,SOCS3,VCAN	BMP7,CCL2,EGR1,ERK1/2,FOSL1,IL6,IRF3,JUN,Jnk,NFKBIA,NFkB (complex),P38 MAPK,PPARG,RELA,SP1,STAT1,STAT3
Interaction_preb_sap p0.05 - 2020-06-15 09:50 AM		Abcb1b		transporter		0		0	0	0.000345	ATG9A,CAMK2D,CPEB2,HNRNPK,PIK3C2A,SLC11A2
Interaction_preb_sap p0.05 - 2020-06-15 09:50 AM		cigarette smoke		chemical toxicant	Activated	3.082		0	3.082	0.000353	ABCA1,ATF4,C3,CCL11,CCL2,CCL4,EGR1,FOSL1,GADD45G,IL10,MAP1LC3B,NFKBIA,PGF,POU2AF1,PRKCZ,PTP4A1,PTPN1,PTPRB,REL,RELA,RPS6,SLC1A4,SQSTM1,STAT1	EGR1,ERK1/2,FOSL1,IL1B,IL6,JUN,NFE2L2,NFKB1,NFKBIA,NFkB (complex),RELA,SP1,STAT1,STAT3,TNF,TP53,cigarette smoke
Interaction_preb_sap p0.05 - 2020-06-15 09:50 AM		IL5		cytokine	Activated	2.796		0	2.796	0.000353	ATF4,BCL3,BCL6,BIRC2,CCL2,CCND2,CCR1,CD40,CXCR3,DUSP5,EGR1,ELL2,GADD45G,GLIPR2,IER2,IGHM,IL10,IL2RG,IL3RA,LMO7,NFIL3,PIM1,PRDM1,PTPRC,RAP1GAP,SOCS1,TNFRSF9	BCL6,CEBPB,CSF2,EGR1,ID2,IFNG,IL5,IRF1,JUN,MYC,NFKB1,NFKBIA,NFkB (complex),RELA,SP1,STAT1,STAT3,STAT5A,TNF,TP53
Interaction_preb_sap p0.05 - 2020-06-15 09:50 AM		LMNA	-0.611	other		-1.004		0	-1.004	0.000356	AGPAT3,CAMK1D,CD28,CD38,CEBPA,CERS6,ENTPD1,FGD5,FN1,IRF1,IRF8,LMNA,MAP3K8,MCAM,MMP15,PKD1,PPM1H,RAPGEF1,RHPN2,SEMA7A,STAT1,TEC,TIMP2,TMPO,TNS2	EMD,LMNA,MRTFA,NFKBIA,NFkB (complex),RELA,STAT3,TNF,TP53
Interaction_preb_sap p0.05 - 2020-06-15 09:50 AM		TRAF2	0.696	enzyme		1.906		0	1.906	0.000358	ANXA4,BIRC2,CCL2,CCR1,CHKA,CYLD,IRF4,PDE8A,PPFIBP2,PYGL,RELA,TRAF2	IKBKB,NFKB1,NFKBIA,NFkB (complex),NR3C1,REL,RELA,RELB,STAT1,STAT3,TRAF2,TRAF3
Interaction_preb_sap p0.05 - 2020-06-15 09:50 AM		KD025		chemical drug						0.000361	BCL6,PRDM1,STAT3	BCL6,CEBPB,IRF4,JUN,KD025,MTA3,MYC,NFKB1,NFkB (complex),PRDM1,ROCK2,STAT1,STAT3,STAT5a/b,STAT6,TP53
Interaction_preb_sap p0.05 - 2020-06-15 09:50 AM		LARP1		translation regulator						0.000361	RPL32,RPS20,RPS6
Interaction_preb_sap p0.05 - 2020-06-15 09:50 AM		RPS6KA1		kinase						0.000361	IL10,SEMA7A,TRAF3
Interaction_preb_sap p0.05 - 2020-06-15 09:50 AM		cloprostenol		chemical drug						0.000361	MMP13,SOCS1,SOCS3	BCL6,CEBPB,ID2,JUN,MYC,NFKB1,NFkB (complex),STAT1,STAT3,STAT5A,cloprostenol
Interaction_preb_sap p0.05 - 2020-06-15 09:50 AM		EGR2		transcription regulator		1.054		0	1.054	0.000364	BCL6,CAST,CDH6,CHKA,DMBT1,EGR1,IL10,LAG3,MAG,MR1,NAB2,PPP2CA,PRDM1,SLC16A1,SOCS1,SOCS3,TGFBR3,TNFSF11	CEBPB,EGR2,IL10,IL17A,IL6,JUN,NFKB1,NFkB (complex),RELA,SP1,STAT1,STAT2,STAT3,STAT6
Interaction_preb_sap p0.05 - 2020-06-15 09:50 AM		MYB		transcription regulator		-0.45		0	-0.45	0.00037	BAX,BLNK,C3,CDH2,CNN3,CXCL6,FN1,GFI1,GIMAP7,GPR18,JAK2,NEURL3,NFKB2,PDE2A,PPP3CA,RGCC,SLC11A2,SLC27A2,TNFRSF9	CREBBP,EGR1,EP300,FOXO1,Jnk,MYB,NFKB1,NFKBIA,NFkB (complex),PPARG,PPARGC1A,RELA,RELB,RNA polymerase II,SIRT1,SP1,STAT1,STAT3,STAT5a/b
Interaction_preb_sap p0.05 - 2020-06-15 09:50 AM		VIP		other		-0.98		0	-0.98	0.000381	ADNP,BAX,CASP8,CCL2,CCL4,CD274,CD40,CEBPD,CTLA4,IL10,IRF1,NFKBIA,PRF1,RELA	CD40,IL10,JUN,NFKB1,NFKBIA,NFkB (complex),REL,RELA,RELB,STAT1,STAT2,STAT3,STAT6,VIP
Interaction_preb_sap p0.05 - 2020-06-15 09:50 AM		ZFPM1		transcription regulator						0.000384	BLNK,CEBPA,CNN3,FYB1,GRB10,IL2RG,MALT1,PLAAT3,SCIN,SELP,XK	GATA1,STAT3,STAT5a/b,ZFPM1
Interaction_preb_sap p0.05 - 2020-06-15 09:50 AM		LEP		growth factor		0.923		0	0.923	0.000386	ABCG8,ACSL5,ADAM8,BAX,CCL2,CD36,CD40,CYBA,DGAT1,EGR1,EPHX2,F3,FADD,FGFR2,IL10,IRS2,JAK2,JUNB,LIFR,LIPE,MAP1LC3B,MED25,MMP13,PCK1,PRF1,PRKAA2,PTPN1,SELP,SLC13A2,SLC16A1,SLC27A4,SOCS3,SORD,STAT3,STEAP4,TNFSF11,TPRA1,TRPV1	ADIPOQ,FOXO1,FOXO3,IL6,JUN,LEP,MAPK14,NFKB1,NFKBIA,NFkB (complex),P38 MAPK,PPARA,PPARGC1A,SIRT1,SP1,SREBF1,STAT1,STAT3,palmitic acid
Interaction_preb_sap p0.05 - 2020-06-15 09:50 AM		N-acetylmuramyl-L-alanyl-D-isoglutamine		chemical - endogenous non-mammalian		0.378		0	0.378	0.000392	ABCA1,CCL2,CCL4,CD200,CD40,DMBT1,IL10,ITGB3,NFKBIA,TNFSF11	EGR1,ERK1/2,FOSL1,IL6,IRF3,JUN,N-acetylmuramyl-L-alanyl-D-isoglutamine,NFKBIA,NFkB (complex),NOD2,P38 MAPK,RELA,SP1,STAT1,STAT3,TNF,TP53
Interaction_preb_sap p0.05 - 2020-06-15 09:50 AM		ALK		kinase		-0.784		0	-0.784	0.000393	CCND2,CD274,IL10,WAS,WIPF1	ALK,Akt,BCL6,CEBPB,FOXO3,IL10,JAK3,JUN,NFKB1,NFkB (complex),RELA,SP1,STAT1,STAT3,STAT5A,TP53,crizotinib
Interaction_preb_sap p0.05 - 2020-06-15 09:50 AM		HOXB4		transcription regulator		0.447		0	0.447	0.000393	CCND2,FLI1,FOSL1,ITGB3,JUNB
Interaction_preb_sap p0.05 - 2020-06-15 09:50 AM		Tgf beta		group		-1.714		0	-1.714	0.000394	ABCA1,BACH1,CASP8,CCL11,CCL2,CCL4,CCND2,CD209,CDH2,CTLA4,FN1,HSPG2,IGFBP4,IL10,ITGA1,ITGA5,ITGB3,JUNB,MMP13,MMP15,PLPP3,RYR2,SMAD2,SOCS3,SSBP3,TIMP2,TNFSF11	CEBPA,EGR1,ERK1/2,ESR1,FN1,FOSL1,IFNG,IRF1,JUN,NFKB1,NFKBIA,NFkB (complex),P38 MAPK,RELA,SP1,STAT1,STAT3,TGFB1,Tgf beta
Interaction_preb_sap p0.05 - 2020-06-15 09:50 AM		CNOT7		transcription regulator						0.000394	IFI27,IFI35,IFI44L,PARP12,STAT1,TAP1,TAP2	CNOT7,JUN,NFkB (complex),STAT1,STAT2,STAT3,STAT6
Interaction_preb_sap p0.05 - 2020-06-15 09:50 AM		IDR-1002		chemical reagent		0.573		0	0.573	0.000394	CCL11,CCL2,CCL4,CXCL6,CXCR1,ITGA5,NLRP3
Interaction_preb_sap p0.05 - 2020-06-15 09:50 AM		uranyl nitrate		chemical toxicant	Activated	2.028		0	2.028	0.00042	CD74,FBP1,LGALS3,RACK1,RIDA,RPL10A,RPL19,RPL27,RPL7,RPS24,RPS29,RPS8,SLC27A2,SQSTM1
Interaction_preb_sap p0.05 - 2020-06-15 09:50 AM		PRKCD	0.248	kinase	Activated	2.756		0	2.756	0.000425	ABCA1,ARHGAP32,BIRC2,CCL2,FOSL1,HRH1,IL10,IL2RG,ITPR3,JUNB,LAMB3,LBH,MAP1LC3B,MMP13,NFKB2,NFKBIA,PDCD4,RELB,SOCS1,STAT3	FOS,IKBKB,IL1B,IL6,JUN,JUND,NFKB1,NFKBIA,NFkB (complex),NR3C1,PRKCD,RELA,SP1,STAT1,STAT3,TP53
Interaction_preb_sap p0.05 - 2020-06-15 09:50 AM		ROCK2		kinase		0		0	0	0.000433	BCL6,CEBPA,IRF4,MSN,PPL,PRDM1,PRKG1,STAT3,TOB1	BCL6,CEBPB,HIF1A,IRF4,JUN,KD025,NFKB1,NFkB (complex),PRDM1,RAC1,ROCK2,STAT1,STAT3,STAT5a/b,TCF4,TP53
Interaction_preb_sap p0.05 - 2020-06-15 09:50 AM		RNASEH2A		enzyme						0.000443	IFI35,IRF1,NFKB2,NFKBIA,NMI,PARP9,RSAD2,TRIM21
Interaction_preb_sap p0.05 - 2020-06-15 09:50 AM		HA900		chemical reagent		1.103		0	1.103	0.000444	CCL2,IL10,SELP,SOCS3
Interaction_preb_sap p0.05 - 2020-06-15 09:50 AM		PSMB9		peptidase		0.152		0	0.152	0.000444	NFKB2,NFKBIA,RELB,TAP1	CEBPB,NFKB1,NFKBIA,NFkB (complex),PSMB9,REL,RELA,RELB,STAT3,TP63
Interaction_preb_sap p0.05 - 2020-06-15 09:50 AM		zidovudine		chemical drug						0.000449	BCL10,BCL3,CASP8,CCL2,CCND2,STAT1
Interaction_preb_sap p0.05 - 2020-06-15 09:50 AM		FGF2		growth factor		-0.473		0	-0.473	0.000455	ADGRL2,AGL,ATF4,BAX,BCL6,CAPZA2,CCL2,CCND2,CXCL6,EGR1,F3,FGFR2,FLNA,FN1,FOSL1,FOXO1,FRRS1,HRH3,IGFBP4,ITGA1,ITGA5,JUNB,LMNA,MCAM,MMP13,PDGFRB,PGF,PLXDC1,PRKCE,PTPN1,SOCS3,SQSTM1,TGFBR3,TNFSF11,VWF	Akt,EGR1,ERK1/2,FGF2,FOSL1,FOXO3,HRAS,IL6,JUN,NFKBIA,NFkB (complex),RELA,RNA polymerase II,SP1,STAT1,STAT3,TP53,VDR
Interaction_preb_sap p0.05 - 2020-06-15 09:50 AM		gefitinib		chemical drug		1.381		0	1.381	0.000459	ADAMTS1,ADAMTS15,C3,CCL2,CCNF,CD274,CDH2,CEBPD,COL15A1,FGFR2,FOSL1,LIFR,MMP15,NFKB2,NRP2,PPP2R2B,RELB,STAT1,TIMP2	EGR1,ERK1/2,ESR1,ESR2,FOS,FOSL1,FOXO3,IRF3,JUN,JUND,NFKBIA,NFkB (complex),P38 MAPK,RARA,RELA,SP1,SRC (family),STAT1,STAT3,TP53,gefitinib
Interaction_preb_sap p0.05 - 2020-06-15 09:50 AM		STAT5a/b		group		0.87		0	0.87	0.000467	ARG1,BCL6,CCND2,CD36,EBF1,F2RL2,IRF1,MEF2C,PCK1,PIM1,PIM2,PRDM1,SOCS1,SOCS3,VWF	Akt,CEBPB,FOXO3,IL10,IL17A,JAK2,JUN,NFKB1,NFkB (complex),RELA,SP1,STAT1,STAT3,STAT5a/b,STAT6,TP53
Interaction_preb_sap p0.05 - 2020-06-15 09:50 AM		TP63		transcription regulator		1.697		0	1.697	0.000475	ADAMTS1,ARG1,ATG9A,BAX,BCL3,CAST,CCND2,CDC42,CDH2,CEBPA,F3,FGFR2,FN1,FOSL1,FSD1L,GFI1,JUNB,KCNK1,L1CAM,LYN,MLPH,MMP13,PIK3CA,PPP2CA,PRKCZ,PTPN12,REL,RELA,RELB,RPA1,SMAD2,THBS2,TPP1,TRAF2,TRIM29,UBE2H,UGT1A1,VIL1	AHR,CEBPB,EGR1,ERK1/2,FOS,FOSL1,HIF1A,JUN,JUND,NFKB1,NFKBIA,NFkB (complex),PPARG,PPARGC1A,REL,RELA,RELB,STAT3,TP53,TP63
Interaction_preb_sap p0.05 - 2020-06-15 09:50 AM		NFATC2		transcription regulator		0.478		0	0.478	0.000476	ABCA1,CCNF,CD274,CD40,CD83,CDH2,CTLA4,IL10,IRF1,IRF4,NFKBIA,NMI,PELI1,PTPN1,REL,RELB,RSAD2,SOCS1,SOCS3,STAT1,TCF4	BCL6,IFNG,IL10,IL2,IRF1,NFATC2,NFKB1,NFKBIA,NFkB (complex),REL,RELA,RELB,STAT1,STAT3,STAT5A,STAT6
Interaction_preb_sap p0.05 - 2020-06-15 09:50 AM		CCN1		other		-0.362		0	-0.362	0.000498	BAX,C3,CCL2,CCL4,CCND2,FN1,IL6ST,ITGA5,ITGB3,TIMP2,TLE1,TLR7	CCN1,CDKN2A,EGR1,ERK1/2,FGF2,FOSL1,FOXO3,JUN,NFKB1,NFKBIA,NFkB (complex),P38 MAPK,RELA,SP1,STAT1,STAT3,TP53
Interaction_preb_sap p0.05 - 2020-06-15 09:50 AM		IL6R		transmembrane receptor		0.501		0	0.501	0.000498	CCL2,CD36,CXCL6,FN1,IGFBP1,IL10,IL6ST,IRF1,MMP13,SOCS3,STAT3,TNFSF11	CEBPB,IL6,IL6R,IRF3,JAK1,JUN,NFKB1,NFKBIA,NFkB (complex),P38 MAPK,RELA,SP1,STAT1,STAT3,STAT4
Interaction_preb_sap p0.05 - 2020-06-15 09:50 AM		NPC1		transporter		-0.344		0	-0.344	0.000498	ABCA1,ABCG8,APOB,ATF4,CCR1,CD74,CHKA,EGR1,LGALS3,MMP15,STAT1,STAT3	APP,CD40LG,CXCL8,HIF1A,IL6,IRF1,JUN,NFKB1,NFkB (complex),NPC1,NR3C1,RELA,SP1,STAT1,STAT3
Interaction_preb_sap p0.05 - 2020-06-15 09:50 AM		PIK3R1	0.187	kinase		-0.361		0	-0.361	0.000498	ATF4,ATP1A1,CCL4,CCND2,CD36,F3,FOXO1,NFE2L1,PCK1,PDGFRB,PIK3CA,SELP	AKT1,Akt,CEBPB,FOXO3,Fibrinogen,JUN,NFKB1,NFKBIA,NFkB (complex),PIK3R1,PPARGC1A,RELA,SP1,STAT1,STAT3,TNF,TP53,TP73
Interaction_preb_sap p0.05 - 2020-06-15 09:50 AM		amphetamine		chemical drug		1.326		0	1.326	0.000498	ADORA2B,ATF4,BAX,CDH2,EGR1,F3,FOSL1,GRM8,IL10,JUNB,PPP1R9B,RDX	AKT1,Akt,CEBPB,CREB1,CTNNB1,Creb,EGR1,ERK1/2,ESR2,FOS,FOSL1,FOXO3,JUN,NFKBIA,NFkB (complex),PPARGC1A,RELA,SP1,STAT1,TP53,amphetamine
Interaction_preb_sap p0.05 - 2020-06-15 09:50 AM		LDL		complex		-0.037		0	-0.037	0.0005	ABCA1,C3,CASP8,CCL2,CCL4,CD36,CD40,CXCL13,CXCL6,EGR1,F3,IGFBP4,ITGB3,JAK2,LAMB3,NLRP3,RYR2,SELP,SOCS1,SOCS3,SQSTM1,STAT3,TANK,TGFBR3,UBE2K	CSF2,EGR1,IFNG,IL10,IL6,IRF1,JUN,LDL,NFKB1,NFKBIA,NFkB (complex),RELA,SP1,STAT1,STAT3,TNF,TP53
Interaction_preb_sap p0.05 - 2020-06-15 09:50 AM		galactosylceramide-alpha		chemical reagent	Activated	2.246		0	2.246	0.000503	CCL11,CCL2,IL10,IRF1,JUNB,LGALS3,REL,SLC27A4,TNFRSF9	EGR1,ERK1/2,FOSL1,IL4,Ige,JUN,NFKB1,NFKBIA,NFkB (complex),RELA,RELB,STAT1,STAT3,STAT6,TNF,TP53,galactosylceramide-alpha
Interaction_preb_sap p0.05 - 2020-06-15 09:50 AM		LIPE	1.051	enzyme		-0.816		0	-0.816	0.000509	ABCA1,ACSL1,BCL6,CASP8,CD36,CD74,CEBPA,EGR1,GRB10,MEF2C,PC,PCK1,PDE8A,PPM1B,VAMP7	AKT1,CEBPA,CEBPB,EGR1,FASN,Ins1,LDL,LIPE,NFkB (complex),PPARG,PPARGC1A,RELA,SP1,SREBF1,STAT1,STAT3,TP53
Interaction_preb_sap p0.05 - 2020-06-15 09:50 AM		IL6ST	0.804	transmembrane receptor		1.4		0	1.4	0.000512	ECEL1,EGR1,IRF1,JUNB,PIM1,PIM2,SOCS1,SOCS3,STAT3,TNFSF11	CEBPB,CNTF,EGR1,IL6,IL6ST,JUN,LIF,NFKB1,NFKBIA,NFkB (complex),SP1,STAT,STAT1,STAT2,STAT3,STAT5a/b,STAT6
Interaction_preb_sap p0.05 - 2020-06-15 09:50 AM		bleomycin		biologic drug		-0.702		0	-0.702	0.000521	ARG1,BAX,C3,CCL2,CCR1,CEBPA,FN1,FOSL1,GAB1,ITGA1,LGALS3,LTBP1,MAP4,MRC1,MSN,RELA,RGCC,STAT3,TIMP2,VWF	CEBPA,EGR1,ERK1/2,FOSL1,IL1B,IL6,JUN,NFKB1,NFKBIA,NFkB (complex),RELA,SP1,STAT1,STAT3,TGFB1,TNF,TP53,bleomycin
Interaction_preb_sap p0.05 - 2020-06-15 09:50 AM		lysophosphatidic acid		chemical - other		-0.623		0	-0.623	0.000538	BCL6,CCL11,CCL2,CCL4,CD36,EGR1,F3,JUNB,LIPE,MAG,PCK1,PDGFRB,SOCS1	CEBPB,IL6,Insulin,JUN,NFKB1,NFKBIA,NFkB (complex),NR3C1,P38 MAPK,PPARG,RELA,SP1,SREBF1,STAT1,STAT3,lysophosphatidic acid
Interaction_preb_sap p0.05 - 2020-06-15 09:50 AM		IKBKG		kinase		0.372		0	0.372	0.000542	BAX,C3,CCR1,CEBPD,CXCL6,FOXF2,JUNB,LIFR,NFKB2,NFKBIA,NID1,OGN,RELB,RYR2,SOCS3,TNFAIP2	CHUK,IKBKB,IKBKG,NFKB1,NFKBIA,NFkB (complex),NR3C1,RELA,RELB,STAT1,STAT3,TNF,TP53
Interaction_preb_sap p0.05 - 2020-06-15 09:50 AM		DPH5		enzyme						0.00055	IRF1,NFKBIA,RELA,STAT1,STAT3
Interaction_preb_sap p0.05 - 2020-06-15 09:50 AM		hyaluronic acid		chemical - endogenous mammalian		1.48		0	1.48	0.000555	BCL3,CCL4,CD40,CD83,CTTN,CXCR1,FN1,IL10,MMP13,NFKBIA,PDCD4,PTPRC,SOCS3,TIMP2	IL1B,IL6,JUN,MAPK14,NFKB1,NFKBIA,NFkB (complex),PPARGC1A,RELA,SIRT1,SP1,STAT1,STAT3,TNF,TP53,hyaluronic acid
Interaction_preb_sap p0.05 - 2020-06-15 09:50 AM		FOXO1	0.72	transcription regulator	Activated	2.068		0	2.068	0.000569	ACSL5,AFF3,BAX,BCL6,BLNK,CASP8,CCL4,CCNF,CD36,CD40,EBF1,EGR1,FABP2,FN1,FOXO1,GPR17,IGFBP1,IRS2,JUNB,MAP1LC3B,NRP2,NUSAP1,PCK1,PRCP,PRDM1,PRF1,PRG4,PRKAA2,PTGS1,PTPRB,PTPRC,RAB7A,RELA,SERPINB1,SLC25A22,TNFRSF9,TRAF2	AKT1,Akt,CEBPB,EGR1,FOXO1,FOXO3,JUN,NFkB (complex),PPARA,PPARG,PPARGC1A,RELA,RXRA,SIRT1,SP1,SREBF1,STAT1,STAT3,TP53,palmitic acid
Interaction_preb_sap p0.05 - 2020-06-15 09:50 AM		TET2		enzyme		-1.069		0	-1.069	0.000587	ADAM8,ADORA2B,AFF3,BCL3,C5AR1,CXCL6,DCAF1,FN1,GRAP2,MAP4K3,MMP13,PDGFRB,RSAD2,SEC14L1,SLC6A8,TGM1	IL6,JUN,NFkB (complex),SP1,STAT1,STAT3,TET2
Interaction_preb_sap p0.05 - 2020-06-15 09:50 AM		HIF1A		transcription regulator		0.286		0	0.286	0.000588	ADAM17,ADAMTS1,ADORA2B,ATG9A,BAX,BIRC2,CD274,CD36,CDH2,CHKA,CORO1A,CXCR1,FN1,IL10,IRS2,ITGA1,ITGA5,ITGB3,L1CAM,LIFR,MEF2C,MMP13,PGF,PHLPP1,PIM2,PLOD2,RELA,SOCS3,STAT3,TCF4,TNFAIP2,TRIM21,TXN,VASP,ZDHHC9	CXCL12,FOS,HIF1A,IL4,IL6,JUN,NFKB1,NFKBIA,NFkB (complex),RELA,SP1,STAT1,STAT3,STAT6,TNF,TP53
Interaction_preb_sap p0.05 - 2020-06-15 09:50 AM		N-acetyl-L-cysteine		chemical drug		-0.624		0	-0.624	0.000594	ADORA2B,ATF4,ATP1A1,BAX,BIRC2,C3,CCL2,CCND2,CD36,CYBA,EGR1,GNAI2,IL10,LTB4R,MAP1LC3B,MRC1,NLRP3,RELA,SELP,SLC16A1,TBXA2R,TXN,XAF1	Akt,CEBPA,FOXO3,JUN,N-acetyl-L-cysteine,NFKB1,NFKBIA,NFkB (complex),RELA,SP1,STAT1,STAT3,TGFB1,TNF,TP53,TP73
Interaction_preb_sap p0.05 - 2020-06-15 09:50 AM		GNA15		enzyme						0.000607	ADARB1,ARG1,C3,CEBPD,CTH,FBLN5,FOSL1,IL10,LBP,LGALS3,PRKAA2,SYNE1,THBD,VCAN	CEBPB,CHUK,EGR1,GNA15,IKBKB,JUN,Jnk,NFKB1,NFKBIA,NFkB (complex),NR3C1,PPARG,RELA,RELB,SP1,STAT1,STAT3
Interaction_preb_sap p0.05 - 2020-06-15 09:50 AM		PSMB11		peptidase		1.069		0	1.069	0.000607	ADCY2,CCL11,CCL25,CD28,CXCL6,IL2RG,L1CAM,LGALS3,LIFR,MAPK11,NID1,PRKCZ,PTPRC,VCAN
Interaction_preb_sap p0.05 - 2020-06-15 09:50 AM		NRG1		growth factor		-0.61		0	-0.61	0.000623	ABCA1,ACHE,ARPC4,ATF4,CCND2,CXCL6,CXCR1,CXCR3,EGR1,ELF3,FLNA,FN1,HNRNPK,IER2,IL10,ITGB3,JUNB,L1CAM,LIFR,MDFIC,PDCD4,PDE3A,RAB3A,TSPAN3,VCL	CEBPB,EGF,EGR1,ERBB2,ERK,ERK1/2,FOSL1,FOXO3,JUN,NFKBIA,NFkB (complex),NRG1,P38 MAPK,RELA,SP1,STAT1,STAT3,TP53
Interaction_preb_sap p0.05 - 2020-06-15 09:50 AM		RXRA		ligand-dependent nuclear receptor		-1.972		0	-1.972	0.00063	ABCA1,ACSL1,ACSL5,ALDH1A2,C3,CD36,CD38,CEBPA,CEBPD,COLEC12,CTSH,CYP26A1,EPHX1,FABP2,IGFBP1,IL10,PC,PCK1,RBP2,SAT1,SLC6A8,STRA6,TBXA2R,THBD,TPP1,TXN,VCAN	CEBPA,CEBPB,CREB1,EP300,FOXO1,JUN,MYC,NFKBIA,PPARA,PPARG,PPARGC1A,RARA,RNA polymerase II,RXRA,SP1,SREBF1,STAT1,STAT3,tretinoin
Interaction_preb_sap p0.05 - 2020-06-15 09:50 AM		ADRB		group		-1.483		0	-1.483	0.000687	ARG1,ARHGEF3,BAX,BCL10,CD40,E2F4,ENDOD1,JUNB,LBH,LTBP1,NFKBIA,PKD1,RSAD2,SLC8A1,SQSTM1,TRAF3	ADRB,CaMKII,Creb,FOS,JUN,JUNB,JUND,MAPK14,NFKB1,NFKBIA,NFkB (complex),P38 MAPK,PPARGC1A,RELA,SIRT1,SP1,STAT1,STAT3,TP53
Interaction_preb_sap p0.05 - 2020-06-15 09:50 AM		SP110		transcription regulator		0.5		0	0.5	0.000687	BCL3,CD74,CYLD,DAB2IP,F3,IFI27,LMNA,MYH9,NFIL3,PTPN12,RIPK2,RPA1,SMAD2,SQSTM1,STAT1,TGFBR3
Interaction_preb_sap p0.05 - 2020-06-15 09:50 AM		Salmonella enterica serotype abortus equi lipopolysaccharide		chemical toxicant	Activated	2.439		0	2.439	0.000703	ADORA2B,ARL5B,CCL4,CD274,EGR1,F3,FOSL1,IL10,IRF1,MAP3K8,MBNL1,NLRP3,PALM2AKAP2,PIM2,RIPK2,SOCS3,TBK1,TMPO	FOS,IL6,JUN,JUND,NFKBIA,NFkB (complex),P38 MAPK,RELA,SP1,STAT1,STAT3,Salmonella enterica serotype abortus equi lipopolysaccharide,TNF,TP53
Interaction_preb_sap p0.05 - 2020-06-15 09:50 AM		ANKRD17		other	Activated	2		0	2	0.000714	ARID5A,CD40,NMI,SOCS3
Interaction_preb_sap p0.05 - 2020-06-15 09:50 AM		PDK2		kinase		-1		0	-1	0.000714	ARG1,IL10,IRF4,IRF8	ATP,CREB1,HMGB1,JUN,NFkB (complex),NR3C1,PDK2
Interaction_preb_sap p0.05 - 2020-06-15 09:50 AM		cortistatin A		chemical reagent		1		0	1	0.000714	CEBPA,GFI1,IRF1,IRF8
Interaction_preb_sap p0.05 - 2020-06-15 09:50 AM		bardoxolone		chemical drug		0.655		0	0.655	0.000717	CEBPA,EPHX1,HERPUD1,MMP13,NFKBIA,SQSTM1,UBE2H	CEBPA,CEBPB,PPARG,SPI1,SREBF1,STAT3,bardoxolone
Interaction_preb_sap p0.05 - 2020-06-15 09:50 AM		Nfat (family)		group	Activated	2.331		0	2.331	0.000717	CCL2,CD40,CTLA4,ELL2,IL10,IRF4,LAG3,LBH,NCOA7,PLPP1,RELB,SMAD2,TRAF3	BCL6,CSF2,EGR1,FOS,IL2,IL5,NFkB (complex),Nfat (family),RELA,SP1,STAT1,STAT3,STAT5A,STAT5a/b,STAT6
Interaction_preb_sap p0.05 - 2020-06-15 09:50 AM		Tlr		group	Activated	3.059		0	3.059	0.000725	ARG1,BCL6,CCL2,CCL4,CD40,CD83,IL10,IRF1,IRF4,NFKBIA,RGS18,SOCS1,SOCS3,STAT1	IL10,IL1B,IL6,JUN,MYD88,NFKB1,NFKBIA,NFkB (complex),REL,RELA,RELB,SP1,STAT1,STAT3,Tlr
Interaction_preb_sap p0.05 - 2020-06-15 09:50 AM		CD3E		transmembrane receptor		1.091		0	1.091	0.000747	BCL10,CTLA4,IL10,MALT1,MAP3K8,MAPK11,NFKBIA,SOCS1,TNFSF11,ZAP70	BCL6,CD3,CD3E,ID2,JUNB,NFATC2,NFKB1,NFKBIA,NFkB (complex),RARA,REL,RELA,RELB,STAT1,STAT3,STAT5A,TCR,TNFSF11
Interaction_preb_sap p0.05 - 2020-06-15 09:50 AM		MUC1		other		-0.368		0	-0.368	0.000747	ARG1,CCND2,CD40,CD83,IL10,MMP13,MRC1,NFKBIA,RELA,STAT1	EGFR,JUN,MUC1,MYD88,NFKB1,NFKBIA,NFkB (complex),RELA,RELB,SP1,STAT1,STAT3,TNF,TP53
Interaction_preb_sap p0.05 - 2020-06-15 09:50 AM		C5		other		1.131		0	1.131	0.00075	C5AR1,CCL4,IL10,SOCS3,STAT3	C5,CEBPB,EGR1,ERK1/2,FOSL1,IL6,JUN,MAPK14,NFKB1,NFKBIA,NFkB (complex),PPARGC1A,RELA,SIRT1,SP1,STAT1,STAT3,TNF,TP53
Interaction_preb_sap p0.05 - 2020-06-15 09:50 AM		clenbuterol		chemical drug		0.651		0	0.651	0.00075	CAST,IL10,SLC16A1,SOCS3,TNFSF11	Akt,FOXO3,JUN,RELA,SP1,TP53,clenbuterol
Interaction_preb_sap p0.05 - 2020-06-15 09:50 AM		glutamyl-Se-methylselenocysteine		chemical - endogenous mammalian		-0.447		0	-0.447	0.00075	ATP1A1,EGR1,GNAI2,PSME1,TIMP2
Interaction_preb_sap p0.05 - 2020-06-15 09:50 AM		silicon dioxide		chemical drug		1.457		0	1.457	0.00075	CCL2,E2F4,EGR1,FOSL1,JUNB	Ca2+,Creb,EGR1,ERK,ERK1/2,FOSL1,FOXO3,HIF1A,IL1A,JUN,NFKB1,NFKBIA,NFkB (complex),RELA,SP1,STAT3,silicon dioxide
Interaction_preb_sap p0.05 - 2020-06-15 09:50 AM		IGF2		growth factor		-0.813		0	-0.813	0.000753	CD36,EGR1,FN1,GNAI2,IER2,IGFBP4,IL10,ITGA5,JUNB,NFKBIA,OGN,PDCD4,PFDN6,PIM1,SAT1,SOCS3,THBS2,ZFAND5	CREB1,EGFR,FOS,FOXO1,FOXO3,Growth hormone,IGF1,IGF2,INSR,JUN,JUND,NFKBIA,NFkB (complex),PPARG,RELA,RXRA,SP1,STAT1,STAT3,STAT5a/b,TP53
Interaction_preb_sap p0.05 - 2020-06-15 09:50 AM		POU2F2	0.718	transcription regulator	Activated	2.896		0	2.896	0.000756	ASB13,BCL6,CCDC28B,CD22,EBF1,ELL2,IL10,POU2F2,RPS2,STAT3,TIMP2,TNFAIP2
Interaction_preb_sap p0.05 - 2020-06-15 09:50 AM		PRNP		other		0.708		0	0.708	0.000771	ADAM8,ATF4,BAX,CCL2,EGR1,FOSL1,NFKBIA,PLPP3,RELA,TCF4,TLE1	Ca2+,Creb,EGR1,ERK1/2,FOSL1,JUN,NFKB1,NFKBIA,NFkB (complex),PRNP,RELA,RELB,SP1,STAT1,STAT3,TP53,TP73
Interaction_preb_sap p0.05 - 2020-06-15 09:50 AM		IL1RN		cytokine		-1.619		0	-1.619	0.000774	CCL2,CYLD,IFI27,IFI44L,IGFBP4,IL10,IRF1,L1CAM,LGALS9,LIFR,PELI1,RELA,RIPK2,RSAD2,TCF7L2	BCL6,HIF1A,IFNG,IFNL1,IL1A,IL1B,IL1RN,IL2,IRF1,JUN,NFKB1,NFKBIA,NFkB (complex),RELA,STAT1,STAT2,STAT3,STAT5A,STAT6
Interaction_preb_sap p0.05 - 2020-06-15 09:50 AM		SP3		transcription regulator		0.802		0	0.802	0.000784	ABCA1,ACSL1,CD40,CDH2,CEBPA,CYP26A1,EGR1,F3,FOSL1,GNAI2,HDAC4,IL10,PRKG1,PTGS1,PTPN1,RELA,STAT1,STAT3,TGFBR3,TGM1,TIMP2	CEBPA,HMGB1,Histone h3,IRF3,IRF7,JUN,MED1,NFKB1,NFkB (complex),RELA,RNA polymerase II,SP1,SP3,STAT1,STAT3,TGFB1
Interaction_preb_sap p0.05 - 2020-06-15 09:50 AM		CALR		transcription regulator		-0.273		0	-0.273	0.000851	CDH2,CEBPA,CTTN,FN1,MEF2C,PPP2CA,RYR2,VCL	CALR,CEBPB,CTNNB1,Collagen type I (complex),FOSL1,FOXO3,JUN,MYC,NFKB1,NFKBIA,NFkB (complex),PI3K (complex),RUNX2,SP1,STAT1,STAT3,TCF4,TP53,TP73
Interaction_preb_sap p0.05 - 2020-06-15 09:50 AM		DYSF	-0.983	other						0.00086	ABCA1,CD53,CD74,CD83,CTSH,CYBA,FN1,ITGB3,LCP1,LGALS3,MRC1
Interaction_preb_sap p0.05 - 2020-06-15 09:50 AM		TCF3		transcription regulator		0.951		0	0.951	0.000863	ARSA,BCL6,BLNK,CCND2,CGREF1,CNOT9,DAB2IP,E2F4,EBF1,ENTPD1,FGFR2,FOXO1,GFI1,GIMAP4,IGHM,MEF2C,NFIL3,NUSAP1,OPTN,PLCG2,POU2AF1,PRDM1,PTGS1,RPS3A,SCIN,SEMA3F,SERPINB1,SOCS1,SOCS3,TAPBPL,TOX	HMGB1,Histone h3,ID3,MED1,PAX5,RELA,RNA polymerase II,SP1,TCF3
Interaction_preb_sap p0.05 - 2020-06-15 09:50 AM		allosamidin		chemical reagent						0.000873	ABCA1,CCL2,CD36
Interaction_preb_sap p0.05 - 2020-06-15 09:50 AM		HTT		transcription regulator		-1.18		0	-1.18	0.000889	ABCA1,ATP1A1,BCL3,BCL6,BIRC2,BTG3,CAST,CD74,CEBPA,CHKA,COL16A1,COX6A1,CSNK1E,CTTN,CYFIP2,DNAJA2,DUSP5,EBF1,EGR1,EMP3,ETNPPL,FN1,FOSL1,GADD45G,GNAO1,JUNB,MCAM,MEIS2,MPRIP,NAB2,NFIL3,NGEF,PC,PDE10A,PIK3CA,PLCB1,PPP3CA,PRKAA2,PSME1,RAP1GAP,RELA,RIPK2,RNF34,RPS29,RPS6KA5,SLC25A22,SQSTM1,STX4,SYVN1,THBS2,UBE2H,VDAC2	Akt,CEBPB,CREB1,CTNNB1,Creb,EGR1,ERK,ERK1/2,FOSL1,FOXO3,HTT,Insulin,JUN,NFKBIA,NFkB (complex),NR3C1,PPARG,RELA,SP1,SREBF1,STAT3,TP53
Interaction_preb_sap p0.05 - 2020-06-15 09:50 AM		ESR2	-1.18	ligand-dependent nuclear receptor		0.927		0	0.927	0.000899	ABCA1,ADAMTS1,ANGPTL2,ANXA4,C3,CCL2,CDC42BPA,CDH2,CEBPD,CLIC5,COL16A1,CYP26B1,EGR1,FADD,FN1,FOXO1,IGFBP4,JUNB,LMNA,LTBP1,MAP3K7,NFKB2,NFKBIA,NID2,PLEC,PLXDC1,PRKCH,PYGL,REL,RELA,SEMA3F,SLC12A4,SLC9A3R1,SMAD2,SMOC1,SOCS3,SORD,TIMP2,TNFSF11,VWF	4-hydroxytamoxifen,CEBPB,CREB1,EGR1,ESR1,ESR2,FOXO3,JUN,MED1,NFkB (complex),RARA,SP1,SREBF1,STAT3,TP53,beta-estradiol,cyclic AMP
Interaction_preb_sap p0.05 - 2020-06-15 09:50 AM		EGR1	0.921	transcription regulator		0.414		0	0.414	0.000902	ACHE,BAX,CACNA1H,CASP8,CCL2,CCL4,CCND2,CCR1,CXCL6,EGR1,F3,FN1,FOSL1,JUNB,MAP1LC3B,NAB2,PTPN1,SOCS1,TNFSF11	CEBPB,EGR1,EP300,ERK,ERK1/2,ESR1,FOSL1,FOXO3,HIF1A,NFKBIA,NFkB (complex),RARA,RELA,SP1,SREBF1,STAT3,TNF,TP53,VEGFA
Interaction_preb_sap p0.05 - 2020-06-15 09:50 AM		TSC2	-0.356	other		-0.963		0	-0.963	0.000908	ATF4,ATP6V1G1,BAX,CCND2,DPP7,EGR1,EMP3,IRS2,LGALS3,NFE2L1,PDGFRB,PHLPP1,RELA,STAT1,VAMP8	AKT1,Akt,CEBPB,EGR1,ERK1/2,FOSL1,FOXO1,FOXO3,JUN,NFKBIA,NFkB (complex),PPARGC1A,RELA,SP1,STAT1,STAT2,STAT3,STAT6,TP53,TSC1,TSC2,YAP1
Interaction_preb_sap p0.05 - 2020-06-15 09:50 AM		MTA3		transcription regulator						0.000912	BLNK,CDH2,FN1,NCOA3,PRDM1,SYK
Interaction_preb_sap p0.05 - 2020-06-15 09:50 AM		TAF4B		transcription regulator						0.000912	CCND2,FN1,IGHM,IRF1,MMP13,NFKBIA
Interaction_preb_sap p0.05 - 2020-06-15 09:50 AM		VCP		enzyme		0.555		0	0.555	0.000912	CCL2,HERPUD1,LMNA,NFKB2,SYNE1,TMPO	26s Proteasome,JUN,NFKB1,NFKBIA,RELA,STAT1,VCP
Interaction_preb_sap p0.05 - 2020-06-15 09:50 AM		Sos		group						0.000926	ADNP,AFF4,ANK3,APLP2,ARID3A,CAMK2D,CAST,CASZ1,COL16A1,ENAH,FMN1,GIT2,IRS2,LARGE1,MYH9,NFIL3,PTPN12,RAP1GAP,RIPK4,TPP1
Interaction_preb_sap p0.05 - 2020-06-15 09:50 AM		HMGA1		transcription regulator		0.885		0	0.885	0.000931	CCND2,CTSH,EGR1,IER2,IGFBP1,IGFBP4,JUNB,LAMB1,LIPE,MGAT1,NFIX,PIM2,RPL7A,SLC27A2,STAT3,SYK	CEBPA,CEBPB,EGR1,ERK,ESR1,FOSL1,FOXO3,HMGA1,IL4,Ins1,JUN,NFkB (complex),PPARG,RELA,SP1,SREBF1,STAT1,STAT3,STAT6,TP53,TP73
Interaction_preb_sap p0.05 - 2020-06-15 09:50 AM		MED1		transcription regulator		-0.128		0	-0.128	0.000936	APOB,BAX,BCL11A,BCL3,BCL6,CCND2,CEBPA,EBF1,FOXO1,HPRT1,IGFBP1,IRF4,IRF8,NFKBIA,PIM1,PODXL,PRDM1	CREBBP,EP300,FOXO1,JUN,MED1,MYB,NFkB (complex),NR3C1,PPARA,PPARG,RELA,RNA polymerase II,RUNX1,RXRA,SP1,STAT1,STAT3,TP53,TP73
Interaction_preb_sap p0.05 - 2020-06-15 09:50 AM		RAF1		kinase		0.132		0	0.132	0.000938	BCL6,CD74,CTSH,DHRS3,DUSP5,EGR1,EMP3,IER2,IL10,ITGB3,LIFR,MCF2L,MMP13,PC,PCK1,PLEC,PNP,PRDM1,RPS2,RPS6KA5,SH2D1A	CEBPB,ERK,FOSL1,FOXO3,IKBKB,IL6,JUN,NFKB1,NFKBIA,NFkB (complex),NR3C1,P38 MAPK,RAF1,RELA,SP1,STAT1,STAT3
Interaction_preb_sap p0.05 - 2020-06-15 09:50 AM		Collagen type I (complex)		complex		-1.501		0	-1.501	0.000949	BAX,CD83,CDH2,EXOC3L2,FN1,ITGA1,MMP13,PLOD2,SI,TIMP2	CEBPB,Collagen type I (complex),EGR1,EP300,ESR1,FN1,FOXO1,HIF1A,NFKBIA,NFkB (complex),NOTCH1,P38 MAPK,RELA,RUNX2,SP1,STAT1,STAT3,VEGFA,hyaluronic acid
Interaction_preb_sap p0.05 - 2020-06-15 09:50 AM		R5020		chemical reagent		-0.801		0	-0.801	0.000956	BCL6,CEBPA,DUSP5,F3,IRS2,NFKBIA,PIM2,RBP2,STAT1,STAT3,TIMP2	BCL6,CEBPB,EGFR,EGR1,ERK1/2,ESR1,FOSL1,HIF1A,JUN,NFKBIA,NFkB (complex),NR3C1,PGR,R5020,RAC1,RELA,SP1,SREBF1,STAT1,STAT3,TCF4,TP53
Interaction_preb_sap p0.05 - 2020-06-15 09:50 AM		PDX1		transcription regulator		1.984		0	1.984	0.000961	ATF4,ATG9A,CSNK2B,DUSP5,EGR1,F3,HK1,IRS2,JUNB,KIAA1324,MPHOSPH10,PC,PTP4A1,RSAD2,SSBP3,TCF7L2,TGFBR3,TRPC6,TSPAN8	FOS,FOSL1,FOXO1,FOXO3,INS,PDX1,SP1
Interaction_preb_sap p0.05 - 2020-06-15 09:50 AM		CEBPB		transcription regulator		0.322		0	0.322	0.00098	ALDH1A2,APOB,ARG1,BLNK,C3,CCL2,CCL4,CCND2,CEBPA,CEBPD,DGAT2,FGFR2,GLIPR2,IGFBP1,IGFBP4,IL10,IL3RA,IRF4,IRS2,LAMC1,LBP,LYN,MMP13,NFE2L1,PCK1,PRDM1,PSMA6,PTGS1,SAT1,SMAD2,SOCS3,STAT3,TNFSF11,VCAN	CEBPA,CEBPB,CREB1,EGR1,ESR2,FOXO1,IL10,IL6,JUN,NFKB1,NFkB (complex),PPARA,PPARG,RELA,RXRA,SP1,SPI1,SREBF1,STAT1,STAT3,cyclic AMP
Interaction_preb_sap p0.05 - 2020-06-15 09:50 AM		hydrocortisone		chemical - endogenous mammalian		-1.097		0	-1.097	0.001	ACHE,CCL2,CCND2,CD40,CDH2,CEBPA,CEBPD,FN1,GPR153,IGFBP1,IGFBP4,IL10,NFKBIA,NUSAP1,PTGS1,TNFAIP2	CEBPA,CEBPB,CREB1,FOS,FOSL1,FOXO3,GH1,IRF3,JUN,NFKBIA,NFkB (complex),NR3C1,PPARG,RELA,RNA polymerase II,SP1,SRC (family),STAT,STAT1,STAT3,TNF,TP53,dexamethasone,hydrocortisone
Interaction_preb_sap p0.05 - 2020-06-15 09:50 AM		nitric oxide		chemical - endogenous mammalian		-1.086		0	-1.086	0.001	BAX,BIRC2,CTSH,DPYSL3,EGR1,HPRT1,HSPG2,IL10,JUNB,MMP13,NID1,PGF,PRKG1,PTGS1,SQSTM1,TIMP2,VCL	EGFR,EGR1,ERK1/2,FOSL1,IL1B,JUN,NFKB1,NFKBIA,NFkB (complex),RELA,SP1,STAT1,STAT3,TNF,TP53,TP73,nitric oxide
Interaction_preb_sap p0.05 - 2020-06-15 09:50 AM		GPER1		g-protein coupled receptor		-0.083		0	-0.083	0.001	BAX,CEBPD,DUSP5,EGR1,IER2,MYH10,NFKBIA,PTGER4,TUFT1	ESR1,ESR2,GPER1,IL1B,IL6,JUN,NFKB1,NFKBIA,NFkB (complex),RARA,RELA,SP1,STAT1,STAT3,TNF,TP53,beta-estradiol
Interaction_preb_sap p0.05 - 2020-06-15 09:50 AM		resveratrol		chemical drug		0.768		0	0.768	0.00102	ADAM17,BAX,CCL2,CCND2,CD36,DNTTIP1,EGR1,F3,FN1,FOSL1,FOXO1,IGFBP1,ITGA1,MMP13,MRC1,NCOA4,NFKBIA,PCK1,PDCD4,PRKAA2,RELA,SELP,SQSTM1,TGM1,TRAF2,VASP	ADIPOQ,Akt,CEBPA,CEBPB,CREB1,D-glucose,EGR1,ESR1,FOSL1,FOXO3,JUN,NFKB1,NFkB (complex),PI3K (complex),PPARA,PPARG,RELA,SP1,SREBF1,STAT3,TP53,resveratrol
Interaction_preb_sap p0.05 - 2020-06-15 09:50 AM		Histone h3		group						0.00102	AADAT,AP1S3,BAHCC1,BAX,BTG3,CCL2,CCND2,CD40,CDK14,CEBPA,CHFR,DAB2IP,EGR1,FAM49A,FGFR2,GFI1,IGFBP4,IL10,ITGA5,L1CAM,MEIS2,NDUFS5,NFKBIA,PPP2R2B,PRDM1,RAB38,RPL10A,RPL13A,RPS29,RPS6,RSAD2,SATB2,SOCS3,STXBP2,TNFSF11,TSHZ3,VAMP8	CEBPB,EGR1,ESR1,HMGB1,Histone h3,IFNG,IL4,IRF1,IRF3,NFKB1,NFkB (complex),RELA,RNA polymerase II,SP1,SREBF1,STAT1,STAT3,STAT6,TP53
Interaction_preb_sap p0.05 - 2020-06-15 09:50 AM		TAL1		transcription regulator		0.372		0	0.372	0.00105	ARSA,BCL6,C3,CYLD,GUCY1A1,MCTP1,MEST,P2RY1,PPP3CA,PTGER4,REL,RELA,RIPK4,RPS3A,STK17A,SYK,TOB1,TOX,TRAF3,UBE2H,ZFYVE9	ID3,PAX5,TAL1,TCF3
Interaction_preb_sap p0.05 - 2020-06-15 09:50 AM		GAST		other	Activated	2.729		0	2.729	0.00106	ATF4,BTK,COX5B,EGR1,HERPUD1,JAK2,NFKBIA,RELA,RPL7,SELP,STAT3	CEBPB,EGFR,EGR1,ESR1,GAST,Insulin,JAK2,JUN,NFKB1,NFKBIA,NFkB (complex),NR3C1,PPARG,RELA,RELB,SP1,SREBF1,STAT1,STAT3,STAT6,TP53
Interaction_preb_sap p0.05 - 2020-06-15 09:50 AM		JUND		transcription regulator		1.987		0	1.987	0.00106	BCL3,C3,C5AR1,CTLA4,F3,FOSL1,IL10,IL21R,MMP13,SAT1,SOCS1	FOS,IFNG,IL10,IL4,IRF1,JUN,JUNB,JUND,NFKB1,NFkB (complex),RELA,SP1,STAT1,STAT3,STAT6,TP53
Interaction_preb_sap p0.05 - 2020-06-15 09:50 AM		hydrogen peroxide		chemical - endogenous mammalian		0.209		0	0.209	0.00106	ADAM17,BAX,CCL2,CCL4,CCNF,CD81,CXCL6,CXCR3,DNAJA2,E2F4,EGR1,FN1,FOSL1,IL10,ITGB3,LGR4,LTB4R,MCAM,MMP13,NFIL3,PDCD4,PGF,PIM1,PLPP1,PTGER4,REL,RPL21,RPL31,RPL7A,STAT3,SUSD6,TAP1,TGFBR3,TNFSF11,TRPC6,TXN,XAF1	CEBPB,EGR1,ERK,ERK1/2,FOSL1,FOXO3,IL6,JUN,NFKBIA,NFkB (complex),P38 MAPK,RELA,SP1,STAT1,STAT3,hydrogen peroxide,prostaglandin E2
Interaction_preb_sap p0.05 - 2020-06-15 09:50 AM		EPHB1		kinase		0.849		0	0.849	0.00108	EGR1,IL6ST,JUNB,PCK1	CEBPB,CREB1,EGR1,EPHB1,ERK,ERK1/2,FOSL1,FOXO3,HRAS,NFKBIA,NFkB (complex),P38 MAPK,RAF1,RELA,RNA polymerase II,SP1,STAT1,STAT3,TP53,VDR
Interaction_preb_sap p0.05 - 2020-06-15 09:50 AM		VLDLR		transporter		-0.038		0	-0.038	0.00108	ABCA1,APOB,DAB1,STAT3
Interaction_preb_sap p0.05 - 2020-06-15 09:50 AM		desmosterol		chemical - endogenous mammalian		-0.152		0	-0.152	0.00108	ABCA1,ARG1,CXCR1,IL10
Interaction_preb_sap p0.05 - 2020-06-15 09:50 AM		emactuzumab		biologic drug	Activated	2		0	2	0.00108	DHX58,SOCS1,STAT1,XAF1
Interaction_preb_sap p0.05 - 2020-06-15 09:50 AM		enoxacin		chemical drug		-1		0	-1	0.00108	ATP6V1E1,ITGB3,LCP1,WASHC1
Interaction_preb_sap p0.05 - 2020-06-15 09:50 AM		Ins1		other		1.355		0	1.355	0.00108	ADIPOR2,ATP1A1,CEBPA,CEBPD,DGAT2,E2F4,EGR1,HNRNPK,IGFBP1,IGFBP4,IL10,IL6ST,IRS2,JUNB,LIFR,LIPE,MMP13,PCK1,PTGFRN,SOCS3,STAT3,STX4,TIMP2,TRAF2,UBE2D2,UGT8,VAMP5	CEBPA,CEBPB,CREB1,EGR1,FOS,IL1B,IL6,Ins1,JUN,LEP,NFKB1,NFkB (complex),PPARG,RELA,RNA polymerase II,SP1,STAT1,STAT3,STAT6,cyclic AMP
Interaction_preb_sap p0.05 - 2020-06-15 09:50 AM		CpG ODN 2006		chemical reagent		1.876		0	1.876	0.00112	CCL2,CD40,IFI27,IFI35,IFI44L,IL10,NFKB2,RELA,RSAD2,STAT1,TLR7,TRAF2	CpG ODN 2006,IRF1,IRF3,IRF7,Interferon alpha,JUN,NFKB1,NFkB (complex),RELA,STAT1,STAT2,STAT3,STAT6,TLR3,TLR9
Interaction_preb_sap p0.05 - 2020-06-15 09:50 AM		MAC		complex		0.906		0	0.906	0.00113	CASP8,EGR1,FN1,IRF1,MMP13,RGCC	EGR1,Jnk,MAC,NFKB1,NFKBIA,NFkB (complex),PPARG,REL,RELA,RELB,SP1,STAT1,STAT3,TNF,TP53
Interaction_preb_sap p0.05 - 2020-06-15 09:50 AM		fenofibrate		chemical drug	Inhibited	-2.553		0	-2.553	0.00113	ACSL1,ACSL5,ADIPOR2,ALDH1A2,APOB,CCL2,CD200,CD36,CD40,CDH2,DGAT1,DGAT2,FABP2,FBP1,IL6ST,IRF8,MEST,PTPRC,RBFOX2,RELA,SLC27A2,SLC27A4,STAT3,TPP1	ACOX1,ADIPOQ,CEBPB,EGR1,FOXO1,JUN,NFKB1,NFKBIA,NFkB (complex),PPARA,PPARG,PPARGC1A,RARA,RNA polymerase II,RXRA,SIRT1,SP1,SREBF1,STAT3,fenofibrate
Interaction_preb_sap p0.05 - 2020-06-15 09:50 AM		imatinib		chemical drug		-0.805		0	-0.805	0.00114	ARID3A,BAX,BCL2L14,BIRC2,BLNK,CASP8,CCND2,CD274,CDC42,CEBPA,COPB2,COX5B,FN1,HSBP1,IRF1,IRF4,ITGA1,LAMTOR3,LYN,NDUFS5,NFE2L1,NR2F2,OPTN,PIM1,PPA1,RAPGEF1,STAT1,STAT3	CTNNB1,IL6,JAK2,JUN,KIT,MLXIPL,MYC,NFkB (complex),SP1,STAT,STAT1,STAT2,STAT3,STAT4,STAT5a/b,STAT6,TP53,imatinib
Interaction_preb_sap p0.05 - 2020-06-15 09:50 AM		CpG ODN 1668		chemical reagent	Activated	2.753		0	2.753	0.00114	CCL4,CD200,CD40,IL10,PRDM1,SOCS1,SOCS3,STAT1,TLR7	CpG ODN 1668,IFNB1,IL10,IRF1,IRF3,NFKB1,NFkB (complex),RELA,STAT1,STAT2,STAT3,STAT4,STAT5a/b,TLR9,Tlr
Interaction_preb_sap p0.05 - 2020-06-15 09:50 AM		IFNA1/IFNA13		cytokine	Activated	2.925		0	2.925	0.00114	CD274,CD40,CD83,DHX58,IFI27,IRF1,RSAD2,SOCS1,STAT1	CEBPB,IFNA1/IFNA13,IFNAR1,IRF1,IRF3,JUN,NFKB1,NFKBIA,NFkB (complex),RELA,STAT1,STAT2,STAT3,STAT4,STAT5a/b,STAT6
Interaction_preb_sap p0.05 - 2020-06-15 09:50 AM		EGFR		kinase		0.784		0	0.784	0.00118	ARG1,BAX,BCL6,CAPZA2,CCL2,CHKA,EGR1,F3,FOSL1,HERPUD1,HNRNPK,IER2,IGFBP4,IL10,IRF1,JUNB,LAMA4,MACF1,MMP13,MTA2,NFKBIA,PRF1,PRKCZ,PSMB7,PTGER4,PTGS1,RELA,SEMA7A,SOCS3,STAT3,TNFSF11,VCAN,VCL	Akt,CEBPA,CEBPB,EGF,EGFR,EGR1,ERK1/2,FOSL1,FOXO3,IL6,JUN,NFKB1,NFKBIA,NFkB (complex),RELA,SP1,STAT1,STAT3,TGFB1,TP53
Interaction_preb_sap p0.05 - 2020-06-15 09:50 AM		MAVS		other	Activated	2.359		0	2.359	0.00119	DHX58,HERPUD1,PARP12,RSAD2,SOCS1,SOCS3,STAT1,TLR7,TNFSF11,ZC3HAV1	DDX58,IFNB1,IRF1,IRF3,IRF7,Interferon alpha,JUN,MAVS,NFkB (complex),STAT1,STAT2,STAT3
Interaction_preb_sap p0.05 - 2020-06-15 09:50 AM		lipoteichoic acid		chemical - endogenous non-mammalian	Activated	2.764		0	2.764	0.00119	CAST,CCL2,CCR1,CD83,IL10,NLRP3,POU2AF1,SELP,TLR7,TNFSF11	CEBPB,IL10,IL17A,NFATC2,NFKB1,NFKBIA,NFkB (complex),REL,RELA,STAT1,STAT3,TLR2,TLR4,TNF,TP53,lipoteichoic acid
Interaction_preb_sap p0.05 - 2020-06-15 09:50 AM		HOXA9		transcription regulator						0.0012	ARPC5,CCL2,CD36,CTH,DHX36,GFI1,IER2,JUNB,LYN,MAP4K5,MBNL1,PIM1,PTPRC,PTPRG,RDX,RPL27A,RPS3A,SDCBP
Interaction_preb_sap p0.05 - 2020-06-15 09:50 AM		CTF1		cytokine						0.00122	CEBPD,IL6ST,IRF1,JUNB,LBP,SOCS1,SOCS3	CEBPB,CTF1,IL6ST,IRF3,JAK1,JUN,NFKB1,NFKBIA,NFkB (complex),NOTCH1,RELA,STAT,STAT1,STAT3,STAT4,STAT5a/b
Interaction_preb_sap p0.05 - 2020-06-15 09:50 AM		GNB2		enzyme						0.00122	CCL4,CD83,CYTIP,DGAT1,PRDM1,PTGER4,THBD	GNB2,NFKB1,NFKBIA,NFkB (complex),RELA,STAT1,STAT3
Interaction_preb_sap p0.05 - 2020-06-15 09:50 AM		IKZF2		transcription regulator	Inhibited	-2.646		0	-2.646	0.00122	CD28,CD53,IL10,IRF1,IRF4,LAG3,TNFRSF9
Interaction_preb_sap p0.05 - 2020-06-15 09:50 AM		STAT		group		1.979		0	1.979	0.00122	CEBPD,IL6ST,IRF1,JUNB,LBP,SOCS1,SOCS3
Interaction_preb_sap p0.05 - 2020-06-15 09:50 AM		thioacetamide		chemical toxicant		-1.706		0	-1.706	0.00122	ABCG8,ADAMTS1,ANXA4,CD200,DAB1,EHD3,ELF3,ELMOD3,EMP3,EPHX1,FBLN5,HK1,IGFBP1,LGALS3,LTBP1,MMP13,PDGFD,PLPP3,PTGFRN,RGCC,TCF4,TIMP2,TSPAN8	CEBPA,JUN,NFKB1,SP1,STAT3,TGFB1,thioacetamide
Interaction_preb_sap p0.05 - 2020-06-15 09:50 AM		EIF2AK3		kinase	Activated	2.408		0	2.408	0.00123	ATF4,BIRC2,EGR1,FOSL1,HERPUD1,MAP1LC3B,NFIL3,NFKB2,PRDM1,RELB,SHMT2,SLC1A4,SQSTM1	Akt,EGR1,EIF2AK3,FOXO1,FOXO3,HIF1A,JUN,NFE2L2,NFKB1,NFKBIA,NFkB (complex),RELA,SP1,STAT1,STAT3,STK11,TP53
Interaction_preb_sap p0.05 - 2020-06-15 09:50 AM		pyrrolidine dithiocarbamate		chemical reagent		-1.464		0	-1.464	0.00123	ABCA1,CCL2,CD40,CXCL6,GNAI2,IL10,IRF1,MMP13,NFKBIA,PRF1,RACK1,RELA,SELP	EGR1,IL6,JUN,Jnk,NFKB1,NFKBIA,NFkB (complex),PPARG,REL,RELA,RELB,SP1,STAT1,STAT3,pyrrolidine dithiocarbamate
Interaction_preb_sap p0.05 - 2020-06-15 09:50 AM		VDR		transcription regulator		0.679		0	0.679	0.00124	ARHGEF3,BAX,CCND2,EGR1,F3,GADD45G,GNAI2,IFI44L,LBH,LIPE,NUSAP1,PODXL,RAPGEF1,RELA,RELB,RGCC,SOCS1,SOCS3,THBD,TNFSF11,TXN,VCL	AGT,CEBPB,EGR1,HIF1A,IL1,JUN,NFKB1,NFKBIA,NFkB (complex),RELA,RXRA,SP1,STAT1,STAT3,TP53,VDR,calcitriol,curcumin
Interaction_preb_sap p0.05 - 2020-06-15 09:50 AM		ERG		transcription regulator		-0.41		0	-0.41	0.00125	ADD1,CAMK1D,CDH2,FMNL3,GUCY1A1,HERPUD1,MAP3K5,MYO10,MYO1D,NFIL3,PIM1,PLPP3,RAB7A,RAPGEF1,RPA1,RPL22,RPL27A,VWF,WDR91,WIPF1
Interaction_preb_sap p0.05 - 2020-06-15 09:50 AM		benzo(a)pyrene		chemical toxicant		0.41		0	0.41	0.00125	AGTPBP1,ARL6IP5,BAX,BTG3,C1QTNF2,CDK14,ELF3,EPHX1,GNAI2,GNAO1,LCP1,NMI,PLCB1,PRKG1,PSENEN,PTPRG,RAP1GAP,SELP,SLC1A4,SQSTM1,TNFAIP2
Interaction_preb_sap p0.05 - 2020-06-15 09:50 AM		LEPR	-1.018	transmembrane receptor		-0.183		0	-0.183	0.00128	ABCG8,ADAM8,APOB,CASP8,FN1,FYB1,GADD45G,GCKR,H2AZ2,IRS2,MMP13,PC,PHLPP1,SOCS3,STAT3,TCF7L2,TPRA1,TRPV1	ADIPOQ,CEBPA,CEBPB,FOS,HIF1A,IL1B,IRF3,Ins1,JUN,LEP,LEPR,MTOR,NFKB1,NFkB (complex),PPARA,PPARG,RELA,SP1,STAT1,STAT3,STAT6
Interaction_preb_sap p0.05 - 2020-06-15 09:50 AM		FOXC2		transcription regulator		-1.798		0	-1.798	0.00129	ADD1,BAX,CDH2,CEBPA,FN1,IRS2,ITGB3,LIPE,PDGFRB	EGR1,ERK1/2,FOSL1,FOXC2,FOXO1,HIF1A,IRF3,MTOR,NFKBIA,NFkB (complex),PPARA,PPARG,RELA,RXRA,SP1,STAT1,STAT3
Interaction_preb_sap p0.05 - 2020-06-15 09:50 AM		PRKCB		kinase		1.92		0	1.92	0.00129	BAX,CCL11,CD40,CD83,EGR1,FN1,IL10,IRS2,RELB	EGR1,ERK1/2,FOSL1,Jnk,NFKB1,NFKBIA,NFkB (complex),P38 MAPK,PPARG,PRKCB,RELA,RELB,SP1,STAT1,STAT3
Interaction_preb_sap p0.05 - 2020-06-15 09:50 AM		emodin		chemical drug		-0.6		0	-0.6	0.00129	ARG1,BAX,CCR1,FN1,IRF4,MAP3K5,MRC1,SOCS1,TRAF2	CEBPB,EGR1,JUN,Jnk,NFKB1,NFKBIA,NFkB (complex),PPARA,PPARG,RELA,RELB,SP1,STAT1,STAT2,STAT3,STAT6,emodin
Interaction_preb_sap p0.05 - 2020-06-15 09:50 AM		GSK3B		kinase		0.146		0	0.146	0.0013	BAX,BIRC2,CCL2,CXCL6,GFI1,IL10,IRS2,LAMB1,MAP4,SELP,SLC16A1,SQSTM1,TCF4,TCF7L2	AHR,EGR1,ERK1/2,FOS,FOSL1,GSK3B,HIF1A,JUN,JUND,NFKB1,NFKBIA,NFkB (complex),PPARG,PPARGC1A,RELA,RELB,SP1,STAT3,TP53,TP73
Interaction_preb_sap p0.05 - 2020-06-15 09:50 AM		EMD		other		0.447		0	0.447	0.00131	EGR1,IRF1,PPL,STAT1,TGM1	EMD,MRTFA,SRF,YAP1
Interaction_preb_sap p0.05 - 2020-06-15 09:50 AM		PTK2B		kinase		1.131		0	1.131	0.00131	IGHM,IL10,MMP13,SOCS1,VCL	BCL6,CEBPB,EGFR,HIF1A,JUN,MAPK14,NFKB1,NFKBIA,NFkB (complex),PPARGC1A,PTK2B,RAC1,RELA,SIRT1,SP1,STAT1,STAT3,TCF4,TP53
Interaction_preb_sap p0.05 - 2020-06-15 09:50 AM		helenalin		chemical - endogenous non-mammalian		-0.555		0	-0.555	0.00131	ATF4,CXCL6,NFKBIA,PRDM1,RELA	NFATC2,NFKB1,NFKBIA,NFkB (complex),REL,RELA,RELB,STAT1,STAT3,TLR4,helenalin
Interaction_preb_sap p0.05 - 2020-06-15 09:50 AM		ADRA1D		g-protein coupled receptor						0.00132	CEBPD,EGR1,FN1,IL6ST,NFIX,PPP3CA,STAT3,TMPO	ADRA1D,CEBPB,JUN,NFKB1,NFkB (complex),SP1,STAT1,STAT3,TP53,TP73
Interaction_preb_sap p0.05 - 2020-06-15 09:50 AM		lysophosphatidylinositol		chemical - endogenous mammalian		0.707		0	0.707	0.00132	C3,CCL2,CD274,CD36,CD74,CXCL6,F3,ITGA1	Akt,EGR1,ERK1/2,FOSL1,FOXO3,JUN,NFKBIA,NFkB (complex),P38 MAPK,RELA,SP1,STAT1,STAT3,TP53,lysophosphatidylinositol
Interaction_preb_sap p0.05 - 2020-06-15 09:50 AM		ITGB3	-0.623	transmembrane receptor		0.597		0	0.597	0.00133	APLP2,BIRC2,CD274,CD36,CD40,FN1,IL10,ITGA5,ITGB3,SELP	Akt,EGR1,ERK1/2,FOSL1,FOXO3,ITGB3,JUN,NFKB1,NFKBIA,NFkB (complex),P38 MAPK,RELA,SP1,STAT1,STAT3,TNF,TP53
Interaction_preb_sap p0.05 - 2020-06-15 09:50 AM		JAK1/2		group		0.632		0	0.632	0.00133	CCL2,CD74,GLDC,IRF1,ITPKA,LMO7,PDE2A,PSD,RPRML,RSAD2	CEBPB,JAK1/2,JUN,NFKB1,NFkB (complex),STAT1,STAT3
Interaction_preb_sap p0.05 - 2020-06-15 09:50 AM		ZEB1		transcription regulator		0.43		0	0.43	0.00133	CD74,CXADR,ESRP1,ESRP2,FN1,IL10,MRC1,NRP2,RELA,RPL30
Interaction_preb_sap p0.05 - 2020-06-15 09:50 AM		IL1		group		1.177		0	1.177	0.00136	ADAM17,ADAMTS1,BAX,C3,CCL2,CCL4,CD40,CEBPD,EGR1,ELF3,F3,FN1,IGFBP1,IL10,IRF1,IRF4,LAMB1,MMP13,NRP2,PDGFRB,PTGS1,RELA,RELB,SELP,SOCS3,THBD,TLR7,TNFSF11,VCAN	CEBPB,IL1,IL6,JUN,NFKB1,NFKBIA,NFkB (complex),RELA,SP1,STAT1,STAT3,STAT6,cytokine,prostaglandin E2
Interaction_preb_sap p0.05 - 2020-06-15 09:50 AM		crizotinib		chemical drug		-0.16		0	-0.16	0.00138	CD274,PTP4A1,SMAD2,VCAN,WAS,WIPF1	ALK,CEBPB,JUN,NFKB1,NFkB (complex),STAT1,STAT3,crizotinib
Interaction_preb_sap p0.05 - 2020-06-15 09:50 AM		bexarotene		chemical drug		-0.783		0	-0.783	0.0014	ABCA1,ALDH1A2,ARL6IP5,CCL2,COX6A1,CTH,CTSH,CYP26A1,DACH1,DCTN3,DHRS3,DUSP5,GARS1,HERPUD1,IER2,MAP3K8,NRP2,PLOD2,VAMP8	CEBPB,FOXO1,PPARA,PPARG,PPARGC1A,RARA,RXRA,SP1,STAT3,bexarotene
Interaction_preb_sap p0.05 - 2020-06-15 09:50 AM		CASR		g-protein coupled receptor		1.807		0	1.807	0.00144	ARHGEF3,BAX,CCND2,EGR1,GADD45G,GNAI2,LBH,NUSAP1,RAPGEF1,RELA,RGCC,SOCS3,THBD,TXN,VCL	CASR,EGR1,ERK1/2,FOS,FOSL1,JUN,JUND,NFKBIA,NFkB (complex),RELA,TP53
Interaction_preb_sap p0.05 - 2020-06-15 09:50 AM		CFTR	-0.526	ion channel		-1.765		0	-1.765	0.00144	ABCA1,BLNK,CYP4V2,DMBT1,EPHX2,FABP2,NFKBIA,SLC27A2,SLC7A8,SOCS3,STAT1
Interaction_preb_sap p0.05 - 2020-06-15 09:50 AM		FOXO4		transcription regulator		0.044		0	0.044	0.00146	BCL6,CASP8,CCND2,IGFBP1,MAP1LC3B,NRP2,PRCP,PRKAA2,PTGS1,PTPRB,PTPRC,SERPINB1,ZFAND5	Akt,FOXO3,FOXO4,JUN,RELA,SP1,TP53
Interaction_preb_sap p0.05 - 2020-06-15 09:50 AM		BNIP3L		other		0		0	0	0.00146	BLNK,CD22,ITPR3,NFKB2,NFKBIA,PDGFRB,STAT3,SYK,TIMP2	BNIP3L,FOS,JUN,JUND,NFkB (complex),RELA,TP53
Interaction_preb_sap p0.05 - 2020-06-15 09:50 AM		STAT2		transcription regulator		0.342		0	0.342	0.00146	CD40,IFI27,IFI35,IL10,IRF1,RSAD2,SOCS1,SOCS3,STAT1	CEBPB,HMGB1,Histone h3,IFNAR1,IRF1,IRF3,JUN,MED1,NFKB1,NFKBIA,NFkB (complex),RELA,RNA polymerase II,SP1,STAT1,STAT2,STAT3,STAT4,STAT6
Interaction_preb_sap p0.05 - 2020-06-15 09:50 AM		NR1H3		ligand-dependent nuclear receptor		-1.763		0	-1.763	0.00148	ABCA1,ABCG8,CCL2,CCL4,CCR1,CD274,CD38,CD40,CYTIP,FBP1,GRAP2,HK1,IL10,ITGB3,LAG3,NFKBIA,NUSAP1,SOCS1,TAP1,TNFRSF9,VCAN	AKT1,APOE,CEBPB,EGR1,ERK1/2,FOSL1,FOXO1,NFKB1,NFKBIA,NFkB (complex),NR1H3,PPARA,PPARG,PPARGC1A,RARA,RELA,RXRA,SP1,STAT1,STAT3
Interaction_preb_sap p0.05 - 2020-06-15 09:50 AM		LGALS1		other		-0.989		0	-0.989	0.00149	ANK3,CCND2,CTLA4,F3,FN1,IGHM,IL10,LGALS3,MMP13,TOX	Akt,EGR1,ERK1/2,FOSL1,FOXO3,JUN,LGALS1,NFKB1,NFKBIA,NFkB (complex),P38 MAPK,PTPRC,RELA,RELB,SP1,STAT1,STAT3,TP53
Interaction_preb_sap p0.05 - 2020-06-15 09:50 AM		PAX7		transcription regulator		-1.673		0	-1.673	0.00149	ABCA1,CAMK1D,CDH2,MDFIC,MEST,MYO1D,NFIX,OTUD7A,SLC44A1,TOB1
Interaction_preb_sap p0.05 - 2020-06-15 09:50 AM		PML		transcription regulator		1.171		0	1.171	0.00151	ANXA4,BAX,CDH2,FAM50A,IFI27,IFI35,IFI44L,LIPE,MAPK11,PIK3C2A,PRKCH,SQSTM1,STAT1,TAP1,TAP2,TXN,UBE2M	CEBPB,CTNNB1,IRF3,IRF7,JUN,MLXIPL,MYC,NFKB1,NFkB (complex),PML,SP1,STAT1,STAT3,TP53
Interaction_preb_sap p0.05 - 2020-06-15 09:50 AM		2-bromoethylamine		chemical reagent		-1.2		0	-1.2	0.00152	ADAMTS1,EFEMP2,ELF3,EMP3,IGFBP1,LGALS3,MRC1,TSPAN8
Interaction_preb_sap p0.05 - 2020-06-15 09:50 AM		IL11RA		transmembrane receptor		-0.563		0	-0.563	0.00152	CCL11,CCL4,DUSP5,JUNB,PIM1,SELP,SOCS3,STAT3	CEBPA,CEBPB,FOXO1,IL11RA,IL6ST,JUN,NFKB1,NFKBIA,NFkB (complex),NOTCH1,RELA,SP1,STAT,STAT1,STAT3,STAT5a/b,TGFB1,hyaluronic acid
Interaction_preb_sap p0.05 - 2020-06-15 09:50 AM		IL24		cytokine		0.263		0	0.263	0.00152	BAX,BCL6,CASP8,FADD,GADD45G,IL10,IRF4,PRDM1	CEBPB,IL12 (complex),IL24,JUN,NFKB1,NFKBIA,NFkB (complex),RELA,RELB,STAT1,STAT3,STAT4,TNF,TP53
Interaction_preb_sap p0.05 - 2020-06-15 09:50 AM		MAPK7		kinase		-0.53		0	-0.53	0.00152	ADAMTS1,CDH2,DLC1,MEF2C,PDE3A,SEMA3F,STEAP4,THBD
Interaction_preb_sap p0.05 - 2020-06-15 09:50 AM		GNAQ		enzyme						0.00152	ADAMTS1,ARG1,DUSP5,EGR1,GRB14,MAP3K8,MAPK11,NFIL3,PDE10A,PLCB1,PRKCE,PYGL,SLC8A1,STAT1	CEBPB,GNAQ,Insulin,JUN,NR3C1,PPARG,PRKCE,RELA,SP1,SREBF1,STAT1,STAT3
Interaction_preb_sap p0.05 - 2020-06-15 09:50 AM		S100A8		other		0.894		0	0.894	0.00155	ADAMTS1,BCL3,BIRC2,CCL11,CCL2,CD274,CORO1A,CTLA4,FOSL1,IL10,LTBP1,MAG,MCF2L,MMP13,NFKBIA,PRSS12,SOCS3,VCAN	Akt,EGR1,ERK1/2,FOSL1,FOXO3,IL1B,IL6,JUN,MAP2K1,NFKB1,NFKBIA,NFkB (complex),RELA,S100A8,SP1,STAT1,STAT3,TP53
Interaction_preb_sap p0.05 - 2020-06-15 09:50 AM		metribolone		chemical reagent		0.643		0	0.643	0.00157	ADAMTS1,ALDH9A1,ATP6V1E1,ATP6V1G1,BAX,CAMKK2,COX5B,CREB3L4,EGR1,ELL2,FOXO1,GADD45G,HK1,IDH2,IRS2,KCNN2,KIAA1324,LIFR,MARS1,NDUFS5,PDE4D,PLPP1,PPA1,PRPS1,RIMS1,SAT1,SLC1A4,SOCS1,SORD,TBK1,THRAP3,TIMP2,TRPS1,VCAN	AKT1,CEBPB,CTNNB1,EGR1,EP300,ERK1/2,ESR1,ESR2,FOSL1,JUN,MYC,NFKBIA,NFkB (complex),PPARGC1A,RELA,SP1,STAT1,STAT3,TP53,VEGFA,beta-estradiol,dihydrotestosterone,metribolone
Interaction_preb_sap p0.05 - 2020-06-15 09:50 AM		heparin		chemical - endogenous mammalian		-0.498		0	-0.498	0.00165	APOB,CD209,CD40,CD83,F3,FN1,IL6ST,SELP,THBD,TNFSF11	CEBPB,EGR1,IL1,IL6,JUN,NFKB1,NFkB (complex),NR1H3,PPARG,RELA,SP1,STAT1,STAT3,STAT6,TP53,arachidonic acid,cytokine,heparin
Interaction_preb_sap p0.05 - 2020-06-15 09:50 AM		INSR	-0.599	kinase		0.518		0	0.518	0.00166	ACSL1,ACSL5,CCL2,CCL4,CCND2,CD36,CD83,CEBPA,CORO1A,EGR1,FBP1,GRB10,IER2,IGFBP1,IL10,ITGA5,JUNB,LCP1,NFKB2,OGN,PDCD4,PFDN6,PIM1,RAB7A,RPL7A,SAT1,SERPINB1,SOCS3,THBS2,ZFAND5	ADIPOQ,CEBPA,CEBPB,CREB1,D-glucose,FOXO3,IGF1,IGF2,INSR,JUN,NFKB1,NFKBIA,NFkB (complex),PPARA,PPARG,RELA,SP1,STAT1,STAT3,TP53
Interaction_preb_sap p0.05 - 2020-06-15 09:50 AM		NPC2		transporter		-0.447		0	-0.447	0.00167	MAP1LC3B,PTGER4,PTGS1,SQSTM1,STAT1,STAT3	HIF1A,IL6,IRF3,JUN,MTOR,NFkB (complex),NPC2,SP1,STAT1,STAT3
Interaction_preb_sap p0.05 - 2020-06-15 09:50 AM		NONO		transcription regulator	Activated	2.236		0	2.236	0.00168	PDE10A,PDE2A,PDE3A,PDE4D,PDE8A
Interaction_preb_sap p0.05 - 2020-06-15 09:50 AM		GNB1		enzyme						0.00168	CCL4,CD83,CYTIP,DGAT1,PRDM1,PTGER4,THBD	GNB1,NFKB1,NFKBIA,NFkB (complex),RELA,STAT1,STAT3
Interaction_preb_sap p0.05 - 2020-06-15 09:50 AM		ADCY5		enzyme						0.00169	ADCY2,ADCY6,ADCY9
Interaction_preb_sap p0.05 - 2020-06-15 09:50 AM		ATP6V0A2		transporter						0.00169	ARG1,IL10,MRC1
Interaction_preb_sap p0.05 - 2020-06-15 09:50 AM		Hrg		other						0.00169	ARG1,CCL2,IL10
Interaction_preb_sap p0.05 - 2020-06-15 09:50 AM		MIA-313		chemical reagent						0.00169	BAX,NFKB2,RELA
Interaction_preb_sap p0.05 - 2020-06-15 09:50 AM		MIA-459		chemical reagent						0.00169	BAX,NFKB2,RELA
Interaction_preb_sap p0.05 - 2020-06-15 09:50 AM		blinatumomab		biologic drug						0.00169	CCL2,CCL4,IL10
Interaction_preb_sap p0.05 - 2020-06-15 09:50 AM		troglitazone		chemical drug		-0.568		0	-0.568	0.00169	ABCA1,ACSL1,ACSL6,BAX,C3,CCL2,CCND2,CD36,CEBPA,CEBPD,COL15A1,CXCL6,DGAT1,DGAT2,DHRS3,E2F4,EGR1,FN1,FOSL1,LAMA4,LIPE,NFKBIA,NR2F2,PC,PCK1,PLEC,RELA,SEPTIN7,TBXA2R,TMPRSS4,UGT1A1	Akt,CEBPA,CEBPB,CREB1,D-glucose,EGR1,ESR1,FOXO1,FOXO3,JUN,NFKBIA,NFkB (complex),PPARA,PPARG,RELA,RXRA,SP1,SREBF1,STAT3,TNF,TP53,troglitazone
Interaction_preb_sap p0.05 - 2020-06-15 09:50 AM		SYK	1.082	kinase		1.524		0	1.524	0.00172	ARID5A,CCL2,CCL4,FOSL1,GIMAP7,IL10,IRF1,ITGB3,PIK3CA,PIM1,PLCG2,RELA,RGCC	BTK,CEBPB,FOSL1,FOXO3,IL6,JUN,NFATC2,NFKB1,NFKBIA,NFkB (complex),PI3K (complex),REL,RELA,RELB,SP1,STAT1,STAT3,SYK,TNFRSF1A,TP63
Interaction_preb_sap p0.05 - 2020-06-15 09:50 AM		SQSTM1	0.822	transcription regulator		1.913		0	1.913	0.00174	ARID5A,IRF1,MAP1LC3B,NFKBIA,RELA,RGCC,RSAD2,USP12	IKBKB,JUN,NFKB1,NFKBIA,NFkB (complex),NR3C1,REL,RELA,RELB,SQSTM1,STAT1,STAT3,TRAF6
Interaction_preb_sap p0.05 - 2020-06-15 09:50 AM		HMGB1		transcription regulator	Activated	2.252		0	2.252	0.00175	BAX,CCL2,CCL4,CD274,CD40,CD83,CXCL6,IL10,MRC1,RELB,TNFSF11	CEBPB,EGR1,HIF1A,HMGB1,IL10,IL1A,JUN,Jnk,NFKB1,NFKBIA,NFkB (complex),PPARG,RELA,SP1,STAT1,STAT3,prostaglandin E2
Interaction_preb_sap p0.05 - 2020-06-15 09:50 AM		LYN	0.662	kinase		-0.73		0	-0.73	0.00175	BCL3,C5AR1,CCL4,CD22,CD40,EGR1,NFKB2,NFKBIA,SOCS1,SOCS3,STAT3	CEBPB,IL6,Ige,JUN,LYN,NFKB1,NFKBIA,NFkB (complex),RELA,SP1,STAT1,STAT3,STAT6,cytokine
Interaction_preb_sap p0.05 - 2020-06-15 09:50 AM		maslinic acid		chemical - endogenous non-mammalian						0.00175	ADAM17,ARPC4,BAX,CCND2,IGHM,IL2RG,IL6ST,JUNB,MSN,NFKBIE,PRKCE	NFKBIA,NFkB (complex),P38 MAPK,SP1,STAT1,STAT3,maslinic acid
Interaction_preb_sap p0.05 - 2020-06-15 09:50 AM		EZH2		transcription regulator		0.569		0	0.569	0.00176	AADAT,ARHGAP1,C3,CCND2,CDH2,CEBPA,CRISPLD2,CXCR3,DAB2IP,DUSP5,EGR1,FOXF2,IGFBP1,IL10,ITGA1,KCNK1,LAMB3,NCOA7,NFKBIA,PARP12,PARP9,PIM2,PPP2R2B,PRDM1,RAP1GAP,RPL10A,RPL13,SCAMP2,SOCS1,SOCS3,TIMP2	CEBPB,EZH2,HMGB1,Histone h3,IRF3,IRF7,JUN,MAVS,MED1,NFKB1,NFKBIA,NFkB (complex),REL,RELA,RELB,RNA polymerase II,SP1,STAT1,STAT3
Interaction_preb_sap p0.05 - 2020-06-15 09:50 AM		Nr1h		group		-1.453		0	-1.453	0.00176	ABCA1,ABCG8,ALDH1A2,BCL3,C3,CCL2,CCND2,CD40,GGT5,IL10,LIPE,NFKB2,NLRP3,SELP,SLC8A1,TAP1	APP,CSF2,EGR1,HIF1A,JUN,LDLR,NFKB1,NFKBIA,NFkB (complex),NR3C1,Nr1h,RELA,SP1,STAT1,STAT2,STAT3,STAT6
Interaction_preb_sap p0.05 - 2020-06-15 09:50 AM		methotrexate		chemical drug		-1.086		0	-1.086	0.0018	ABCA1,ACSL6,ADIPOR2,AGPAT3,ANXA4,C3,CCL11,CCL2,CCL25,CCL4,CD28,CLN8,DGAT1,DGAT2,ITGA1,LBP,PCK1,SLC27A2,SLC31A2,SOCS3,TNFSF11,TOB1	CEBPB,EGR1,ERK1/2,FOSL1,IKBKB,IL17A,IL6,JUN,NFKB1,NFKBIA,NFkB (complex),NR3C1,P38 MAPK,RELA,SP1,STAT1,STAT3,methotrexate
Interaction_preb_sap p0.05 - 2020-06-15 09:50 AM		MRTFB		transcription regulator	Inhibited	-2.736		0	-2.736	0.00183	ADAMTS1,CXCL6,CYBA,EGR1,FLI1,FLNA,GFI1,ITGA5,LMNA,MYH10,MYH9,P2RY1,SELP,TLE1,VCL,WTIP,ZFHX4	CTNNB1,MRTFA,MRTFB,YAP1
Interaction_preb_sap p0.05 - 2020-06-15 09:50 AM		valproic acid		chemical drug		-0.233		0	-0.233	0.00184	ABHD5,ANK3,ATF4,C8orf44-SGK3/SGK3,CASP8,CCL2,CCND2,CCR1,CD209,CD40,CD83,CEBPA,CHKA,CXADR,FABP2,FRMD6,GNAI2,HERPUD1,LAGE3,MMP13,PDGFRB,PRKCZ,PSMA6,PSMB7,PSME1,PSME2,SLC7A8,SQSTM1,STAT3,TCF7L2,TENM3,THSD4,TMPO,TRAF3,UBE2H,UGT1A1	EGFR,EGR1,ERK1/2,ESR1,ESR2,FOSL1,HIF1A,IRF3,JUN,MTOR,NFKBIA,NFkB (complex),RELA,SP1,STAT1,STAT2,STAT3,STAT6,beta-estradiol,valproic acid
Interaction_preb_sap p0.05 - 2020-06-15 09:50 AM		KIT		transmembrane receptor						0.00186	CCL2,CCND2,CD274,CD53,IL10,IRF1,LGALS3,LTB4R,RAB32,SOCS1,SOCS3,STAT1,STAT3	CEBPB,HIF1A,HMGB1,IRF3,JAK,JUN,KIT,MTOR,NFKB1,NFKBIA,NFkB (complex),RELA,STAT1,STAT2,STAT3,STAT6,TNF,TP53
Interaction_preb_sap p0.05 - 2020-06-15 09:50 AM		CXCL12	-0.628	cytokine		-0.086		0	-0.086	0.00188	ADAM17,ARPC4,BAX,BCL3,CCL2,CD36,EGR1,FLNA,FN1,IFI27,ITGB3,JUNB,MMP13,PKD1,RYR2,SEPTIN7,SOCS1,SOCS3,TNFSF11	CTNNB1,CXCL12,GATA3,HIF1A,IL6,ITGB1,JUN,MAPK1,NFKB1,NFKBIA,NFkB (complex),P38 MAPK,RELA,SP1,STAT1,STAT3
Interaction_preb_sap p0.05 - 2020-06-15 09:50 AM		IL7R		transmembrane receptor						0.00192	APLP2,ARHGAP32,EBF1,FAM49A,IGHM,IRF4,MMRN2,PIM1,PRKCE,TJP3,TNFSF11
Interaction_preb_sap p0.05 - 2020-06-15 09:50 AM		LCN2		transporter		-1.33		0	-1.33	0.00192	ARG1,BAX,CCL4,CCR1,CDH2,CXCL13,CXCL6,IL10,MRC1,MSN,STRA6	AKT1,CEBPB,EGR1,ERK1/2,FOSL1,LCN2,NFKB1,NFKBIA,NFkB (complex),PPARGC1A,RELA,SP1,STAT1,STAT3
Interaction_preb_sap p0.05 - 2020-06-15 09:50 AM		EPAS1		transcription regulator		-1.763		0	-1.763	0.00194	ARG1,CD274,CEBPA,CHKA,CORO1A,DGAT1,DGAT2,FABP2,FN1,IRS2,ITGB3,L1CAM,MMP13,NFIL3,P2RY1,PGF,PIK3CA,PLOD2,SLC11A2,SLC6A8,TRIM21	EGR1,EPAS1,ERK1/2,FOSL1,NFKBIA,NFkB (complex),RELA
Interaction_preb_sap p0.05 - 2020-06-15 09:50 AM		ADRA1A		g-protein coupled receptor						0.00198	CEBPD,EGR1,FN1,IL6ST,NFIX,PPP3CA,STAT3,TMPO	ADRA1A,CEBPB,CREB1,EGR1,ERK,FOSL1,FOXO3,JUN,NFKB1,NFKBIA,NFkB (complex),P38 MAPK,PRKCE,RELA,SP1,STAT1,STAT3,cyclic AMP
Interaction_preb_sap p0.05 - 2020-06-15 09:50 AM		TP73		transcription regulator		-0.151		0	-0.151	0.00201	ADAM17,ADAM19,ADORA2B,BAX,BIRC2,C3,CCL2,CCNF,CD83,CNN3,CTH,DAB1,DHRS3,EGR1,FGFR2,FN1,IDH2,IGFBP4,ITGA5,KCNK1,LBH,LCP1,LTBP1,MMP13,PDGFRB,PIEZO2,PPL,SAT1,TAP1,THBS2,TNFAIP2,TPP1	AHR,CEBPA,EGR1,FOXO3,HIF1A,JUN,Jnk,NFKB1,NFkB (complex),PPARG,PPARGC1A,PRKAA2,REL,RELA,SNAI1,SP1,STAT3,TP53,TP63,TP73
Interaction_preb_sap p0.05 - 2020-06-15 09:50 AM		ARRB1		transcription regulator						0.00201	EGR1,ENAH,F3,IRS2,JUNB,TNFSF11	ARRB1,CEBPB,CREB1,CTNNB1,Creb,EGFR,EGR1,ERK1/2,FOSL1,GATA3,HIF1A,JUN,MAPK1,NFKB1,NFKBIA,NFkB (complex),RELA,SP1,STAT1,STAT3,STAT6,cytokine
Interaction_preb_sap p0.05 - 2020-06-15 09:50 AM		C1QA		other		1.461		0	1.461	0.00201	C3,C5AR1,CD274,EGR1,F3,STAT3	C1QA,C3,IL10,IL1B,IL6,JUN,NFKB1,NFKBIA,NFkB (complex),RELA,SP1,STAT1,STAT3,TNF,TP53
Interaction_preb_sap p0.05 - 2020-06-15 09:50 AM		ZNF281		transcription regulator		-0.816		0	-0.816	0.00201	CCL11,CCL2,CCL4,CXCL6,GADD45G,PTGS1
Interaction_preb_sap p0.05 - 2020-06-15 09:50 AM		2-amino-5-phosphonovaleric acid		chemical - other		-1.942		0	-1.942	0.00205	ADAM19,ADAMTS1,ARID5A,ATF4,BTG3,CAMKK1,EGR1,FOXO1,GADD45G,HDAC4,JUNB,LBH,RELB,RPS6KA5,ZC3H7A
Interaction_preb_sap p0.05 - 2020-06-15 09:50 AM		Pka		complex		0.117		0	0.117	0.00205	BAX,CD40,CDH2,EGR1,IFI27,IRF1,JUNB,LIPE,MEST,PCK1,PDE4D,POU2AF1,PRKCZ,TNFSF11,XAF1	CEBPB,CREB1,EGFR,EGR1,FOS,JUN,LEP,NFKB1,NFKBIA,NFkB (complex),PPARG,Pka,RELA,RELB,SP1,STAT1,STAT2,STAT3,STAT6,cyclic AMP
Interaction_preb_sap p0.05 - 2020-06-15 09:50 AM		AGI-1095		chemical reagent						0.00206	EGR1,F3	AGI-1095,EGR1,ERK1/2,FOSL1,Jnk,NFKBIA,NFkB (complex),P38 MAPK,PPARG,RELA,SP1,STAT1,STAT3
Interaction_preb_sap p0.05 - 2020-06-15 09:50 AM		AKT inhibitor VII		chemical reagent						0.00206	ALDH1A2,IL10	AKT inhibitor VII,CTNNB1,MYC,RUNX2,STAT3,TCF4,TP53
Interaction_preb_sap p0.05 - 2020-06-15 09:50 AM		BCAN		other						0.00206	CDH2,ITGB3	BCAN,ESR1,FN1,NFKBIA,NFkB (complex),SP1,STAT3
Interaction_preb_sap p0.05 - 2020-06-15 09:50 AM		P144		biologic drug						0.00206	CCL2,IL10
Interaction_preb_sap p0.05 - 2020-06-15 09:50 AM		PLEKHM1		other						0.00206	MAP1LC3B,SQSTM1
Interaction_preb_sap p0.05 - 2020-06-15 09:50 AM		PRIMA1		other						0.00206	ACHE,BAX
Interaction_preb_sap p0.05 - 2020-06-15 09:50 AM		RPS6KA2		kinase						0.00206	EGR1,TRAF3
Interaction_preb_sap p0.05 - 2020-06-15 09:50 AM		Rps15a-ps4		other						0.00206	NFKB2,NFKBIA	NFKB1,NFKBIA,NFkB (complex),RELA,RELB,Rps15a-ps4,STAT1,STAT3
Interaction_preb_sap p0.05 - 2020-06-15 09:50 AM		STAT3/5		group						0.00206	PIM1,PIM2
Interaction_preb_sap p0.05 - 2020-06-15 09:50 AM		VPS33B		transporter						0.00206	SELP,VWF
Interaction_preb_sap p0.05 - 2020-06-15 09:50 AM		ZFAT		transcription regulator						0.00206	FOXO1,SQSTM1
Interaction_preb_sap p0.05 - 2020-06-15 09:50 AM		ephedrine		chemical drug						0.00206	IL10,TXN
Interaction_preb_sap p0.05 - 2020-06-15 09:50 AM		epratuzumab		biologic drug						0.00206	IL10,PRDM1
Interaction_preb_sap p0.05 - 2020-06-15 09:50 AM		nexrutine		chemical drug						0.00206	RELA,STAT3
Interaction_preb_sap p0.05 - 2020-06-15 09:50 AM		PPP3R1		phosphatase	Inhibited	-2.345		0	-2.345	0.00207	ARID3A,BCL3,CCND2,CLIC5,GIMAP4,LRP2,RYR2,SLC8A1,TBXA2R
Interaction_preb_sap p0.05 - 2020-06-15 09:50 AM		ADM2		other		1.296		0	1.296	0.00212	ARG1,COX5B,IL10,MRC1,TNFRSF9	ADM2,EGR1,Jnk,NFkB (complex),PPARG,SP1,STAT3
Interaction_preb_sap p0.05 - 2020-06-15 09:50 AM		EDN3		other		-1.342		0	-1.342	0.00212	CDH2,EGR1,ITGA5,ITGB3,MCAM	CDKN2A,CEBPB,CREB1,Creb,EDN1,EDN3,ERK,FOSL1,FOXO3,IRF1,JUN,NFKBIA,NFkB (complex),NR3C1,PGR,PPARG,Pka,RELA,SP1,SREBF1,STAT1,STAT3,TP53,progesterone
Interaction_preb_sap p0.05 - 2020-06-15 09:50 AM		EPOR		transmembrane receptor						0.00212	CCND2,JUNB,PIM1,SOCS1,SOCS3	BCL6,CEBPB,EPO,EPOR,FOXO3,GATA1,ID2,JUN,MYC,NFKB1,NFKBIA,NFkB (complex),RELA,STAT1,STAT3,STAT5A,STAT5a/b
Interaction_preb_sap p0.05 - 2020-06-15 09:50 AM		chrysin		chemical - endogenous non-mammalian						0.00212	CCL2,IL6ST,PDE5A,STAT3,UGT1A1	CEBPB,JUN,NFKB1,NFkB (complex),STAT1,STAT3,chrysin
Interaction_preb_sap p0.05 - 2020-06-15 09:50 AM		pifithrin alpha		chemical reagent		-1.387		0	-1.387	0.00212	BAX,RELA,SH2D1A,SQSTM1,XAF1	JUN,NFkB (complex),SP1,STAT3,TP53,TP73,pifithrin alpha
Interaction_preb_sap p0.05 - 2020-06-15 09:50 AM		SP2509		chemical reagent		1.013		0	1.013	0.00215	ADAMTS1,BCL11A,CCND2,CD274,CDH2,CDK16,CTBP2,CYP26A1,DHRS3,EFNB1,FN1,GDPD5,L1CAM,LTBP1,MSN,NEK6,NFASC,PLCB1,RAB3A,RABL3,SLC43A1,SMAD2,STAT3,TAP2,VCAN,VCL
Interaction_preb_sap p0.05 - 2020-06-15 09:50 AM		ELK4		transcription regulator						0.00218	EGR1,FOSL1,JUNB,NCOA7	CEBPB,ELK4,ESR2,FOS,JUN,MRTFA,MRTFB,NFkB (complex),SP1,SRF
Interaction_preb_sap p0.05 - 2020-06-15 09:50 AM		ERBB3		kinase		0.231		0	0.231	0.00218	ADAM19,BAX,CCND2,EGR1,F3,FN1,IER2,LAMA4,NID1,PIM2,PTGS1,SOCS3,TSPAN3	Akt,CEBPB,EGF,EGFR,EGR1,ERBB3,ERK1/2,FOSL1,FOXO3,HIF1A,JUN,NFKBIA,NFkB (complex),NRG1,RELA,SP1,STAT1,STAT3,TP53
Interaction_preb_sap p0.05 - 2020-06-15 09:50 AM		sunitinib		chemical drug	Activated	2.81		0	2.81	0.00225	CCND2,FN1,ITGA1,ITGB3,LAMB1,LAMB3,LAMC1,TIMP2	EGR1,ERK,ERK1/2,FOSL1,FOXO3,NFKBIA,NFkB (complex),RELA,SP1,STAT3,sunitinib
Interaction_preb_sap p0.05 - 2020-06-15 09:50 AM		COL18A1		other		0.429		0	0.429	0.0023	CCL2,F3,FN1,HIF1AN,ITGB3,JUNB,RELA,SELP,STAT1,STAT3,VWF	COL18A1,CTNNB1,ERK,FOSL1,FOXO3,HIF1A,IRF3,ITGB1,MTOR,NFKB1,NFKBIA,NFkB (complex),P38 MAPK,RELA,RELB,SP1,STAT1,STAT3
Interaction_preb_sap p0.05 - 2020-06-15 09:50 AM		NLRP3	0.641	other		-0.213		0	-0.213	0.0023	CCL11,CCL4,CXCR3,FN1,IL10,IL22RA2,MRC1,NFKB2,NFKBIE,RELB,STAT3	CEBPB,IL33,JUN,NFKB1,NFKBIA,NFkB (complex),NLRP3,RELA,RELB,STAT1,STAT3,TNF,TP53
Interaction_preb_sap p0.05 - 2020-06-15 09:50 AM		nocodazole		chemical reagent		-0.01		0	-0.01	0.0023	CHFR,CSNK2B,FLNA,MAP3K8,PIM1,PPP2CA,PRKCE,PRKCZ,PTPN1,PTPN12,ZAP70	HIF1A,IRF3,JUN,MTOR,NFkB (complex),PRKCE,RELA,SP1,STAT1,STAT3,TP53,TP73,nocodazole
Interaction_preb_sap p0.05 - 2020-06-15 09:50 AM		FGFR2	-0.885	kinase		0.174		0	0.174	0.00238	BAX,CCND2,CTSH,FGFR2,FN1,GASK1B,GRB10,IL10,LAMB1,MEST,PTPRA,TENM3,TRPS1,TSPAN8	Akt,EGR1,ERK,ERK1/2,FGFR2,FOSL1,FOXO3,HMGB1,Histone h3,JUN,MED1,NFKBIA,NFkB (complex),RELA,RNA polymerase II,SP1,STAT3,TP53
Interaction_preb_sap p0.05 - 2020-06-15 09:50 AM		KRT17		other		0		0	0	0.0024	CCL11,CCL4,CCR1,CXCL6,IL10,MMP13
Interaction_preb_sap p0.05 - 2020-06-15 09:50 AM		TIRAP		other		0.218		0	0.218	0.0024	CCL4,CD40,CXCL6,IL10,IRF1,RELA	IL1B,JUN,MYD88,NFATC2,NFKB1,NFKBIA,NFkB (complex),REL,RELA,RELB,STAT1,STAT3,TIRAP,TLR4
Interaction_preb_sap p0.05 - 2020-06-15 09:50 AM		betulinic acid		chemical drug		-0.737		0	-0.737	0.0024	ABCA1,BAX,CYBA,RELA,SELP,TIMP2	CEBPB,EGR1,ESR1,IL1B,IRF3,JUN,NFKB1,NFKBIA,NFkB (complex),RELA,RELB,SP1,SP3,SREBF1,STAT3,TNF,TP53,betulinic acid
Interaction_preb_sap p0.05 - 2020-06-15 09:50 AM		clodronic acid		chemical drug		-0.579		0	-0.579	0.0024	ARG1,CD36,CD40,IL10,MRC1,SELP	ATP,CEBPA,CREB1,E. coli lipopolysaccharide,HMGB1,JUN,NFE2L2,NFKB1,NFKBIA,NFkB (complex),NR3C1,RELA,RNA polymerase II,SP1,STAT1,STAT3,TGFB1,TNF,TP53,clodronic acid
Interaction_preb_sap p0.05 - 2020-06-15 09:50 AM		RARA		ligand-dependent nuclear receptor	Inhibited	-2.431		0	-2.431	0.00244	ABCA1,ADAM17,ALDH1A2,ARHGAP1,CD38,CD53,CEBPA,CLN8,COBL,CYP26A1,CYP26B1,DHRS3,EGR1,ELL2,ENAH,IFI44L,IRF1,LAMB1,LIFR,NCOA3,PCK1,RBP2,RSAD2,SIPA1L1,STAT1,STRA6,TAPBP,THBD,XK	CEBPB,CREBBP,EP300,FOS,MYB,MYC,NFkB (complex),PPARA,PPARG,PPARGC1A,RARA,RUNX1,RXRA,Ro41-5253,SP1,STAT1,STAT3,TP53,TP73,bexarotene,tretinoin
Interaction_preb_sap p0.05 - 2020-06-15 09:50 AM		puromycin aminonucleoside		chemical reagent		-0.687		0	-0.687	0.00247	ADAMTS1,BAX,CD36,CLIC5,CYBA,EFEMP2,ELF3,EMP3,IGFBP1,LGALS3,MRC1,TSPAN8
Interaction_preb_sap p0.05 - 2020-06-15 09:50 AM		FOSL1	1.247	transcription regulator		-1.938		0	-1.938	0.00248	CCL2,CCL4,CXCL6,EGR1,FOSL1,IL10,JUNB,MMP13,PRDM1,THBD	BCL6,CEBPB,ESR2,FOS,FOSL1,JUN,JUNB,JUND,NFKB1,NFKBIA,NFkB (complex),PRDM1,RELA,SP1,STAT1,STAT3
Interaction_preb_sap p0.05 - 2020-06-15 09:50 AM		topotecan		chemical drug		1.596		0	1.596	0.0025	ACSL1,BCL3,C3,CAMK1D,CD200,CD83,DUSP5,EFNB1,EGR1,GPC6,HNRNPK,JUNB,PLCB1,PNP,PPP3CA,SELP,TANK,VCL	JUN,NFkB (complex),SP1,STAT3,TP53,TP73,topotecan
Interaction_preb_sap p0.05 - 2020-06-15 09:50 AM		ACOX1		enzyme		0.277		0	0.277	0.00252	ACSL1,ADAMTS1,CD36,CTBS,CYP26A1,FABP2,IGFBP1,LGALS3,LHPP,QPCT,RPS24,SLC16A1,SLC27A2,SQSTM1,UGT8	ACOX1,JUN,NFKBIA,PPARA,PPARG,RXRA,SREBF1
Interaction_preb_sap p0.05 - 2020-06-15 09:50 AM		IFN Beta		group	Activated	3.517		0	3.517	0.00252	CD274,CD40,CD74,CD83,FN1,IFI27,IFI35,IL10,IRF1,N4BP1,RSAD2,SOCS1,STAT1,TAPBP,XAF1	CEBPB,IFN Beta,IFNG,IRF1,IRF7,Ifnar,JUN,NFKB1,NFkB (complex),RELA,STAT1,STAT2,STAT3,STAT4,STAT5a/b
Interaction_preb_sap p0.05 - 2020-06-15 09:50 AM		DSCAML1		other		-0.302		0	-0.302	0.00252	ANK3,GADD45G,KCNA2,NGEF,PLCB1,PLXNA4,PRKCH,RACK1,RIMS1,SEMA3F,SEMA7A
Interaction_preb_sap p0.05 - 2020-06-15 09:50 AM		NEUROG1		transcription regulator		0.333		0	0.333	0.00258	C3,CCND2,F2RL2,FN1,GASK1B,ITGB3,LCP1,MEST,PXDN
Interaction_preb_sap p0.05 - 2020-06-15 09:50 AM		10E,12Z-octadecadienoic acid		chemical - endogenous mammalian		0.376		0	0.376	0.0026	ADAM17,ADAM8,ARHGEF15,ATF4,B3GNT7,CCL2,CD36,CEBPA,CLIC5,DGAT2,EBF1,HMCN2,IL10,IL6ST,ITPKA,LIPE	10E,12Z-octadecadienoic acid,ADIPOQ,CCL2,Creb,FOXO1,FOXO3,IRF3,JUN,NFKB1,NFkB (complex),PPARA,PPARG,RXRA,SP1,SREBF1,STAT1,STAT3,oleic acid,palmitic acid
Interaction_preb_sap p0.05 - 2020-06-15 09:50 AM		CSF1R		kinase						0.00262	ARG1,CCND2,GRAP2,IL22RA2,JUNB,MRC1,STAT3	CEBPB,CSF1,CSF1R,FOS,INPP5D,JUN,JUND,NFKB1,NFkB (complex),RELA,SPI1,STAT1,STAT3,STAT5a/b,TP53
Interaction_preb_sap p0.05 - 2020-06-15 09:50 AM		FASLG	0.519	cytokine		0.128		0	0.128	0.00262	BAX,BIRC2,CCL2,EGR1,FADD,IL10,RELA	Akt,FAS,FASLG,FOXO3,JUN,NFKB1,NFKBIA,NFkB (complex),REL,RELA,RELB,SP1,STAT1,STAT3,TP53
Interaction_preb_sap p0.05 - 2020-06-15 09:50 AM		PTPRC	0.479	phosphatase						0.00262	CCL4,CCND2,CCR1,CXCR1,CXCR3,IGHM,IL10	CEBPB,FOSL1,FOXO3,IL10,IL4,JUN,NFKB1,NFKBIA,NFkB (complex),PI3K (complex),PTPRC,RELA,SP1,STAT1,STAT3,STAT6,TNF,TP53
Interaction_preb_sap p0.05 - 2020-06-15 09:50 AM		ribavirin		chemical drug		0.57		0	0.57	0.00262	CD38,IFI27,IFI44L,IL10,IRF1,RSAD2,STAT1	CEBPB,EIF2AK2,IFNG,IL10,IRF1,IRF3,JUN,NFKB1,NFkB (complex),RELA,STAT1,STAT2,STAT3,STAT6,ribavirin
Interaction_preb_sap p0.05 - 2020-06-15 09:50 AM		CaMKII		complex						0.00264	ARG1,IL10,IRF1,PRKCZ,SLC8A1	CTNNB1,CaMKII,Creb,EGFR,FOS,IFNG,IRF1,JUN,JUND,NFKB1,NFkB (complex),PPARG,PPARGC1A,RELA,SP1,STAT1,STAT2,STAT3,STAT6,TP53
Interaction_preb_sap p0.05 - 2020-06-15 09:50 AM		tazemetostat		chemical drug		0.737		0	0.737	0.0027	ADAMTS1,BCL11A,CCND2,CDH2,CDK16,CTBP2,CYP26A1,DHRS3,EFNB1,FN1,GDPD5,L1CAM,LTBP1,MSN,NEK6,NFASC,PLCB1,RAB3A,RABL3,SLC43A1,SMAD2,STAT3,TAP2,VCAN,VCL
Interaction_preb_sap p0.05 - 2020-06-15 09:50 AM		IRAK4		kinase		-0.152		0	-0.152	0.00273	CXCL6,EGR1,IER2,IL10,IRF1,IRF4,MAP3K8,NFKBIA,NLRP3,SOCS1	IKBKB,IRAK4,MYD88,NFKB1,NFKBIA,NFkB (complex),NR3C1,RELA,RELB,STAT1,STAT3,TNF,TP53
Interaction_preb_sap p0.05 - 2020-06-15 09:50 AM		lithium		chemical drug		-1.628		0	-1.628	0.00273	ADCY2,ANK3,BAX,CASP8,EGR1,FADD,GNAI2,PDE4D,RAB7A,TCF7L2	CTNNB1,GSK3B,HIF1A,JUN,NFKBIA,NFkB (complex),P38 MAPK,RELA,SP1,STAT1,STAT3,TP53,lithium
Interaction_preb_sap p0.05 - 2020-06-15 09:50 AM		WNT1		cytokine		-1.497		0	-1.497	0.00274	CCDC80,CCND2,CEBPA,E2F4,EFNB1,EGR1,FN1,GADD45G,JUNB,LBH,PDCD4,RPS6,STRA6,TLE1	CTNNB1,ERBB2,ERK,FOSL1,FOXO3,JUN,MLXIPL,MYC,NFkB (complex),RELA,RUNX2,SP1,STAT3,TCF4,TP53,TP73,WNT1
Interaction_preb_sap p0.05 - 2020-06-15 09:50 AM		CCL2	0.792	cytokine		-1.154		0	-1.154	0.00275	ABCA1,CCL11,CCL2,CD40,CEBPA,CEBPD,F3,IL10,ITGA1,ITGA5,STAT1	CCL2,EGR1,ERK1/2,FOSL1,IL10,IL6,JUN,Jnk,NFKB1,NFKBIA,NFkB (complex),P38 MAPK,PPARG,RELA,SP1,STAT1,STAT3
Interaction_preb_sap p0.05 - 2020-06-15 09:50 AM		TNFRSF1A		transmembrane receptor		0.57		0	0.57	0.00277	CCL2,CCL4,CD36,CD38,CD83,CDH2,CXCL13,IL10,LBP,MMP13,PIM1,POU2AF1,RELA,SELP,SOCS3,THBD	CEBPA,CEBPB,IL1B,IL6,JUN,NFKB1,NFKBIA,NFkB (complex),RELA,SP1,STAT1,STAT3,TGFB1,TNF,TNFRSF1A,TP53
Interaction_preb_sap p0.05 - 2020-06-15 09:50 AM		CSF3		cytokine		1.886		0	1.886	0.00281	ARG1,BAX,CCND2,CEBPA,CTLA4,EGR1,ENTPD1,GADD45G,GFI1,IL10,LBP,NFIL3,PIM1,PRKCE,SOCS1,SOCS3,STAT3	CEBPB,CSF3,IL1B,IL6,JUN,NFKB1,NFkB (complex),RELA,SOCS3,SP1,STAT1,STAT2,STAT3,STAT5a/b,STAT6
Interaction_preb_sap p0.05 - 2020-06-15 09:50 AM		KLF4		transcription regulator	Inhibited	-2.301		0	-2.301	0.00284	ADAMTS1,ARG1,BAX,CCL2,CCND2,CEBPA,CYP26A1,DUSP5,FABP2,FARP1,FN1,IL10,MEF2C,MRC1,PPL,PPP2CA,PRDM1,PRKG1,SEMA3F,SOCS1,TGM1,THBD,TNFSF11	CEBPB,EGR1,ESR1,FOXO3,HMGB1,Histone h3,ID2,KLF4,MED1,NFKB1,NFKBIA,NFkB (complex),RELA,RNA polymerase II,SP1,SREBF1,STAT1,STAT3,TNFSF11,TP53,VDR
Interaction_preb_sap p0.05 - 2020-06-15 09:50 AM		NOSTRIN		transcription regulator		1.605		0	1.605	0.00285	ADAM17,FN1,ITGA5,ITGB3,PGF,SELP
Interaction_preb_sap p0.05 - 2020-06-15 09:50 AM		B-cell receptor		complex						0.00285	CCND2,PRDM1,TLR7	B-cell receptor,FOSL1,FOXO3,IRF1,IRF3,JUN,NFkB (complex),PI3K (complex),RELA,SP1,STAT3,TLR9
Interaction_preb_sap p0.05 - 2020-06-15 09:50 AM		BC-1215		chemical reagent						0.00285	RIMS1,TRAF2,TRAF3
Interaction_preb_sap p0.05 - 2020-06-15 09:50 AM		LPCAT3		enzyme						0.00285	ABCA1,ABCG8,CD36
Interaction_preb_sap p0.05 - 2020-06-15 09:50 AM		MFAP2		other						0.00285	ITGB3,TNFSF11,VCAN
Interaction_preb_sap p0.05 - 2020-06-15 09:50 AM		QRFP		other						0.00285	ACSL1,CD36,CEBPA
Interaction_preb_sap p0.05 - 2020-06-15 09:50 AM		alectinib		chemical drug						0.00285	CD274,WAS,WIPF1	ALK,JUN,NFkB (complex),STAT3,alectinib
Interaction_preb_sap p0.05 - 2020-06-15 09:50 AM		murabutide		chemical reagent						0.00285	CD40,CD83,MRC1	IL10,NFKB1,NFKBIA,NFkB (complex),P38 MAPK,RELA,SP1,STAT1,STAT3,murabutide
Interaction_preb_sap p0.05 - 2020-06-15 09:50 AM		saracatinib		chemical drug						0.00285	IL10,NLRP3,PLCG2
Interaction_preb_sap p0.05 - 2020-06-15 09:50 AM		teasaponin		chemical - endogenous non-mammalian						0.00285	NFKBIA,SOCS3,STAT3
Interaction_preb_sap p0.05 - 2020-06-15 09:50 AM		triacetyl-3-hydroxyphenyladenosine		chemical reagent						0.00285	ABCA1,ARG1,IL10
Interaction_preb_sap p0.05 - 2020-06-15 09:50 AM		Am 580		chemical reagent		-0.554		0	-0.554	0.00287	CYP26B1,F3,IRF1,LIPE,PDCD4,STRA6,THBD,TNFSF11	Am 580,EP300,RARA,RXRA,STAT1
Interaction_preb_sap p0.05 - 2020-06-15 09:50 AM		infliximab		biologic drug		-0.308		0	-0.308	0.00287	ADAM19,CCND2,CTLA4,LAG3,NFKB2,NFKBIA,PRF1,SLC27A2,TNFRSF9	IL33,JUN,NFKBIA,NFkB (complex),RELA,STAT3,infliximab
Interaction_preb_sap p0.05 - 2020-06-15 09:50 AM		(+)-catechin		chemical drug		1.067		0	1.067	0.00294	BAX,CASP8,RELA,SLC16A1	(+)-catechin,JUN,NFKB1,NFKBIA,NFkB (complex),RELA,RELB,SP1,STAT3,TP53,TP73
Interaction_preb_sap p0.05 - 2020-06-15 09:50 AM		PRDX1		enzyme		0		0	0	0.00294	ARG1,BAX,REL,SELP	HMGB1,IL1B,JUN,NFKB1,NFkB (complex),PRDX1,RELA,SP1,STAT1,STAT3,TP53,hydrogen peroxide
Interaction_preb_sap p0.05 - 2020-06-15 09:50 AM		Ptprd		phosphatase		-1		0	-1	0.00294	CCL2,CEBPD,GADD45G,IFI35	CEBPB,JUN,NFKB1,NFkB (complex),Ptprd,STAT1,STAT3
Interaction_preb_sap p0.05 - 2020-06-15 09:50 AM		androgen		chemical drug		-0.113		0	-0.113	0.00295	ADAMTS15,CREB3L4,CXCL13,FGFR2,FLNA,FOSL1,NFKBIA,PIM1,PLPP1,PTPN1,PTPRA,PTPRC,SMAD2,SOCS1,STAT3,VIL1	Ca2+,Creb,NFkB (complex),RELA,SP1,STAT3,androgen
Interaction_preb_sap p0.05 - 2020-06-15 09:50 AM		oleic acid		chemical - endogenous mammalian		-0.548		0	-0.548	0.00296	ABCA1,ACSL1,APOB,ARG1,ATF4,BAX,CD36,DGAT2,EGR1,FABP2,IL10,NFKBIA,PCK1	APOE,CEBPA,CREB1,D-glucose,FOXO1,FOXO3,JUN,NFKB1,NFKBIA,PPARA,PPARG,RELA,RXRA,SP1,SREBF1,STAT3,oleic acid,palmitic acid
Interaction_preb_sap p0.05 - 2020-06-15 09:50 AM		aspirin		chemical drug		0.698		0	0.698	0.00298	ABCA1,CCL2,CCL4,CD38,CD40,DACH1,DLC1,FBLN5,ITGA1,LIFR,MCAM,MMP13,PDGFRB,PTGS1,RELA,SELP,TPP1	CEBPA,FOSL1,FOXO3,Fibrinogen,IL1B,JUN,NFKB1,NFKBIA,NFkB (complex),PI3K (complex),REL,RELA,RELB,SP1,STAT3,TGFB1,aspirin
Interaction_preb_sap p0.05 - 2020-06-15 09:50 AM		ATP-gamma-S		chemical reagent		0.036		0	0.036	0.00319	ASAH2,C3,CCL2,CCL4,CCR1,CD40,CD83,IL10,IRF4	ATP-gamma-S,BCL6,CEBPB,IFNG,IL10,IL1B,IL2,IRF1,JUN,NFKB1,NFkB (complex),RELA,STAT1,STAT3,STAT5A,STAT6
Interaction_preb_sap p0.05 - 2020-06-15 09:50 AM		SHC1		other		0.552		0	0.552	0.00319	BAX,CDH2,CXCL13,EGR1,FLI1,S1PR2,SQSTM1,THBD,TXN	APP,CTNNB1,EGR1,ESR1,FOXO1,HIF1A,IGF1R,Jnk,MYC,NFkB (complex),NR3C1,PPARG,RUNX2,SHC1,SP1,STAT1,STAT3,TCF4,TP53
Interaction_preb_sap p0.05 - 2020-06-15 09:50 AM		vitamin E		chemical drug		0.513		0	0.513	0.00319	BAX,CCL2,CD36,CD53,EGR1,F3,NFIL3,SELP,SLC11A2	EGR1,F2,IL6,JUN,LDL,NFKB1,NFKBIA,NFkB (complex),P38 MAPK,RELA,SP1,STAT1,STAT3,vitamin E
Interaction_preb_sap p0.05 - 2020-06-15 09:50 AM		leukotriene D4		chemical - endogenous mammalian		0.955		0	0.955	0.00322	ADAMTS1,CCL2,CCL4,EGR1,F3,MAP3K8,PDGFRB,RELA	EGR1,ERK,ERK1/2,FOSL1,FOXO3,IRF3,IgG,JUN,NFKBIA,NFkB (complex),PI3K (complex),RELA,SP1,STAT1,STAT3,leukotriene D4
Interaction_preb_sap p0.05 - 2020-06-15 09:50 AM		Ro41-5253		chemical reagent		0.677		0	0.677	0.00325	CD38,F3,IRF1,THBD,TNFSF11	CEBPB,EP300,PPARA,PPARG,PPARGC1A,RARA,RXRA,Ro41-5253,STAT1
Interaction_preb_sap p0.05 - 2020-06-15 09:50 AM		KITLG		growth factor	Activated	2.362		0	2.362	0.00326	ACHE,CCL2,CCL4,CEBPA,EGR1,F2RL2,IGHM,IL10,ITGB3,MAPK11,MEF2C,NFKBIA,PDCD4,PIM1,PRKCE,RPL7,RPS6,RPS7,SOCS1,STAT3,SYK,VWF	FOSL1,FOXO3,IL6,JUN,KITLG,LYN,NFKB1,NFKBIA,NFkB (complex),PI3K (complex),REL,RELA,RELB,SP1,STAT,STAT1,STAT2,STAT3,STAT6
Interaction_preb_sap p0.05 - 2020-06-15 09:50 AM		ATF2		transcription regulator		-1.026		0	-1.026	0.00327	ANGPTL2,DMBT1,DUSP5,EGR1,ENTPD1,FN1,IL10,MEIS2,MMP13,PCK1,RELA	ATF2,CEBPB,EGR1,ESR2,FOS,JUN,JUND,Jnk,NFKBIA,NFkB (complex),P38 MAPK,PPARG,RELA,SP1,STAT1,STAT3,TNF,TP53
Interaction_preb_sap p0.05 - 2020-06-15 09:50 AM		CD24		other		0		0	0	0.00339	CTTN,DEPDC1B,DUSP5,EMP3,LPP,MBNL1,MCAM,NCOA3,PLCB1,PTP4A1,RELB,TUFT1
Interaction_preb_sap p0.05 - 2020-06-15 09:50 AM		advanced glycation end-products		chemical - endogenous mammalian		1.664		0	1.664	0.00344	ABCA1,BAX,CASP8,CCL2,FN1,FOXO1,LRP2	Akt,EGR1,ERK,ERK1/2,FOSL1,FOXO1,FOXO3,JUN,NFKBIA,NFkB (complex),PPARG,PPARGC1A,RELA,RNA polymerase II,SIRT1,SP1,STAT3,TNF,TP53,advanced glycation end-products
Interaction_preb_sap p0.05 - 2020-06-15 09:50 AM		L-triiodothyronine		chemical - endogenous mammalian		-0.926		0	-0.926	0.00347	ABCA1,ACHE,ACSL1,ADCY9,ANKS1A,APOB,ARSA,ATP1A1,BAX,BCL3,CAPZA1,CD36,CEBPA,CMKLR1,CTH,CTSH,DAB2IP,DUSP5,EGR1,GNAI2,IGFBP1,IGFBP4,IGHM,ITGB3,KCNK1,LIPE,LMNA,NCOA4,NID1,PCK1,PRKCZ,PYGL,RYR2,SEMA7A	CEBPA,CEBPB,FOSL1,FOXO3,IL6,IRF3,Ins1,Insulin,JUN,L-triiodothyronine,NFkB (complex),NR3C1,PPARA,PPARG,PPARGC1A,RARA,RXRA,SP1,SRC (family),SREBF1,STAT1,STAT3
Interaction_preb_sap p0.05 - 2020-06-15 09:50 AM		F3	-1.386	transmembrane receptor		0.211		0	0.211	0.00353	ARG1,CCL2,CDC42,EGR1,F3,IL10,LAMB1,LCP1,PLPP3	EGR1,ERK1/2,F2R,F3,F7,FOS,FOSL1,IL6,JUN,NFKB1,NFKBIA,NFkB (complex),PLG,RELA,SP1,STAT1,STAT3
Interaction_preb_sap p0.05 - 2020-06-15 09:50 AM		metformin		chemical drug	Activated	2.376		0	2.376	0.00354	ABCA1,ADIPOR2,APOB,ARG1,ATF4,BAX,CCL2,CCND2,F3,FN1,GRB14,IL10,NFKBIA,PARP14,PCK1,PIM2,VWF	ADIPOQ,Akt,CEBPB,CREB1,EGR1,FOXO3,JUN,NFKB1,NFKBIA,NFkB (complex),P38 MAPK,PPARA,PPARG,RELA,RXRA,SP1,STAT1,STAT3,TP53,cyclic AMP,metformin,rosiglitazone
Interaction_preb_sap p0.05 - 2020-06-15 09:50 AM		desmopressin		biologic drug		-1.331		0	-1.331	0.00355	ANK3,ATP1A1,CYBA,FLNA,KIF26A,LMNA,MYH10,PHLDB2,RAP1GAP,STX7,VWF
Interaction_preb_sap p0.05 - 2020-06-15 09:50 AM		fulvestrant		chemical drug		0.5		0	0.5	0.00357	ADCY9,ATF4,BAX,C3,CAST,CCDC80,CCL2,CD74,CEBPD,EGR1,GUCY1A1,IRF1,ITGB3,NCOA3,PDCD4,PPP1R9B,PRPS1,SELP,SLC9A3R1,SQSTM1,STAT3,SUSD3,TGFBR3	AKT1,CEBPB,EGR1,ERK,ESR1,ESR2,FOSL1,FOXO3,JUN,NFkB (complex),PPARGC1A,RARA,RELA,SP1,SREBF1,STAT1,STAT3,TP53,fulvestrant,prostaglandin E2
Interaction_preb_sap p0.05 - 2020-06-15 09:50 AM		arsenic trioxide		chemical drug		0.856		0	0.856	0.00359	ARID3A,BACH1,BAX,BCL2L14,CASP8,CCL2,CDC42,COPB2,COX5B,CTH,CYP26A1,FN1,HSBP1,IRF1,LAMTOR3,MSN,NDUFS5,NFE2L1,NFKBIA,NR2F2,PIM1,PPA1,PTPRC,RBP2,RELA,SHMT2	Akt,EGR1,EP300,FASLG,FOXO3,JUN,NFKB1,NFKBIA,NFkB (complex),Nfat (family),RELA,RELB,SP1,STAT1,STAT3,TP53,VEGFA,arsenic trioxide
Interaction_preb_sap p0.05 - 2020-06-15 09:50 AM		NR3C2		ligand-dependent nuclear receptor		-1.303		0	-1.303	0.00361	ABCC9,ADAMTS1,ARG1,BAX,CACNA1H,CCL2,CNN3,CXCL6,CYFIP2,EGR1,FN1,GUCY1A1,JUNB,PGF	EGR1,JUN,Jnk,NFKB1,NFKBIA,NFkB (complex),NR3C1,NR3C2,PGF,PPARG,RELA,RELB,SP1,STAT1,STAT3,dexamethasone
Interaction_preb_sap p0.05 - 2020-06-15 09:50 AM		CXCL8	0.929	cytokine		0.137		0	0.137	0.00361	BAX,CD74,CXCR1,F3,HSPG2,ITGA1,ITGA5,LGALS3,NFKBIA,SOCS1	CCL2,CEBPA,CXCL8,ESR1,FN1,IL6,IRF3,JUN,NFKB1,NFKBIA,NFkB (complex),NR3C1,RELA,SP1,STAT1,STAT3,TGFB1,lipopolysaccharide
Interaction_preb_sap p0.05 - 2020-06-15 09:50 AM		PPARA	-0.473	ligand-dependent nuclear receptor		-0.642		0	-0.642	0.00361	ABCA1,ACSL1,ACSL5,ALDH9A1,ARG1,BAX,C3,CD36,CEBPA,CEBPD,CHKA,CTH,CYBA,ENTPD1,FABP2,IGFBP1,IL10,LAMB3,LIFR,NFKBIA,PC,PCK1,PPA1,QPCT,RBP2,RNF186,SARDH,SAT1,SLC27A2,SLC27A4,SORD,TPP1,TXN	ADIPOQ,CEBPB,Creb,FOS,FOXO1,N-cor,NFKB1,NFKBIA,NFkB (complex),PPARA,PPARG,PPARGC1A,RARA,RXRA,SP1,SREBF1,STAT1,STAT3,oleic acid,pirinixic acid
Interaction_preb_sap p0.05 - 2020-06-15 09:50 AM		PAX5		transcription regulator		1.516		0	1.516	0.00362	BLNK,CD22,CD40,FN1,MSN,POU2AF1,PRDM1,PYGL
Interaction_preb_sap p0.05 - 2020-06-15 09:50 AM		PTPN6		phosphatase		0.107		0	0.107	0.00362	BAX,CDH2,FN1,IGHM,IL10,IRF1,LYN,STAT3	BCL6,EGR1,IRF1,IRF7,JAK2,JAK3,Jnk,NFKB1,NFKBIA,NFkB (complex),PPARG,PTPN6,RELA,RELB,SP1,STAT1,STAT3,STAT5A,STAT6
Interaction_preb_sap p0.05 - 2020-06-15 09:50 AM		RUNX2		transcription regulator		-1.003		0	-1.003	0.00367	BAX,CDH2,CEBPA,CEBPD,CSNK2B,DPYSL3,FGFR2,FN1,GFI1,LGALS3,MMP13,RGCC,TNFSF11	AHR,CEBPA,CEBPB,CREB1,FOXO1,FOXO3,HIF1A,JUN,NFKB1,NFkB (complex),NOTCH1,PPARG,PPARGC1A,RELA,RNA polymerase II,RUNX2,STAT3,TP53,Vegf
Interaction_preb_sap p0.05 - 2020-06-15 09:50 AM		pirinixic acid		chemical toxicant		0.643		0	0.643	0.00374	ABCA1,ACSL1,ACSL5,ADIPOR2,ALDH9A1,BAX,C3,CCL2,CD200,CD36,CDH2,ENTPD1,F3,FABP2,FBP1,IRF8,JUNB,LAMB3,LGALS3,LIFR,MAP3K8,MEST,MMP13,NFKBIA,PDCD4,PSMB7,PSME1,PTPRC,RBFOX2,SLC23A1,SLC27A2,TXN,UBE2K	ADIPOQ,FOXO1,IFNG,IRF1,JUN,NFKB1,NFKBIA,NFkB (complex),PPARA,PPARG,RELA,RXRA,SP1,SREBF1,STAT1,STAT3,TNF,TP53,pirinixic acid
Interaction_preb_sap p0.05 - 2020-06-15 09:50 AM		okadaic acid		chemical toxicant		0.353		0	0.353	0.00385	BCL6,CCND2,EGR1,GNAI2,IL21R,JUNB,MAP3K8,NR2F2,PIM1,RBP2,SQSTM1	CEBPB,EGR1,ESR1,FOXO1,FOXO3,HIF1A,IFNG,IRF1,JUN,NFKB1,NFkB (complex),RELA,SP1,SREBF1,STAT1,STAT3,TP53,TP73,okadaic acid
Interaction_preb_sap p0.05 - 2020-06-15 09:50 AM		IL22		cytokine		1.454		0	1.454	0.00386	BCL3,C3,CCL4,CD274,CXCL13,CXCL6,CYBA,DMBT1,IL10,LBP,PTGS1,RAB7A,SOCS3,TNFSF11	CEBPB,EGR1,ERK1/2,FOSL1,IL13,IL17A,IL22,JUN,NFKB1,NFKBIA,NFkB (complex),PPARG,RELA,STAT1,STAT2,STAT3,STAT6
Interaction_preb_sap p0.05 - 2020-06-15 09:50 AM		WNT3A		cytokine		-1.238		0	-1.238	0.00387	CCDC80,CCND2,CDH2,CEBPA,COLEC12,CTH,EFNB1,FN1,GADD45G,GGT5,IL10,IRS2,JDP2,LBH,MEF2C,MMP13,NEK6,OGN,PRDM1,SERPINB1,SLC27A2,TCF4,TCF7L2,TNFSF11	CEBPB,CTNNB1,EGR1,EP300,ERK1/2,FOSL1,FOXO3,JUN,MYC,NFKB1,NFKBIA,NFkB (complex),PI3K (complex),RELA,RUNX2,SP1,STAT1,STAT3,TCF4,TP53,WNT3A
Interaction_preb_sap p0.05 - 2020-06-15 09:50 AM		CHRNA1		transmembrane receptor		-1.732		0	-1.732	0.00387	CD28,CD40,CTLA4,IL10	BCL6,CHRNA1,IL2,STAT1,STAT3,STAT5A,STAT6
Interaction_preb_sap p0.05 - 2020-06-15 09:50 AM		IL18R1		transmembrane receptor		1		0	1	0.00387	IL10,SOCS1,SOCS3,STAT1	IFNG,IL18R1,IRF1,MAPK14,MYD88,NFKB1,NFKBIA,NFkB (complex),P38 MAPK,PPARGC1A,RELA,SIRT1,SP1,STAT1,STAT3
Interaction_preb_sap p0.05 - 2020-06-15 09:50 AM		ginkgolide B		chemical drug		0.152		0	0.152	0.00387	BAX,CCL2,IL10,SELP	Akt,CEBPB,Ca2+,Creb,FOXO3,JUN,NFKB1,NFKBIA,NFkB (complex),P38 MAPK,RELA,SP1,STAT1,STAT3,TP53,ginkgolide B,platelet activating factor
Interaction_preb_sap p0.05 - 2020-06-15 09:50 AM		FASN		enzyme		-0.788		0	-0.788	0.0039	CD36,CDH2,DGAT2,FOXO1,IL10,LRRK2,PCK1,RELA,TBXA2R	Akt,CEBPB,FASN,FOXO3,Insulin,JUN,NFKBIA,NFkB (complex),NR3C1,PPARG,PPARGC1A,RELA,SP1,SREBF1,STAT3,TNF,TP53,TP73
Interaction_preb_sap p0.05 - 2020-06-15 09:50 AM		MYRF		transcription regulator		1.579		0	1.579	0.0039	GRB14,JUNB,LHPP,MAG,MOG,NGEF,PRDM1,SOWAHC,TENT5A
Interaction_preb_sap p0.05 - 2020-06-15 09:50 AM		PAX3		transcription regulator						0.0039	CTTN,F3,GLDC,GUCY1A1,HSPG2,LAMB3,LIPE,MCAM,MEST,NFKB2,PGF,PSME1,PTP4A1,PTPN12,PXDN,TAX1BP1,TSPAN3,VCAN
Interaction_preb_sap p0.05 - 2020-06-15 09:50 AM		OSCAR		other		1.633		0	1.633	0.00391	CD40,CD83,JAK2,MAP3K8,NLRP12,TLR7	CEBPB,FOXO1,FOXO3,IL1B,JUN,NFKB1,NFKBIA,NFkB (complex),OSCAR,RELA,STAT1,STAT3,TNF,TP53,Vegf
Interaction_preb_sap p0.05 - 2020-06-15 09:50 AM		SELP	-1.106	transmembrane receptor		-0.218		0	-0.218	0.00391	CCL2,CCL4,F3,RELA,SELP,THBD	CEBPA,CEBPB,IL17A,IL4,JUN,NFKB1,NFkB (complex),NR3C1,RELA,SELP,SP1,STAT1,STAT3,STAT6,TGFB1,cytokine,lipopolysaccharide
Interaction_preb_sap p0.05 - 2020-06-15 09:50 AM		TYK2		kinase						0.00391	C5AR1,CD274,CD36,IRF1,SOCS3,STAT3	CEBPB,IFNG,IL6,IL6ST,IRF1,JAK2,JUN,NFKB1,NFkB (complex),NOTCH1,SP1,STAT,STAT1,STAT3,STAT5a/b,STAT6,TYK2
Interaction_preb_sap p0.05 - 2020-06-15 09:50 AM		lactic acid		chemical - endogenous mammalian		-0.051		0	-0.051	0.00391	CCL2,MRC1,PCK1,PRF1,SLC16A1,TXN
Interaction_preb_sap p0.05 - 2020-06-15 09:50 AM		ZMPSTE24		peptidase		-0.392		0	-0.392	0.00392	ETNPPL,GADD45G,IGFBP1,JAK2,LMNA,SOCS1,SOCS3	FOXO3,IGF1,IL6,JUN,NFKBIA,NFkB (complex),SP1,STAT1,STAT3,TP53,ZMPSTE24
Interaction_preb_sap p0.05 - 2020-06-15 09:50 AM		COL4A3		other						0.00396	FN1,ITGB3,LAMB1,LAMC1,TIMP2	AHR,COL4A3,ITGB3,NFkB (complex),STAT6
Interaction_preb_sap p0.05 - 2020-06-15 09:50 AM		EPO		cytokine		0.749		0	0.749	0.00404	BAX,BCL3,BCL6,CCND2,CD36,EGR1,JUNB,LCP1,NAB2,NFKBIA,PDCD4,PIM1,PRKCZ,PTPRB,RELA,RPL7,RPS6,RPS7,SELP,SLC11A2,SOCS1,SOCS3,STAT3,VWF	EPO,EPOR,JAK2,LYN,NFKB1,NFkB (complex),SP1,STAT,STAT1,STAT3,STAT5A,STAT5a/b,STAT6,cytokine
Interaction_preb_sap p0.05 - 2020-06-15 09:50 AM		IL32		cytokine		1.567		0	1.567	0.00404	BAX,CCL2,CCL4,CD36,IL10,MMP13,THBD,TNFSF11	CEBPB,IL32,IL6,JUN,NFKB1,NFKBIA,NFkB (complex),P38 MAPK,RELA,SP1,STAT1,STAT3,TNFRSF1A,prostaglandin E2
Interaction_preb_sap p0.05 - 2020-06-15 09:50 AM		Growth hormone		group		0.928		0	0.928	0.00408	ACSL1,BCL6,C3,CCND2,CD36,CEBPA,CEBPD,CTH,EGR1,FN1,IGFBP1,IRF1,JUNB,LIPE,NFKBIA,PCK1,PLAAT3,RAB3A,SOCS1,SOCS3	CEBPA,CEBPB,EGR1,ESR1,FOS,FOXO1,GH1,Growth hormone,Insulin,NFKBIA,NFkB (complex),NR3C1,PPARA,PPARG,RELA,RXRA,SP1,SREBF1,STAT,STAT3,TNF,TP53
Interaction_preb_sap p0.05 - 2020-06-15 09:50 AM		GATA3		transcription regulator		0.761		0	0.761	0.00411	BCL11A,CBX8,CCL4,CCR1,CDH2,CEBPA,CTLA4,DRAM2,EBF1,FN1,IL10,MYO10,NCOA3,NFIL3,PPL,PTGER4,PTGS1,RGCC,SLC27A2,TGM1,TNFRSF9	Akt,BCL6,FOS,FOXO3,GATA3,IL4,IL5,IRF3,JUN,NFKBIA,NFkB (complex),RELA,RUNX1,SP1,SPI1,STAT1,STAT3,STAT5A,STAT5a/b,STAT6,TP53,Tgf beta
Interaction_preb_sap p0.05 - 2020-06-15 09:50 AM		lenalidomide		chemical drug		0.54		0	0.54	0.00411	BLNK,CD38,CEBPA,CRBN,ELF3,FLNA,FN1,HINT3,IFI27,IL3RA,IRF4,NEK6,NMI,PLOD2,PNP,PTPRC,REL,RNF213,SIPA1L2,TCF4,TCF7L2	BCL6,IFNG,IKZF1,IL2,IRF1,NFKB1,NFKBIA,NFkB (complex),RELA,STAT1,STAT3,STAT5A,STAT6,TNF,TP53,lenalidomide
Interaction_preb_sap p0.05 - 2020-06-15 09:50 AM		RRP1B		transcription regulator						0.00426	FOXO1,RPA1,RPL11,RPL13,RPL13A,RPL14,RPL19,RPL22,RPL27,RPS10,RPS5,RPS8
Interaction_preb_sap p0.05 - 2020-06-15 09:50 AM		TRAF6		enzyme		1.955		0	1.955	0.0043	CCL2,CD274,CXCL13,CYLD,IL10,MAP1LC3B,MMP13,RELA,RELB	CHUK,HIF1A,IL1A,Immunoglobulin,MYD88,NFKB1,NFKBIA,NFkB (complex),REL,RELA,RELB,STAT1,STAT3,TRAF6
Interaction_preb_sap p0.05 - 2020-06-15 09:50 AM		methapyrilene		chemical drug		0.816		0	0.816	0.00439	ABAT,ATF4,CD36,FBP1,GCKR,GRB14,IGFBP1,PC,PLCB1,PPP3CA,RPL13A,RPL27,RPS8,SLC27A2
Interaction_preb_sap p0.05 - 2020-06-15 09:50 AM		AGI-1067		chemical drug						0.00441	CCL2,EGR1,F3	AGI-1067,CEBPB,EGR1,ERK1/2,FOSL1,Insulin,Jnk,NFKBIA,NFkB (complex),NR3C1,P38 MAPK,PPARG,RELA,SP1,SREBF1,STAT1,STAT3
Interaction_preb_sap p0.05 - 2020-06-15 09:50 AM		EFEMP1		enzyme						0.00441	ADAM17,FBLN5,RELA
Interaction_preb_sap p0.05 - 2020-06-15 09:50 AM		MEDAG		other						0.00441	CD36,FABP2,LIPE
Interaction_preb_sap p0.05 - 2020-06-15 09:50 AM		MIA		other						0.00441	CDH2,FN1,ITGB3	EGR1,ERK1/2,FOSL1,MIA,NFKBIA,NFkB (complex),RELA
Interaction_preb_sap p0.05 - 2020-06-15 09:50 AM		MYH10	-0.78	enzyme						0.00441	MYH9,PPL,TGM1
Interaction_preb_sap p0.05 - 2020-06-15 09:50 AM		Proinsulin		group						0.00441	CTLA4,FOXO1,IL10
Interaction_preb_sap p0.05 - 2020-06-15 09:50 AM		ULBP1		transmembrane receptor						0.00441	CCL4,CD83,TNFRSF9	GATA3,HIF1A,MAPK1,NFkB (complex),STAT1,STAT3,ULBP1
Interaction_preb_sap p0.05 - 2020-06-15 09:50 AM		aplidine		biologic drug						0.00441	FOSL1,JUNB,RELA	EGFR,JUN,RELA,SP1,STAT1,STAT3,aplidine
Interaction_preb_sap p0.05 - 2020-06-15 09:50 AM		collagen		group						0.00441	IL10,MMP13,SELP	ATP,CREB1,Ca2+,Creb,EGR1,ERK1/2,FOSL1,HMGB1,JUN,NFKB1,NFKBIA,NFkB (complex),NR3C1,P38 MAPK,PRKCD,RELA,SP1,STAT1,STAT3,collagen
Interaction_preb_sap p0.05 - 2020-06-15 09:50 AM		tocilizumab		biologic drug						0.00441	CCL2,CCL4,IL10	EGR1,LDL,NFkB (complex),RELA,SP1,STAT1,tocilizumab
Interaction_preb_sap p0.05 - 2020-06-15 09:50 AM		INHBA	-1.059	growth factor		-1.361		0	-1.361	0.00443	AMT,BAX,CCL2,CCND2,CHMP4B,COX6A1,DACH1,FIGN,FN1,IL10,IRF1,ITGA11,JUNB,MPPED2,PLOD2,PRDM1,SOCS1	EGR1,ERK1/2,FOSL1,IL10,IL1B,INHBA,JUN,NFKB1,NFKBIA,NFkB (complex),P38 MAPK,RELA,SP1,STAT1,STAT3
Interaction_preb_sap p0.05 - 2020-06-15 09:50 AM		IL12B		cytokine		1.85		0	1.85	0.00451	CEBPD,DUSP5,IL10,MAP3K8,SOCS1,SOCS3,STAT1,STAT3	CEBPB,IFNG,IL12B,IL27,IRF1,JUN,NFKB1,NFKBIA,NFkB (complex),RELA,STAT1,STAT2,STAT3,STAT4,STAT5a/b,STAT6
Interaction_preb_sap p0.05 - 2020-06-15 09:50 AM		C5		cytokine		0.64		0	0.64	0.00453	BCL6,C3,C5AR1,CCL11,CCL2,CCL4,EGR1,F3,FN1,IL10,NFIX,NFKBIA,TNFAIP2	C5,EGR1,ERK1/2,FOSL1,IL1B,IL6,JUN,Jnk,NFKB1,NFKBIA,NFkB (complex),PPARG,RELA,SP1,STAT1,STAT3
Interaction_preb_sap p0.05 - 2020-06-15 09:50 AM		PRKCQ	0.498	kinase	Activated	2.168		0	2.168	0.00454	FOSL1,IL10,NFKB2,PRKCE,PRKCH,STAT3	CEBPB,FOS,FOSL1,IKBKB,IL17A,JUN,JUND,NFKB1,NFKBIA,NFkB (complex),NR3C1,PRDM1,PRKCQ,RELA,STAT1,STAT3,TP53
Interaction_preb_sap p0.05 - 2020-06-15 09:50 AM		exenatide		biologic drug		-0.221		0	-0.221	0.00454	ABCA1,ARG1,BAX,IL10,IRS2,MRC1	CTNNB1,Creb,EGR1,ERK1/2,FOS,FOSL1,FOXO3,JUN,JUND,Jnk,NFKBIA,NFkB (complex),PI3K (complex),PPARG,PPARGC1A,RELA,SP1,STAT3,TP53,exenatide
Interaction_preb_sap p0.05 - 2020-06-15 09:50 AM		PRKAA2	-0.97	kinase		1.244		0	1.244	0.00458	BAX,CAMKK1,CEBPA,EGR1,FGFR2,FN1,IGFBP4,KCNA2,NFKBIA,SLC16A1,TTYH1,ZDHHC9	EGR1,FOXO1,FOXO3,HIF1A,JUN,NFKB1,NFKBIA,NFkB (complex),P38 MAPK,PRKAA1,PRKAA2,REL,RELA,RELB,SIRT1,SP1,STAT1,STAT3,TP53,TP73
Interaction_preb_sap p0.05 - 2020-06-15 09:50 AM		CDK4/6		group		-1.667		0	-1.667	0.00473	AFAP1,FLNA,MACF1,NCOA3,PKP4,RHPN2,RPL13,RPL27A,RPS6
Interaction_preb_sap p0.05 - 2020-06-15 09:50 AM		S100A9		other		0.444		0	0.444	0.00474	ADAMTS1,BCL3,C3,CCL11,CD274,CORO1A,CTLA4,FOSL1,LTBP1,MAG,MCF2L,MMP13,PRSS12,SOCS3,TNFRSF9,VCAN	EGR1,ERK1/2,FOSL1,IL22,IL6,JUN,NFKB1,NFKBIA,NFkB (complex),REL,RELA,S100A8,S100A9,SP1,STAT,STAT1,STAT3
Interaction_preb_sap p0.05 - 2020-06-15 09:50 AM		pioglitazone		chemical drug		0.217		0	0.217	0.00474	ABCA1,ADIPOR2,APOB,ATF4,BAX,CD36,CEBPD,CMKLR1,EGR1,FBP1,FN1,FOSL1,IRS2,LIPE,PC,PTGS1	APOE,Akt,CEBPB,FOXO1,FOXO3,Insulin,JUN,NFKB1,NFKBIA,NFkB (complex),NR3C1,PPARA,PPARG,RELA,RXRA,SP1,SREBF1,STAT3,TNF,TP53,pioglitazone
Interaction_preb_sap p0.05 - 2020-06-15 09:50 AM		ELAVL1		other		1.456		0	1.456	0.00482	ABCA1,ACHE,CALM1 (includes others),CD83,CDH2,DGAT1,FLNA,IRF1,NFKBIA,PLCG2,PTPRC,RACK1,RPL13,RPS6,SAT1,SQSTM1,STAT1,STAT3	CEBPB,ELAVL1,IL6,JUN,NFKB1,NFKBIA,NFkB (complex),P38 MAPK,SP1,STAT1,STAT3
Interaction_preb_sap p0.05 - 2020-06-15 09:50 AM		SOX4		transcription regulator		-1.037		0	-1.037	0.00494	AZI2,BAX,CACNA1H,CD53,CD74,CDH2,CSNK1E,FN1,GFI1,GLDC,IGFBP4,LMO7,MAP4K5,PNP,PPM1F,PYGL,TBXA2R
Interaction_preb_sap p0.05 - 2020-06-15 09:50 AM		RUNX1		transcription regulator		-0.097		0	-0.097	0.00494	ACHE,BAX,CD53,CEBPA,CTLA4,IL10,ITGA9,ITGB3,JAM3,LTB4R,MMP13,MYH10,MYH9,NFIL3,NR2F2,PIM2,RGCC,RSAD2,STAT1,STAT3	CEBPB,CREBBP,EP300,GATA3,IL4,JUN,MAPK14,NFkB (complex),NR3C1,PGR,PPARG,PPARGC1A,RELA,RUNX1,SIRT1,SP1,SPI1,SREBF1,STAT1,STAT3,STAT5a/b,STAT6,TP53,TP73,progesterone
Interaction_preb_sap p0.05 - 2020-06-15 09:50 AM		BHLHA15		transcription regulator						0.00497	ITPR3,RAB26,RAB3D,STAT3
Interaction_preb_sap p0.05 - 2020-06-15 09:50 AM		Stat5 dimer		complex		-0.152		0	-0.152	0.00497	BAX,BCL6,EBF1,SOCS1
Interaction_preb_sap p0.05 - 2020-06-15 09:50 AM		VIPR1		g-protein coupled receptor		1.981		0	1.981	0.00497	CCL4,CD40,IL10,IRF1	IRF1,IRF3,IRF7,JAK1,JUN,NFKB1,NFKBIA,NFkB (complex),RELA,STAT1,STAT2,STAT3,STAT4,STAT6,VIP,VIPR1
Interaction_preb_sap p0.05 - 2020-06-15 09:50 AM		ZAP70	0.536	kinase		0.707		0	0.707	0.00501	CYBA,PLCG2,PLEC,QPCT,SEC14L1,SLC25A1,VPS4B,XAF1
Interaction_preb_sap p0.05 - 2020-06-15 09:50 AM		pravastatin		chemical drug		0.9		0	0.9	0.00501	ABCA1,APOB,BAX,CCL2,CD40,IL10,PGF,VWF	CD40LG,EGR1,FOXO1,IRF1,Jnk,LDLR,NFKB1,NFKBIA,NFkB (complex),PPARA,PPARG,RELA,RELB,RXRA,SP1,STAT3,pravastatin
Interaction_preb_sap p0.05 - 2020-06-15 09:50 AM		tetrachlorodibenzodioxin		chemical toxicant	Inhibited	-2.272		0	-2.272	0.00502	ACHE,ADIPOR2,ATF4,BAX,BLNK,CD36,CTLA4,EBF1,EMP3,EPS15L1,HDAC4,IGFBP1,IGHM,IL10,INPP5A,ITGA5,JAK2,LRP2,MMP13,MMP15,MYO10,PCK1,PRDM1,RELA,STEAP4,TBXA2R,TGM1,TXN,UGT1A1	AHR,Akt,CEBPB,FOXO1,FOXO3,HIF1A,IL1B,JUN,NFKB1,NFKBIA,NFkB (complex),PPARA,PPARG,RELA,RELB,RXRA,SP1,STAT3,TP53,tetrachlorodibenzodioxin
Interaction_preb_sap p0.05 - 2020-06-15 09:50 AM		FGF21		growth factor		-0.153		0	-0.153	0.00502	DGAT2,EGR1,FGFR2,IGFBP1,IRS2,LEPROT,PCK1	CEBPA,CEBPB,EGR1,ERK1/2,FGF21,FOSL1,FOXO1,FOXO3,Growth hormone,IGF1,Ins1,NFKBIA,NFkB (complex),PPARA,PPARG,RELA,RXRA,SP1,STAT3,STAT5a/b,TP53
Interaction_preb_sap p0.05 - 2020-06-15 09:50 AM		KDR		kinase		1		0	1	0.00502	BTK,CD38,CTLA4,F3,LAG3,PIM1,S1PR2	EGR1,EP300,KDR,NFKBIA,NFkB (complex),STAT3,VEGFA
Interaction_preb_sap p0.05 - 2020-06-15 09:50 AM		SPHK1		kinase		-0.218		0	-0.218	0.00502	BIRC2,CTTN,EGR1,FN1,IL10,SELP,SOCS3	Akt,Ca2+,Creb,EGR1,ERK1/2,FOSL1,FOXO3,JUN,Jnk,NFKBIA,NFkB (complex),PPARG,RELA,SP1,SPHK1,STAT3,TNF,TP53
Interaction_preb_sap p0.05 - 2020-06-15 09:50 AM		17-alpha-ethinylestradiol		chemical drug		-1.371		0	-1.371	0.00504	ABCG8,APOB,ATF4,BCL3,C3,CCR1,CD53,CD74,CXCL6,CXCR3,F3,INPP5A,LIFR,MRC1,SOCS1	17-alpha-ethinylestradiol,IFNG,IL6,IRF1,JUN,NFKB1,NFKBIA,NFkB (complex),NR3C1,RELA,SP1,STAT1,STAT3,TNF,TP53,lipopolysaccharide
Interaction_preb_sap p0.05 - 2020-06-15 09:50 AM		5-O-mycolyl-beta-araf-(1->2)-5-O-mycolyl-alpha-araf-(1->1')-glycerol		chemical - endogenous non-mammalian		1.929		0	1.929	0.00512	ACSL1,BCL3,CCL2,CCL4,CD40,CD83,CMKLR1,NFKB2,NLRC3,SOCS3	5-O-mycolyl-beta-araf-(1->2)-5-O-mycolyl-alpha-araf-(1->1')-glycerol,IL1B,JUN,NFKB1,NFKBIA,NFkB (complex),RELA,STAT1,STAT3,TNF,TP53
Interaction_preb_sap p0.05 - 2020-06-15 09:50 AM		IFNL1		cytokine	Activated	2.925		0	2.925	0.00512	CD40,CD83,IFI27,IFI35,IFI44L,IL10,RSAD2,STAT1,XAF1,ZC3HAV1	CCL2,CEBPB,IFNL1,IRF3,JAK1,JUN,NFKB1,NFkB (complex),RELA,STAT1,STAT2,STAT3,STAT4,STAT5a/b,STAT6
Interaction_preb_sap p0.05 - 2020-06-15 09:50 AM		histamine		chemical - endogenous mammalian		0.048		0	0.048	0.00512	CCL2,CCL4,CD40,CDC42,F3,HRH1,HRH3,IL10,SELP,TNFSF11	CEBPB,HMGB1,IL1,IL10,IL13,IL4,IRF3,NFKB1,NFKBIA,NFkB (complex),PPARG,RELA,STAT1,STAT3,STAT6,histamine
Interaction_preb_sap p0.05 - 2020-06-15 09:50 AM		mycophenolic acid		chemical drug		-0.102		0	-0.102	0.00512	CCL2,CCND2,CD274,CXCL6,DAPP1,FN1,MGAM,MMP13,NFKB2,TUFT1	BCL6,EDN1,FOS,FOXO3,HIF1A,JUN,JUND,NFKB1,NFKBIA,NFkB (complex),P38 MAPK,RAC1,RELA,RELB,SP1,STAT1,STAT3,TCF4,TP53,mycophenolic acid
Interaction_preb_sap p0.05 - 2020-06-15 09:50 AM		IGF1R	-0.829	transmembrane receptor		0.082		0	0.082	0.00517	ACSL1,BAX,CD36,CD38,CD53,CDC42,CEBPA,EGR1,GABARAP,GRB10,IGFBP4,IRS2,LIPE,RELA,RPL10A,RPL24,RPL7,RPS24,STAT3,TMEM87A,TXN	CEBPA,CEBPB,CTNNB1,Growth hormone,IGF1R,Ins1,Insulin,MLXIPL,MYC,NFKBIA,NFkB (complex),NR3C1,PPARG,RELA,RXRA,SP1,SREBF1,STAT3,STAT5a/b,TNF,TP53
Interaction_preb_sap p0.05 - 2020-06-15 09:50 AM		SREBF1	-0.385	transcription regulator		-0.275		0	-0.275	0.00517	ABCA1,ACSL1,ACSL5,BAX,C5AR1,CAMK1D,CEBPA,CEBPD,CHMP2A,CXADR,FN1,FOXO1,IGHM,IL10,IRS2,KCNA2,LGALS3,MEF2C,NFIL3,PCK1,RPS24	Akt,CEBPA,CEBPB,EGR1,FOXO1,FOXO3,HIF1A,Ins1,Insulin,JUN,NFkB (complex),NR3C1,PPARA,PPARG,RELA,RXRA,SP1,SREBF1,STAT3,TP53
Interaction_preb_sap p0.05 - 2020-06-15 09:50 AM		ABCB1		transporter		0		0	0	0.00524	ATG9A,CAMK2D,CPEB2,HNRNPK,PIK3C2A,SLC11A2
Interaction_preb_sap p0.05 - 2020-06-15 09:50 AM		MMP2		peptidase		1.378		0	1.378	0.00524	CCL11,FN1,IL2RG,IL6ST,JAK2,SOCS1	APP,CEBPB,HIF1A,IL10,IL6,JUN,MMP2,NFKB1,NFkB (complex),NR3C1,RELA,SP1,STAT1,STAT3,heparin
Interaction_preb_sap p0.05 - 2020-06-15 09:50 AM		NLRP12	0.499	other		-1.664		0	-1.664	0.00524	BCL3,CXCL13,CXCL6,MAP3K14,TBK1,TRAF3	IL6,JUN,NFKB1,NFKBIA,NFkB (complex),NLRP12,REL,RELA,RELB,SP1,STAT1,STAT3,TNF,TP53
Interaction_preb_sap p0.05 - 2020-06-15 09:50 AM		PF4		cytokine		0.609		0	0.609	0.00524	CCL2,CCL4,CD83,F3,FLI1,THBD	CAMP,EGR1,EP300,IL6,IRF3,JUN,Jnk,NFKB1,NFKBIA,NFkB (complex),PF4,PPARG,RELA,SP1,STAT1,STAT3,VEGFA,heparin
Interaction_preb_sap p0.05 - 2020-06-15 09:50 AM		ETV5		transcription regulator		0.68		0	0.68	0.00529	BAX,CDH2,CLIC5,DPYSL2,FN1,ITGA5,LGALS3,LMO7,MSN,PKP4,TJP3	Collagen type I (complex),ETV5,FOXO3,NFKBIA,NFkB (complex),RUNX2
Interaction_preb_sap p0.05 - 2020-06-15 09:50 AM		DICER1		enzyme		-0.902		0	-0.902	0.00543	ARID3A,CAMK2D,CCND2,CPEB2,EGR1,ENTPD1,IL10,IRF8,ITGA5,LCP1,MAG,MCAM,OPTN,PDCD4,PRF1,RBFOX2,RGCC,SOCS3,STAT1,TRPC6	Akt,CEBPB,CREBBP,DICER1,EGFR,EP300,ESR2,FOS,FOXO3,GATA3,JUN,NFkB (complex),RELA,RUNX1,SP1,SPI1,STAT1,STAT3,STAT5a/b,TP53
Interaction_preb_sap p0.05 - 2020-06-15 09:50 AM		diphenyleneiodonium		chemical reagent		1.234		0	1.234	0.00556	CCL2,F3,FN1,MMP13,PDE5A,RELA,THBS2,TRPC6	Akt,EGR1,FOXO3,JUN,Jnk,NFKB1,NFKBIA,NFkB (complex),PPARG,RELA,RELB,SP1,STAT1,STAT3,TP53,diphenyleneiodonium
Interaction_preb_sap p0.05 - 2020-06-15 09:50 AM		MAFB	-0.432	transcription regulator		0.216		0	0.216	0.00556	CCL2,CCL4,CD28,CD38,CMKLR1,FBLN5,IL10,PCK1,PRDM1,SLC7A8	IRF3,IRF7,JUN,MAFB,NFkB (complex),STAT1
Interaction_preb_sap p0.05 - 2020-06-15 09:50 AM		fluticasone propionate		chemical drug		-0.691		0	-0.691	0.0056	C3,C8orf44-SGK3/SGK3,CCL2,CD36,CD74,CD83,FBLN5,IFI27,IL10,IRF8,IRS2,MDFIC,PTGS1,STAT1,TAP1,VWF	CEBPA,CEBPB,CREB1,IL4,JUN,NFkB (complex),PPARG,RELA,RNA polymerase II,STAT1,STAT3,STAT6,TSLP,fluticasone propionate
Interaction_preb_sap p0.05 - 2020-06-15 09:50 AM		ADRA1B		g-protein coupled receptor						0.00566	CEBPD,EGR1,FN1,IL6ST,NFIX,PPP3CA,TMPO	ADRA1B,ADRA1D,CEBPB,JUN,MAPK14,NFKB1,NFkB (complex),PPARGC1A,PRKCE,RELA,SIRT1,SP1,STAT1,STAT3,TP53
Interaction_preb_sap p0.05 - 2020-06-15 09:50 AM		OLR1		transmembrane receptor		0.285		0	0.285	0.00566	CCL2,CYBA,FN1,IL10,SELP,STRA6,TGFBR3	ADIPOQ,EGR1,LDL,MAPK14,NFKB1,NFKBIA,NFkB (complex),OLR1,PPARA,PPARGC1A,RELA,RELB,SIRT1,SP1,STAT1,STAT3
Interaction_preb_sap p0.05 - 2020-06-15 09:50 AM		RETN		other		1.026		0	1.026	0.00566	CCL2,RELA,SELP,SOCS3,STAT3,TBK1,TRAF3	Akt,EGR1,FOS,FOXO3,JUN,LDL,LEP,NFATC2,NFKBIA,NFkB (complex),PPARG,REL,RELA,RETN,SP1,STAT1,STAT3,STAT6,TLR4,TNF,TP53
Interaction_preb_sap p0.05 - 2020-06-15 09:50 AM		carbon tetrachloride		chemical toxicant		-1.361		0	-1.361	0.00567	APOB,BAX,CCL4,CCR1,CD38,CXCL6,FN1,IGFBP1,JUNB,MMP13,PDGFD,PDGFRB,PRKCH,PTP4A1,S1PR2,SLC8A1,SMAD2,SORD,TIMP2	AKT1,CEBPB,IL6,IRF3,JUN,NFKB1,NFKBIA,NFkB (complex),P38 MAPK,PPARGC1A,RELA,RELB,SP1,STAT1,STAT3,Tgf beta,carbon tetrachloride
Interaction_preb_sap p0.05 - 2020-06-15 09:50 AM		GH1		growth factor		0.124		0	0.124	0.00567	ATF4,CDH2,CEBPA,CEBPD,EGR1,FN1,IGFBP1,ITGA1,JUNB,SHMT2,SOCS1,SOCS3	CEBPB,ERK,FOSL1,FOXO3,GH1,Growth hormone,IGF1,JUN,NFKB1,NFKBIA,NFkB (complex),PPARG,RELA,RXRA,SP1,STAT,STAT1,STAT3,STAT5a/b,TP53
Interaction_preb_sap p0.05 - 2020-06-15 09:50 AM		CDC73		other		1.999		0	1.999	0.00568	IGFBP4,IRF1,LGALS3,SOCS1,STAT1	CDC73,IRF3,JAK1,JAK2,JUN,NFkB (complex),SP1,STAT1,STAT2,STAT3,STAT4,STAT6
Interaction_preb_sap p0.05 - 2020-06-15 09:50 AM		amino acids		chemical - endogenous mammalian		1		0	1	0.00568	IGFBP1,JUNB,RPL32,RPS20,RPS6	CEBPB,Insulin,NR3C1,PPARG,SP1,SREBF1,amino acids
Interaction_preb_sap p0.05 - 2020-06-15 09:50 AM		UCHL1		peptidase		-0.69		0	-0.69	0.00569	ADCY9,DPYSL2,GIT2,LBH,LPP,PSME1,RPL7,RPS6,VWA5A
Interaction_preb_sap p0.05 - 2020-06-15 09:50 AM		MAPK14		kinase		1.08		0	1.08	0.00579	ABCA1,BAX,CCL2,CCL25,CD40,CD83,CEBPD,FN1,IL10,JUNB,MAPK11,MEF2C,MMP13,PCK1,SOCS3,TIMP2,TRPV1	EGR1,HIF1A,IL6,JUN,Jnk,MAPK14,MYC,NFKB1,NFKBIA,NFkB (complex),P38 MAPK,PPARG,RELA,SIRT1,SP1,SREBF1,STAT1,STAT3
Interaction_preb_sap p0.05 - 2020-06-15 09:50 AM		KLF11	0.569	transcription regulator		-1.667		0	-1.667	0.0059	ACSL5,ADAMTS1,CCL11,CCL2,IL10,ITGA1,ITGB3,LTBP1,MMP13,SMAD2,STAT1,THBS2,TIMP2	CEBPA,CEBPB,Ins1,KLF11,PPARG,SP1,STAT3
Interaction_preb_sap p0.05 - 2020-06-15 09:50 AM		2-amino-3-phosphonopropionic acid		chemical - endogenous mammalian						0.006	EGR1,JUNB
Interaction_preb_sap p0.05 - 2020-06-15 09:50 AM		AZ-960		chemical reagent						0.006	PIM1,PIM2	AZ-960,CEBPB,JUN,NFKB1,NFkB (complex),STAT1,STAT3,STAT5a/b
Interaction_preb_sap p0.05 - 2020-06-15 09:50 AM		Ank2		other						0.006	L1CAM,SPTBN1
Interaction_preb_sap p0.05 - 2020-06-15 09:50 AM		CERS4		transcription regulator						0.006	CERS2,CERS6
Interaction_preb_sap p0.05 - 2020-06-15 09:50 AM		Defb2		other						0.006	CD40,TNFRSF9
Interaction_preb_sap p0.05 - 2020-06-15 09:50 AM		GLDN		other						0.006	ANK3,NFASC
Interaction_preb_sap p0.05 - 2020-06-15 09:50 AM		HPRT1	-0.901	enzyme						0.006	HPRT1,P2RY1
Interaction_preb_sap p0.05 - 2020-06-15 09:50 AM		IRS		group						0.006	DGAT1,DGAT2
Interaction_preb_sap p0.05 - 2020-06-15 09:50 AM		Irs4		other						0.006	EGR1,IRS2	AKT1,CEBPB,EGR1,ERK1/2,FOSL1,Irs4,NFKBIA,NFkB (complex),PPARGC1A,RELA,SP1,STAT1
Interaction_preb_sap p0.05 - 2020-06-15 09:50 AM		LAMTOR2	0.398	other						0.006	LAMTOR1,LAMTOR3
Interaction_preb_sap p0.05 - 2020-06-15 09:50 AM		NRCAM		other						0.006	ANK3,NFASC
Interaction_preb_sap p0.05 - 2020-06-15 09:50 AM		PSMC5		transcription regulator						0.006	CCND2,LYN
Interaction_preb_sap p0.05 - 2020-06-15 09:50 AM		PX-12		chemical drug						0.006	CD274,SAT1
Interaction_preb_sap p0.05 - 2020-06-15 09:50 AM		REC2923		chemical reagent						0.006	PCK1,SLC16A1
Interaction_preb_sap p0.05 - 2020-06-15 09:50 AM		YARS1		enzyme						0.006	F3,NFKBIA	CXCL8,NFKB1,NFKBIA,NFkB (complex),RELA,RELB,STAT1,STAT3,YARS1
Interaction_preb_sap p0.05 - 2020-06-15 09:50 AM		lipoxygenase		group						0.006	CCL2,IL10	CEBPB,CREB1,EGR1,FOXO1,JUN,PPARA,PPARG,RXRA,SP1,STAT3,cyclic AMP,lipoxygenase
Interaction_preb_sap p0.05 - 2020-06-15 09:50 AM		methoxyacetic acid		chemical toxicant						0.006	PDE4D,SQSTM1
Interaction_preb_sap p0.05 - 2020-06-15 09:50 AM		mycophenolate mofetil		chemical drug						0.006	CCL2,FN1	CEBPB,IL1,JUN,NFKB1,NFkB (complex),RELA,SP1,STAT3,mycophenolate mofetil,prostaglandin E2
Interaction_preb_sap p0.05 - 2020-06-15 09:50 AM		salsalate		chemical drug						0.006	NFKBIA,RELA
Interaction_preb_sap p0.05 - 2020-06-15 09:50 AM		trapidil		chemical drug						0.006	PDGFRB,PIM1
Interaction_preb_sap p0.05 - 2020-06-15 09:50 AM		IL27RA		transmembrane receptor		-0.816		0	-0.816	0.00602	BCL6,CXCL13,IL10,PRDM1,SOCS3,STAT1	CEBPB,IL10,IL12B,IL27RA,IL6,JUN,NFKB1,NFkB (complex),RELA,SP1,STAT,STAT1,STAT3,STAT4
Interaction_preb_sap p0.05 - 2020-06-15 09:50 AM		IRF5		transcription regulator		1.927		0	1.927	0.00604	BAX,CCL4,DHX58,FOXO1,PARP12,PRDM1,RELA,RSAD2,STAT1,TMPO	IRF1,IRF5,IRF7,Ifn,Interferon alpha,NFKBIA,NFkB (complex),RELA,STAT1,STAT2,STAT3,STAT6,TNF,TP53
Interaction_preb_sap p0.05 - 2020-06-15 09:50 AM		CAMP		other		-0.484		0	-0.484	0.00614	BAX,C5AR1,CCL2,CCL4,CD83,CXCL13,IL10,IL1RL2,LIFR,PDGFRB,TNFAIP2	CAMP,CEBPB,IL10,IL1B,IL6,JUN,NFKB1,NFKBIA,NFkB (complex),RELA,SP1,STAT1,STAT3,TNF,TP53,prostaglandin E2
Interaction_preb_sap p0.05 - 2020-06-15 09:50 AM		TNFSF10		cytokine		1.966		0	1.966	0.00614	BAX,BIRC2,CASP8,FADD,IFI27,NFKBIA,PRKCE,PSME2,RELA,STAT1,TNFAIP2	IFNG,IRF1,JUN,NFKB1,NFKBIA,NFkB (complex),RELA,RELB,SP1,STAT1,STAT3,TNFSF10,TP53,TP73
Interaction_preb_sap p0.05 - 2020-06-15 09:50 AM		3,3'-diindolylmethane		chemical drug		1.789		0	1.789	0.00615	BAX,CASP8,MAP1LC3B,MTA2,NFKBIA,RELA,TAP1,TAP2	3,3'-diindolylmethane,EGFR,EGR1,FOXO1,FOXO3,HIF1A,IL10,JUN,NFKB1,NFKBIA,NFkB (complex),RELA,RELB,SP1,STAT1,STAT3
Interaction_preb_sap p0.05 - 2020-06-15 09:50 AM		SCD		enzyme		-1.431		0	-1.431	0.00615	ABCA1,CD36,DGAT1,HERPUD1,LIPE,PCK1,PTPN1,TNFRSF9	Creb,EP300,FOXO1,NFKBIA,NFkB (complex),P38 MAPK,PIK3R1,PPARA,PPARG,RELA,SCD,SP1,SREBF1,STAT1,STAT3,TNF,TP53,oleic acid
Interaction_preb_sap p0.05 - 2020-06-15 09:50 AM		E. coli lipopolysaccharide		chemical - endogenous non-mammalian	Activated	2.433		0	2.433	0.00622	CCL2,CCL4,CD40,CD83,CEBPA,CEBPD,CXCL6,IL10,SOCS3	CEBPB,E. coli lipopolysaccharide,EGR1,IL17A,IL6,JUN,Jnk,NFKB1,NFKBIA,NFkB (complex),P38 MAPK,PPARG,RELA,SP1,STAT1,STAT3
Interaction_preb_sap p0.05 - 2020-06-15 09:50 AM		IL19		cytokine						0.00627	CCL2,FN1,IL10,SOCS1	CEBPB,IL19,IL6,IRF3,IgG,JUN,NFKB1,NFKBIA,NFkB (complex),PPARA,SP1,STAT1,STAT2,STAT3,STAT6
Interaction_preb_sap p0.05 - 2020-06-15 09:50 AM		NBEAL2		other		-1.982		0	-1.982	0.00627	CCL4,IRF8,SELP,VWF
Interaction_preb_sap p0.05 - 2020-06-15 09:50 AM		PHLPP1	-0.574	enzyme		1.067		0	1.067	0.00627	CEBPD,FOXO1,PRKCE,USP12	AKT1,CEBPB,NFkB (complex),PHLPP1,PPARGC1A,SP1,STAT1
Interaction_preb_sap p0.05 - 2020-06-15 09:50 AM		PPP2R5C		other	Inhibited	-2		0	-2	0.00627	BCL3,REL,RELB,TRAF2	NFKB1,NFKBIA,NFkB (complex),PPP2R5C,RELA,RELB,STAT1,STAT3
Interaction_preb_sap p0.05 - 2020-06-15 09:50 AM		TNFRSF21	-0.634	transmembrane receptor	Inhibited	-2		0	-2	0.00627	CD28,CTLA4,IL10,STAT3	BCL6,IL10,IL2,NFKB1,NFkB (complex),RELA,STAT1,STAT3,STAT5A,STAT6,TNFRSF21
Interaction_preb_sap p0.05 - 2020-06-15 09:50 AM		Tnfsf9		other						0.00627	BCL10,BCL6,CD274,IL10	CEBPB,IL17A,NFkB (complex),RELA,STAT1,STAT3,Tnfsf9
Interaction_preb_sap p0.05 - 2020-06-15 09:50 AM		bevacizumab		biologic drug	Activated	2		0	2	0.00627	CDH2,CXCL6,FN1,PGF
Interaction_preb_sap p0.05 - 2020-06-15 09:50 AM		leukotriene C4		chemical - endogenous mammalian		1.099		0	1.099	0.00627	CCL2,CCL4,EGR1,SELP	BCL6,FOS,IL13,IL4,IL5,NFKB1,NFKBIA,NFkB (complex),PPARG,REL,RELA,RELB,STAT1,STAT3,STAT5A,STAT5a/b,STAT6,leukotriene C4
Interaction_preb_sap p0.05 - 2020-06-15 09:50 AM		BAPTA-AM		chemical reagent		1.23		0	1.23	0.00634	CCL2,EGR1,FN1,MMP13,PPP2CA,SOCS1,SOCS3	BAPTA-AM,EGR1,ERK1/2,FOSL1,JAK2,Jnk,NFKB1,NFKBIA,NFkB (complex),P38 MAPK,PPARG,RELA,SP1,STAT1,STAT3,STAT6
Interaction_preb_sap p0.05 - 2020-06-15 09:50 AM		RP 73401		chemical toxicant						0.00639	EGR1,STAT1,VCL	CEBPA,EP300,JUN,NFKB1,NFKBIA,NFkB (complex),RARA,RELA,RP 73401,RXRA,SP1,STAT1,STAT2,STAT3,STAT6,TGFB1,TNF,TP53
Interaction_preb_sap p0.05 - 2020-06-15 09:50 AM		miR-182 inhibitor		chemical reagent						0.00639	BAX,NFKBIA,RELA
Interaction_preb_sap p0.05 - 2020-06-15 09:50 AM		voltage-gated calcium channel		complex						0.00639	CCND2,ITPR3,PTPRC	Ca2+,Creb,NFkB (complex),RELA,SP1,STAT3,voltage-gated calcium channel
Interaction_preb_sap p0.05 - 2020-06-15 09:50 AM		TGFB2		growth factor		-1.912		0	-1.912	0.00651	ABCA1,CD36,CD40,EGR1,FN1,HSPG2,PDGFRB,PLOD2,SMAD2,TGFBR3,TIMP2,VCAN	CEBPA,CEBPB,EGR1,ERK1/2,ESR1,FOSL1,IRF3,JUN,NFKB1,NFKBIA,NFkB (complex),P38 MAPK,RELA,SP1,SREBF1,STAT1,STAT3,TGFB1,TGFB2,TP53,Tgf beta
Interaction_preb_sap p0.05 - 2020-06-15 09:50 AM		MYOC		other		-0.762		0	-0.762	0.00654	ADAMTS1,DPP7,ESRP1,FN1,JDP2,LAMB1,LAMC1,NFASC,PTGER4,PXDN
Interaction_preb_sap p0.05 - 2020-06-15 09:50 AM		vancomycin		biologic drug		0.196		0	0.196	0.00654	ADAMTS1,C3,EFEMP2,ELF3,EMP3,IGFBP1,IL10,LGALS3,MRC1,TSPAN8	IRF3,IgG,NFKBIA,NFkB (complex),STAT1,STAT3,vancomycin
Interaction_preb_sap p0.05 - 2020-06-15 09:50 AM		MEF2C	0.743	transcription regulator		-0.239		0	-0.239	0.0067	CCL11,CCL2,CCL4,CXCL6,IRF4,JUNB,MEF2C,MMP13,PTGS1,PTPRB,RYR2,SLC8A1,SYK	MEF2C,NFkB (complex),TBX5
Interaction_preb_sap p0.05 - 2020-06-15 09:50 AM		CD38	-1.288	enzyme		0.378		0	0.378	0.00672	BCL6,CCND2,ELL2,FN1,GADD45G,GLIPR2,LGALS3,LMO7,NFIL3,PIM1,PPP3CA,PRDM1,RAP1GAP,SOCS1,SOCS3	Akt,BCL6,CD38,FOXO3,IFNG,IL6,IRF1,Igm,JUN,NFATC2,NFKB1,NFKBIA,NFkB (complex),PRDM1,RELA,SP1,STAT1,STAT3,TP53
Interaction_preb_sap p0.05 - 2020-06-15 09:50 AM		isoproterenol		chemical drug		-0.968		0	-0.968	0.00672	ADCY6,ALDH3B1,ATP1A1,DHRS3,FOSL1,IL10,JUNB,LGALS3,PCK1,PDE3A,RAB7A,TGFBR3,TIMP2,TNFSF11,VWF	CEBPB,CREB1,CTNNB1,Ca2+,Creb,FOXO3,JUN,NFKBIA,NFkB (complex),P38 MAPK,PPARG,PPARGC1A,RELA,SP1,STAT1,STAT3,TP53,forskolin,isoproterenol
Interaction_preb_sap p0.05 - 2020-06-15 09:50 AM		PTPN22		phosphatase		0.537		0	0.537	0.00672	ARG1,IL10,IRF4,LAG3,MRC1	EGR1,Jnk,NFkB (complex),PPARG,PTPN22,SP1,STAT3
Interaction_preb_sap p0.05 - 2020-06-15 09:50 AM		progestin		chemical drug		1.408		0	1.408	0.00672	BAX,FOXO1,NFKBIA,SYNE1,TIMP2	EGR1,ERK1/2,FOSL1,NFKBIA,NFkB (complex),RELA,progestin
Interaction_preb_sap p0.05 - 2020-06-15 09:50 AM		cadmium		chemical toxicant		0.936		0	0.936	0.00679	ATP1A1,BAX,C3,CYP26A1,CYP26B1,EPHX1,GNS,HNRNPK,LGALS3	ESR1,ESR2,FOS,JUN,JUND,NFkB (complex),RELA,SP1,STAT3,TP53,TP73,beta-estradiol,cadmium
Interaction_preb_sap p0.05 - 2020-06-15 09:50 AM		isotretinoin		biologic drug		1.614		0	1.614	0.00679	ABCA1,CCL2,CD38,ELF3,IRF1,MMP13,NFKB2,TMPRSS4,TNFAIP2	CEBPA,EGFR,EP300,JUN,NFKB1,RARA,RELA,RXRA,SP1,STAT1,STAT3,TGFB1,isotretinoin
Interaction_preb_sap p0.05 - 2020-06-15 09:50 AM		CYLD	0.765	transcription regulator		1.802		0	1.802	0.00688	CD40,CTLA4,IL10,NFKB2,REL,RELB	CEBPB,CYLD,IKBKB,NFKB1,NFKBIA,NFkB (complex),NR3C1,REL,RELA,RELB,STAT1,STAT3,TP63
Interaction_preb_sap p0.05 - 2020-06-15 09:50 AM		IGHM	1.569	transmembrane receptor						0.00688	CCND2,CD22,CXCL13,LGALS3,NFKBIE,SELP	BCL6,BTK,IGHM,INPP5D,Igm,NFATC2,NFKB1,NFKBIA,NFkB (complex),PRDM1,RELA,RELB
Interaction_preb_sap p0.05 - 2020-06-15 09:50 AM		INPP5D	0.445	phosphatase		0.022		0	0.022	0.00688	ARG1,CCND2,FLI1,IGHM,IL10,SELP	BTK,FOSL1,FOXO3,IL10,IL6,INPP5D,JUN,NFATC2,NFKB1,NFKBIA,NFkB (complex),PI3K (complex),RELA,RELB,SP1,STAT1,STAT3
Interaction_preb_sap p0.05 - 2020-06-15 09:50 AM		NQO1		enzyme		1.664		0	1.664	0.00688	BAX,BIRC2,C5AR1,CCR1,CEBPA,CXCR3	EGR1,ERK1/2,FOSL1,IL1B,IL6,JUN,NFKB1,NFKBIA,NFkB (complex),NQO1,RELA,RELB,SP1,STAT1,STAT3,TNF,TP53
Interaction_preb_sap p0.05 - 2020-06-15 09:50 AM		SUMO3		other		0.64		0	0.64	0.00688	CCND2,CD38,CTH,GRB14,PNP,TAP1
Interaction_preb_sap p0.05 - 2020-06-15 09:50 AM		TSLP		cytokine		1.756		0	1.756	0.00688	ABCA1,CCL11,CD40,CD83,IL10,SELP	CCL2,EGR1,IL10,IL13,IRF3,Jnk,NFKB1,NFKBIA,NFkB (complex),P38 MAPK,PPARG,RELA,SP1,STAT1,STAT3,STAT6,TSLP
Interaction_preb_sap p0.05 - 2020-06-15 09:50 AM		cilostazol		chemical drug		-0.97		0	-0.97	0.00688	ABCA1,BAX,CCL2,IL10,RELA,SELP	Akt,EGR1,ERK1/2,FOSL1,FOXO3,JUN,NFKB1,NFKBIA,NFkB (complex),P38 MAPK,PI3K (complex),RELA,RELB,SP1,STAT1,STAT3,TP53,cilostazol
Interaction_preb_sap p0.05 - 2020-06-15 09:50 AM		nitrofen		chemical toxicant		0.816		0	0.816	0.00688	EGR1,FGFR2,HK1,S1PR2,TGFBR3,TIMP2
Interaction_preb_sap p0.05 - 2020-06-15 09:50 AM		Creb		group		-0.244		0	-0.244	0.00692	ADCY8,ANK3,ARG1,ARPC5,CEBPA,CEBPD,CTH,DCTN3,EGR1,FGFR1OP2,FOSL1,GIMAP8,IL10,IRS2,JUNB,MCAM,PCK1,POU2AF1,PPP2CA,PRG4,PRKAA2,PSENEN,RYR2,SLC8A1,TNFSF11	CTNNB1,Creb,FOXO1,HIF1A,JUN,MYC,NFkB (complex),PPARA,PPARG,PPARGC1A,RUNX2,RXRA,SIRT1,SP1,STAT3,TCF4,TP53,TP73
Interaction_preb_sap p0.05 - 2020-06-15 09:50 AM		RAC1		enzyme		-0.18		0	-0.18	0.00696	BCL6,CDH2,CYLD,DPYSL2,FN1,FOSL1,FOXO1,IL10,MMP13,PRKG1,STAT1,STAT3	ERK,FOSL1,FOXO3,GATA3,HIF1A,IL1B,JUN,MAPK1,NFKB1,NFKBIA,NFkB (complex),PI3K (complex),RAC1,RELA,SP1,STAT1,STAT3,TNF,TP53
Interaction_preb_sap p0.05 - 2020-06-15 09:50 AM		NR1H2		ligand-dependent nuclear receptor		-1.309		0	-1.309	0.00711	ABCA1,ABCG8,C3,CCL4,CD38,HK1,LIPE,MRC1,NFKBIA,SMAD2,TNFRSF9	CEBPB,EGR1,ERK1/2,FOSL1,IL6,JUN,NFKBIA,NFkB (complex),NR1H2,PPARA,PPARG,PPARGC1A,RARA,RELA,RXRA,SP1,SREBF1,STAT1,STAT3
Interaction_preb_sap p0.05 - 2020-06-15 09:50 AM		indomethacin		chemical drug		-0.955		0	-0.955	0.00745	ACSL1,ADAM8,ADAMTS1,BAX,CCL2,DGAT1,EFEMP2,ELF3,EMP3,IGFBP1,IL10,LGALS3,MRC1,PIM1,PTGER4,PTGS1,RPS28,TNFSF11,TSPAN8,VCAN	AKT1,CEBPB,CSF2,EGR1,ESR1,IL1B,JUN,NFKB1,NFkB (complex),PPARGC1A,RELA,SP1,SREBF1,STAT1,STAT3,TP53,indomethacin,prostaglandin E2
Interaction_preb_sap p0.05 - 2020-06-15 09:50 AM		BCL3	1.176	transcription regulator		-1.259		0	-1.259	0.00747	CD274,CD40,DUSP5,EGR1,IGHM,IL10,IRF1,NFKBIA	BCL3,IL1B,IL6,JUN,NFKB1,NFKBIA,NFkB (complex),REL,RELA,RELB,SP1,STAT1,STAT3
Interaction_preb_sap p0.05 - 2020-06-15 09:50 AM		Fcer1		complex		1.267		0	1.267	0.00747	CCL2,CCL4,CD83,IL10,MRC1,RELA,S1PR2,TNFRSF9	CSF2,EGR1,Fcer1,IL4,Jnk,NFKB1,NFKBIA,NFkB (complex),PPARG,REL,RELA,SP1,STAT1,STAT3,STAT6,SYK
Interaction_preb_sap p0.05 - 2020-06-15 09:50 AM		GFI1B		transcription regulator						0.00778	FOXO1,SOCS1,SOCS3,TGFBR3
Interaction_preb_sap p0.05 - 2020-06-15 09:50 AM		GRK2		kinase						0.00778	BAX,C5AR1,IL10,TNFSF11	AKT1,CEBPB,CTNNB1,EGR1,GRK2,IRF1,Jnk,NFKB1,NFKBIA,NFkB (complex),P38 MAPK,PPARG,PPARGC1A,PTPN6,RELA,SP1,STAT1,STAT3
Interaction_preb_sap p0.05 - 2020-06-15 09:50 AM		PARP9	0.454	enzyme		0.927		0	0.927	0.00778	BCL6,CD74,IRF1,STAT1	JUN,NFkB (complex),PARP9,STAT1,STAT2,STAT3,STAT6
Interaction_preb_sap p0.05 - 2020-06-15 09:50 AM		RPS6KA3		kinase		1.103		0	1.103	0.00778	IL10,IRF4,RELA,TRAF3	CEBPA,CEBPB,CREB1,JUN,NFKB1,NFKBIA,NFkB (complex),PPARG,REL,RELA,RELB,RNA polymerase II,RPS6KA3,STAT1,STAT3,TRAF6
Interaction_preb_sap p0.05 - 2020-06-15 09:50 AM		rituximab		biologic drug		-1.067		0	-1.067	0.00778	BAX,IGHM,IL10,PRDM1	CTNNB1,ERK,FOSL1,FOXO3,IL10,IRF1,NFKB1,NFKBIA,NFkB (complex),P38 MAPK,PTPN6,RELA,RELB,SP1,STAT1,STAT3,rituximab
Interaction_preb_sap p0.05 - 2020-06-15 09:50 AM		JAG2		growth factor		0		0	0	0.00783	BCL6,C3,CCR1,CXCL6,CXCR1,LTB4R
Interaction_preb_sap p0.05 - 2020-06-15 09:50 AM		TNFRSF9	1.236	transmembrane receptor						0.00783	ALDH1A2,CD28,CD40,CD83,PRF1,PTPRC	BCL6,CEBPB,IL2,IL4,JUN,NFKB1,NFkB (complex),RELA,STAT1,STAT3,STAT5A,STAT6,TNFRSF9
Interaction_preb_sap p0.05 - 2020-06-15 09:50 AM		FABP4		transporter		-0.44		0	-0.44	0.00788	ABCA1,CD36,LIPE,LTB4R,SOCS3	CEBPA,CEBPB,EGR1,FABP4,FOXO1,Ins1,JAK2,Jnk,NFkB (complex),NR1H3,PPARA,PPARG,RXRA,SP1,STAT1,STAT3,STAT6,TP53,arachidonic acid
Interaction_preb_sap p0.05 - 2020-06-15 09:50 AM		MALP-2s		chemical reagent		1.342		0	1.342	0.00788	CAST,CCL4,CD40,CYLD,IL10	EGR1,ERK1/2,FOSL1,Jnk,MALP-2s,NFKB1,NFKBIA,NFkB (complex),PPARG,REL,RELA,RELB,SP1,STAT1,STAT3,TLR2
Interaction_preb_sap p0.05 - 2020-06-15 09:50 AM		TRADD		other	Activated	2.236		0	2.236	0.00788	CCL2,IRF1,NFKBIA,RIPK2,TNFAIP2	IFNB1,IKBKB,IL1B,IL6,IRF1,IRF3,JUN,NFKB1,NFKBIA,NFkB (complex),NR3C1,RELA,SP1,STAT1,STAT2,STAT3,TRADD
Interaction_preb_sap p0.05 - 2020-06-15 09:50 AM		9,10-dimethyl-1,2-benzanthracene		chemical toxicant		1.406		0	1.406	0.00791	ARG1,BAX,CCDC80,EPHX1,IL10,MRC1,REL	9,10-dimethyl-1,2-benzanthracene,EGR1,FOS,IL10,JUN,JUND,Jnk,NFKB1,NFKBIA,NFkB (complex),PPARG,REL,RELA,RELB,SP1,STAT1,STAT2,STAT3,STAT6,TP53
Interaction_preb_sap p0.05 - 2020-06-15 09:50 AM		EIF4E		translation regulator		1		0	1	0.00792	ADAMTS15,BIRC2,CEBPA,FN1,FOSL1,FREM2,IGFBP4,NFKBIA,PGF,PIM1,PRPS1,RPL10A,RPL19,RPS13,UBE2A	Ca2+,Creb,EIF4E,NFkB (complex),RELA,SP1,STAT3
Interaction_preb_sap p0.05 - 2020-06-15 09:50 AM		PTP4A1	0.362	phosphatase	Inhibited	-2.358		0	-2.358	0.00794	BAX,COL15A1,CRK,FLNA,MAP3K5,MAP3K7,PIK3CA,PPA1,PPP2CA,SLC6A15,SOS2,VCAN
Interaction_preb_sap p0.05 - 2020-06-15 09:50 AM		LEF1		transcription regulator		-1.604		0	-1.604	0.00805	CD200,CD83,CTTN,EPHX1,FN1,FRMD6,GNAO1,MBNL3,MMP13,NCOA7,PRDM1,PRF1,SH3RF1,TANC2
Interaction_preb_sap p0.05 - 2020-06-15 09:50 AM		MAP2K6		kinase		0.359		0	0.359	0.00805	BAX,CCL2,CD40,CD83,IRS2,MMP13,RELA,RELB,STAT1	EGR1,FOS,JUN,JUND,Jnk,MAP2K6,MAPK14,NFKB1,NFKBIA,NFkB (complex),P38 MAPK,PPARG,PPARGC1A,RELA,SIRT1,SP1,STAT1,STAT3,TP53
Interaction_preb_sap p0.05 - 2020-06-15 09:50 AM		PRKCE	-0.934	kinase		1.386		0	1.386	0.00805	BAX,EGR1,IL2RG,IL6ST,JUNB,PDCD4,PIM1,PRKCE,STAT3	CEBPB,CSF3,FOS,IL6,JUN,JUND,NFKB1,NFKBIA,NFkB (complex),PRKCD,PRKCE,RELA,SP1,STAT1,STAT2,STAT3,STAT5A,STAT6,TP53
Interaction_preb_sap p0.05 - 2020-06-15 09:50 AM		enterotoxin B		biologic drug	Activated	2.969		0	2.969	0.00805	CCL11,CCL2,CCL4,CD40,CTLA4,CXCL13,CXCL6,IL10,RSAD2	IFNG,IL6,IRF1,JUN,NFKB1,NFKBIA,NFkB (complex),RELA,SP1,STAT1,STAT3,TNF,TP53,enterotoxin B
Interaction_preb_sap p0.05 - 2020-06-15 09:50 AM		glutamine		chemical - endogenous mammalian		-0.563		0	-0.563	0.00818	ATF4,DNAJA2,FN1,HK1,HSBP1,JUNB,NFKB2,NFKBIA,PCK1,SLC16A1,THBS2	Akt,CEBPB,CREB1,FOSL1,FOXO3,IGF2,Insulin,JUN,NFKBIA,NFkB (complex),NR3C1,PI3K (complex),PPARG,RELA,SP1,SREBF1,STAT3,TP53,TP73,glutamine
Interaction_preb_sap p0.05 - 2020-06-15 09:50 AM		CD247		transmembrane receptor	Activated	2.135		0	2.135	0.0082	CYBA,IL10,MTHFS,QPCT,RPS17,SLC25A1,VPS4B,XAF1
Interaction_preb_sap p0.05 - 2020-06-15 09:50 AM		NR4A3		ligand-dependent nuclear receptor		1.091		0	1.091	0.0082	BAX,CCND2,CEBPA,COL16A1,FBP1,FOXO1,IL10,MEF2C	Akt,CCL2,FOXO1,FOXO3,IRF3,JUN,NFKBIA,NFkB (complex),NR4A3,PPARA,RELA,SP1,SREBF1,STAT3,TNF,TP53,palmitic acid
Interaction_preb_sap p0.05 - 2020-06-15 09:50 AM		TSC1		other		-0.832		0	-0.832	0.0082	BAX,FLNA,FOXO1,IRS2,LHPP,PDGFRB,RPS6,STAT1	AKT1,CEBPB,EGR1,ERK1/2,FOSL1,FOXO1,HIF1A,JUN,MYC,NFKBIA,NFkB (complex),PPARGC1A,RELA,RICTOR,SP1,STAT1,STAT2,STAT3,STAT6,TSC1,TSC2
Interaction_preb_sap p0.05 - 2020-06-15 09:50 AM		phorbol esters		chemical - other		0.97		0	0.97	0.00825	CDH2,CXCL6,EGR1,FGFR2,IGFBP1,IL10,JUNB,REL,TGM1,TXN	CEBPB,EGF,EGR1,ERK,ERK1/2,FOSL1,FOXO3,JUN,Jnk,NFKB1,NFKBIA,NFkB (complex),PPARG,RELA,SP1,STAT1,STAT3,phorbol esters
Interaction_preb_sap p0.05 - 2020-06-15 09:50 AM		PRKAA1		kinase		1.207		0	1.207	0.00851	ARG1,BAX,CAMKK1,FGFR1OP2,FGFR2,FN1,IGFBP4,KCNA2,NFKBIA,PRKAA2,SLC16A1,SOCS3,TTYH1,ZDHHC9	Akt,EGR1,ERK1/2,FOSL1,FOXO1,FOXO3,HRAS,JUN,NFKB1,NFKBIA,NFkB (complex),PPARA,PRKAA1,PRKAA2,RELA,RNA polymerase II,SP1,SREBF1,TP53,VDR,palmitic acid
Interaction_preb_sap p0.05 - 2020-06-15 09:50 AM		HDAC4	-0.877	transcription regulator		0.152		0	0.152	0.00856	CYFIP2,DGKB,ETNPPL,FOSL1,HDAC4,IGFBP1,MAG,MEF2C,MMP13,MYH10,PPP3CA,SLC8A1,TRPV1	HDAC4,MEF2C,TBX5
Interaction_preb_sap p0.05 - 2020-06-15 09:50 AM		captopril		chemical drug		-0.707		0	-0.707	0.00875	EFEMP2,EPHX2,F3,GNAI2,IGFBP1,LGALS3,MRC1,SLC8A1,TSPAN8
Interaction_preb_sap p0.05 - 2020-06-15 09:50 AM		IRF6		transcription regulator		0.571		0	0.571	0.00879	ARG1,CCL2,CDH2,IL10,MRC1,NLRP3,SOCS1	ATP,CEBPB,CREB1,EGR1,HMGB1,IL6,IRF6,JUN,NFATC2,NFKB1,NFKBIA,NFkB (complex),NR3C1,REL,RELA,SP1,STAT1,STAT3,TLR2,TLR4,cyclic AMP
Interaction_preb_sap p0.05 - 2020-06-15 09:50 AM		inosine		chemical - endogenous mammalian		0.478		0	0.478	0.00879	C3,CXCL13,EMP3,IRF1,L1CAM,LCP1,SERPINB1
Interaction_preb_sap p0.05 - 2020-06-15 09:50 AM		nitroprusside		chemical drug		1.798		0	1.798	0.00879	EGR1,FOXO1,LAMB1,LAMC1,SLC12A4,SLC1A4,TNFSF11	CEBPB,EGR1,ERK,ERK1/2,FOSL1,FOXO3,GATA3,HIF1A,JUN,MAPK1,NFKBIA,NFkB (complex),RELA,SP1,STAT1,STAT3,TNF,TP53,nitroprusside,prostaglandin E2
Interaction_preb_sap p0.05 - 2020-06-15 09:50 AM		FOXN1		transcription regulator						0.00882	CD274,MREG,SERPINB1
Interaction_preb_sap p0.05 - 2020-06-15 09:50 AM		G2535		chemical reagent						0.00882	MTA2,NFKBIA,RELA	EGFR,G2535,JUN,NFKB1,NFKBIA,NFkB (complex),RELA,RELB,SP1,STAT1,STAT3
Interaction_preb_sap p0.05 - 2020-06-15 09:50 AM		IL9R		transmembrane receptor						0.00882	BCL3,JUNB,PIM1	CEBPB,IL9R,IRF3,JAK1,JUN,NFKB1,NFkB (complex),STAT1,STAT3,STAT4
Interaction_preb_sap p0.05 - 2020-06-15 09:50 AM		Igkv1-117		other						0.00882	CCND2,JUNB,RELB	CEBPB,EGR1,ERK1/2,FOSL1,Igkv1-117,NFKB1,NFKBIA,NFkB (complex),P38 MAPK,REL,RELA,RELB,SP1,STAT1,STAT3,TP63
Interaction_preb_sap p0.05 - 2020-06-15 09:50 AM		KCNA3		ion channel						0.00882	CTLA4,FOXO1,IL10
Interaction_preb_sap p0.05 - 2020-06-15 09:50 AM		LCOR		transcription regulator						0.00882	CYP26B1,IGFBP1,IGFBP4
Interaction_preb_sap p0.05 - 2020-06-15 09:50 AM		LIPA		enzyme						0.00882	ABCA1,RAB7A,RPS6
Interaction_preb_sap p0.05 - 2020-06-15 09:50 AM		STX3		transporter						0.00882	CAMKK2,RPL30,VCAN
Interaction_preb_sap p0.05 - 2020-06-15 09:50 AM		gossypol		chemical drug						0.00882	ATF4,NCOA3,SAT1
Interaction_preb_sap p0.05 - 2020-06-15 09:50 AM		bortezomib		chemical drug		-0.561		0	-0.561	0.00885	ATF4,BAX,BIRC2,CASP8,CCL4,CCND2,CEBPD,CXCL13,E2F4,FOXO1,IGHM,IL10,IL6ST,IRF4,PRDM1,PSMA6,PSMB7,RSAD2,SQSTM1,TLR7	Akt,FOXO3,IL6,JUN,NFKB1,NFKBIA,NFkB (complex),RELA,RELB,SP1,STAT1,STAT3,TNF,TNFSF13B,TP53,bortezomib
Interaction_preb_sap p0.05 - 2020-06-15 09:50 AM		Cdc42		enzyme		0		0	0	0.00886	CAPZA1,CEBPA,CTSH,FLNA,GFI1,MYH9
Interaction_preb_sap p0.05 - 2020-06-15 09:50 AM		ENG		transmembrane receptor		-1		0	-1	0.00886	FN1,ITGA1,ITGA5,ITGB3,PTPRJ,SMAD2	CEBPA,CTNNB1,ENG,ESR1,FN1,HIF1A,ITGB1,JUN,NFKB1,NFKBIA,NFkB (complex),SP1,STAT3,TGFB1
Interaction_preb_sap p0.05 - 2020-06-15 09:50 AM		PGF	-0.705	growth factor						0.00886	BIRC2,CCL2,CCL4,EGR1,JAK2,NRP2	AKT1,Akt,CEBPB,EGR1,ERK1/2,FOSL1,FOXO3,JUN,Jnk,NFKBIA,NFkB (complex),PGF,PPARG,PPARGC1A,RELA,SP1,STAT1,STAT3,TP53
Interaction_preb_sap p0.05 - 2020-06-15 09:50 AM		ADAM10		peptidase						0.00889	ABAT,AGTPBP1,CCL4,CD74,CDH2,GADD45G,HPRT1,IL6ST,ITGA5,MEF2C	ADAM10,APP,ESR1,FN1,HIF1A,NFKBIA,NFkB (complex),NR3C1,RELA,SP1,STAT1,STAT3,TNF,TP53
Interaction_preb_sap p0.05 - 2020-06-15 09:50 AM		azoxymethane		chemical toxicant		1.982		0	1.982	0.00899	CCL4,CXCL6,IL10,IL22RA2,PRKCZ,RELA,STAT3,TANK	CEBPB,EGR1,JUN,Jnk,NFKB1,NFKBIA,NFkB (complex),PPARG,RELA,SP1,STAT1,STAT2,STAT3,STAT6,TP53,TP73,TRAF6,azoxymethane
Interaction_preb_sap p0.05 - 2020-06-15 09:50 AM		tributyrin		chemical drug		0.378		0	0.378	0.00899	CCL2,CD274,CXCL6,DAPP1,HDAC4,MMP13,NFKB2,TUFT1	HDAC4,MEF2C,tributyrin
Interaction_preb_sap p0.05 - 2020-06-15 09:50 AM		ursodeoxycholic acid		chemical - endogenous mammalian		-1.463		0	-1.463	0.00899	ABCG8,BAX,DLC1,ELF3,LGALS3,NFKB2,PDGFRB,PRKCZ	JUN,NFkB (complex),SP1,STAT3,TP53,TP73,ursodeoxycholic acid
Interaction_preb_sap p0.05 - 2020-06-15 09:50 AM		GW3965		chemical reagent	Inhibited	-2.797		0	-2.797	0.00903	ABCA1,ABCG8,ABHD5,CCL4,CD38,CYTIP,DGAT2,GADD45G,GRAP2,LIPE,NFKBIA,SOCS3	GW3965,NFkB (complex),NR1H2,NR1H3,Nr1h,PPARA,PPARG,RXRA,STAT1
Interaction_preb_sap p0.05 - 2020-06-15 09:50 AM		TREM1		transmembrane receptor		-0.449		0	-0.449	0.00907	ADORA2B,ASPH,CD274,CD83,EGR1,F3,FOSL1,IL10,IRF1,MAP3K8,NFKB2,NFKBIA,PALM2AKAP2,PIM2,PLPP3,THBD,TMPO	EGR1,ERK1/2,FOSL1,IL1B,IL6,JUN,NFKB1,NFKBIA,NFkB (complex),P38 MAPK,RELA,SP1,STAT1,STAT3,TNF,TP53,TREM1
Interaction_preb_sap p0.05 - 2020-06-15 09:50 AM		dasatinib		chemical drug		0.555		0	0.555	0.00917	ABCG8,FN1,IL10,PLCG2,RPS6	Akt,CTNNB1,ERK,FOSL1,FOXO3,IRF3,JUN,MYC,NFKBIA,NFkB (complex),REL,RELA,RUNX2,SP1,SRC (family),STAT1,STAT3,SYK,TCF4,TP53,dasatinib
Interaction_preb_sap p0.05 - 2020-06-15 09:50 AM		hemozoin		chemical - endogenous non-mammalian		1.412		0	1.412	0.00917	CCL2,CCL4,CCR1,CD83,IL10	IL10,IL1B,IL6,JUN,NFKB1,NFKBIA,NFkB (complex),RELA,SP1,STAT1,STAT3,TNF,TP53,hemozoin
Interaction_preb_sap p0.05 - 2020-06-15 09:50 AM		GLI2		transcription regulator		-0.254		0	-0.254	0.00938	CCL11,CCL4,CCND2,CCR1,CXCL6,CXCR3,IL10,JUNB,MEF2C,MMP13,PRKCH	BCL6,GLI2,IL4,Igm,NFATC2,NFKBIA,NFkB (complex),PRDM1,RELA,STAT1,STAT3,STAT6
Interaction_preb_sap p0.05 - 2020-06-15 09:50 AM		NOTCH1		transcription regulator		0.926		0	0.926	0.00942	ADAM19,BCL6,BIRC2,CCND2,CEBPA,CEBPD,FOSL1,IGFBP4,IL10,IRF1,IRF8,MCAM,NFKB2,NR2F2,PDGFRB,REL,RELA,RELB,SOCS1,TGFBR3,TNFSF11	AKT1,Akt,CEBPB,FOXO3,IKBKB,JUN,NFKB1,NFKBIA,NFkB (complex),NOTCH1,NR3C1,PPARGC1A,RELA,SP1,STAT1,STAT3,TNF,TP53
Interaction_preb_sap p0.05 - 2020-06-15 09:50 AM		tunicamycin		chemical - endogenous non-mammalian		0.71		0	0.71	0.00948	ADIPOR2,ATF4,BIRC2,BLOC1S1,CAMKK2,CD36,CEBPD,COX5B,DGAT1,DGAT2,EGR1,HERPUD1,NCOA3,NFKBIA,P3H1,PDGFRB,SYVN1,TRPC6	Akt,EIF2AK2,EIF2AK3,FOXO3,IL1B,IRF3,JUN,NFE2L2,NFKB1,NFKBIA,NFkB (complex),RELA,SP1,STAT1,STAT3,TP53,tunicamycin
Interaction_preb_sap p0.05 - 2020-06-15 09:50 AM		C3	1.151	peptidase		0.211		0	0.211	0.00948	C3,C5AR1,CCL2,CCL4,FN1,IL10,PTPRC,SELP,THBD	C3,C5,CEBPA,CEBPB,IL1,JUN,NFKB1,NFKBIA,NFkB (complex),RELA,SP1,STAT3,TGFB1,TNF,TP53,prostaglandin E2
Interaction_preb_sap p0.05 - 2020-06-15 09:50 AM		KLF6		transcription regulator		1.18		0	1.18	0.00948	ARG1,BCL6,CCL2,CDH2,MRC1,NFKBIA,PRDM1,TNIP1,TNIP2	Akt,BCL6,FOSL1,FOXO3,HIF1A,JUN,KLF6,NFKB1,NFKBIA,NFkB (complex),PI3K (complex),RAC1,RELA,RELB,SP1,STAT1,STAT3,TCF4,TP53
Interaction_preb_sap p0.05 - 2020-06-15 09:50 AM		PLX5622		chemical drug		1.667		0	1.667	0.00948	CCL11,CCL4,CCR1,CXCL13,CXCL6,CXCR3,IL2RG,IL6ST,TNFSF11
Interaction_preb_sap p0.05 - 2020-06-15 09:50 AM		PTPN11	-0.228	phosphatase		-1.065		0	-1.065	0.00948	BAX,CEBPA,EGR1,GAB1,MEF2C,PDGFRB,PIM1,SOCS3,SPDEF	FOXO3,GATA1,IGF1,IL6ST,JUN,NFKBIA,NFkB (complex),NOTCH1,P38 MAPK,PTPN11,SP1,STAT,STAT1,STAT2,STAT3,STAT5A,STAT5a/b,STAT6,THPO,TP53
Interaction_preb_sap p0.05 - 2020-06-15 09:50 AM		TBX5		transcription regulator		-1		0	-1	0.00948	CCL11,CCL2,CCL4,CXCL6,MEF2C,PTGS1,PTPRB,RYR2,SLC8A1	MEF2C,NFKB1,NFKBIA,NFkB (complex),RELA,STAT1,STAT3,TBX5
Interaction_preb_sap p0.05 - 2020-06-15 09:50 AM		ADRB3		g-protein coupled receptor		0.762		0	0.762	0.0095	CCL2,EGR1,JUNB,S1PR2	ADRB3,CEBPB,CREB1,EGR1,ERK1/2,FOS,FOSL1,FOXO1,FOXO3,INS,JUN,LEP,NFKBIA,NFkB (complex),P38 MAPK,PPARG,RELA,SP1,STAT1,STAT3,STAT6,cyclic AMP
Interaction_preb_sap p0.05 - 2020-06-15 09:50 AM		AICDA		enzyme						0.0095	CD200,CD74,CEBPA,SOCS3
Interaction_preb_sap p0.05 - 2020-06-15 09:50 AM		CEP-1347		chemical drug		1.114		0	1.114	0.0095	ATF4,BIRC2,CCL4,SH3RF1
Interaction_preb_sap p0.05 - 2020-06-15 09:50 AM		IL31		other		1.941		0	1.941	0.0095	CCL2,JUNB,SOCS1,SOCS3	CEBPB,IL1B,IL31,IL6,IRF3,JAK1,JAK2,JUN,NFKB1,NFkB (complex),RELA,SP1,STAT1,STAT3,STAT4,STAT6
Interaction_preb_sap p0.05 - 2020-06-15 09:50 AM		TNFRSF13C		transmembrane receptor						0.0095	IL10,NFKB2,PIM2,RELB	FOSL1,FOXO3,JUN,NFKB1,NFKBIA,NFkB (complex),PI3K (complex),RELA,RELB,SP1,STAT1,STAT3,TNFRSF13C,TNFSF13B,TRAF3
Interaction_preb_sap p0.05 - 2020-06-15 09:50 AM		TREM2		transmembrane receptor		0		0	0	0.0095	CD40,IL10,IRF8,NFKBIA	EGR1,ERK1/2,FOSL1,IFNG,IRF1,NFKB1,NFKBIA,NFkB (complex),RELA,STAT1,STAT3,TREM2
Interaction_preb_sap p0.05 - 2020-06-15 09:50 AM		NRAS		enzyme		0.262		0	0.262	0.00951	ADCY2,ANXA4,BAX,CCL4,EGR1,EPHX1,FN1,IFI35,IGHM,LBP,MEST,MMP13,PTPRC,SARDH,STAT1,STAT3,TAP1	CEBPB,EGR1,ERK,ERK1/2,FOSL1,FOXO3,GATA3,HIF1A,JUN,MAPK1,NFKB1,NFKBIA,NFkB (complex),NRAS,RELA,SP1,STAT1,STAT2,STAT3,STAT6
Interaction_preb_sap p0.05 - 2020-06-15 09:50 AM		n-nitrosomethylbenzylamine		chemical toxicant						0.00964	BAX,CASD1,CRK,CTTN,DUSP5,LAMB3,MSN,MYO10,PPP3CA,PSMA6,PTGS1,RRAGA,SEPTIN7
Interaction_preb_sap p0.05 - 2020-06-15 09:50 AM		bromodeoxyuridine		chemical drug		1.32		0	1.32	0.00974	F3,IFI27,IGFBP4,IL3RA,IRF1,IRF4,STAT1	CEBPB,JUN,NFKB1,NFkB (complex),STAT1,STAT2,STAT3,STAT6,bromodeoxyuridine
Interaction_preb_sap p0.05 - 2020-06-15 09:50 AM		PTH		other	Inhibited	-2.853		0	-2.853	0.00979	ADAMTS1,ANK3,CCL2,CYBA,FN1,HDAC4,KIF26A,LMNA,MMP13,NFIL3,PHLDB2,RAP1GAP,SLC8A1,SOCS3,TNFSF11	Akt,CEBPB,ESR2,FOS,FOXO3,IL6R,JUN,JUND,NFKBIA,NFkB (complex),P38 MAPK,PTH,RELA,SP1,STAT1,STAT3,TP53
Interaction_preb_sap p0.05 - 2020-06-15 09:50 AM		triamterene		chemical drug		-1.51		0	-1.51	0.00984	ADAMTS1,EFEMP2,ELF3,EMP3,IGFBP1,LGALS3,MRC1,TSPAN8
Interaction_preb_sap p0.05 - 2020-06-15 09:50 AM		F7		peptidase		1.63		0	1.63	0.00999	EGR1,F3,FOSL1,IER2,MMP13,RELA	Akt,EGR1,ERK,ERK1/2,F7,FOSL1,FOXO3,JUN,NFKB1,NFKBIA,NFkB (complex),RELA,RELB,SP1,STAT1,STAT3,TP53
Interaction_preb_sap p0.05 - 2020-06-15 09:50 AM		HSPA9		other		-1.664		0	-1.664	0.00999	FN1,FOXO1,HNRNPK,MMP13,RPL7,TIMP2	ATP,CREB1,HMGB1,HSPA9,JUN,NFkB (complex),NR3C1,SP1,STAT3,TP53,TP73
Interaction_preb_sap p0.05 - 2020-06-15 09:50 AM		PLAUR		transmembrane receptor	Inhibited	-2.2		0	-2.2	0.00999	C5AR1,CCL2,FOSL1,ITGB3,JUNB,SOCS1	CEBPB,CTNNB1,EGR1,ERK,ERK1/2,FOSL1,FOXO3,HIF1A,IL6,ITGB1,JUN,NFKB1,NFKBIA,NFkB (complex),PLAUR,RELA,SP1,STAT1,STAT3
Interaction_preb_sap p0.05 - 2020-06-15 09:50 AM		triptolide		chemical drug	Activated	2.331		0	2.331	0.0102	BAX,BIRC2,CD38,DACH1,DLC1,FBLN5,IL10,ITGA1,LIFR,MCAM,PDGFRB,RELA,SOCS3
Interaction_preb_sap p0.05 - 2020-06-15 09:50 AM		MIF		cytokine		0.052		0	0.052	0.0102	ARG1,BAX,CCL2,CCL4,CCR1,CXCR1,DGAT1,DGAT2,GFI1,IL10,IL6ST,MMP13
Interaction_preb_sap p0.05 - 2020-06-15 09:50 AM		ciglitazone		chemical drug		-0.306		0	-0.306	0.0103	ABCA1,BAX,CCL2,CD36,FN1,IL10,NFKBIA,TBXA2R,TGM1
Interaction_preb_sap p0.05 - 2020-06-15 09:50 AM		CALCA		other		-0.817		0	-0.817	0.0103	ANK3,CCL2,CCL4,CYBA,JUNB,KIF26A,LMNA,PHLDB2,RAB7A,RAP1GAP
Interaction_preb_sap p0.05 - 2020-06-15 09:50 AM		TNFSF12		cytokine		0.93		0	0.93	0.0103	ADAM8,CCL11,CCL2,CCR1,CXCL6,MAP3K14,MEF2C,MMP13,NFKB2,NFKBIA
Interaction_preb_sap p0.05 - 2020-06-15 09:50 AM		GATA4		transcription regulator		-0.857		0	-0.857	0.0104	ABCG8,CCL11,CCL2,CCL4,CXCL6,EPHX1,IRF8,MEF2C,MYH9,NUSAP1,PPL,PRDM1,PTGS1,PTPRB,RYR2,SI,SLC8A1
Interaction_preb_sap p0.05 - 2020-06-15 09:50 AM		FAAH		enzyme		-1.342		0	-1.342	0.0106	CORO2A,RPL7,RPS18,RPS2,RPS6
Interaction_preb_sap p0.05 - 2020-06-15 09:50 AM		FCGR2B		transmembrane receptor		0.115		0	0.115	0.0106	CCND2,IFI27,IL10,SOCS1,SOCS3
Interaction_preb_sap p0.05 - 2020-06-15 09:50 AM		XBP1		transcription regulator		1.235		0	1.235	0.0107	APBB2,APOB,ATF4,COPB2,CRK,FN1,HERPUD1,IRF4,MAP1LC3B,NCOA3,P3H1,POU2AF1,PRDM1,RAB3A,RELA,SYVN1,TNFSF11,TXN,VAMP7
Interaction_preb_sap p0.05 - 2020-06-15 09:50 AM		EOMES		transcription regulator		0.282		0	0.282	0.0107	AFAP1,BCL6,CYP26A1,MICAL2,NRP2,PLXNA4,PRDM1,PRF1,SATB2,STAT3,TCF4
Interaction_preb_sap p0.05 - 2020-06-15 09:50 AM		CIP2A		other		0.493		0	0.493	0.0107	COL15A1,KIAA1324,PDE2A,PDGFRB,PRG4,PTPRB,SAT1,SCIN
Interaction_preb_sap p0.05 - 2020-06-15 09:50 AM		FLT3LG		cytokine		2		0	2	0.0107	CD40,CD83,CEBPA,IL10,IL3RA,PTPRC,SOCS1,TCF4
Interaction_preb_sap p0.05 - 2020-06-15 09:50 AM		PARP1		enzyme		0.674		0	0.674	0.0109	ABCA1,BAX,CD274,CTLA4,HRH1,IL10,RELA,RPA1,SELP,SOCS1,STAT1,TIMP2
Interaction_preb_sap p0.05 - 2020-06-15 09:50 AM		BMP6		growth factor		0		0	0	0.011	ADAMTS1,ADGRL2,ALDH1A2,EPHX1,FOSL1,ITGA5,MMP13,MYH10,SORD,VCL
Interaction_preb_sap p0.05 - 2020-06-15 09:50 AM		DSCAM		other		-0.632		0	-0.632	0.011	CEBPA,DAB1,GADD45G,JAK2,KCNA2,L1CAM,NGEF,PLCB1,PRKCH,SEMA7A
Interaction_preb_sap p0.05 - 2020-06-15 09:50 AM		MAP3K14	0.425	kinase		0.388		0	0.388	0.0111	ADAM8,IL10,NFKB2,NFKBIA,NFKBIE,REL,RELA,RELB,TRAF3
Interaction_preb_sap p0.05 - 2020-06-15 09:50 AM		CREM		transcription regulator		0.045		0	0.045	0.0112	ABCA1,ANXA4,CCND2,CREB3L4,EGR1,FRMD6,IRS2,JUNB,MEST,NAB2,NFIL3,PDE3A,RYR2,SLC16A1
Interaction_preb_sap p0.05 - 2020-06-15 09:50 AM		IRAK1		kinase		0.168		0	0.168	0.0112	ABCA1,IL10,NLRP3,RELA,RELB,STAT1
Interaction_preb_sap p0.05 - 2020-06-15 09:50 AM		IRS2	-0.849	enzyme		0.577		0	0.577	0.0112	CEBPA,EGR1,GCKR,IGFBP1,PCK1,RELA
Interaction_preb_sap p0.05 - 2020-06-15 09:50 AM		fasudil		chemical drug		0.248		0	0.248	0.0112	ARG1,CCL2,CD40,F3,IL10,MRC1
Interaction_preb_sap p0.05 - 2020-06-15 09:50 AM		methylselenic acid		chemical reagent						0.0114	ADAMTS1,BACH1,BIRC2,CDC42,CDK16,CORO1A,CREB3L4,DPYSL2,ELF3,EPHX1,FN1,GUCY1A1,IRF1,JUNB,NFIL3,NMI,PPM1B,SAT1,STX7,TGFBR3
Interaction_preb_sap p0.05 - 2020-06-15 09:50 AM		BIRC3		enzyme						0.0115	CCL2,MAP3K14,NFKB2,NFKBIA
Interaction_preb_sap p0.05 - 2020-06-15 09:50 AM		LY6E		other		-0.762		0	-0.762	0.0115	CD274,CD83,NFKBIA,RELB
Interaction_preb_sap p0.05 - 2020-06-15 09:50 AM		TRAIP		enzyme						0.0115	CCL11,CXCL13,IL10,TBK1
Interaction_preb_sap p0.05 - 2020-06-15 09:50 AM		ammonium chloride		chemical drug		0		0	0	0.0115	ATP1A1,CTLA4,FOXO1,SQSTM1
Interaction_preb_sap p0.05 - 2020-06-15 09:50 AM		chitin		chemical - endogenous non-mammalian		1.982		0	1.982	0.0115	ARG1,CCL11,CD274,IL10
Interaction_preb_sap p0.05 - 2020-06-15 09:50 AM		tributyltin		chemical reagent		-1		0	-1	0.0115	ABCA1,ACSL1,CEBPA,CYP26B1,DGAT2,FN1,ITGB3,NGEF,PDGFRB,PPL,STAT1,THBS2
Interaction_preb_sap p0.05 - 2020-06-15 09:50 AM		STAT5B		transcription regulator		-0.235		0	-0.235	0.0116	ACSL6,BAX,BCL6,CASP8,CCND2,CYP26B1,DGAT2,EBF1,IRF1,MTMR11,NRP2,PIM1,POU2F2,RELA,RPA1,SOCS1,SOCS3,TANK,TNFSF11,TOX,TRAF2,TRAF3
Interaction_preb_sap p0.05 - 2020-06-15 09:50 AM		1-butanol		chemical - endogenous non-mammalian						0.0116	ABCA1,PDGFRB
Interaction_preb_sap p0.05 - 2020-06-15 09:50 AM		4-(4-(3-(4-trifluoromethoxy-phenyl)ureido)cyclohexyloxy)benzoic acid		chemical reagent						0.0116	MAP1LC3B,SQSTM1
Interaction_preb_sap p0.05 - 2020-06-15 09:50 AM		BICD2		other						0.0116	IFI27,STAT1
Interaction_preb_sap p0.05 - 2020-06-15 09:50 AM		CANX		other						0.0116	ABCA1,BAX
Interaction_preb_sap p0.05 - 2020-06-15 09:50 AM		CHRM4		g-protein coupled receptor						0.0116	EGR1,ITGA5
Interaction_preb_sap p0.05 - 2020-06-15 09:50 AM		CTNNAL1		other						0.0116	FN1,ITGB3
Interaction_preb_sap p0.05 - 2020-06-15 09:50 AM		CTSD		peptidase						0.0116	ABCA1,TXN
Interaction_preb_sap p0.05 - 2020-06-15 09:50 AM		CYP8B1		enzyme						0.0116	ABCA1,ABCG8
Interaction_preb_sap p0.05 - 2020-06-15 09:50 AM		GR-MD-02		chemical drug						0.0116	CD36,LGALS3
Interaction_preb_sap p0.05 - 2020-06-15 09:50 AM		GZMB		peptidase						0.0116	CD274,ENTPD1
Interaction_preb_sap p0.05 - 2020-06-15 09:50 AM		IFNGR		complex						0.0116	IRF1,SOCS3
Interaction_preb_sap p0.05 - 2020-06-15 09:50 AM		IRAK1BP1		other						0.0116	IL10,RELA
Interaction_preb_sap p0.05 - 2020-06-15 09:50 AM		MARCHF5		enzyme						0.0116	BLOC1S1,PDGFRB
Interaction_preb_sap p0.05 - 2020-06-15 09:50 AM		NPLOC4		other						0.0116	CCL2,NFKB2
Interaction_preb_sap p0.05 - 2020-06-15 09:50 AM		PKIA		other						0.0116	FN1,PCK1
Interaction_preb_sap p0.05 - 2020-06-15 09:50 AM		RAPSN		other						0.0116	JAK2,SOCS3
Interaction_preb_sap p0.05 - 2020-06-15 09:50 AM		SHP		group						0.0116	EGR1,PCK1
Interaction_preb_sap p0.05 - 2020-06-15 09:50 AM		UFD1		peptidase						0.0116	CCL2,NFKB2
Interaction_preb_sap p0.05 - 2020-06-15 09:50 AM		USP24		peptidase						0.0116	BAX,E2F4
Interaction_preb_sap p0.05 - 2020-06-15 09:50 AM		atipamezole		chemical drug						0.0116	EGR1,JUNB
Interaction_preb_sap p0.05 - 2020-06-15 09:50 AM		elcatonin		biologic drug						0.0116	CXCL6,TNFSF11
Interaction_preb_sap p0.05 - 2020-06-15 09:50 AM		glucuronyl glucosamine glycan sulfate		chemical drug						0.0116	FN1,HSPG2
Interaction_preb_sap p0.05 - 2020-06-15 09:50 AM		methyl cellosolve		chemical reagent						0.0116	PDE4D,SQSTM1
Interaction_preb_sap p0.05 - 2020-06-15 09:50 AM		moxifloxacin		chemical drug						0.0116	RELA,SMAD2
Interaction_preb_sap p0.05 - 2020-06-15 09:50 AM		phenanthridine		chemical toxicant						0.0116	CD83,IL10
Interaction_preb_sap p0.05 - 2020-06-15 09:50 AM		verlukast		chemical drug						0.0116	CCL2,CCL4
Interaction_preb_sap p0.05 - 2020-06-15 09:50 AM		TBX21		transcription regulator		0.236		0	0.236	0.0117	CCL4,CD38,CXCR3,IL6ST,PRDM1,PRF1,PTGER4,TNFSF11
Interaction_preb_sap p0.05 - 2020-06-15 09:50 AM		APOH		transporter						0.0117	CD36,CD40,CD83
Interaction_preb_sap p0.05 - 2020-06-15 09:50 AM		Ifnz (includes others)		cytokine						0.0117	CD40,CD83,IRF1
Interaction_preb_sap p0.05 - 2020-06-15 09:50 AM		MED14		transcription regulator						0.0117	CD36,IGFBP1,IRF8
Interaction_preb_sap p0.05 - 2020-06-15 09:50 AM		MXD1		transcription regulator						0.0117	BCL6,CCND2,ITGA1
Interaction_preb_sap p0.05 - 2020-06-15 09:50 AM		OSTM1		other						0.0117	BCL6,IRF8,PRDM1
Interaction_preb_sap p0.05 - 2020-06-15 09:50 AM		TNNI3		transporter						0.0117	CCL11,CCL4,CCR1
Interaction_preb_sap p0.05 - 2020-06-15 09:50 AM		VASP	0.421	other						0.0117	ARG1,SELP,STAT1
Interaction_preb_sap p0.05 - 2020-06-15 09:50 AM		orlistat		chemical drug						0.0117	APOB,ATF4,CCL2
Interaction_preb_sap p0.05 - 2020-06-15 09:50 AM		ryanodine		chemical - endogenous non-mammalian						0.0117	CDC42,PRKCZ,RYR2
Interaction_preb_sap p0.05 - 2020-06-15 09:50 AM		teriflunomide		chemical drug						0.0117	CASP8,FADD,TRPC6
Interaction_preb_sap p0.05 - 2020-06-15 09:50 AM		FGFR1		kinase		0.333		0	0.333	0.0118	BAX,CCND2,GRINA,LEPROT,MMP13,PDCD4,POU2F2,PTGS1,PTPRA,RPS6
Interaction_preb_sap p0.05 - 2020-06-15 09:50 AM		MOG	1.384	other		0.13		0	0.13	0.0119	ARG1,C5AR1,CCR1,CD274,CD40,CTLA4,IL10
Interaction_preb_sap p0.05 - 2020-06-15 09:50 AM		alefacept		biologic drug		-1.242		0	-1.242	0.0119	CYBA,NFKB2,PRF1,SOCS1,SOCS3,STAT1,TGFBR3
Interaction_preb_sap p0.05 - 2020-06-15 09:50 AM		oblimersen		biologic drug		1.89		0	1.89	0.0119	CEBPD,IFI27,IFI35,N4BP1,RNF114,RSAD2,STAT1
Interaction_preb_sap p0.05 - 2020-06-15 09:50 AM		CDH1		other		1.45		0	1.45	0.012	BIRC2,CDC42,CDH2,FABP2,FN1,FOSL1,IFI27,ITGB3,MCAM
Interaction_preb_sap p0.05 - 2020-06-15 09:50 AM		IRF8	0.836	transcription regulator		1.957		0	1.957	0.0121	BAX,BCL6,CD40,CD74,CD83,CEBPA,EGR1,IFI44L,IRF4,IRF8,PRDM1,STAT1,TRIM21
Interaction_preb_sap p0.05 - 2020-06-15 09:50 AM		sulforafan		chemical drug		1.093		0	1.093	0.0121	BAX,CCL2,EPHX1,GABARAP,LIPE,NFKBIA,PGRMC1,PTPRC,RELA,SOCS3,SQSTM1,TAX1BP1,WIPI2
Interaction_preb_sap p0.05 - 2020-06-15 09:50 AM		CLU		other		-1.246		0	-1.246	0.0122	BAX,CCL2,NFKBIA,RELA,SMAD2
Interaction_preb_sap p0.05 - 2020-06-15 09:50 AM		IFRD1		other		-1.432		0	-1.432	0.0122	CTH,DGAT1,DGAT2,HK1,RPL22
Interaction_preb_sap p0.05 - 2020-06-15 09:50 AM		anakinra		biologic drug						0.0122	CCL2,CCL4,GRINA,PIM1,VWA5A
Interaction_preb_sap p0.05 - 2020-06-15 09:50 AM		fluvoxamine		chemical drug						0.0122	CCR1,CXCR1,GNAI2,RACK1,RPL13A
Interaction_preb_sap p0.05 - 2020-06-15 09:50 AM		SELPLG		other		1.633		0	1.633	0.0126	CCL2,CCL4,IL10,LAG3,RELA,THBD
Interaction_preb_sap p0.05 - 2020-06-15 09:50 AM		CG		complex		-1.279		0	-1.279	0.0126	ACSL1,ADAMTS1,BAX,BTG3,CCL2,CCND2,CDH2,CEBPA,CEBPD,CYP26A1,EGR1,GASK1B,IGFBP4,IL10,IRS2,ITGA1,ITGB3,JUNB,MCAM,PDE4D,PLPP3,PODXL,PTGS1,SMAD2,TGFBR3,VCAN
Interaction_preb_sap p0.05 - 2020-06-15 09:50 AM		bisphenol A		chemical - endogenous mammalian		1.333		0	1.333	0.0126	APOB,BAX,C3,CCL2,CTTN,EGR1,FABP2,LBP,MAP1LC3B,ODR4,PICALM,SLC6A13,SMOC1,SPG21,STAT3
Interaction_preb_sap p0.05 - 2020-06-15 09:50 AM		MITF		transcription regulator		0.077		0	0.077	0.0126	ACHE,ACSL1,ATP1A1,C8orf44-SGK3/SGK3,CCNF,CHKA,ESRP1,FAM53B,FN1,IRF4,KCNN2,LGALS3,PPM1H,PPP2CA,PRF1,SLC7A8,STX7,TMC6,VAT1
Interaction_preb_sap p0.05 - 2020-06-15 09:50 AM		TO-901317		chemical reagent		-0.579		0	-0.579	0.0126	ABCA1,ABCG8,ACSL1,ACSL5,ADIPOR2,AGPAT3,C3,CCL2,DNASE1L3,EPHX1,FABP2,FBP1,IGFBP4,LGALS3,LIFR,NFKBIA,PCK1,PSME1,SLC27A2
Interaction_preb_sap p0.05 - 2020-06-15 09:50 AM		CTLA4	1.648	transmembrane receptor	Inhibited	-2.178		0	-2.178	0.0127	CD40,CD83,IL10,IL3RA,LAG3,PRDM1,PTPRJ,SELP
Interaction_preb_sap p0.05 - 2020-06-15 09:50 AM		SPDEF	-0.685	transcription regulator	Activated	2.433		0	2.433	0.0127	CD40,CDH2,COL16A1,ITGA5,LAMC1,SMAD2,SQSTM1,VASP
Interaction_preb_sap p0.05 - 2020-06-15 09:50 AM		fenamic acid		chemical reagent		-1.45		0	-1.45	0.0127	ADAMTS1,EFEMP2,ELF3,EMP3,IGFBP1,LGALS3,MRC1,TSPAN8
Interaction_preb_sap p0.05 - 2020-06-15 09:50 AM		ZBTB16		transcription regulator		0.416		0	0.416	0.0128	BCL6,CD274,CD74,CD81,CD83,CXCR3,IL21R,IL3RA,IL6ST,ITGB3,LTB4R,SELP,TNFSF11
Interaction_preb_sap p0.05 - 2020-06-15 09:50 AM		MAPKAPK2		kinase		1.219		0	1.219	0.013	ARG1,CCL11,CCL2,CEBPD,IL10,MRC1,NFKBIA
Interaction_preb_sap p0.05 - 2020-06-15 09:50 AM		glucagon		biologic drug		-1.276		0	-1.276	0.013	ANK3,CYBA,IRS2,KIF26A,LMNA,PHLDB2,RAP1GAP
Interaction_preb_sap p0.05 - 2020-06-15 09:50 AM		heme		chemical - endogenous mammalian		-1.195		0	-1.195	0.013	CCL11,CCL4,CXCL6,IL10,MRC1,PRDM1,SELP
Interaction_preb_sap p0.05 - 2020-06-15 09:50 AM		medroxyprogesterone acetate		chemical drug		-0.319		0	-0.319	0.0131	ADAMTS1,BAX,CCL2,CCL4,F3,FN1,FOXO1,IFI35,IGFBP1,IL10,JUNB,LMNA,NUSAP1,VCAN
Interaction_preb_sap p0.05 - 2020-06-15 09:50 AM		LGALS3	-1.211	other		-1.319		0	-1.319	0.0136	BAX,CCR1,CTSH,FN1,IL10,ITPR3,PRDM1,PRKCZ,SOCS3,TCF4
Interaction_preb_sap p0.05 - 2020-06-15 09:50 AM		ADORA3		g-protein coupled receptor		1		0	1	0.0137	CCL2,CCL4,IL10,IRF1
Interaction_preb_sap p0.05 - 2020-06-15 09:50 AM		BCOR		transcription regulator						0.0137	ARID3A,CD74,IRF4,PRDM1
Interaction_preb_sap p0.05 - 2020-06-15 09:50 AM		CCL4	2.337	cytokine		1.067		0	1.067	0.0137	CCL2,CCR1,CD40,TNFSF11
Interaction_preb_sap p0.05 - 2020-06-15 09:50 AM		Collagen type IV		complex	Activated	2		0	2	0.0137	CCL2,ITGB3,RELA,TIMP2
Interaction_preb_sap p0.05 - 2020-06-15 09:50 AM		CpG ODN 2395		chemical reagent	Activated	2		0	2	0.0137	BCL6,CCL4,CD40,FLI1
Interaction_preb_sap p0.05 - 2020-06-15 09:50 AM		JUN/JUNB/JUND		group						0.0137	C3,FOSL1,PDCD4,STAT3
Interaction_preb_sap p0.05 - 2020-06-15 09:50 AM		LIPG		enzyme		-0.152		0	-0.152	0.0137	ABCA1,CCL2,CD36,IL10
Interaction_preb_sap p0.05 - 2020-06-15 09:50 AM		P2RX7		ion channel						0.0137	BAX,CCL2,NLRP3,TNFSF11
Interaction_preb_sap p0.05 - 2020-06-15 09:50 AM		Ras homolog		group						0.0137	ABCA1,EGR1,ITGB3,TNFSF11
Interaction_preb_sap p0.05 - 2020-06-15 09:50 AM		TNFRSF11A		transmembrane receptor		1		0	1	0.0137	CD40,CXCL13,FN1,RELA
Interaction_preb_sap p0.05 - 2020-06-15 09:50 AM		butaprost		chemical drug		-1.015		0	-1.015	0.0137	CCL4,IL10,SOCS3,TGFBR3
Interaction_preb_sap p0.05 - 2020-06-15 09:50 AM		tamibarotene		chemical drug		-1.057		0	-1.057	0.0137	EFNB1,F3,RBP2,THBD
Interaction_preb_sap p0.05 - 2020-06-15 09:50 AM		TGFB3	-0.809	growth factor	Inhibited	-2.287		0	-2.287	0.0138	ADAM19,CDH2,CDH6,FN1,ITGB3,MAPK11,MICAL2,MYO10,PLOD2,SMAD2,TGFBR3
Interaction_preb_sap p0.05 - 2020-06-15 09:50 AM		black raspberry extract		chemical drug						0.0138	CASD1,CRK,CTTN,DUSP5,LAMB3,MSN,MYO10,PPP3CA,PSMA6,RRAGA,SEPTIN7
Interaction_preb_sap p0.05 - 2020-06-15 09:50 AM		RIPK2	0.571	kinase		1.448		0	1.448	0.0138	ABCA1,ACSL1,CD36,CD40,DGAT1,DGAT2,NFKB2,TANK
Interaction_preb_sap p0.05 - 2020-06-15 09:50 AM		DNMT3B		enzyme		1.485		0	1.485	0.0139	BATF3,CD36,CHFR,DLC1,ESRP2,FOXF2,GUCY1A1,IFI27,PLAAT3,RPL10A,RPL13,RYR2,SH2D1A,SLC8A1,STAT1
Interaction_preb_sap p0.05 - 2020-06-15 09:50 AM		SPIB		transcription regulator		0.576		0	0.576	0.0139	BLNK,BTK,CD200,CD209,EGR1,IRF4,MBD2,MEF2C,PRDM1
Interaction_preb_sap p0.05 - 2020-06-15 09:50 AM		EIF2AK4		kinase		1.52		0	1.52	0.0139	ATF4,EGR1,IL10,MOG,PRDM1
Interaction_preb_sap p0.05 - 2020-06-15 09:50 AM		PRKCZ	-1.072	kinase		-0.218		0	-0.218	0.0139	ABCA1,BAX,CCL11,HIF1AN,NFKBIA
Interaction_preb_sap p0.05 - 2020-06-15 09:50 AM		CRP		other	Activated	2.2		0	2.2	0.014	CCL2,CD40,EGR1,IL10,PSMB7,PSME2
Interaction_preb_sap p0.05 - 2020-06-15 09:50 AM		TXN	0.626	enzyme		0.469		0	0.469	0.014	CCND2,CD38,CD40,NFKBIA,RELA,TXN
Interaction_preb_sap p0.05 - 2020-06-15 09:50 AM		ZNF106		other		-0.816		0	-0.816	0.014	C3,FGFR1OP2,LGALS3,PAIP1,TMEM106B,UGT8
Interaction_preb_sap p0.05 - 2020-06-15 09:50 AM		KDM1A		enzyme		-1.851		0	-1.851	0.0143	CCND2,CHD4,CXADR,DAPP1,EBF1,ELL2,FOXO1,IGFBP4,LCP1,PHLDB2,PTPRB,RBFOX2,SERPINB1,TENM1,TJP3,UBE2H,VCL
Interaction_preb_sap p0.05 - 2020-06-15 09:50 AM		hexachlorobenzene		chemical toxicant		-1.195		0	-1.195	0.0143	EFEMP2,ELF3,EMP3,IGFBP1,LGALS3,MRC1,TSPAN8
Interaction_preb_sap p0.05 - 2020-06-15 09:50 AM		nicotine		chemical drug		-0.533		0	-0.533	0.0145	CCL2,CCL4,CCND2,CD40,EGR1,FN1,IL10,JUNB,LGALS3,MATR3,PTPRA,RELA,RYR2,STAT1,TGM1,TRPC6
Interaction_preb_sap p0.05 - 2020-06-15 09:50 AM		N-nitro-L-arginine methyl ester		chemical drug		0.749		0	0.749	0.0145	ADNP,BAX,CCL11,CCL2,CD83,CDK14,CYBA,FN1,ITGB3,NFKBIA
Interaction_preb_sap p0.05 - 2020-06-15 09:50 AM		NFAT5		transcription regulator		0.814		0	0.814	0.0145	CCL2,CCR1,CD74,F3,NFKBIA,PTGFRN,PTGS1,RPS7,TNFAIP2,VWF
Interaction_preb_sap p0.05 - 2020-06-15 09:50 AM		lysophosphatidylcholine		chemical - other		1.51		0	1.51	0.015	ABCA1,CCL2,CD274,CD36,CD74,EGR1,F3,TNFRSF9
Interaction_preb_sap p0.05 - 2020-06-15 09:50 AM		sulindac sulfide		chemical drug		0.698		0	0.698	0.015	AGTPBP1,EGR1,ETNPPL,GADD45G,GARS1,RAP1GAP,SPTBN1,STAT3
Interaction_preb_sap p0.05 - 2020-06-15 09:50 AM		CLEC1B		transmembrane receptor						0.0151	IL10,PLCG2,SYK
Interaction_preb_sap p0.05 - 2020-06-15 09:50 AM		ITGA3		other						0.0151	DAB1,FN1,VCL
Interaction_preb_sap p0.05 - 2020-06-15 09:50 AM		SH3KBP1	0.54	other						0.0151	CCND2,FN1,PRDM1
Interaction_preb_sap p0.05 - 2020-06-15 09:50 AM		SLC7A2		transporter						0.0151	ARG1,CCL4,CXCL6
Interaction_preb_sap p0.05 - 2020-06-15 09:50 AM		STAT1/3/5 dimer		complex						0.0151	BCL3,MMP13,SOCS3
Interaction_preb_sap p0.05 - 2020-06-15 09:50 AM		U46619		chemical reagent						0.0151	CCL2,SELP,TIMP2
Interaction_preb_sap p0.05 - 2020-06-15 09:50 AM		midostaurin		chemical drug						0.0151	CCL2,CD36,MMP13
Interaction_preb_sap p0.05 - 2020-06-15 09:50 AM		diethylstilbestrol		chemical drug		0.035		0	0.035	0.0154	ADCY6,BCL6,C3,CD200,CD83,CLN8,CTTN,CXCL6,DPYSL2,EGR1,F3,FAM49A,JAK2,LRRK2,OLFML2A,PDGFRB,PIM1,PRDM1,PTK7,RIDA,TANK,THBS2,TSHZ3
Interaction_preb_sap p0.05 - 2020-06-15 09:50 AM		dimethyl sulfoxide		chemical drug		-0.458		0	-0.458	0.0154	CCND2,EMP3,IRS2,LIFR,MEF2C,MMP13,NR2F2,PTGS1,SELP,SLC11A2,SQSTM1,TNFSF11
Interaction_preb_sap p0.05 - 2020-06-15 09:50 AM		FOXP3		transcription regulator		0.187		0	0.187	0.0155	CTLA4,CXCL13,ENTPD1,IL10,IRF4,MGAT1,NFIL3,PDCD4,PIM2,PRDM1
Interaction_preb_sap p0.05 - 2020-06-15 09:50 AM		TFAP2A		transcription regulator		-0.311		0	-0.311	0.0155	ABCA1,ADAM17,BAX,CEBPA,FREM2,PLAAT3,PODXL,RPL7,RPS5,STX7
Interaction_preb_sap p0.05 - 2020-06-15 09:50 AM		A2M		transporter		0.816		0	0.816	0.0155	ATF4,CCL4,CDH2,FOXO1,MAP3K5,TRAF2
Interaction_preb_sap p0.05 - 2020-06-15 09:50 AM		CCL11	1.654	cytokine		1.254		0	1.254	0.0156	CCL11,CCL2,CCL4,CXCL6,CXCR1,ITGA1,XCR1
Interaction_preb_sap p0.05 - 2020-06-15 09:50 AM		CD14		transmembrane receptor		0.788		0	0.788	0.0156	CCL2,CCL4,F3,IL10,SELP,SOCS1,SOCS3
Interaction_preb_sap p0.05 - 2020-06-15 09:50 AM		ALOX15		enzyme		0.063		0	0.063	0.0158	ABCA1,BAX,CD36,FN1,FOSL1
Interaction_preb_sap p0.05 - 2020-06-15 09:50 AM		IL17RA		transmembrane receptor		-0.447		0	-0.447	0.0158	CCL11,CCR1,CXCL6,MMP13,SELP
Interaction_preb_sap p0.05 - 2020-06-15 09:50 AM		ITGAV		transmembrane receptor		-0.152		0	-0.152	0.0158	BAX,BIRC2,CD36,FN1,ITGB3
Interaction_preb_sap p0.05 - 2020-06-15 09:50 AM		TARDBP		transcription regulator		1.067		0	1.067	0.0158	CD36,MAG,MOG,SQSTM1,VPS4B
Interaction_preb_sap p0.05 - 2020-06-15 09:50 AM		UBE2I		enzyme	Inhibited	-2.236		0	-2.236	0.0158	CEBPA,CEBPD,IRF1,STAT1,TAP1
Interaction_preb_sap p0.05 - 2020-06-15 09:50 AM		ACSS2		enzyme	Inhibited	-2		0	-2	0.0161	DGAT1,DGAT2,FABP2,SLC27A4
Interaction_preb_sap p0.05 - 2020-06-15 09:50 AM		ITGA9	-1.391	other		0		0	0	0.0161	CCL4,CDH2,CXCL6,TNFSF11
Interaction_preb_sap p0.05 - 2020-06-15 09:50 AM		IgG1		complex		1.982		0	1.982	0.0161	BAX,CD40,CTTN,ITGA5
Interaction_preb_sap p0.05 - 2020-06-15 09:50 AM		L-tryptophan		chemical - endogenous mammalian						0.0161	CASP8,CD40,IGFBP1,SLC1A4
Interaction_preb_sap p0.05 - 2020-06-15 09:50 AM		LINC00963		other		0.75		0	0.75	0.0161	BAX,FN1,IL2RG,ITGA9
Interaction_preb_sap p0.05 - 2020-06-15 09:50 AM		PLA2G6		enzyme		-1.067		0	-1.067	0.0161	ARG1,ATF4,MRC1,RELA
Interaction_preb_sap p0.05 - 2020-06-15 09:50 AM		SFTPD		other		-1		0	-1	0.0161	CCL2,CD209,CTLA4,IL10
Interaction_preb_sap p0.05 - 2020-06-15 09:50 AM		TRPC1		ion channel		-1.154		0	-1.154	0.0161	BAX,CCND2,FOXO1,IGFBP1
Interaction_preb_sap p0.05 - 2020-06-15 09:50 AM		leukotriene B4		chemical - endogenous mammalian		-1.165		0	-1.165	0.0161	F3,LTB4R,PTPN1,SOCS1
Interaction_preb_sap p0.05 - 2020-06-15 09:50 AM		selenomethylselenocysteine		chemical - endogenous mammalian		0		0	0	0.0161	ATP1A1,EGR1,PSME1,TIMP2
Interaction_preb_sap p0.05 - 2020-06-15 09:50 AM		FGF7		growth factor		0.264		0	0.264	0.0162	CEBPA,CEBPD,FGFR2,HPRT1,IRF1,MMP13,SI,STAT1
Interaction_preb_sap p0.05 - 2020-06-15 09:50 AM		IRS1		enzyme		1.477		0	1.477	0.0163	CEBPA,CEBPD,EGR1,IGFBP1,IGFBP4,IRS2,LAMA4,MEF2C,NFKBIA,PCK1,PLPP3,RELA
Interaction_preb_sap p0.05 - 2020-06-15 09:50 AM		torin1		chemical reagent		-1.726		0	-1.726	0.0165	ALDH9A1,ATP6V1E1,CDH2,COX5B,HK1,NDUFS5,PPA1,RPL32,RPS20,RPS6
Interaction_preb_sap p0.05 - 2020-06-15 09:50 AM		arsenite		chemical toxicant		0.692		0	0.692	0.0165	ARL6IP5,ATF4,CDH2,CDK14,EGR1,IL10,IRF1,PLCB1,PRKG1,PTPRG,SQSTM1
Interaction_preb_sap p0.05 - 2020-06-15 09:50 AM		calcimycin		chemical reagent	Activated	2.247		0	2.247	0.0165	CD40,CD83,CTLA4,EGR1,FN1,FOSL1,HERPUD1,IRF4,JUNB,MAP3K8,MMP13
Interaction_preb_sap p0.05 - 2020-06-15 09:50 AM		MYOD1		transcription regulator		0.124		0	0.124	0.0167	ACHE,ACSL5,ARID3A,BCL6,CCL2,DYSF,FOSL1,GADD45G,GUCA2A,JUNB,LIPE,MEF2C,NUSAP1,PNP,RPL7A,SPTBN1,STAT1,TGFBR3,TRIM21
Interaction_preb_sap p0.05 - 2020-06-15 09:50 AM		NFYA		transcription regulator		-0.308		0	-0.308	0.0172	CDC42,EGR1,EPHX1,FGFR2,IRF1,JUNB,PCK1,PDGFRB,VWF
Interaction_preb_sap p0.05 - 2020-06-15 09:50 AM		Hbb-b2		other		1.342		0	1.342	0.0172	CD74,CEBPA,CXCR3,CYBA,FN1,IL2RG
Interaction_preb_sap p0.05 - 2020-06-15 09:50 AM		IL12A		cytokine		1.616		0	1.616	0.0172	IL10,PRF1,SOCS1,SOCS3,STAT1,STAT3
Interaction_preb_sap p0.05 - 2020-06-15 09:50 AM		MASTL		kinase		-1.455		0	-1.455	0.0172	CCDC50,LPP,MYH10,STK24,TMPO,VCL
Interaction_preb_sap p0.05 - 2020-06-15 09:50 AM		stallimycin		biologic drug		1.722		0	1.722	0.0172	F3,IFI27,IL3RA,IRF1,IRF4,STAT1
Interaction_preb_sap p0.05 - 2020-06-15 09:50 AM		FOXA2		transcription regulator		-1.69		0	-1.69	0.0172	APOB,BIRC2,C3,CCL11,CEBPA,CYP26A1,EPHX1,FOXO1,IGFBP1,IL10,LIPE,NFKB2,NFKBIE,PCK1,PDGFRB,PIM1,SLC6A15,SMOC1
Interaction_preb_sap p0.05 - 2020-06-15 09:50 AM		POU5F1		transcription regulator	Activated	2.221		0	2.221	0.0174	B3GNT7,BAX,BCL10,BIRC2,CCNF,CD40,CDH2,CYP26A1,DUSP5,FABP2,FADD,FARP1,GADD45G,MEF2C,NR2F2,PODXL,PPL,PPP2CA,RIPK2,SLC27A4,TGM1,TNFRSF9,TRAF2,TRAF3
Interaction_preb_sap p0.05 - 2020-06-15 09:50 AM		SOD1		enzyme						0.0174	ADCY2,ADORA2B,ATF4,ATP1A1,BAX,C5AR1,CAST,CD36,CDH2,DPYSL3,HSBP1,IL10,JUNB,NFIL3,PRKCE,RDX,SKP1,SLC11A2,SQSTM1,TNFSF11
Interaction_preb_sap p0.05 - 2020-06-15 09:50 AM		5-hydroxytryptamine		chemical - endogenous mammalian		0.875		0	0.875	0.0175	ALDH1A2,ARPC4,CCL2,EGR1,F3,FADD,GNAI2,IL10,MMP13,STX4,TRPV1
Interaction_preb_sap p0.05 - 2020-06-15 09:50 AM		CDKN1B		kinase		-0.102		0	-0.102	0.0175	BCL11A,BLNK,BTK,EGR1,LGALS3,LGR4,MEIS2,RAB3A,RYR2,STAT3,TCF4
Interaction_preb_sap p0.05 - 2020-06-15 09:50 AM		DDIT3		transcription regulator	Activated	2.333		0	2.333	0.0175	ATF4,CCDC80,CEBPA,CEBPD,FN1,FOXO1,GPC6,PLEC,STAT3,STXBP2,THBS2
Interaction_preb_sap p0.05 - 2020-06-15 09:50 AM		NCOA1		transcription regulator		-0.834		0	-0.834	0.0175	ABCA1,AGL,C3,CASP8,CEBPA,EGR1,FGFR2,JUNB,NFIX,NFKBIA,PCK1,RPL36,TLE1
Interaction_preb_sap p0.05 - 2020-06-15 09:50 AM		ABCB4		transporter		0.49		0	0.49	0.0178	ELF3,LGALS3,MMP13,NFKB2,PDGFRB
Interaction_preb_sap p0.05 - 2020-06-15 09:50 AM		MTTP		transporter		-0.486		0	-0.486	0.0178	ABCA1,ABCG8,APOB,CCL4,CD36
Interaction_preb_sap p0.05 - 2020-06-15 09:50 AM		bryostatin 1		chemical drug		0.967		0	0.967	0.0178	ARG1,CD209,CD22,CD40,IL2RG
Interaction_preb_sap p0.05 - 2020-06-15 09:50 AM		honokiol		chemical - endogenous non-mammalian						0.0178	BAX,CCND2,IL10,JUNB,MAP3K8
Interaction_preb_sap p0.05 - 2020-06-15 09:50 AM		methylnitrosourea		chemical toxicant						0.0178	ATP1A1,EGR1,GNAI2,PSME1,TIMP2
Interaction_preb_sap p0.05 - 2020-06-15 09:50 AM		CBFB		transcription regulator		1.783		0	1.783	0.0184	ATF4,CEBPA,CTLA4,LTB4R,MMP13,PTGER4,TGFBR3,TLR7,TNFSF11
Interaction_preb_sap p0.05 - 2020-06-15 09:50 AM		IKBKE		kinase		-0.479		0	-0.479	0.0184	BIRC2,CXCL6,MMP13,NFKBIA,PYGL,RSAD2,SLC16A1,STAT1,ZC3HAV1
Interaction_preb_sap p0.05 - 2020-06-15 09:50 AM		chenodeoxycholic acid		chemical - endogenous mammalian		0.146		0	0.146	0.0184	ABCA1,APOB,ATF4,CD36,EGR1,FBP1,GLP2R,LRP2,PCK1
Interaction_preb_sap p0.05 - 2020-06-15 09:50 AM		cholecalciferol		chemical - endogenous mammalian		-1.541		0	-1.541	0.0186	CCL2,CD209,CD38,CD40,CD83,CEBPA,CEBPD,IL10,PDGFRB,PTPRB,TNFSF11
Interaction_preb_sap p0.05 - 2020-06-15 09:50 AM		ATF3		transcription regulator		-0.788		0	-0.788	0.0187	ATF4,CD83,FBP1,ITGA1,MMP13,NFKB2,PCK1,RIPK2,RSAD2,STAT3
Interaction_preb_sap p0.05 - 2020-06-15 09:50 AM		9Z,11E-octadecadienoic acid		chemical - endogenous mammalian		0.218		0	0.218	0.0188	CD36,EBF1,IL10,IL6ST
Interaction_preb_sap p0.05 - 2020-06-15 09:50 AM		ALDH2		enzyme		0.762		0	0.762	0.0188	ATF4,CTH,SHMT2,SLC1A4
Interaction_preb_sap p0.05 - 2020-06-15 09:50 AM		IFNK		cytokine	Activated	2		0	2	0.0188	CD40,CD83,IRF1,STAT1
Interaction_preb_sap p0.05 - 2020-06-15 09:50 AM		LTBP1	-0.974	other						0.0188	PIM1,PIM2,SMAD2,VWF
Interaction_preb_sap p0.05 - 2020-06-15 09:50 AM		MBP		other						0.0188	CCL2,CD40,IL10,PTPRC
Interaction_preb_sap p0.05 - 2020-06-15 09:50 AM		NfkB-RelA		complex		1.966		0	1.966	0.0188	CCL11,CCL2,IL10,NFKBIA
Interaction_preb_sap p0.05 - 2020-06-15 09:50 AM		ADRA1		group						0.0188	EGR1,JUNB
Interaction_preb_sap p0.05 - 2020-06-15 09:50 AM		Atg5		other						0.0188	BAX,SQSTM1
Interaction_preb_sap p0.05 - 2020-06-15 09:50 AM		BLOC1S6		other						0.0188	PI4K2A,VAMP7
Interaction_preb_sap p0.05 - 2020-06-15 09:50 AM		Collagen type V		complex						0.0188	ITGA5,ITGB3
Interaction_preb_sap p0.05 - 2020-06-15 09:50 AM		Cxcl3		cytokine						0.0188	CEBPA,CEBPD
Interaction_preb_sap p0.05 - 2020-06-15 09:50 AM		G6PC3		phosphatase						0.0188	ATF4,CYBA
Interaction_preb_sap p0.05 - 2020-06-15 09:50 AM		IL31RA		transmembrane receptor						0.0188	SOCS1,SOCS3
Interaction_preb_sap p0.05 - 2020-06-15 09:50 AM		LRP8		transmembrane receptor						0.0188	ABCA1,DAB1
Interaction_preb_sap p0.05 - 2020-06-15 09:50 AM		Mst/krs		group						0.0188	NFKB2,RELB
Interaction_preb_sap p0.05 - 2020-06-15 09:50 AM		RAB11A	0.243	enzyme						0.0188	ADAM17,STAT3
Interaction_preb_sap p0.05 - 2020-06-15 09:50 AM		RAB7A	0.381	enzyme						0.0188	EGR1,RPS6
Interaction_preb_sap p0.05 - 2020-06-15 09:50 AM		RUBCN		other						0.0188	CCL4,IL10
Interaction_preb_sap p0.05 - 2020-06-15 09:50 AM		TIAL1		transcription regulator						0.0188	MAP1LC3B,MMP13
Interaction_preb_sap p0.05 - 2020-06-15 09:50 AM		W146		chemical reagent						0.0188	IL10,RELA
Interaction_preb_sap p0.05 - 2020-06-15 09:50 AM		Wfdc17		other						0.0188	ARG1,MRC1
Interaction_preb_sap p0.05 - 2020-06-15 09:50 AM		ZBED1		enzyme						0.0188	RPL10A,RPS6
Interaction_preb_sap p0.05 - 2020-06-15 09:50 AM		olmesartan		chemical drug						0.0188	CYBA,TNFSF11
Interaction_preb_sap p0.05 - 2020-06-15 09:50 AM		RNF31	0.436	enzyme		-1.671		0	-1.671	0.0188	C8orf44-SGK3/SGK3,CCL11,CCL2,CCL4,CXCL13,CXCL6,IGFBP4,IL2RG
Interaction_preb_sap p0.05 - 2020-06-15 09:50 AM		C3AR1		g-protein coupled receptor		0.895		0	0.895	0.019	C3,CCL4,CD28,CD40,IL10,LTBP1
Interaction_preb_sap p0.05 - 2020-06-15 09:50 AM		SATB2	-0.49	transcription regulator		1.067		0	1.067	0.019	ADGRG6,BAX,CDH6,IGHM,PDE3A,PIEZO2
Interaction_preb_sap p0.05 - 2020-06-15 09:50 AM		obeticholic acid		chemical drug		0.156		0	0.156	0.019	CEBPA,FN1,IL10,PCK1,RELA,TIMP2
Interaction_preb_sap p0.05 - 2020-06-15 09:50 AM		ANGPTL4		other						0.019	CD36,DGAT2,STAT1
Interaction_preb_sap p0.05 - 2020-06-15 09:50 AM		B4GALNT1		enzyme						0.019	C3,C5AR1,MAG
Interaction_preb_sap p0.05 - 2020-06-15 09:50 AM		BCO1		enzyme						0.019	BCO2,PRKAA2,RNF186
Interaction_preb_sap p0.05 - 2020-06-15 09:50 AM		CLCA2		ion channel						0.019	CASP8,CDH2,FN1
Interaction_preb_sap p0.05 - 2020-06-15 09:50 AM		CSF2RA		transmembrane receptor						0.019	CCND2,JUNB,PIM1
Interaction_preb_sap p0.05 - 2020-06-15 09:50 AM		Complement		complex						0.019	F3,PDGFRB,SELP
Interaction_preb_sap p0.05 - 2020-06-15 09:50 AM		GNA13		enzyme						0.019	EGR1,MAP3K5,TRPC6
Interaction_preb_sap p0.05 - 2020-06-15 09:50 AM		IDH2	0.551	enzyme						0.019	CEBPA,EGR1,FN1
Interaction_preb_sap p0.05 - 2020-06-15 09:50 AM		LILRA2		other						0.019	CD40,IL10,MRC1
Interaction_preb_sap p0.05 - 2020-06-15 09:50 AM		NPPC		other						0.019	CDH2,GUCY1A1,PRKG1
Interaction_preb_sap p0.05 - 2020-06-15 09:50 AM		Pdgfr		group						0.019	CCL2,EGR1,FN1
Interaction_preb_sap p0.05 - 2020-06-15 09:50 AM		SAMHD1	-0.897	enzyme						0.019	IFI27,NFKB2,NFKBIA
Interaction_preb_sap p0.05 - 2020-06-15 09:50 AM		SERPINB5		other						0.019	BAX,CDC42,CDH2
Interaction_preb_sap p0.05 - 2020-06-15 09:50 AM		SOX5		transcription regulator						0.019	HSPG2,IL10,LIPE
Interaction_preb_sap p0.05 - 2020-06-15 09:50 AM		TIA1		other						0.019	CALM1 (includes others),CASP8,MAP1LC3B
Interaction_preb_sap p0.05 - 2020-06-15 09:50 AM		ethylenediaminetetraacetic acid		chemical drug						0.019	CXCR1,EGR1,MCAM
Interaction_preb_sap p0.05 - 2020-06-15 09:50 AM		palmitoleic acid		chemical - endogenous mammalian						0.019	ABCA1,IL10,MRC1
Interaction_preb_sap p0.05 - 2020-06-15 09:50 AM		nitrofurantoin		chemical drug		0.845		0	0.845	0.0194	ADAMTS1,BAX,C3,IGFBP1,IL10,LBP,LGALS3,NFKBIA,RPL13,RPL13A,RPL27,RPS8,SLC27A2,TXN
Interaction_preb_sap p0.05 - 2020-06-15 09:50 AM		garcinol		chemical - endogenous non-mammalian		-1.667		0	-1.667	0.0197	ARHGAP35,BAX,BCL6,MEF2C,NFE2L1,PIM2,PXDN,RELB,TCF7L2
Interaction_preb_sap p0.05 - 2020-06-15 09:50 AM		CYP27B1		enzyme		-0.659		0	-0.659	0.0201	CCL11,CCL4,CTLA4,IL10,SLC8A1
Interaction_preb_sap p0.05 - 2020-06-15 09:50 AM		ING1		transcription regulator		0.555		0	0.555	0.0201	ADNP,BAX,CCL2,CTTN,JAK2
Interaction_preb_sap p0.05 - 2020-06-15 09:50 AM		MIR124		group		-0.234		0	-0.234	0.0201	CEBPA,PTPRC,RELA,SRGAP1,STAT3
Interaction_preb_sap p0.05 - 2020-06-15 09:50 AM		bafilomycin A1		chemical drug		-0.277		0	-0.277	0.0201	CD40,FOXO1,NFKBIA,SQSTM1,TIMP2
Interaction_preb_sap p0.05 - 2020-06-15 09:50 AM		ADAM12		peptidase		1.526		0	1.526	0.0203	ADAMTS15,ADAMTSL5,JUNB,LAMB3,MEP1A,NID2,OGN,VWF
Interaction_preb_sap p0.05 - 2020-06-15 09:50 AM		TGFBR2		kinase		0.185		0	0.185	0.0205	ADORA2B,ATF4,C5AR1,CDH2,CXCL6,FAM50A,FN1,IL10,MMP13,SELP,SLC12A4,SOCS3,STAT3,THBD,VCL,ZMIZ1
Interaction_preb_sap p0.05 - 2020-06-15 09:50 AM		JQ1		chemical reagent	Inhibited	-2.143		0	-2.143	0.0208	BCL2L14,BTK,IL10,IRF4,MAP1LC3B,NFKB2,PRDM1,RABL3,RELA,SQSTM1,STRA6
Interaction_preb_sap p0.05 - 2020-06-15 09:50 AM		IRF9		transcription regulator		-1.109		0	-1.109	0.0209	IFI27,IRF1,IRF8,SOCS1,SOCS3,STAT1
Interaction_preb_sap p0.05 - 2020-06-15 09:50 AM		PNPT1		enzyme	Inhibited	-2.449		0	-2.449	0.0209	PARP12,PARP14,PARP9,RNF213,STAT1,XAF1
Interaction_preb_sap p0.05 - 2020-06-15 09:50 AM		PRKD1		kinase		0.97		0	0.97	0.0209	CCL11,CCL4,CCND2,CXCL6,F3,IL10
Interaction_preb_sap p0.05 - 2020-06-15 09:50 AM		aldesleukin		biologic drug	Activated	2.449		0	2.449	0.0209	IFI35,IRF1,JAK2,STAT1,TAP1,TAPBP
Interaction_preb_sap p0.05 - 2020-06-15 09:50 AM		SPP1		cytokine		-0.072		0	-0.072	0.0209	ARG1,BAX,CASP8,CCL2,CCL4,CDH2,CXCL6,FGFR2,FN1,IL10,ITGB3,MMP13,MTA2,TNFSF11,VAT1
Interaction_preb_sap p0.05 - 2020-06-15 09:50 AM		DNMT1		enzyme		-0.894		0	-0.894	0.021	CHFR,DAB1,DLC1,FOXF2,IL10,PRF1,RPL10A,RPL13,SOCS1
Interaction_preb_sap p0.05 - 2020-06-15 09:50 AM		WT1		transcription regulator		0.938		0	0.938	0.0217	APLP2,BTK,CCL2,EGR1,GRB10,HSPG2,IL10,IRF8,JUNB,LGALS3,MMP13,PDE8A,PODXL,RPL19,SQSTM1,TRIM21,ZDHHC9,ZMIZ1
Interaction_preb_sap p0.05 - 2020-06-15 09:50 AM		estrogen receptor		group		1.329		0	1.329	0.0217	ABCA1,BAX,C3,CCND2,CLN8,EGR1,FGFR2,FN1,LYN,MMP15,MSN,PDGFD,SAT1,SLC9A3R1,TGFBR3,TIMP2,TJP3,UGT8
Interaction_preb_sap p0.05 - 2020-06-15 09:50 AM		HOXA5		transcription regulator		1.387		0	1.387	0.0218	EGR1,IER2,IGFBP1,SAT1
Interaction_preb_sap p0.05 - 2020-06-15 09:50 AM		IPMK		kinase		1		0	1	0.0218	CORO1A,FLNA,IL10,JUNB
Interaction_preb_sap p0.05 - 2020-06-15 09:50 AM		ITGA1	-0.703	other						0.0218	CD36,IL10,PTGS1,TNFSF11
Interaction_preb_sap p0.05 - 2020-06-15 09:50 AM		TNFRSF4		transmembrane receptor	Inhibited	-2		0	-2	0.0218	CTLA4,IL10,PRDM1,SOCS1
Interaction_preb_sap p0.05 - 2020-06-15 09:50 AM		bosentan		chemical drug		1		0	1	0.0218	BAX,F3,MMP13,MSN
Interaction_preb_sap p0.05 - 2020-06-15 09:50 AM		poly dA-dT		chemical reagent		1.987		0	1.987	0.0218	NFKBIA,RSAD2,STAT1,ZC3HAV1
Interaction_preb_sap p0.05 - 2020-06-15 09:50 AM		C5AR1	-1.176	g-protein coupled receptor		-0.093		0	-0.093	0.0219	C3,C5AR1,CD28,CD40,IL10,LTBP1,SELP
Interaction_preb_sap p0.05 - 2020-06-15 09:50 AM		FBXW7		enzyme		0.586		0	0.586	0.0219	ADAM17,CD36,CEBPD,DGAT1,DGAT2,GFI1,NFKB2
Interaction_preb_sap p0.05 - 2020-06-15 09:50 AM		SNAI2		transcription regulator		-0.678		0	-0.678	0.0219	CDC42,CDH2,FN1,L1CAM,MEF2C,STAT3,TRPS1
Interaction_preb_sap p0.05 - 2020-06-15 09:50 AM		GW9662		chemical reagent		1.539		0	1.539	0.0224	ABCA1,BAX,CCL2,CD36,CD83,CEBPA,FN1,IRS2,RELA
Interaction_preb_sap p0.05 - 2020-06-15 09:50 AM		ZFP36		transcription regulator		-1.572		0	-1.572	0.0224	CD36,FOSL1,IL10,IRF1,NFKBIA,PIM1,PRDM1,SOCS1,THBD
Interaction_preb_sap p0.05 - 2020-06-15 09:50 AM		ARRB2		other						0.0224	EGR1,F3,IL10,JUNB,STAT1
Interaction_preb_sap p0.05 - 2020-06-15 09:50 AM		CRNDE		other		-1.342		0	-1.342	0.0224	DUSP5,GAB1,MAP3K8,PDGFRB,PGF
Interaction_preb_sap p0.05 - 2020-06-15 09:50 AM		8-bromo-cAMP		chemical reagent		-1.23		0	-1.23	0.0228	ABCA1,ARG1,CDC42,EGR1,ENTPD1,FOXO1,GNAI2,IGFBP1,ITPR3,NFIL3,PCK1,PDE4D,TGFBR3,TIMP2,UGT1A1
Interaction_preb_sap p0.05 - 2020-06-15 09:50 AM		EHMT2		transcription regulator						0.0229	C8orf44-SGK3/SGK3,CDH2,FN1,MAP1LC3B,NCOA3,PPL
Interaction_preb_sap p0.05 - 2020-06-15 09:50 AM		LRP1		transmembrane receptor		-0.896		0	-0.896	0.0229	ABCG8,CCL4,CDH2,MRC2,PDGFRB,SQSTM1
Interaction_preb_sap p0.05 - 2020-06-15 09:50 AM		cytochalasin D		chemical toxicant		-1		0	-1	0.0229	CCL2,CXCR1,ITGA11,MAG,MMP15,TIMP2
Interaction_preb_sap p0.05 - 2020-06-15 09:50 AM		ARNT		transcription regulator		0		0	0	0.0232	ADAM17,CCND2,CD81,CXCR3,IGHM,IL10,IRS2,ITGB3,MYO1C,PRF1,SOCS3
Interaction_preb_sap p0.05 - 2020-06-15 09:50 AM		5A apoA-I mimetic peptide		chemical reagent						0.0234	ARG1,CCL11,IL10
Interaction_preb_sap p0.05 - 2020-06-15 09:50 AM		D-tubocurarine		chemical drug						0.0234	EGR1,MATR3,PTPRA
Interaction_preb_sap p0.05 - 2020-06-15 09:50 AM		DGAT1	-0.385	enzyme						0.0234	CD36,DGAT1,DGAT2
Interaction_preb_sap p0.05 - 2020-06-15 09:50 AM		DMH1		chemical reagent						0.0234	ADAM17,IL10,MRC1
Interaction_preb_sap p0.05 - 2020-06-15 09:50 AM		F10		peptidase						0.0234	CCL2,EGR1,F3
Interaction_preb_sap p0.05 - 2020-06-15 09:50 AM		HIRA		transcription regulator						0.0234	CXCL6,PGF,PLXDC1
Interaction_preb_sap p0.05 - 2020-06-15 09:50 AM		MGAT3		enzyme						0.0234	APOB,CDH2,ITGA5
Interaction_preb_sap p0.05 - 2020-06-15 09:50 AM		NFKBID		transcription regulator						0.0234	CD38,CDH2,IL10
Interaction_preb_sap p0.05 - 2020-06-15 09:50 AM		PSMB10		peptidase						0.0234	IL10,NFKB2,NFKBIA
Interaction_preb_sap p0.05 - 2020-06-15 09:50 AM		RBP3		transporter						0.0234	ATF4,IL10,IL22RA2
Interaction_preb_sap p0.05 - 2020-06-15 09:50 AM		TYR		enzyme						0.0234	CCR1,CXCR1,CXCR3
Interaction_preb_sap p0.05 - 2020-06-15 09:50 AM		diacylglycerol		chemical - endogenous mammalian						0.0234	CD36,PRKCE,PRKCH
Interaction_preb_sap p0.05 - 2020-06-15 09:50 AM		gallic acid		chemical - endogenous non-mammalian						0.0234	ADAM17,BAX,SELP
Interaction_preb_sap p0.05 - 2020-06-15 09:50 AM		octanoic acid		chemical - endogenous mammalian						0.0234	CD36,CEBPA,DGAT2
Interaction_preb_sap p0.05 - 2020-06-15 09:50 AM		spermine		chemical - endogenous mammalian						0.0234	CCL2,CCL4,SAT1
Interaction_preb_sap p0.05 - 2020-06-15 09:50 AM		ETS1		transcription regulator		0.122		0	0.122	0.0234	BAX,BCL11A,CCL2,EGR1,FLI1,FN1,IL10,ITGB3,JUNB,MCAM,MMP13,NFIL3,PRDM1,PRF1,SYVN1,WAS,ZAP70
Interaction_preb_sap p0.05 - 2020-06-15 09:50 AM		Esrra		transcription regulator		0.707		0	0.707	0.0237	ACSL5,AGL,ATP1A1,FABP2,FBP1,PCK1,PGAP3,PPA1,PYGL,STARD3
Interaction_preb_sap p0.05 - 2020-06-15 09:50 AM		Mapk		group		0.104		0	0.104	0.0237	CCL2,EGR1,F3,JUNB,MMP13,PRF1,PRKCZ,RELA,STAT1,UGT1A1
Interaction_preb_sap p0.05 - 2020-06-15 09:50 AM		maneb		chemical toxicant		0.128		0	0.128	0.0237	BAX,CEBPD,DGKI,KCNA2,LIFR,SLC8A1,UBXN7
Interaction_preb_sap p0.05 - 2020-06-15 09:50 AM		NUPR1		transcription regulator		1.219		0	1.219	0.0238	ADCY9,ANK3,ANP32E,CCNF,CEP170B,CHD4,CXADR,DNTTIP1,DUSP5,ELL2,IRS2,ITPR3,MYH10,NFIL3,P3H1,PARP9,PIM1,PPFIBP2,PRR12,PTPRJ,RAB32,RAB38,RELB,RPA1,SAT1,SIPA1L2,TMPO,TNIP1,TOB1,TRIM16,WDR91,ZC3HAV1,ZDHHC13
Interaction_preb_sap p0.05 - 2020-06-15 09:50 AM		SLC13A1		transporter		-0.333		0	-0.333	0.0239	ACSL5,COPB2,FABP2,GPC6,HNMT,PCK1,RPL8,SLC16A1,ZNF292
Interaction_preb_sap p0.05 - 2020-06-15 09:50 AM		FOXM1		transcription regulator		0.953		0	0.953	0.0247	ADAM17,CCL11,CCND2,CCNF,CDH2,CXCR3,LAMA4,NFKB2,RELA,SQSTM1,STAT3,VCAN
Interaction_preb_sap p0.05 - 2020-06-15 09:50 AM		3M-001		chemical drug	Activated	2.216		0	2.216	0.025	CCL2,CCL4,CD40,CD83,STAT1
Interaction_preb_sap p0.05 - 2020-06-15 09:50 AM		ALOX5		enzyme		-1.96		0	-1.96	0.025	ATF4,CD36,ITGB3,RELA,SOCS1
Interaction_preb_sap p0.05 - 2020-06-15 09:50 AM		CD80		transmembrane receptor						0.025	BAX,CASP8,CD28,IL10,TNFRSF9
Interaction_preb_sap p0.05 - 2020-06-15 09:50 AM		KEAP1		transcription regulator		0.555		0	0.555	0.025	GNAI2,IL10,MAP1LC3B,SELP,UGT1A1
Interaction_preb_sap p0.05 - 2020-06-15 09:50 AM		NODAL		growth factor		0		0	0	0.025	ARG1,CD40,IL10,MRC1
Interaction_preb_sap p0.05 - 2020-06-15 09:50 AM		TRA		transmembrane receptor						0.025	BAX,CXCR3,IL10,SOCS3
Interaction_preb_sap p0.05 - 2020-06-15 09:50 AM		ibrutinib		chemical drug	Inhibited	-2		0	-2	0.025	PLCG2,POU2F2,RELA,RPS6
Interaction_preb_sap p0.05 - 2020-06-15 09:50 AM		plumbagin		chemical toxicant						0.025	BAX,BIRC2,PRKCE,TNFSF11
Interaction_preb_sap p0.05 - 2020-06-15 09:50 AM		1-methyl-4-phenyl-1,2,3,6-tetrahydropyridine		chemical toxicant	Activated	2.179		0	2.179	0.0251	BAX,CASP8,CCL11,EGR1,EPHX2,IDH2,PTPRC,SQSTM1
Interaction_preb_sap p0.05 - 2020-06-15 09:50 AM		GCG		other		-1.037		0	-1.037	0.0251	CCL2,ETNPPL,FN1,HK1,IGFBP1,IGFBP4,PCK1,TENT5A
Interaction_preb_sap p0.05 - 2020-06-15 09:50 AM		IDH1		enzyme						0.0251	ATF4,EGR1,FBP1,FN1,HERPUD1,PCK1
Interaction_preb_sap p0.05 - 2020-06-15 09:50 AM		trinitrobenzenesulfonic acid		chemical reagent		0.333		0	0.333	0.0254	ADAM8,CCL11,CCL4,CCR1,CXCL6,IL10,MMP13,PTGS1,SOCS3
Interaction_preb_sap p0.05 - 2020-06-15 09:50 AM		Pro-inflammatory Cytokine		group		0.447		0	0.447	0.0256	ADIPOR2,CXCL13,F3,ITGA1,LGALS9,SELP,SOCS3
Interaction_preb_sap p0.05 - 2020-06-15 09:50 AM		gentamicin C		chemical drug		-1.89		0	-1.89	0.0256	ADAMTS1,EFEMP2,ELF3,EMP3,IGFBP1,LGALS3,MRC1
Interaction_preb_sap p0.05 - 2020-06-15 09:50 AM		SOX11		transcription regulator		-0.158		0	-0.158	0.0259	CCL11,DMBT1,EBF1,EGR1,IER2,IL6ST,LGALS9,MAP3K7,PPP2CA,PPP3CA,PRDM1,STAT1
Interaction_preb_sap p0.05 - 2020-06-15 09:50 AM		fenretinide		chemical drug		-0.481		0	-0.481	0.0268	ATF4,BIRC2,ELF3,ENAH,NFKBIA,PRF1,RELA,STAT1
Interaction_preb_sap p0.05 - 2020-06-15 09:50 AM		ARNT2		transcription regulator		-0.5		0	-0.5	0.0272	CCR1,CMKLR1,CYBA,EGR1,ELL2,GRM8,IGFBP4,ITGB3,JAK2,LAMB3,LCP1,LIFR,NGEF,PLCB1,RYR2,TNFRSF9
Interaction_preb_sap p0.05 - 2020-06-15 09:50 AM		ERN1		kinase		1.147		0	1.147	0.0272	APOB,ATF4,BLOC1S1,CDH6,CEBPD,DGAT1,DGAT2,MAP1LC3B,NCOA3,P3H1,SYVN1,TENM1
Interaction_preb_sap p0.05 - 2020-06-15 09:50 AM		TNFAIP3		enzyme		-1.4		0	-1.4	0.0274	BAX,IL10,NFKBIA,NLRP3,SOCS3,TRAF3
Interaction_preb_sap p0.05 - 2020-06-15 09:50 AM		3-hydroxybutyric acid		chemical - endogenous mammalian						0.0274	FOXO1,NLRP3
Interaction_preb_sap p0.05 - 2020-06-15 09:50 AM		5R-hydroxytriptolide		chemical drug						0.0274	IRF1,STAT1
Interaction_preb_sap p0.05 - 2020-06-15 09:50 AM		6,7-dinitroquinoxaline-2,3-dione		chemical reagent						0.0274	EGR1,JUNB
Interaction_preb_sap p0.05 - 2020-06-15 09:50 AM		6-cyano-7-nitroquinoxaline-2,3-dione		chemical reagent						0.0274	EGR1,JUNB
Interaction_preb_sap p0.05 - 2020-06-15 09:50 AM		BPIFB1		other						0.0274	NFKBIA,RELA
Interaction_preb_sap p0.05 - 2020-06-15 09:50 AM		CARD14		other						0.0274	BCL10,PIK3CA
Interaction_preb_sap p0.05 - 2020-06-15 09:50 AM		CASP6		peptidase						0.0274	ARG1,IL10
Interaction_preb_sap p0.05 - 2020-06-15 09:50 AM		CCAR1		transcription regulator						0.0274	CEBPA,CEBPD
Interaction_preb_sap p0.05 - 2020-06-15 09:50 AM		CLEC4M		other						0.0274	C3,CCL4
Interaction_preb_sap p0.05 - 2020-06-15 09:50 AM		CPXM1		peptidase						0.0274	COL15A1,COL16A1
Interaction_preb_sap p0.05 - 2020-06-15 09:50 AM		CV 3988		chemical reagent						0.0274	CCL2,ITGB3
Interaction_preb_sap p0.05 - 2020-06-15 09:50 AM		F13A1		enzyme						0.0274	IL10,TNFSF11
Interaction_preb_sap p0.05 - 2020-06-15 09:50 AM		F2RL3		g-protein coupled receptor						0.0274	EGR1,SELP
Interaction_preb_sap p0.05 - 2020-06-15 09:50 AM		GJA8		transporter						0.0274	ATF4,IRS2
Interaction_preb_sap p0.05 - 2020-06-15 09:50 AM		GPIIB-IIIA		complex						0.0274	BCL3,CD40
Interaction_preb_sap p0.05 - 2020-06-15 09:50 AM		HI-TOPK32		chemical reagent						0.0274	CAMKK2,SPDEF
Interaction_preb_sap p0.05 - 2020-06-15 09:50 AM		Irs3		other						0.0274	EGR1,IRS2
Interaction_preb_sap p0.05 - 2020-06-15 09:50 AM		LINC00842		other						0.0274	CDH2,FN1
Interaction_preb_sap p0.05 - 2020-06-15 09:50 AM		NET1		other						0.0274	CDH2,FN1
Interaction_preb_sap p0.05 - 2020-06-15 09:50 AM		PFDN5		transcription regulator						0.0274	BAX,PFDN6
Interaction_preb_sap p0.05 - 2020-06-15 09:50 AM		PIK3AP1		other						0.0274	CEBPA,IRF8
Interaction_preb_sap p0.05 - 2020-06-15 09:50 AM		RHEB	-0.772	enzyme						0.0274	IRS2,RHEB
Interaction_preb_sap p0.05 - 2020-06-15 09:50 AM		SERCA		group						0.0274	EGR1,FOSL1
Interaction_preb_sap p0.05 - 2020-06-15 09:50 AM		SPTAN1		other						0.0274	ITGA5,ITGB3
Interaction_preb_sap p0.05 - 2020-06-15 09:50 AM		VAV		group						0.0274	IL10,STAT3
Interaction_preb_sap p0.05 - 2020-06-15 09:50 AM		VIPAS39		other						0.0274	SELP,VWF
Interaction_preb_sap p0.05 - 2020-06-15 09:50 AM		ZYX		other						0.0274	ITGA5,VASP
Interaction_preb_sap p0.05 - 2020-06-15 09:50 AM		[Ac-His1,D-Phe2,Lys15,Arg16,Leu27]VIP-(3-7)-GRF-(8-27)		chemical reagent						0.0274	IL10,RELA
Interaction_preb_sap p0.05 - 2020-06-15 09:50 AM		alpha-ketoisocaproic acid		chemical - endogenous mammalian						0.0274	ITPR3,SLC8A1
Interaction_preb_sap p0.05 - 2020-06-15 09:50 AM		fenebrutinib		chemical drug						0.0274	BTK,POU2F2
Interaction_preb_sap p0.05 - 2020-06-15 09:50 AM		gelam honey		chemical reagent						0.0274	NFKBIA,RELA
Interaction_preb_sap p0.05 - 2020-06-15 09:50 AM		histidinol		chemical - endogenous mammalian						0.0274	ATF4,EGR1
Interaction_preb_sap p0.05 - 2020-06-15 09:50 AM		juglone		chemical toxicant						0.0274	E2F4,EGR1
Interaction_preb_sap p0.05 - 2020-06-15 09:50 AM		obatoclax		chemical drug						0.0274	ATF4,CTLA4
Interaction_preb_sap p0.05 - 2020-06-15 09:50 AM		pervanadate		chemical reagent						0.0274	IRF1,NFKBIA
Interaction_preb_sap p0.05 - 2020-06-15 09:50 AM		quisqualic acid		chemical - endogenous non-mammalian						0.0274	EGR1,JUNB
Interaction_preb_sap p0.05 - 2020-06-15 09:50 AM		ruboxistaurin		chemical drug						0.0274	EGR1,PDGFRB
Interaction_preb_sap p0.05 - 2020-06-15 09:50 AM		saquinavir		chemical drug						0.0274	LIPE,NFKBIA
Interaction_preb_sap p0.05 - 2020-06-15 09:50 AM		tacedinaline		chemical drug						0.0274	ADCY6,ELF3
Interaction_preb_sap p0.05 - 2020-06-15 09:50 AM		thioinosine		chemical toxicant						0.0274	CD36,FABP2
Interaction_preb_sap p0.05 - 2020-06-15 09:50 AM		xylitol		chemical - endogenous mammalian						0.0274	CEBPA,PCK1
Interaction_preb_sap p0.05 - 2020-06-15 09:50 AM		12-(3-adamantan-1-yl-ureido) dodecanoic acid		chemical reagent		-1		0	-1	0.0276	BAX,CASP8,CD40,FADD,IL10,RIPK2,TRAF3
Interaction_preb_sap p0.05 - 2020-06-15 09:50 AM		NRG2		growth factor						0.0276	ARPC4,CXCL6,CXCR1,EGR1,IER2,JUNB,LIFR
Interaction_preb_sap p0.05 - 2020-06-15 09:50 AM		ADORA2B	0.797	g-protein coupled receptor		0.277		0	0.277	0.0278	ARG1,CCL11,IL10,MRC1,PDE5A
Interaction_preb_sap p0.05 - 2020-06-15 09:50 AM		CARM1		transcription regulator						0.0278	C3,EPHX2,IGFBP4,MMP13,PCK1
Interaction_preb_sap p0.05 - 2020-06-15 09:50 AM		CP-55940		chemical reagent		1.959		0	1.959	0.0278	CCL2,CCL4,JUNB,NFKBIA,RPL13A
Interaction_preb_sap p0.05 - 2020-06-15 09:50 AM		NSD2		enzyme						0.0278	BAX,CCND2,HDAC4,STAT1,STAT3
Interaction_preb_sap p0.05 - 2020-06-15 09:50 AM		TLR5		transmembrane receptor	Activated	2		0	2	0.0278	CCL11,CCL4,CD40,IL10,TLR7
Interaction_preb_sap p0.05 - 2020-06-15 09:50 AM		TWIST2		transcription regulator		-1.274		0	-1.274	0.0278	BCL11A,CDH2,DUSP5,FBLN5,FN1
Interaction_preb_sap p0.05 - 2020-06-15 09:50 AM		ethylene glycol tetraacetic acid		chemical reagent		-1.067		0	-1.067	0.0278	BAX,CD83,EGR1,IL10,PTGS1
Interaction_preb_sap p0.05 - 2020-06-15 09:50 AM		CLOCK		transcription regulator		-0.47		0	-0.47	0.0278	CEBPA,CYP26A1,DTX4,GIMAP4,GNAO1,HACD2,JAM3,JUNB,MEST,NCOA4,NFIL3,OPN3,PDGFRB,PICALM,PRELID3B,RBP2,SOS2,THBD,VSTM4
Interaction_preb_sap p0.05 - 2020-06-15 09:50 AM		ADP		chemical - endogenous mammalian						0.0283	CCL4,F3,SELP
Interaction_preb_sap p0.05 - 2020-06-15 09:50 AM		AIMP1		cytokine						0.0283	CCL2,CCL4,IL10
Interaction_preb_sap p0.05 - 2020-06-15 09:50 AM		CBX8	0.578	other						0.0283	ARID3A,IRF4,PRDM1
Interaction_preb_sap p0.05 - 2020-06-15 09:50 AM		CD209	-2.115	other						0.0283	CCL4,CD209,IL10
Interaction_preb_sap p0.05 - 2020-06-15 09:50 AM		FOXG1		transcription regulator						0.0283	CCND2,NCOA3,PCK1
Interaction_preb_sap p0.05 - 2020-06-15 09:50 AM		PADI2		enzyme						0.0283	CXCL6,RAB6B,RELA
Interaction_preb_sap p0.05 - 2020-06-15 09:50 AM		PDE5A	-0.87	enzyme						0.0283	PDE2A,PDE3A,PRKG1
Interaction_preb_sap p0.05 - 2020-06-15 09:50 AM		SP7		transcription regulator						0.0283	MMP13,SATB2,TNFSF11
Interaction_preb_sap p0.05 - 2020-06-15 09:50 AM		SPINT1		other						0.0283	IGFBP4,PTK7,TCF4
Interaction_preb_sap p0.05 - 2020-06-15 09:50 AM		TNFRSF25		transmembrane receptor						0.0283	CCL2,IL10,STAT3
Interaction_preb_sap p0.05 - 2020-06-15 09:50 AM		ZBTB33		transcription regulator						0.0283	BAX,BCL6,MTA2
Interaction_preb_sap p0.05 - 2020-06-15 09:50 AM		formoterol		chemical drug						0.0283	CXCR1,FOSL1,PDE4D
Interaction_preb_sap p0.05 - 2020-06-15 09:50 AM		atorvastatin		chemical drug		0.209		0	0.209	0.0283	ABCA1,ABCG8,APOB,CCL2,CD36,CD40,CYBA,EGR1,ELF3,F3,IL10,JUNB,RHEB,SELP,SMAD2,TNFSF11
Interaction_preb_sap p0.05 - 2020-06-15 09:50 AM		CST5		other		1.342		0	1.342	0.0284	ANK3,ARHGAP12,ARHGAP29,BLOC1S1,CORO1A,DCAF1,EMP3,ESRP1,ITPR3,LAMC1,MALT1,MEF2C,MSN,MYO10,PPL,SMAD2,TXN,VASP,VCAN,VDAC2
Interaction_preb_sap p0.05 - 2020-06-15 09:50 AM		ADAMTS12		peptidase		0		0	0	0.0285	CCL11,MMP13,SELP,TNFAIP2
Interaction_preb_sap p0.05 - 2020-06-15 09:50 AM		LIN28B		other		-1.067		0	-1.067	0.0285	BCL11A,CTTN,SMAD2,TGFBR3
Interaction_preb_sap p0.05 - 2020-06-15 09:50 AM		LTF		peptidase						0.0285	IL10,MMP13,SKP1,TNFSF11
Interaction_preb_sap p0.05 - 2020-06-15 09:50 AM		NOS1	-0.983	enzyme		-0.152		0	-0.152	0.0285	EGR1,PDE5A,RELA,SOCS1
Interaction_preb_sap p0.05 - 2020-06-15 09:50 AM		PLK2		kinase	Activated	2		0	2	0.0285	CD40,IRF1,RGCC,USP12
Interaction_preb_sap p0.05 - 2020-06-15 09:50 AM		SUPT16H		transcription regulator						0.0285	DUSP5,EGR1,HNRNPK,MSN
Interaction_preb_sap p0.05 - 2020-06-15 09:50 AM		TNFSF4		cytokine		1.106		0	1.106	0.0285	BCL6,CXCL13,IL10,PRDM1
Interaction_preb_sap p0.05 - 2020-06-15 09:50 AM		linolenic acid		chemical - endogenous mammalian		-1		0	-1	0.0285	ACSL1,CD36,NFKBIA,SELP
Interaction_preb_sap p0.05 - 2020-06-15 09:50 AM		PKM		kinase		-0.326		0	-0.326	0.0298	CDH2,EGR1,FBP1,NFE2L1,PC,PRPS1,STAT3
Interaction_preb_sap p0.05 - 2020-06-15 09:50 AM		oxaliplatin		chemical drug		-0.2		0	-0.2	0.0298	BAX,RPS6,SAT1,SQSTM1,STAT1,STAT3
Interaction_preb_sap p0.05 - 2020-06-15 09:50 AM		Mek		group		0.401		0	0.401	0.0304	CCND2,CD200,CD36,DUSP5,EGR1,FOSL1,HRH1,IER2,IL10,IRF1,ITGB3,JUNB,MMP13,PDGFRB,PLPP3,STK17A,XAF1
Interaction_preb_sap p0.05 - 2020-06-15 09:50 AM		CD36	-2.212	transmembrane receptor		0.585		0	0.585	0.0304	APOB,ARG1,CXCL6,DGAT1,IGFBP4,IL10,MMP13,NLRP3,SYK
Interaction_preb_sap p0.05 - 2020-06-15 09:50 AM		pexidartinib		chemical drug	Inhibited	-2.333		0	-2.333	0.0304	BCL6,CORO2A,CTH,FAM102B,FOXO1,GNAO1,HINT3,PRF1,SLC1A4
Interaction_preb_sap p0.05 - 2020-06-15 09:50 AM		NR4A2		ligand-dependent nuclear receptor		-1.153		0	-1.153	0.0306	ALDH1A2,CD40,COL16A1,COX6A1,FABP2,IL10,MMP13,PRKAA2
Interaction_preb_sap p0.05 - 2020-06-15 09:50 AM		apigenin		chemical - endogenous non-mammalian		-0.478		0	-0.478	0.0306	BAX,CASP8,CCL2,CCL4,CCND2,DGAT2,IL10,RELA
Interaction_preb_sap p0.05 - 2020-06-15 09:50 AM		dehydroisoandrosterone		chemical - endogenous mammalian		1.941		0	1.941	0.0306	CACNA1H,IGFBP1,IL10,LGALS3,NFKBIA,PTP4A1,RACK1,TAP2
Interaction_preb_sap p0.05 - 2020-06-15 09:50 AM		TFAP4		transcription regulator		-0.447		0	-0.447	0.0307	CDH2,EGR1,ESRP2,FN1,RPS6KA5
Interaction_preb_sap p0.05 - 2020-06-15 09:50 AM		TNFSF13		cytokine		0.447		0	0.447	0.0307	BAX,BCL6,CCND2,IRF4,PRDM1
Interaction_preb_sap p0.05 - 2020-06-15 09:50 AM		MECP2		transcription regulator						0.0309	CAMK1D,CDC42,CDH2,DPYSL2,EFNB1,EGR1,FOXP2,IGHM,JUNB,LMNA,NRP2,PDGFRB,PLAAT3
Interaction_preb_sap p0.05 - 2020-06-15 09:50 AM		aldosterone		chemical - endogenous mammalian		0.341		0	0.341	0.0314	ADAMTS1,ATP1A1,CCL2,CTLA4,CYBA,FN1,IL10,IRS2,NFKBIA,PGF,PTGS1,PTPN1
Interaction_preb_sap p0.05 - 2020-06-15 09:50 AM		PC-SPES		chemical drug						0.0322	CCL2,COL16A1,DCTN3,GARS1,HERPUD1,IFI27,IRF1,LAMC1,TXN
Interaction_preb_sap p0.05 - 2020-06-15 09:50 AM		allopurinol		chemical drug		-0.923		0	-0.923	0.0322	ADAMTS1,EFEMP2,ELF3,EMP3,F3,IGFBP1,LGALS3,MRC1,TSPAN8
Interaction_preb_sap p0.05 - 2020-06-15 09:50 AM		CCR1	-1.028	g-protein coupled receptor		0		0	0	0.0323	ATF4,CCL11,CCR1,ITGB3
Interaction_preb_sap p0.05 - 2020-06-15 09:50 AM		Mt1		other						0.0323	CEBPA,MEST,NFKBIA,RELA
Interaction_preb_sap p0.05 - 2020-06-15 09:50 AM		NTF3		growth factor		-0.277		0	-0.277	0.0323	ACHE,CCND2,RELA,TRPV1
Interaction_preb_sap p0.05 - 2020-06-15 09:50 AM		PLK4		kinase		1		0	1	0.0323	CD40,IRF1,MMP13,USP12
Interaction_preb_sap p0.05 - 2020-06-15 09:50 AM		SLC9A3		ion channel						0.0323	CD74,IRF8,STAT1,TAP2
Interaction_preb_sap p0.05 - 2020-06-15 09:50 AM		TRIB3		kinase		0.152		0	0.152	0.0323	CEBPA,CTH,GARS1,HERPUD1
Interaction_preb_sap p0.05 - 2020-06-15 09:50 AM		UTP		chemical - endogenous mammalian		-0.945		0	-0.945	0.0323	CCL2,CDH2,F3,FLNA
Interaction_preb_sap p0.05 - 2020-06-15 09:50 AM		p70 S6k		group						0.0323	BAX,CDH2,E2F4,PDCD4
Interaction_preb_sap p0.05 - 2020-06-15 09:50 AM		resolvin D1		chemical - endogenous mammalian		0.684		0	0.684	0.0323	ARG1,BCL6,CCL2,IL10
Interaction_preb_sap p0.05 - 2020-06-15 09:50 AM		tetrodotoxin		chemical drug		0.713		0	0.713	0.0323	EGR1,KCNA2,TAP1,TAP2
Interaction_preb_sap p0.05 - 2020-06-15 09:50 AM		MTORC1		complex		1.746		0	1.746	0.0324	ATF4,MAG,MOG,NFE2L1,NFIL3,PRF1
Interaction_preb_sap p0.05 - 2020-06-15 09:50 AM		chromium		chemical drug		0		0	0	0.0324	AGTPBP1,C1QTNF2,ELF3,PSENEN,SLC1A4,TNFAIP2
Interaction_preb_sap p0.05 - 2020-06-15 09:50 AM		cocaine		chemical drug		1.781		0	1.781	0.0327	CCL2,CLSTN1,DUSP5,EGR1,FOSL1,FOXO1,FRMD6,GNAI2,IRS2,JUNB,MEST,NAB2,NFKB2,STAT1
Interaction_preb_sap p0.05 - 2020-06-15 09:50 AM		27-hydroxycholesterol		chemical - endogenous mammalian						0.0336	ABCA1,ABCG8,CCL2
Interaction_preb_sap p0.05 - 2020-06-15 09:50 AM		CSF2RB		transmembrane receptor						0.0336	CCND2,JUNB,PIM1
Interaction_preb_sap p0.05 - 2020-06-15 09:50 AM		DDX3X		enzyme						0.0336	MAP3K7,MAPK11,STAT1
Interaction_preb_sap p0.05 - 2020-06-15 09:50 AM		GAS2L3		other						0.0336	CCND2,EPHX1,SAT1
Interaction_preb_sap p0.05 - 2020-06-15 09:50 AM		IGFBP1	-1.46	other						0.0336	IGFBP1,ITGA5,ITGB3
Interaction_preb_sap p0.05 - 2020-06-15 09:50 AM		OSBPL8		transporter						0.0336	ABCA1,ATF4,FABP2
Interaction_preb_sap p0.05 - 2020-06-15 09:50 AM		PCYT2		enzyme						0.0336	ABCA1,CD36,SLC27A4
Interaction_preb_sap p0.05 - 2020-06-15 09:50 AM		PRDX2		enzyme						0.0336	BAX,CCL2,FOXO1
Interaction_preb_sap p0.05 - 2020-06-15 09:50 AM		SHARPIN		other						0.0336	CXCL6,RBCK1,RNF31
Interaction_preb_sap p0.05 - 2020-06-15 09:50 AM		epoprostenol		chemical - endogenous mammalian						0.0336	EGR1,IL10,RGS18
Interaction_preb_sap p0.05 - 2020-06-15 09:50 AM		glycerol		chemical - endogenous mammalian						0.0336	ABCA1,APOB,TBXA2R
Interaction_preb_sap p0.05 - 2020-06-15 09:50 AM		myricetin		chemical - endogenous non-mammalian						0.0336	IL10,MMP13,SLC16A1
Interaction_preb_sap p0.05 - 2020-06-15 09:50 AM		pomalidomide		chemical drug						0.0336	BCL11A,CD274,IRF4
Interaction_preb_sap p0.05 - 2020-06-15 09:50 AM		USP22		peptidase		1		0	1	0.0338	CCND2,IL3RA,MRC1,PARG,PTPRC
Interaction_preb_sap p0.05 - 2020-06-15 09:50 AM		pimagedine		chemical drug		0.555		0	0.555	0.0338	BAX,CAST,LAMB1,POU2F2,RELA
Interaction_preb_sap p0.05 - 2020-06-15 09:50 AM		eicosapentenoic acid		chemical drug		-0.485		0	-0.485	0.0341	CCL2,CD36,CD40,CD83,CEBPD,IL10,MMP13,MRC1,RELA
Interaction_preb_sap p0.05 - 2020-06-15 09:50 AM		GLI1		transcription regulator		-0.809		0	-0.809	0.0341	ARPC5,CCND2,LMNA,MAPK11,MEF2C,MEST,NR2F2,PIM1,PLXDC1,PRKCE,RPL30,SOCS1,SYNE1,TNFRSF9,TOM1,VIL1
Interaction_preb_sap p0.05 - 2020-06-15 09:50 AM		SIM1		transcription regulator		-0.5		0	-0.5	0.0341	CCR1,CMKLR1,CYBA,EGR1,ELL2,GRM8,IGFBP4,ITGB3,JAK2,LAMB3,LCP1,LIFR,NGEF,PLCB1,RYR2,TNFRSF9
Interaction_preb_sap p0.05 - 2020-06-15 09:50 AM		PLAU		peptidase		-0.266		0	-0.266	0.0343	ARG1,C5AR1,CCL2,F3,FN1,RELB,SERPINB1
Interaction_preb_sap p0.05 - 2020-06-15 09:50 AM		zymosan		chemical - endogenous non-mammalian		1.785		0	1.785	0.0343	CCL4,CD40,IL10,LGALS9,PTGS1,SOCS1,SOCS3
Interaction_preb_sap p0.05 - 2020-06-15 09:50 AM		BDNF		growth factor		-0.461		0	-0.461	0.0348	ADAM17,CCND2,CD36,DPYSL3,EGR1,FAM49A,FLNA,FRMD6,GNAO1,GRB14,LAMC1,MAG,NAB2,PREP,PRKCZ,PRSS12,RAB3A,RPL13,RYR2,TPP1,TRAF3,VASN
Interaction_preb_sap p0.05 - 2020-06-15 09:50 AM		IL4R		transmembrane receptor						0.0351	ACSL1,ADAM8,ARG1,CCL11,CD209,SOCS3
Interaction_preb_sap p0.05 - 2020-06-15 09:50 AM		L-methionine		chemical - endogenous mammalian		1.109		0	1.109	0.0351	F3,IGFBP1,IGFBP4,NFKBIA,NUSAP1,PCK1
Interaction_preb_sap p0.05 - 2020-06-15 09:50 AM		LPL	-0.653	enzyme		-0.091		0	-0.091	0.0351	APOB,CCL2,CD36,IRS2,LIPE,PRKAA2
Interaction_preb_sap p0.05 - 2020-06-15 09:50 AM		MMP1		peptidase		0.816		0	0.816	0.0351	BAX,EGR1,FGFR2,FN1,MTA2,NFKBIA
Interaction_preb_sap p0.05 - 2020-06-15 09:50 AM		NKX3-1		transcription regulator						0.0351	CXCL13,PIM1,PTPRC,SMAD2,STAT3,VIL1
Interaction_preb_sap p0.05 - 2020-06-15 09:50 AM		Ap1		complex		0.74		0	0.74	0.0351	CALM1 (includes others),CCL2,CCL4,CD40,F3,FN1,FOSL1,IL10,MMP13,PCK1,PRDM1,RELB,SLC8A1
Interaction_preb_sap p0.05 - 2020-06-15 09:50 AM		POMC		other		0.951		0	0.951	0.0361	ADCY9,APOB,FOSL1,IL10,JUNB,PRF1,SLC9A3R1,TCF4,TIMP2
Interaction_preb_sap p0.05 - 2020-06-15 09:50 AM		RGS2		enzyme		-0.333		0	-0.333	0.0361	ANXA4,CEBPD,CHMP4B,F3,FABP2,GRINA,SLC16A1,SLC7A8,VAMP7
Interaction_preb_sap p0.05 - 2020-06-15 09:50 AM		ELOVL5		enzyme		0.831		0	0.831	0.0364	ABCG8,ABHD5,FOXO1,PCK1
Interaction_preb_sap p0.05 - 2020-06-15 09:50 AM		Mir122a,b		group		-0.651		0	-0.651	0.0364	ADAM17,GALNT10,RELA,SOCS1
Interaction_preb_sap p0.05 - 2020-06-15 09:50 AM		collagen type i (family)		group		-1.005		0	-1.005	0.0364	CCL2,CDH2,FRMD6,MMP13
Interaction_preb_sap p0.05 - 2020-06-15 09:50 AM		hydrochloric acid		chemical - endogenous mammalian						0.0364	CCL11,CCL2,CCL4,IL10
Interaction_preb_sap p0.05 - 2020-06-15 09:50 AM		SOX2		transcription regulator		-0.867		0	-0.867	0.0364	CDH2,CERS2,CYP26A1,DUSP5,ELF3,FABP2,FARP1,GAB1,GPR17,JAM3,KIF26A,MAG,MEF2C,MOG,NFASC,NFKB2,PLAAT3,PPL,PPP2CA,PRDM1,PRKCH,SGK2,SLC44A1,SMOC1,STRA6,TEC,TGM1,UGT8,VCAN,WIPF1
Interaction_preb_sap p0.05 - 2020-06-15 09:50 AM		DUSP1	-0.536	phosphatase	Inhibited	-2.015		0	-2.015	0.0366	CCL2,CCL4,CD40,FOSL1,IL10,IRF1,MRC1,PRDM1,SOCS1,THBD
Interaction_preb_sap p0.05 - 2020-06-15 09:50 AM		ANGPT2		growth factor		0.379		0	0.379	0.0367	ABCA1,CYBA,EPHX2,FN1,HDAC4,IL10,LYN,MAP3K7,MAP4K5,PDCD4,PDGFRB,RPS6,STK17A,THBS2,TNFSF11,UBE2A
Interaction_preb_sap p0.05 - 2020-06-15 09:50 AM		FLT3		kinase						0.0371	BAX,CCND2,CYBA,IL10,PIM1
Interaction_preb_sap p0.05 - 2020-06-15 09:50 AM		eflornithine		chemical drug		-0.447		0	-0.447	0.0371	APOB,C3,FN1,ITGB3,LGALS3
Interaction_preb_sap p0.05 - 2020-06-15 09:50 AM		AP20187		chemical reagent						0.0372	ATF4,EGR1
Interaction_preb_sap p0.05 - 2020-06-15 09:50 AM		Boc-D-FMK		chemical reagent						0.0372	JAK2,SYK
Interaction_preb_sap p0.05 - 2020-06-15 09:50 AM		CAPNS1		peptidase						0.0372	CCND2,PIK3CA
Interaction_preb_sap p0.05 - 2020-06-15 09:50 AM		CASQ2		other						0.0372	ASPH,RYR2
Interaction_preb_sap p0.05 - 2020-06-15 09:50 AM		Collagen type III		complex						0.0372	ITGA5,ITGB3
Interaction_preb_sap p0.05 - 2020-06-15 09:50 AM		EHT-1864		chemical reagent						0.0372	FN1,FOXO1
Interaction_preb_sap p0.05 - 2020-06-15 09:50 AM		FOXN3	-0.564	transcription regulator						0.0372	CDH2,PIM2
Interaction_preb_sap p0.05 - 2020-06-15 09:50 AM		Klrk1		transmembrane receptor						0.0372	CCL4,IL10
Interaction_preb_sap p0.05 - 2020-06-15 09:50 AM		MAD2L2		enzyme						0.0372	CDH2,EGR1
Interaction_preb_sap p0.05 - 2020-06-15 09:50 AM		PIMREG		other						0.0372	IL10,SOCS3
Interaction_preb_sap p0.05 - 2020-06-15 09:50 AM		PPM1A		phosphatase						0.0372	ITGA5,MMP13
Interaction_preb_sap p0.05 - 2020-06-15 09:50 AM		PTBP3		other						0.0372	CDH2,FN1
Interaction_preb_sap p0.05 - 2020-06-15 09:50 AM		SERPINC1		enzyme						0.0372	F3,HSPG2
Interaction_preb_sap p0.05 - 2020-06-15 09:50 AM		SPTBN4		other						0.0372	ANK3,CAMK2D
Interaction_preb_sap p0.05 - 2020-06-15 09:50 AM		STIM2		transporter						0.0372	IL10,STAT3
Interaction_preb_sap p0.05 - 2020-06-15 09:50 AM		Stat1 dimer		complex						0.0372	IRF1,PIM1
Interaction_preb_sap p0.05 - 2020-06-15 09:50 AM		TH2 Cytokine		group						0.0372	ARG1,SOCS3
Interaction_preb_sap p0.05 - 2020-06-15 09:50 AM		TMPO	-0.342	other						0.0372	MMP15,TIMP2
Interaction_preb_sap p0.05 - 2020-06-15 09:50 AM		citric acid		chemical - endogenous mammalian						0.0372	BAX,CASP8
Interaction_preb_sap p0.05 - 2020-06-15 09:50 AM		non-esterified fatty acid		chemical - endogenous mammalian						0.0372	APOB,IL10
Interaction_preb_sap p0.05 - 2020-06-15 09:50 AM		poly(dG-dC)		chemical reagent						0.0372	RSAD2,STAT1
Interaction_preb_sap p0.05 - 2020-06-15 09:50 AM		ruxolitinib		chemical drug						0.0372	CD274,JAK2
Interaction_preb_sap p0.05 - 2020-06-15 09:50 AM		sanguinarine		chemical - endogenous non-mammalian						0.0372	CCL2,TIMP2
Interaction_preb_sap p0.05 - 2020-06-15 09:50 AM		Tnf (family)		group		0.95		0	0.95	0.0376	BIRC2,CCL2,CCL4,CD40,F3,GFI1,LGALS9,MMP13,NFKBIA,SOCS3,TNFRSF9,TNFSF11
Interaction_preb_sap p0.05 - 2020-06-15 09:50 AM		PIM1	0.493	kinase		-0.128		0	-0.128	0.0379	CCND2,CTLA4,FOSL1,IL10,PIM1,SOCS1
Interaction_preb_sap p0.05 - 2020-06-15 09:50 AM		anisomycin		chemical - endogenous non-mammalian	Activated	2.177		0	2.177	0.0379	EGR1,IL10,IRF1,JUNB,PPP2CA,TCF7L2
Interaction_preb_sap p0.05 - 2020-06-15 09:50 AM		pyridaben		chemical toxicant		0.128		0	0.128	0.0379	CEBPD,DGKI,KCNA2,LIFR,SLC8A1,UBXN7
Interaction_preb_sap p0.05 - 2020-06-15 09:50 AM		FOXA1		transcription regulator		-1.076		0	-1.076	0.0382	EPHX1,FABP2,FMN1,HK1,IGFBP1,IL10,LYN,MALT1,PALM2AKAP2,PCK1,PDGFRB,SLC6A15,SPDEF
Interaction_preb_sap p0.05 - 2020-06-15 09:50 AM		RAS		group		-0.235		0	-0.235	0.0382	CCL2,CD274,CEBPA,EGR1,FN1,FOSL1,IRF1,MMP13,PDCD4,PRDM1,STAT1
Interaction_preb_sap p0.05 - 2020-06-15 09:50 AM		losartan potassium		chemical drug		-0.461		0	-0.461	0.0385	ATF4,ATP1A1,BAX,CD36,EGR1,F3,FN1,PDE3A,PLCB1,SOCS3
Interaction_preb_sap p0.05 - 2020-06-15 09:50 AM		cholesterol		chemical - endogenous mammalian		-0.806		0	-0.806	0.0389	ABCA1,ABCG8,ACSL1,APOB,ATF4,CAMK1D,CCL2,CCL4,EPHX1,F3,FN1,IL10,LGALS3,MAP1LC3B,RGCC,RPS28,SOCS3
Interaction_preb_sap p0.05 - 2020-06-15 09:50 AM		geldanamycin		chemical drug		0.446		0	0.446	0.0389	BAX,CASP8,CD40,CDC42,CEBPD,FADD,GNAO1,ILDR1,IRF1,IRS2,LBH,NLRP3,PDCD4,RAB7A,SDCBP,STAT1,TAP1,THBD,TRAF2,TRIM3
Interaction_preb_sap p0.05 - 2020-06-15 09:50 AM		Histone h4		group						0.0393	BTG3,CCL4,CD40,CHFR,IGFBP1,IRF1,MEF2C,RPL10A,RPS6,SOCS3,STAT3,TNFSF11
Interaction_preb_sap p0.05 - 2020-06-15 09:50 AM		MAP2K1/2		group		1.772		0	1.772	0.0393	C3,CCL4,CCND2,EGR1,FOSL1,HERPUD1,IL10
Interaction_preb_sap p0.05 - 2020-06-15 09:50 AM		clopidogrel		chemical drug		0.378		0	0.378	0.0393	CCL2,CTH,DHRS3,F3,GARS1,HERPUD1,SLC1A4
Interaction_preb_sap p0.05 - 2020-06-15 09:50 AM		CD46		transmembrane receptor						0.0395	C3,IL10,PTGER4
Interaction_preb_sap p0.05 - 2020-06-15 09:50 AM		FZD9		g-protein coupled receptor						0.0395	CDH2,CXCL6,STAT1
Interaction_preb_sap p0.05 - 2020-06-15 09:50 AM		IL-17f dimer		complex						0.0395	CCL2,CCL4,IL10
Interaction_preb_sap p0.05 - 2020-06-15 09:50 AM		LAMA5		other						0.0395	CCL4,CCR1,STAT1
Interaction_preb_sap p0.05 - 2020-06-15 09:50 AM		LAT		other						0.0395	CTLA4,IL10,SELP
Interaction_preb_sap p0.05 - 2020-06-15 09:50 AM		PARK7		enzyme						0.0395	BAX,ITPR3,TXN
Interaction_preb_sap p0.05 - 2020-06-15 09:50 AM		fontolizumab		biologic drug						0.0395	IFI35,LAG3,RSAD2
Interaction_preb_sap p0.05 - 2020-06-15 09:50 AM		iloprost		chemical drug						0.0395	CCL2,IL10,THBD
Interaction_preb_sap p0.05 - 2020-06-15 09:50 AM		phenyl-N-tert-butylnitrone		chemical reagent						0.0395	CD40,CD83,FN1
Interaction_preb_sap p0.05 - 2020-06-15 09:50 AM		HOXA10		transcription regulator		-1.291		0	-1.291	0.0399	ALDH1A2,COL15A1,FN1,GFI1,IDH2,ITGB3,MEIS2,MSN,PTGER4,RELA,SAT1,TGFBR3,THBD,ZFYVE9
Interaction_preb_sap p0.05 - 2020-06-15 09:50 AM		streptozocin		chemical drug		-1.904		0	-1.904	0.0402	ABCG8,ADIPOR2,ATP1A1,BAX,CEBPA,FN1,HSPG2,IGFBP1,IL10,IRS2,LGALS3,MAP1LC3B,PCK1,RELA,SLC7A8,SMAD2,TRPV1
Interaction_preb_sap p0.05 - 2020-06-15 09:50 AM		MKNK1		kinase		-1.093		0	-1.093	0.0403	DPYSL3,FAM49A,FLNA,GNAO1,LAMC1,PREP,RAB3A,SMAD2,TPP1
Interaction_preb_sap p0.05 - 2020-06-15 09:50 AM		CCR5		g-protein coupled receptor		0.899		0	0.899	0.0406	BAX,CASP8,CCL4,F3,IL10
Interaction_preb_sap p0.05 - 2020-06-15 09:50 AM		CD2	0.367	transmembrane receptor	Activated	2.219		0	2.219	0.0406	CCL11,CD40,IL10,PTPRC,STAT1
Interaction_preb_sap p0.05 - 2020-06-15 09:50 AM		SUMO2		enzyme		1.342		0	1.342	0.0406	CCND2,CD38,CTH,GRB14,PNP
Interaction_preb_sap p0.05 - 2020-06-15 09:50 AM		TXNIP		other		-0.447		0	-0.447	0.0406	BCL6,CD36,FABP2,IL3RA,RELA
Interaction_preb_sap p0.05 - 2020-06-15 09:50 AM		ibuprofen		chemical drug		-0.577		0	-0.577	0.0406	CD36,LAMB1,MMP13,PTGS1,PTPRC
Interaction_preb_sap p0.05 - 2020-06-15 09:50 AM		phenacetin		chemical drug		-0.277		0	-0.277	0.0406	ELF3,IGFBP1,LGALS3,MRC1,TSPAN8
Interaction_preb_sap p0.05 - 2020-06-15 09:50 AM		MTDH		transcription regulator		-0.689		0	-0.689	0.0408	CASP8,CYP26A1,NCOA4,SOCS1
Interaction_preb_sap p0.05 - 2020-06-15 09:50 AM		letrozole		chemical drug		-0.914		0	-0.914	0.0408	BAX,FOSL1,NCOA3,PPP1R9B
Interaction_preb_sap p0.05 - 2020-06-15 09:50 AM		methylnitronitrosoguanidine		chemical toxicant		1.067		0	1.067	0.0408	BAX,CEBPA,EGR1,IRF1
Interaction_preb_sap p0.05 - 2020-06-15 09:50 AM		nitroarginine		chemical reagent		1		0	1	0.0408	CCL2,CD53,EGR1,NFIL3
Interaction_preb_sap p0.05 - 2020-06-15 09:50 AM		CBL		transcription regulator						0.0409	FGFR2,FN1,JAK2,LYN,SQSTM1,STAT1
Interaction_preb_sap p0.05 - 2020-06-15 09:50 AM		estrogen		chemical drug		-0.125		0	-0.125	0.0414	ABCA1,APOB,BCL3,CCL2,COL15A1,EGR1,FN1,IGFBP1,IGFBP4,IL10,ITGA5,JUNB,NCOA3,NFIL3,PIM1,RPS6KA5,STAT1,STAT3,TNFSF11,TRIM16
Interaction_preb_sap p0.05 - 2020-06-15 09:50 AM		homocysteine		chemical - endogenous mammalian		1.069		0	1.069	0.0415	ATF4,BAX,CCL2,F3,HERPUD1,MMP13,PGF,SOCS3
Interaction_preb_sap p0.05 - 2020-06-15 09:50 AM		WBP2	0.353	transcription regulator	Inhibited	-3.302		0	-3.302	0.0419	APOB,COLEC12,CTH,EGR1,GGT5,HNMT,ITGB3,JDP2,MFSD8,MOB3A,SLC27A2
Interaction_preb_sap p0.05 - 2020-06-15 09:50 AM		Calcineurin protein(s)		complex		-1.011		0	-1.011	0.042	CAMK2D,CCL4,EGR1,NFIL3,SLC8A1,STAT3,TRPC6
Interaction_preb_sap p0.05 - 2020-06-15 09:50 AM		GLI3		transcription regulator		1.72		0	1.72	0.042	CCND2,DUSP5,EBF1,EGR1,FOXO1,IRF1,JUNB
Interaction_preb_sap p0.05 - 2020-06-15 09:50 AM		PPARD		ligand-dependent nuclear receptor		-0.313		0	-0.313	0.0421	ACSL5,ACSL6,ALDH9A1,APOB,CCND2,CD36,FBP1,FN1,IFI44L,IGFBP1,IL10,LIPE,MOG,OAF,SAT1,SLC27A2,SORD,STAT1
Interaction_preb_sap p0.05 - 2020-06-15 09:50 AM		HSF1		transcription regulator		-0.061		0	-0.061	0.0423	BAX,BCL10,CD274,CD36,COBL,HSBP1,LAMA4,PPP3CA,RELA,RPL22,SPR,TNFSF11,TRAF3,TRPV1,VCAN,XAF1
Interaction_preb_sap p0.05 - 2020-06-15 09:50 AM		PTGS2		enzyme		0.18		0	0.18	0.0431	BAX,CCL2,CCL4,EGR1,FN1,IL10,LTBP1,PPA1,PRKCZ,PTGER4,PTGS1,RPS3A,SEMA7A,TNFSF11
Interaction_preb_sap p0.05 - 2020-06-15 09:50 AM		hemin		chemical - endogenous mammalian		-0.246		0	-0.246	0.044	FN1,GUCY1A1,IL10,MRC1,PTPN1,RELA,THBD,TXN
Interaction_preb_sap p0.05 - 2020-06-15 09:50 AM		GNRH1		other		0.919		0	0.919	0.044	EGR1,JUNB,PPP1R9B,PPP3CA,PRKCE,RPLP1
Interaction_preb_sap p0.05 - 2020-06-15 09:50 AM		POU2AF1	0.982	transcription regulator						0.044	BCL6,IDH2,IFI44L,IGHM,PRDM1,TRAF3
Interaction_preb_sap p0.05 - 2020-06-15 09:50 AM		SERPINF1		other		-0.186		0	-0.186	0.044	BAX,CEBPA,CYBA,IL10,NFKBIA,SELP
Interaction_preb_sap p0.05 - 2020-06-15 09:50 AM		ARHGAP21		other	Activated	2.236		0	2.236	0.0443	ARID5A,IRF1,NMI,TCF4,TRIM21
Interaction_preb_sap p0.05 - 2020-06-15 09:50 AM		IFNE		cytokine		1.109		0	1.109	0.0443	CD40,CD83,IL10,PTGER4,STAT1
Interaction_preb_sap p0.05 - 2020-06-15 09:50 AM		S-nitrosoglutathione		chemical toxicant		1.103		0	1.103	0.0443	BIRC2,CCL2,IRS2,NFKBIA,PRKG1
Interaction_preb_sap p0.05 - 2020-06-15 09:50 AM		paraquat		chemical toxicant		0.317		0	0.317	0.0446	BAX,CEBPD,DGKI,FN1,KCNA2,LIFR,RELA,SLC8A1,TXN,UBXN7
Interaction_preb_sap p0.05 - 2020-06-15 09:50 AM		SOD2		enzyme						0.0447	ATP1A1,COLEC12,CTBP2,JDP2,KCNN2,MGAT1,MLXIP,MMP13,SKP1
Interaction_preb_sap p0.05 - 2020-06-15 09:50 AM		ADAM17	0.436	peptidase		0.393		0	0.393	0.0447	ADAM17,CXCR1,FN1,IL6ST,MMP13,SOCS3,TNFSF11
Interaction_preb_sap p0.05 - 2020-06-15 09:50 AM		GNA14	-0.64	enzyme						0.0447	ADAMTS1,ARG1,DUSP5,GRB14,MAP3K8,NFIL3,STAT1
Interaction_preb_sap p0.05 - 2020-06-15 09:50 AM		KDM3B		enzyme						0.0447	ADAMTS1,COLEC12,FN1,KIF26B,PPP3CA,SLC44A1,TSHZ3
Interaction_preb_sap p0.05 - 2020-06-15 09:50 AM		RXRB		ligand-dependent nuclear receptor						0.0447	ABCA1,ACSL1,COLEC12,IL10,RBP2,SLC6A8,VCAN
Interaction_preb_sap p0.05 - 2020-06-15 09:50 AM		silibinin		chemical drug		1.387		0	1.387	0.0447	BAX,CD38,CDH2,EGR1,FN1,NFKBIA,TIMP2
Interaction_preb_sap p0.05 - 2020-06-15 09:50 AM		MAPT		other						0.045	ADD1,ATP6V1E1,C3,CAMK2D,CAST,CORO1A,CYFIP2,DPYSL2,DPYSL3,GNAO1,H2AZ2,HK1,MAPK11,MOG,NFKB2,PDE2A,PLEC,PPA1,PPP2CA,RPL19,SEPTIN7,SEPTIN9,SQSTM1,SYNE1,TXN
Interaction_preb_sap p0.05 - 2020-06-15 09:50 AM		PRKCI		kinase		0		0	0	0.0454	COPB2,ELF3,HK1,IL10
Interaction_preb_sap p0.05 - 2020-06-15 09:50 AM		RPSA		translation regulator	Inhibited	-2		0	-2	0.0454	REL,RELB,STAT1,TAP1
Interaction_preb_sap p0.05 - 2020-06-15 09:50 AM		ramipril		chemical drug	Activated	2		0	2	0.0454	FN1,LAMB1,LAMC1,TIMP2
Interaction_preb_sap p0.05 - 2020-06-15 09:50 AM		suramin		chemical drug		0.686		0	0.686	0.0454	CCL2,CD40,CDH2,F3
Interaction_preb_sap p0.05 - 2020-06-15 09:50 AM		(S)-ethyl 6-chloro-3-(3,7-dimethyloctanoyl)-1H-indole-2-carboxylate		chemical reagent						0.0454	IL10
Interaction_preb_sap p0.05 - 2020-06-15 09:50 AM		1,2,3,6,7,8-hexachlorodibenzodioxin		chemical toxicant						0.0454	IGHM
Interaction_preb_sap p0.05 - 2020-06-15 09:50 AM		1-hydroxybenzo(a)pyrene		chemical toxicant						0.0454	UGT1A1
Interaction_preb_sap p0.05 - 2020-06-15 09:50 AM		10-hydroxydecanoic acid		chemical - endogenous non-mammalian						0.0454	IRF1
Interaction_preb_sap p0.05 - 2020-06-15 09:50 AM		2-chlorohexadec-15-ynoic acid		chemical reagent						0.0454	SELP
Interaction_preb_sap p0.05 - 2020-06-15 09:50 AM		3-hydroxybenzo(a)pyrene		chemical toxicant						0.0454	UGT1A1
Interaction_preb_sap p0.05 - 2020-06-15 09:50 AM		3-tert-butyl-4-hydroxyanisole		chemical reagent						0.0454	EPHX1
Interaction_preb_sap p0.05 - 2020-06-15 09:50 AM		5'-adenylyl (beta,gamma-methylene)diphosphonate		chemical reagent						0.0454	SELP
Interaction_preb_sap p0.05 - 2020-06-15 09:50 AM		6-hydroxybenzo(a)pyrene		chemical toxicant						0.0454	UGT1A1
Interaction_preb_sap p0.05 - 2020-06-15 09:50 AM		9-hydroxybenzo(a)pyrene		chemical toxicant						0.0454	UGT1A1
Interaction_preb_sap p0.05 - 2020-06-15 09:50 AM		ACAT2		enzyme						0.0454	ABCA1
Interaction_preb_sap p0.05 - 2020-06-15 09:50 AM		ACBD3		other						0.0454	SLC11A2
Interaction_preb_sap p0.05 - 2020-06-15 09:50 AM		ADAMTS9-AS2		other						0.0454	TGFBR3
Interaction_preb_sap p0.05 - 2020-06-15 09:50 AM		ADARB1	-0.487	enzyme						0.0454	PRPS1
Interaction_preb_sap p0.05 - 2020-06-15 09:50 AM		AEOL 10113		chemical drug						0.0454	BAX
Interaction_preb_sap p0.05 - 2020-06-15 09:50 AM		AI427809		other						0.0454	ABCA1
Interaction_preb_sap p0.05 - 2020-06-15 09:50 AM		AKIP1		other						0.0454	BAX
Interaction_preb_sap p0.05 - 2020-06-15 09:50 AM		ALDH1L1		enzyme						0.0454	CERS6
Interaction_preb_sap p0.05 - 2020-06-15 09:50 AM		ANK2		other						0.0454	SPTBN1
Interaction_preb_sap p0.05 - 2020-06-15 09:50 AM		ANO1		ion channel						0.0454	CYBA
Interaction_preb_sap p0.05 - 2020-06-15 09:50 AM		ARFRP1		enzyme						0.0454	LIPE
Interaction_preb_sap p0.05 - 2020-06-15 09:50 AM		ARL6IP5	0.441	other						0.0454	ITGB3
Interaction_preb_sap p0.05 - 2020-06-15 09:50 AM		Aspp		group						0.0454	BAX
Interaction_preb_sap p0.05 - 2020-06-15 09:50 AM		BARX1		transcription regulator						0.0454	L1CAM
Interaction_preb_sap p0.05 - 2020-06-15 09:50 AM		CA1		enzyme						0.0454	ALDH1A2
Interaction_preb_sap p0.05 - 2020-06-15 09:50 AM		CALCOCO2		other						0.0454	AZI2
Interaction_preb_sap p0.05 - 2020-06-15 09:50 AM		CALML3		other						0.0454	MYO10
Interaction_preb_sap p0.05 - 2020-06-15 09:50 AM		CD3-TCR		complex						0.0454	TOB1
Interaction_preb_sap p0.05 - 2020-06-15 09:50 AM		CFD		peptidase						0.0454	C3
Interaction_preb_sap p0.05 - 2020-06-15 09:50 AM		CFI		peptidase						0.0454	C3
Interaction_preb_sap p0.05 - 2020-06-15 09:50 AM		CHRM2		g-protein coupled receptor						0.0454	EGR1
Interaction_preb_sap p0.05 - 2020-06-15 09:50 AM		CLCNKB		ion channel						0.0454	PNPLA6
Interaction_preb_sap p0.05 - 2020-06-15 09:50 AM		CLK1		kinase						0.0454	F3
Interaction_preb_sap p0.05 - 2020-06-15 09:50 AM		CLK4		kinase						0.0454	F3
Interaction_preb_sap p0.05 - 2020-06-15 09:50 AM		CML advanced glycation end products		chemical reagent						0.0454	EGR1
Interaction_preb_sap p0.05 - 2020-06-15 09:50 AM		CMTM4		cytokine						0.0454	CD274
Interaction_preb_sap p0.05 - 2020-06-15 09:50 AM		CMTM6		cytokine						0.0454	CD274
Interaction_preb_sap p0.05 - 2020-06-15 09:50 AM		CNGA2		ion channel						0.0454	CYP26B1
Interaction_preb_sap p0.05 - 2020-06-15 09:50 AM		CSGALNACT1	-0.633	enzyme						0.0454	IL10
Interaction_preb_sap p0.05 - 2020-06-15 09:50 AM		CTNNA1		other						0.0454	VCL
Interaction_preb_sap p0.05 - 2020-06-15 09:50 AM		CUBN		transmembrane receptor						0.0454	NLRP3
Interaction_preb_sap p0.05 - 2020-06-15 09:50 AM		CXCR5		g-protein coupled receptor						0.0454	TNFSF11
Interaction_preb_sap p0.05 - 2020-06-15 09:50 AM		Cadherin		group						0.0454	CDC42
Interaction_preb_sap p0.05 - 2020-06-15 09:50 AM		Cd64		group						0.0454	IL10
Interaction_preb_sap p0.05 - 2020-06-15 09:50 AM		Clec4b2		other						0.0454	IL10
Interaction_preb_sap p0.05 - 2020-06-15 09:50 AM		Cr3+		chemical reagent						0.0454	TNFSF11
Interaction_preb_sap p0.05 - 2020-06-15 09:50 AM		Ctf2		cytokine						0.0454	SOCS3
Interaction_preb_sap p0.05 - 2020-06-15 09:50 AM		D-mannoheptulose		chemical - endogenous non-mammalian						0.0454	APOB
Interaction_preb_sap p0.05 - 2020-06-15 09:50 AM		DPF2		transcription regulator						0.0454	CXCL13
Interaction_preb_sap p0.05 - 2020-06-15 09:50 AM		E 3330		chemical drug						0.0454	RELA
Interaction_preb_sap p0.05 - 2020-06-15 09:50 AM		EPSTI1		other						0.0454	NFKBIA
Interaction_preb_sap p0.05 - 2020-06-15 09:50 AM		FARP2		other						0.0454	CDC42
Interaction_preb_sap p0.05 - 2020-06-15 09:50 AM		FBXO11		enzyme						0.0454	BCL6
Interaction_preb_sap p0.05 - 2020-06-15 09:50 AM		FENDRR		other						0.0454	FN1
Interaction_preb_sap p0.05 - 2020-06-15 09:50 AM		FILIP1		other						0.0454	FLNA
Interaction_preb_sap p0.05 - 2020-06-15 09:50 AM		Fbxl20		other						0.0454	RIMS1
Interaction_preb_sap p0.05 - 2020-06-15 09:50 AM		G10bp1		other						0.0454	FN1
Interaction_preb_sap p0.05 - 2020-06-15 09:50 AM		Gly-Gln		chemical reagent						0.0454	ACHE
Interaction_preb_sap p0.05 - 2020-06-15 09:50 AM		HCV 796		chemical drug						0.0454	MAP1LC3B
Interaction_preb_sap p0.05 - 2020-06-15 09:50 AM		HG-10-11-01		chemical reagent						0.0454	IL10
Interaction_preb_sap p0.05 - 2020-06-15 09:50 AM		HG-10-7-01		chemical reagent						0.0454	IL10
Interaction_preb_sap p0.05 - 2020-06-15 09:50 AM		HG-9-148-01		chemical reagent						0.0454	IL10
Interaction_preb_sap p0.05 - 2020-06-15 09:50 AM		HG-9-150-01		chemical reagent						0.0454	IL10
Interaction_preb_sap p0.05 - 2020-06-15 09:50 AM		HG-9-88-01		chemical reagent						0.0454	IL10
Interaction_preb_sap p0.05 - 2020-06-15 09:50 AM		HNRNPLL	-0.485	other						0.0454	PTPRC
Interaction_preb_sap p0.05 - 2020-06-15 09:50 AM		Hoxa11os		other						0.0454	STAT3
Interaction_preb_sap p0.05 - 2020-06-15 09:50 AM		IDO2		enzyme						0.0454	CD40
Interaction_preb_sap p0.05 - 2020-06-15 09:50 AM		INHBE		growth factor						0.0454	JUNB
Interaction_preb_sap p0.05 - 2020-06-15 09:50 AM		JPH2		enzyme						0.0454	SLC8A1
Interaction_preb_sap p0.05 - 2020-06-15 09:50 AM		Lamin b		group						0.0454	LMNA
Interaction_preb_sap p0.05 - 2020-06-15 09:50 AM		Lectin		group						0.0454	F3
Interaction_preb_sap p0.05 - 2020-06-15 09:50 AM		Lysosomal Protease		group						0.0454	MAP1LC3B
Interaction_preb_sap p0.05 - 2020-06-15 09:50 AM		MACROD1		enzyme						0.0454	NFKBIA
Interaction_preb_sap p0.05 - 2020-06-15 09:50 AM		MAP1LC3B	0.431	other						0.0454	RELA
Interaction_preb_sap p0.05 - 2020-06-15 09:50 AM		MPG		enzyme						0.0454	HPRT1
Interaction_preb_sap p0.05 - 2020-06-15 09:50 AM		MRGPRX2		g-protein coupled receptor						0.0454	CCL4
Interaction_preb_sap p0.05 - 2020-06-15 09:50 AM		MYO1A		peptidase						0.0454	SI
Interaction_preb_sap p0.05 - 2020-06-15 09:50 AM		N(6)-methyl-2'-deoxyadenosine		chemical reagent						0.0454	SOCS3
Interaction_preb_sap p0.05 - 2020-06-15 09:50 AM		NDUFV1		enzyme						0.0454	PTPN1
Interaction_preb_sap p0.05 - 2020-06-15 09:50 AM		NLRP6		g-protein coupled receptor						0.0454	IL22RA2
Interaction_preb_sap p0.05 - 2020-06-15 09:50 AM		NTHL1		enzyme						0.0454	IL10
Interaction_preb_sap p0.05 - 2020-06-15 09:50 AM		OPRL1		g-protein coupled receptor						0.0454	PPP3CA
Interaction_preb_sap p0.05 - 2020-06-15 09:50 AM		P505-15		chemical drug						0.0454	PLCG2
Interaction_preb_sap p0.05 - 2020-06-15 09:50 AM		PFKP	0.263	kinase						0.0454	F3
Interaction_preb_sap p0.05 - 2020-06-15 09:50 AM		PJA1		enzyme						0.0454	SPTBN1
Interaction_preb_sap p0.05 - 2020-06-15 09:50 AM		PLCB4		enzyme						0.0454	PLCB1
Interaction_preb_sap p0.05 - 2020-06-15 09:50 AM		PMF1/PMF1-BGLAP		transcription regulator						0.0454	SAT1
Interaction_preb_sap p0.05 - 2020-06-15 09:50 AM		PRR5		other						0.0454	PDGFRB
Interaction_preb_sap p0.05 - 2020-06-15 09:50 AM		PSMA2		peptidase						0.0454	CCND2
Interaction_preb_sap p0.05 - 2020-06-15 09:50 AM		PSMC4		peptidase						0.0454	CCND2
Interaction_preb_sap p0.05 - 2020-06-15 09:50 AM		PSMD6		enzyme						0.0454	CCND2
Interaction_preb_sap p0.05 - 2020-06-15 09:50 AM		PSMD9		transcription regulator						0.0454	SMAD2
Interaction_preb_sap p0.05 - 2020-06-15 09:50 AM		PTPRCAP		other						0.0454	PTPRC
Interaction_preb_sap p0.05 - 2020-06-15 09:50 AM		PYDC2		other						0.0454	RELA
Interaction_preb_sap p0.05 - 2020-06-15 09:50 AM		Pp1c		group						0.0454	RBP2
Interaction_preb_sap p0.05 - 2020-06-15 09:50 AM		Psg18 (includes others)		other						0.0454	IL10
Interaction_preb_sap p0.05 - 2020-06-15 09:50 AM		RANBP2		enzyme						0.0454	FN1
Interaction_preb_sap p0.05 - 2020-06-15 09:50 AM		RGS5		enzyme						0.0454	BAX
Interaction_preb_sap p0.05 - 2020-06-15 09:50 AM		RHBDF1		other						0.0454	ADAM17
Interaction_preb_sap p0.05 - 2020-06-15 09:50 AM		RIF1		other						0.0454	PRDM1
Interaction_preb_sap p0.05 - 2020-06-15 09:50 AM		RNF181		enzyme						0.0454	BCL10
Interaction_preb_sap p0.05 - 2020-06-15 09:50 AM		RNY4		other						0.0454	IL10
Interaction_preb_sap p0.05 - 2020-06-15 09:50 AM		RO0281675		chemical reagent						0.0454	BAX
Interaction_preb_sap p0.05 - 2020-06-15 09:50 AM		Rbfox3		other						0.0454	RBFOX2
Interaction_preb_sap p0.05 - 2020-06-15 09:50 AM		Rcan1		other						0.0454	FLNA
[truncated: 3,278 more rows]
[truncated: 9 more columns]

## Sheet: Cannoical pathway
Ingenuity Canonical Pathways	-log(p-value)	zScore	Ratio	Molecules
EIF2 Signaling	14	3.8	0.183	ATF4,EIF3G,PAIP1,PIK3C2A,PIK3CA,RPL10A,RPL11,RPL13,RPL13A,RPL14,RPL18,RPL19,RPL21,RPL22,RPL24,RPL27,RPL27A,RPL30,RPL31,RPL32,RPL36,RPL7,RPL7A,RPL8,RPLP1,RPS10,RPS13,RPS17,RPS18,RPS2,RPS20,RPS24,RPS25,RPS28,RPS29,RPS3A,RPS5,RPS6,RPS7,RPS8,SOS2
B Cell Receptor Signaling	14	3.30748	0.2	ATF4,BCL10,BCL6,BLNK,BTK,CALM1 (includes others),CAMK2D,CD22,CDC42,CREB3L4,DAPP1,EBF1,EGR1,FOXO1,GAB1,IGHM,INPP5J,LYN,MALT1,MAP3K14,MAP3K5,MAP3K7,MAP3K8,MAPK11,MEF2C,NFKB2,NFKBIA,NFKBIE,PIK3C2A,PIK3CA,PLCG2,POU2F2,PPP3CA,PTPRC,RELA,SOS2,SYK
Neuroinflammation Signaling Pathway	3.02	3.26599	0.0867	ATF4,BIRC2,CASP8,CCL2,CD200,CD40,CREB3L4,GRINA,IL10,JAK2,MAPK11,NFKB2,NLRP3,PIK3C2A,PIK3CA,PLCG2,PPP3CA,PSENEN,RELA,SLC6A13,STAT1,SYK,TBK1,TGFBR3,TLR7,TRAF3
TREM1 Signaling	6.06	2.84019	0.2	CCL2,CD40,CD83,IL10,ITGA5,JAK2,NFKB2,NLRC3,NLRC5,NLRP12,NLRP3,PLCG2,RELA,STAT3,TLR7
PI3K Signaling in B Lymphocytes	9.43	2.71069	0.188	ATF4,BCL10,BLNK,BTK,C3,CALM1 (includes others),CAMK2D,CD40,CD81,DAPP1,IRS2,ITPR3,LYN,MALT1,NFKB2,NFKBIA,NFKBIE,PIK3CA,PLCB1,PLCG2,PLEKHA2,PPP3CA,PRKCZ,PTPRC,RELA,SYK
CD28 Signaling in T Helper Cells	7.85	2.68328	0.183	ARPC4,ARPC5,BCL10,CALM1 (includes others),CARD11,CD28,CDC42,CTLA4,GRAP2,ITPR3,MALT1,NFKB2,NFKBIA,NFKBIE,PIK3C2A,PIK3CA,PPP3CA,PTPRC,RELA,SYK,WAS,ZAP70
PKCθ Signaling in T Lymphocytes	5.27	2.68328	0.135	BCL10,CACNA1H,CAMK2D,CARD11,CD28,GRAP2,MALT1,MAP3K14,MAP3K5,MAP3K7,MAP3K8,NFKB2,NFKBIA,NFKBIE,PIK3C2A,PIK3CA,PLCG2,PPP3CA,RELA,SOS2,ZAP70
RhoA Signaling	3.95	2.67261	0.13	ARHGAP1,ARHGAP12,ARHGAP35,ARPC4,ARPC5,DLC1,LPAR6,MPRIP,MSN,NGEF,NRP2,RDX,RHPN2,SEMA3F,SEPTIN7,SEPTIN9
Retinoic acid Mediated Apoptosis Signaling	1.78	2.64575	0.117	CASP8,FADD,IRF1,PARP11,PARP12,PARP14,PARP9
Production of Nitric Oxide and Reactive Oxygen Species in Macrophages	5.47	2.55841	0.128	APOB,CDC42,CYBA,IRF1,IRF8,JAK2,MAP3K14,MAP3K5,MAP3K7,MAP3K8,MAPK11,NFKB2,NFKBIA,NFKBIE,PIK3C2A,PIK3CA,PLCG2,PPP2CA,PPP2R2B,PRKCE,PRKCH,PRKCZ,RELA,STAT1
Chemokine Signaling	3.1	2.52982	0.138	CALM1 (includes others),CAMK1D,CAMK2D,CCL11,CCL2,CCL4,GNAI2,MAPK11,MPRIP,PLCB1,PLCG2
Crosstalk between Dendritic Cells and Natural Killer Cells	2.71	2.52982	0.124	CAMK2D,CD209,CD28,CD40,CD83,IL2RG,IL3RA,NFKB2,PRF1,RELA,TLR7
Natural Killer Cell Signaling	2.89	2.52357	0.0964	CDC42,JAK2,MAP3K14,MAP3K5,MAP3K7,MAP3K8,MAPK11,NFKB2,PIK3C2A,PIK3CA,PLCG2,RELA,SH2D1A,SIGLEC7,SOS2,SYK,WAS,WIPF1,ZAP70
4-1BB Signaling in T Lymphocytes	5.14	2.44949	0.281	MAP3K14,MAP3K5,MAPK11,NFKB2,NFKBIA,NFKBIE,RELA,TNFRSF9,TRAF2
iNOS Signaling	4.65	2.44949	0.222	CALM1 (includes others),IRF1,JAK2,LBP,MAPK11,NFKB2,NFKBIA,NFKBIE,RELA,STAT1
Role of RIG1-like Receptors in Antiviral Innate Immunity	5.6	2.33333	0.25	CASP8,DHX58,FADD,NFKB2,NFKBIA,NFKBIE,RELA,TANK,TBK1,TRAF2,TRAF3
Th17 Activation Pathway	1.7	2.33333	0.0989	IL10,IL21R,IRF4,JAK2,NFKB2,PTGER4,RELA,SOCS3,STAT3
Type I Diabetes Mellitus Signaling	5.73	2.32379	0.162	CASP8,CD28,FADD,IRF1,JAK2,MAP3K14,MAP3K5,MAP3K7,MAPK11,NFKB2,NFKBIA,NFKBIE,PRF1,RELA,SOCS1,SOCS3,STAT1,TRAF2
iCOS-iCOSL Signaling in T Helper Cells	5.1	2.3094	0.153	CALM1 (includes others),CAMK2D,CD28,CD40,GRAP2,IL2RG,ITPR3,NFKB2,NFKBIA,NFKBIE,PIK3C2A,PIK3CA,PLEKHA2,PPP3CA,PTPRC,RELA,ZAP70
B Cell Activating Factor Signaling	3.42	2.23607	0.195	MAP3K14,MAPK11,NFKB2,NFKBIA,NFKBIE,RELA,TRAF2,TRAF3
MIF-mediated Glucocorticoid Regulation	1.79	2.23607	0.147	CD74,NFKB2,NFKBIA,NFKBIE,RELA
MIF Regulation of Innate Immunity	1.43	2.23607	0.119	CD74,NFKB2,NFKBIA,NFKBIE,RELA
Tec Kinase Signaling	4.37	2.18282	0.122	BTK,CDC42,FADD,GNAI2,GNAO1,ITGA5,JAK2,LYN,NFKB2,PIK3C2A,PIK3CA,PLCG2,PRKCE,PRKCH,PRKCZ,RELA,STAT1,STAT3,TEC,WAS
Dendritic Cell Maturation	3.71	2.18282	0.109	ATF4,CD40,CD83,CREB3L4,IL10,IL1RL2,IRF8,JAK2,MAP3K14,MAPK11,NFKB2,NFKBIA,NFKBIE,PIK3C2A,PIK3CA,PLCB1,PLCG2,RELA,RELB,STAT1
Gα12/13 Signaling	3.67	2.13809	0.123	BTK,CDC42,CDH2,CDH6,F2RL2,LPAR6,MAP3K5,MEF2C,NFKB2,NFKBIA,NFKBIE,PIK3C2A,PIK3CA,RELA,TBXA2R,TEC
TNFR1 Signaling	5.02	2.11058	0.22	BIRC2,CASP8,CDC42,FADD,MAP3K14,NFKB2,NFKBIA,NFKBIE,RELA,TANK,TRAF2
BEX2 Signaling Pathway	3.14	2.11058	0.139	CDH2,NFKB2,NFKBIA,PGF,PPP2CA,PPP2R2B,RELA,STAT3,SWAP70,TCF4,TCF7L2
Th2 Pathway	2.12	2.11058	0.0956	CCR1,CD28,CD40,CHD4,GFI1,IL10,IL2RG,JAK2,PIK3C2A,PIK3CA,PSENEN,SOCS3,TGFBR3
Ephrin Receptor Signaling	5.28	2.06474	0.128	ARHGEF15,ARPC4,ARPC5,ATF4,CDC42,CREB3L4,CRK,EFNB1,GNAI2,GNAO1,GRINA,ITGA5,JAK2,MAP3K14,NGEF,PDGFD,PGF,RAPGEF1,SDCBP,SOS2,STAT3,WAS,WIPF1
Death Receptor Signaling	6.33	2	0.187	BIRC2,CASP8,FADD,LMNA,MAP3K14,MAP3K5,NFKB2,NFKBIA,NFKBIE,PARP11,PARP12,PARP14,PARP9,RELA,TANK,TBK1,TRAF2
Tumoricidal Function of Hepatic Natural Killer Cells	1.69	2	0.167	BAX,CASP8,FADD,PRF1
Remodeling of Epithelial Adherens Junctions	0.735	2	0.0735	ARPC4,ARPC5,HGS,RAB7A,VCL
Systemic Lupus Erythematosus In B Cell Signaling Pathway	9.26	1.94666	0.138	BCL10,BLNK,BTK,CALM1 (includes others),CARD11,CCND2,CD22,CD40,FOXO1,GAB1,IGHM,IL10,IL6ST,INPP5J,JAK2,LYN,MALT1,MAP3K14,MAP3K7,NFKB2,PIK3C2A,PIK3CA,PIM2,PLCG2,PPP3CA,PRKCE,PRKCH,PRKCZ,RELA,SOS2,STAT1,STAT3,SYK,TBK1,TLR7,TNFSF11,TRAF2,TRAF3
PEDF Signaling	2.47	1.88982	0.122	CASP8,MAPK11,NFKB2,NFKBIA,NFKBIE,PIK3C2A,PIK3CA,RELA,TCF4,TCF7L2
Small Cell Lung Cancer Signaling	2.39	1.88982	0.127	BIRC2,NFKB2,NFKBIA,NFKBIE,PIK3C2A,PIK3CA,RELA,TRAF2,TRAF3
FcγRIIB Signaling in B Lymphocytes	1.74	1.88982	0.107	BLNK,BTK,CACNA1H,LYN,PIK3C2A,PIK3CA,PLCG2,SYK
Regulation of Actin-based Motility by Rho	0.904	1.88982	0.0745	ARPC4,ARPC5,CDC42,ITGA5,MPRIP,WAS,WIPF1
Thrombin Signaling	4.72	1.78885	0.115	ADCY2,ADCY6,ADCY8,ADCY9,ARHGEF15,ARHGEF3,CAMK1D,CAMK2D,CDC42,F2RL2,GNAI2,GNAO1,ITPR3,MAPK11,MPRIP,NFKB2,PIK3C2A,PIK3CA,PLCB1,PLCG2,PRKCE,PRKCH,PRKCZ,RELA
Activation of IRF by Cytosolic Pattern Recognition Receptors	4.74	1.73205	0.19	CD40,DHX58,FADD,IL10,NFKB2,NFKBIA,NFKBIE,RELA,STAT1,TANK,TBK1,TRAF3
Type II Diabetes Mellitus Signaling	9.14	1.69775	0.183	ACSL1,ACSL5,ACSL6,ADIPOR2,CACNA1H,CD36,IRS2,MAP3K14,MAP3K5,MAP3K7,NFKB2,NFKBIA,NFKBIE,NSMAF,PIK3C2A,PIK3CA,PRKAA2,PRKCE,PRKCH,PRKCZ,RELA,SLC27A2,SLC27A4,SOCS1,SOCS3,TRAF2
p70S6K Signaling	4.23	1.69775	0.132	BTK,F2RL2,GNAI2,IL2RG,LYN,PIK3C2A,PIK3CA,PLCB1,PLCG2,PPP2CA,PPP2R2B,PRKCE,PRKCH,PRKCZ,RPS6,SOS2,SYK
TNFR2 Signaling	5.4	1.66667	0.3	BIRC2,MAP3K14,NFKB2,NFKBIA,NFKBIE,RELA,TANK,TBK1,TRAF2
GM-CSF Signaling	3.61	1.66667	0.157	CAMK2D,JAK2,LYN,PIK3C2A,PIK3CA,PIM1,PPP3CA,RACK1,SOS2,STAT1,STAT3
Acute Myeloid Leukemia Signaling	3.25	1.66667	0.135	CEBPA,IDH2,NFKB2,PIK3C2A,PIK3CA,PIM1,PIM2,RELA,SOS2,STAT3,TCF4,TCF7L2
IL-15 Signaling	2.23	1.66667	0.12	IL2RG,JAK2,MAPK11,NFKB2,PIK3C2A,PIK3CA,RELA,STAT3,SYK
Wnt/β-catenin Signaling	0.828	1.66667	0.0636	CDH2,CSNK1E,CSNK2B,GNAO1,MAP3K7,PPP2CA,PPP2R2B,TCF4,TCF7L2,TGFBR3,TLE1
Phospholipase C Signaling	5.84	1.63299	0.117	ADCY2,ADCY6,ADCY8,ADCY9,ARHGEF15,ARHGEF3,ATF4,BLNK,BTK,CALM1 (includes others),CDC42,CREB3L4,GRAP2,HDAC4,ITGA5,ITPR3,LYN,MEF2C,MPRIP,NFKB2,PLCB1,PLCG2,PPP3CA,PRKCE,PRKCH,PRKCZ,RELA,SOS2,SYK,ZAP70
IL-1 Signaling	3.73	1.63299	0.143	ADCY2,ADCY6,ADCY8,ADCY9,GNAI2,GNAO1,MAP3K14,MAP3K7,MAPK11,NFKB2,NFKBIA,NFKBIE,RELA
HMGB1 Signaling	0.345	1.63299	0.0485	CCL2,CDC42,MAPK11,NFKB2,PIK3C2A,PIK3CA,RELA,TNFSF11
NF-κB Signaling	10.8	1.61645	0.179	AZI2,BCL10,CARD11,CASP8,CD40,CSNK2B,FADD,FGFR2,MALT1,MAP3K14,MAP3K7,MAP3K8,NFKB2,NFKBIA,NFKBIE,PDGFRB,PELI1,PIK3C2A,PIK3CA,PLCG2,PRKCZ,RELA,RELB,TANK,TBK1,TGFBR3,TLR7,TNFSF11,TNIP1,TRAF2,TRAF3,ZAP70
Role of NFAT in Regulation of the Immune Response	4.73	1.60591	0.122	BLNK,BTK,CALM1 (includes others),CD28,CSNK1E,GNAI2,GNAO1,ITPR3,LYN,MEF2C,NFKB2,NFKBIA,NFKBIE,PIK3C2A,PIK3CA,PLCB1,PLCG2,PPP3CA,RELA,SOS2,SYK,ZAP70
Endocannabinoid Cancer Inhibition Pathway	4.71	1.60591	0.133	ADCY2,ADCY6,ADCY8,ADCY9,ATF4,CAMKK2,CASP8,CCND2,CREB3L4,GNAI2,GNAO1,NSMAF,PGF,PIK3C2A,PIK3CA,PRKAA2,TCF4,TCF7L2,TRPV1
IL-15 Production	3.01	1.60357	0.116	BTK,FGFR2,IRF1,JAK2,LYN,NFKB2,PDGFRB,PRKCZ,PTK7,RELA,STAT1,SYK,TEC,ZAP70
Induction of Apoptosis by HIV1	4.16	1.50756	0.18	BAX,BIRC2,CASP8,FADD,MAP3K14,MAP3K5,NFKB2,NFKBIA,NFKBIE,RELA,TRAF2
CD27 Signaling in Lymphocytes	4.01	1.41421	0.189	CASP8,MAP3K14,MAP3K5,MAP3K7,MAP3K8,NFKB2,NFKBIA,NFKBIE,RELA,TRAF2
Interferon Signaling	3.83	1.41421	0.222	BAX,IFI35,IRF1,JAK2,RELA,SOCS1,STAT1,TAP1
Signaling by Rho Family GTPases	2.52	1.41421	0.0861	ARHGEF15,ARHGEF3,ARPC4,ARPC5,CDC42,CDH2,CDH6,GNAI2,GNAO1,ITGA5,MSN,NFKB2,PIK3C2A,PIK3CA,PRKCZ,RDX,RELA,SEPTIN7,SEPTIN9,WAS,WIPF1
RANK Signaling in Osteoclasts	5.83	1.38675	0.182	BIRC2,CALM1 (includes others),MAP3K14,MAP3K5,MAP3K7,MAP3K8,MAPK11,NFKB2,NFKBIA,NFKBIE,PIK3C2A,PIK3CA,PPP3CA,RELA,TNFSF11,TRAF2
Fcγ Receptor-mediated Phagocytosis in Macrophages and Monocytes	3.58	1.38675	0.138	ARPC4,ARPC5,CDC42,CRK,DGKB,FYB1,LYN,PRKCE,PRKCH,PRKCZ,SYK,VASP,WAS
Oncostatin M Signaling	1.39	1.34164	0.116	IL6ST,JAK2,MMP13,STAT1,STAT3
Cell Cycle: G1/S Checkpoint Regulation	1.12	1.34164	0.0896	CCND2,E2F4,FOXO1,HDAC4,RPL11,SKP1
Sumoylation Pathway	0.759	1.34164	0.068	CDC42,CEBPA,CTBP2,MAP3K5,NFKB2,NFKBIA,RPA1
TWEAK Signaling	5.72	1.26491	0.286	BIRC2,CASP8,FADD,MAP3K14,NFKB2,NFKBIA,NFKBIE,RELA,TRAF2,TRAF3
Mouse Embryonic Stem Cell Pluripotency	2.22	1.26491	0.107	IL6ST,JAK2,LIFR,MAP3K7,MAPK11,PIK3C2A,PIK3CA,SOS2,STAT3,TCF4,TCF7L2
LPS-stimulated MAPK Signaling	5.54	1.1547	0.183	CDC42,LBP,MAP3K14,MAP3K5,MAP3K7,MAPK11,NFKB2,NFKBIA,NFKBIE,PIK3C2A,PIK3CA,PRKCE,PRKCH,PRKCZ,RELA
Endocannabinoid Developing Neuron Pathway	2.75	1.1547	0.113	ADCY2,ADCY6,ADCY8,ADCY9,ATF4,CREB3L4,GNAI2,GNAO1,MAPK11,PIK3C2A,PIK3CA,RAP1GAP,STAT3
Apelin Endothelial Signaling Pathway	6.14	1.14708	0.165	ADCY2,ADCY6,ADCY8,ADCY9,CALM1 (includes others),CCL2,GNAI2,GNAO1,HDAC4,MEF2C,NFKB2,PIK3C2A,PIK3CA,PLCB1,PRKAA2,PRKCE,PRKCH,PRKCZ,RELA
Systemic Lupus Erythematosus In T Cell Signaling Pathway	0.796	1.14708	0.0571	ATF4,BCL6,CASP8,CD28,CDC42,CREB3L4,GNAI2,IL10,IRF4,MSN,PIK3C2A,PIK3CA,PPP2CA,PPP2R2B,PPP3CA,RDX,SOS2,STAT3,SYK
Leukocyte Extravasation Signaling	9.69	1.13389	0.162	ARHGAP1,ARHGAP12,ARHGAP35,BTK,CDC42,CRK,CTTN,CYBA,DLC1,GNAI2,ITGA1,ITGA5,ITGB3,JAM3,MAPK11,MMP13,MMP15,MSN,PIK3C2A,PIK3CA,PLCG2,PRKCE,PRKCH,PRKCZ,RAP1GAP,RDX,TEC,TIMP2,VASP,VCL,WAS,WIPF1
April Mediated Signaling	3.58	1.13389	0.205	MAP3K14,MAPK11,NFKB2,NFKBIA,NFKBIE,RELA,TRAF2,TRAF3
FAT10 Cancer Signaling Pathway	2.4	1.13389	0.152	NFKB2,NFKBIA,RELA,SMAD2,STAT3,TCF4,TGFBR3
Actin Nucleation by ARP-WASP Complex	1.84	1.13389	0.111	ARPC4,ARPC5,CDC42,ITGA5,SOS2,VASP,WAS,WIPF1
CCR5 Signaling in Macrophages	1.62	1.13389	0.0957	CACNA1H,CALM1 (includes others),CCL4,GNAI2,MAPK11,PLCG2,PRKCE,PRKCH,PRKCZ
Telomerase Signaling	1.31	1.13389	0.0841	ELF3,HDAC4,IL2RG,PIK3C2A,PIK3CA,PPP2CA,PPP2R2B,SOS2,TPP1
PI3K/AKT Signaling	6.03	1.06904	0.137	CXCR1,FOXO1,GAB1,IL17RE,IL1RL2,IL21R,IL22RA2,IL2RG,IL3RA,IL6ST,INPP5J,ITGA5,JAK2,MAP3K5,MAP3K8,NFKB2,NFKBIA,NFKBIE,PIK3CA,PPP2CA,PPP2R2B,RELA,RHEB,SOS2
Role of Pattern Recognition Receptors in Recognition of Bacteria and Viruses	2.85	1.06904	0.104	C3,C5AR1,IL10,NFKB2,NLRP3,PIK3C2A,PIK3CA,PLCG2,PRKCE,PRKCH,PRKCZ,RELA,RIPK2,SYK,TLR7,TNFSF11
NRF2-mediated Oxidative Stress Response	2.33	1.06904	0.0899	ATF4,BACH1,DNAJA2,EPHX1,FOSL1,HERPUD1,JUNB,MAP3K5,MAP3K7,PIK3C2A,PIK3CA,PRKCE,PRKCH,PRKCZ,SQSTM1,TXN,UBE2K
Role of IL-17F in Allergic Inflammatory Airway Diseases	4.11	1	0.214	ATF4,CCL2,CCL4,CREB3L4,CXCL6,MMP13,NFKB2,RELA,RPS6KA5
ERK/MAPK Signaling	2.24	1	0.0881	ATF4,CREB3L4,CRK,ELF3,ITGA5,LAMTOR3,PIK3C2A,PIK3CA,PLCG2,PPP2CA,PPP2R2B,PRKCE,RAPGEF1,RPS6KA5,SOS2,STAT1,STAT3
Pancreatic Adenocarcinoma Signaling	2.04	1	0.101	CDC42,E2F4,JAK2,NFKB2,PGF,PIK3C2A,PIK3CA,RELA,SMAD2,STAT1,STAT3
Toll-like Receptor Signaling	1.71	1	0.105	LBP,MAP3K14,MAP3K7,MAPK11,NFKB2,NFKBIA,RELA,TLR7
ATM Signaling	0.853	1	0.0722	ATF4,CREB3L4,GADD45G,MAPK11,NFKBIA,PPP2CA,PPP2R2B
Cyclins and Cell Cycle Regulation	0.821	1	0.0741	CCND2,E2F4,HDAC4,PPP2CA,PPP2R2B,SKP1
SPINK1 General Cancer Pathway	0.434	1	0.058	JAK2,PIK3C2A,PIK3CA,STAT3
IL-17A Signaling in Airway Cells	4.6	0.904534	0.185	CCL11,CXCL6,JAK2,MAP3K7,MAPK11,NFKB2,NFKBIA,NFKBIE,PIK3C2A,PIK3CA,RELA,STAT3
Rac Signaling	2.38	0.904534	0.107	ARPC4,ARPC5,CDC42,CYFIP2,ITGA5,MCF2L,NFKB2,PIK3C2A,PIK3CA,PRKCZ,RELA,SH3RF1
CD40 Signaling	6.92	0.83205	0.231	CD40,MAP3K14,MAP3K7,MAPK11,NFKB2,NFKBIA,NFKBIE,PIK3C2A,PIK3CA,PTGS1,RELA,STAT3,TANK,TRAF2,TRAF3
Endocannabinoid Neuronal Synapse Pathway	2.78	0.83205	0.109	ADCY2,ADCY6,ADCY8,ADCY9,CACNA1H,GNAI2,GNAO1,GRINA,MAPK11,PLCB1,PLCG2,PPP3CA,RIMS1,TRPV1
Lymphotoxin β Receptor Signaling	4.01	0.816497	0.189	BIRC2,MAP3K14,NFKB2,NFKBIA,PIK3C2A,PIK3CA,RELA,RELB,TRAF2,TRAF3
Unfolded protein response	1.93	0.816497	0.125	ATF4,CEBPA,CEBPD,DNAJA2,MAP3K5,SYVN1,TRAF2
PFKFB4 Signaling Pathway	1.81	0.816497	0.13	ATF4,CREB3L4,FBP1,HK1,NCOA3,RPS6KA5
Estrogen-Dependent Breast Cancer Signaling	1.34	0.816497	0.0946	ATF4,CREB3L4,DHRS11,NFKB2,PIK3C2A,PIK3CA,RELA
LPS/IL-1 Mediated Inhibition of RXR Function	1.12	0.816497	0.067	ABCA1,ABCG8,ACSL1,ACSL5,ACSL6,ALDH1A2,ALDH3B1,ALDH9A1,FABP2,IL1RL2,LBP,MAP3K7,SLC27A2,SLC27A4,TRAF2
OX40 Signaling Pathway	0.676	0.816497	0.0667	NFKB2,NFKBIA,NFKBIE,RELA,TRAF2,TRAF3
Gαi Signaling	3.36	0.774597	0.12	ADCY2,ADCY6,ADCY8,ADCY9,GNAI2,GPR17,GRM8,HRH3,LTB4R,RAP1GAP,RGS12,SOS2,STAT3,TBXA2R,XCR1
PTEN Signaling	3.32	0.774597	0.119	CDC42,CSNK2B,FGFR2,FOXO1,INPP5J,ITGA5,MAGI3,MAST2,NFKB2,PDGFRB,PIK3CA,PRKCZ,RELA,SOS2,TGFBR3
IL-6 Signaling	5.57	0.727607	0.152	CSNK2B,IL1RL2,IL6ST,JAK2,LBP,MAP3K14,MAP3K7,MAPK11,NFKB2,NFKBIA,NFKBIE,PIK3C2A,PIK3CA,RELA,SOCS1,SOCS3,SOS2,STAT3,TRAF2
Reelin Signaling in Neurons	4.23	0.727607	0.132	ARHGEF15,ARHGEF3,ARPC4,ARPC5,CAMK2D,CDC42,CDH2,CRK,DAB1,GRINA,ITGA1,ITGA5,ITGB3,LYN,PIK3C2A,PIK3CA,RAPGEF1
CNTF Signaling	2.45	0.707107	0.14	IL6ST,JAK2,LIFR,PIK3C2A,PIK3CA,RPS6KA5,STAT1,STAT3
ERK5 Signaling	1.84	0.707107	0.111	ATF4,CREB3L4,FOSL1,GAB1,IL6ST,MAP3K8,MEF2C,RPS6KA5
Androgen Signaling	1.09	0.707107	0.0735	CACNA1H,CALM1 (includes others),GNAI2,GNAO1,NCOA4,NFKB2,PRKCE,PRKCH,PRKCZ,RELA
Cdc42 Signaling	0.678	0.707107	0.0599	ARPC4,ARPC5,CDC42,CDC42BPA,ITGA5,MAPK11,MPRIP,PRKCZ,WAS,WIPF1
Osteoarthritis Pathway	2.92	0.688247	0.0948	ATF4,CASP8,CREB3L4,ELF3,FADD,FN1,HDAC4,IL1RL2,ITGA5,MEF2C,MMP13,NFKB2,PGF,PRG4,PRKAA2,RELA,S1PR2,SMAD2,TCF4,TCF7L2
IL-9 Signaling	5.98	0.632456	0.303	BCL3,IL2RG,IRS2,NFKB2,PIK3C2A,PIK3CA,RELA,SOCS3,STAT1,STAT3
IL-7 Signaling Pathway	4.44	0.632456	0.167	BAX,BCL6,EBF1,FOXO1,IGHM,IL2RG,LYN,MAPK11,PIK3C2A,PIK3CA,SOCS1,SOS2,STAT1
Thrombopoietin Signaling	3.37	0.632456	0.159	IRS2,JAK2,PIK3C2A,PIK3CA,PLCG2,PRKCE,PRKCH,PRKCZ,STAT1,STAT3
Renin-Angiotensin Signaling	5.96	0.57735	0.161	ADCY2,ADCY6,ADCY8,ADCY9,CCL2,ITPR3,JAK2,MAPK11,NFKB2,PIK3C2A,PIK3CA,PLCG2,PRKCE,PRKCH,PRKCZ,RELA,SOS2,STAT1,STAT3
IL-3 Signaling	3.74	0.57735	0.152	FOXO1,IL3RA,JAK2,PIK3C2A,PIK3CA,PPP3CA,PRKCE,PRKCH,PRKCZ,RAPGEF1,STAT1,STAT3
Fc Epsilon RI Signaling	3.16	0.57735	0.12	BTK,GAB1,GRAP2,INPP5J,LYN,MAPK11,PIK3C2A,PIK3CA,PLCG2,PRKCE,PRKCH,PRKCZ,SOS2,SYK
NF-κB Activation by Viruses	4.85	0.534522	0.171	ITGA1,ITGA5,ITGB3,MAP3K14,NFKB2,NFKBIA,NFKBIE,PIK3C2A,PIK3CA,PRKCE,PRKCH,PRKCZ,RELA,TRAF2
Role of PKR in Interferon Induction and Antiviral Response	4.21	0.534522	0.137	BAX,CASP8,COLEC12,FADD,IRF1,MAP3K7,MAPK11,NFKB2,NFKBIA,NFKBIE,PDGFD,PDGFRB,RELA,STAT1,STAT3,TRAF3
RhoGDI Signaling	2.18	0.534522	0.0889	ARHGAP1,ARHGAP12,ARHGAP35,ARHGEF15,ARHGEF3,ARPC4,ARPC5,CDC42,CDH2,CDH6,DLC1,GNAI2,GNAO1,ITGA5,MSN,RDX
HGF Signaling	5.1	0.5	0.153	CDC42,ELF3,GAB1,ITGA5,MAP3K14,MAP3K5,MAP3K7,MAP3K8,PIK3C2A,PIK3CA,PLCG2,PRKCE,PRKCH,PRKCZ,RAPGEF1,SOS2,STAT3
Necroptosis Signaling Pathway	2.76	0.5	0.102	BIRC2,CAMK2D,CASP8,CYLD,FADD,MAP3K7,NLRP3,PELI1,PPP3CA,PYGL,RBCK1,RNF31,STAT1,TNIP1,TRAF2,VDAC2
3-phosphoinositide Biosynthesis	2.54	0.5	0.097	ATP1A1,DUSP5,EPHX2,HACD2,MTMR4,PI4K2A,PIK3C2A,PIK3CA,PPFIBP2,PPM1H,PPP3CA,PTPN1,PTPN12,PTPRC,PTPRJ,SOCS3
NGF Signaling	5.56	0.471405	0.158	ATF4,BAX,CDC42,CREB3L4,CRK,GAB1,MAP3K14,MAP3K5,MAP3K7,MAP3K8,NFKB2,PIK3C2A,PIK3CA,PLCG2,PRKCZ,RELA,RPS6KA5,SOS2
fMLP Signaling in Neutrophils	5.44	0.471405	0.155	ARPC4,ARPC5,CALM1 (includes others),CDC42,GNAI2,ITPR3,NFKB2,NFKBIA,NFKBIE,PIK3C2A,PIK3CA,PLCB1,PPP3CA,PRKCE,PRKCH,PRKCZ,RELA,WAS
Acute Phase Response Signaling	5.32	0.447214	0.128	C3,FN1,HNRNPK,IL6ST,JAK2,LBP,MAP3K14,MAP3K5,MAP3K7,MAPK11,NFKB2,NFKBIA,NFKBIE,PIK3CA,RBP2,RELA,SOCS1,SOCS3,SOS2,STAT3,TCF4,TRAF2,VWF
Hypoxia Signaling in the Cardiovascular System	4.02	0.447214	0.162	ATF4,CREB3L4,HIF1AN,NFKBIA,NFKBIE,UBE2A,UBE2D2,UBE2D4,UBE2H,UBE2K,UBE2L3,UBE2M
Myc Mediated Apoptosis Signaling	1.15	0.447214	0.1	BAX,CASP8,FADD,NFKB2,TRAF2
EGF Signaling	2.55	0.377964	0.145	CSNK2B,ITPR3,MAPK11,PIK3C2A,PIK3CA,SOS2,STAT1,STAT3
Role of PI3K/AKT Signaling in the Pathogenesis of Influenza	2.14	0.377964	0.125	CRK,GNAI2,NFKB2,NFKBIA,NFKBIE,PIK3C2A,PIK3CA,RELA
Wnt/Ca+ pathway	1.71	0.377964	0.113	ATF4,CREB3L4,NFKB2,PLCB1,PLCG2,PPP3CA,RELA
Neuregulin Signaling	1.57	0.377964	0.0938	ADAM17,CRK,ITGA5,PLCG2,PRKCE,PRKCH,PRKCZ,RPS6,SOS2
Apelin Adipocyte Signaling Pathway	1.54	0.377964	0.0976	ADCY2,ADCY6,ADCY8,ADCY9,GNAI2,LIPE,MAPK11,PRKAA2
Aryl Hydrocarbon Receptor Signaling	0.979	0.377964	0.0699	ALDH1A2,ALDH3B1,ALDH9A1,BAX,CCND2,NCOA3,NCOA7,NFIX,NFKB2,RELA
Amyotrophic Lateral Sclerosis Signaling	0.853	0.377964	0.0722	BAX,BIRC2,GRINA,PGF,PIK3C2A,PIK3CA,PPP3CA
IL-23 Signaling Pathway	3.95	0.333333	0.205	JAK2,NFKB2,NFKBIA,PIK3C2A,PIK3CA,RELA,SOCS3,STAT3,TNFSF11
p38 MAPK Signaling	1.8	0.333333	0.0932	ATF4,CREB3L4,FADD,IL1RL2,MAP3K5,MAP3K7,MAPK11,MEF2C,RPS6KA5,STAT1,TRAF2
14-3-3-mediated Signaling	1.58	0.333333	0.0866	BAX,FOXO1,MAP3K5,PIK3C2A,PIK3CA,PLCB1,PLCG2,PRKCE,PRKCH,PRKCZ,TRAF2
mTOR Signaling	7.22	0.301511	0.138	CDC42,EIF3G,PGF,PIK3C2A,PIK3CA,PPP2CA,PPP2R2B,PRKAA2,PRKCE,PRKCH,PRKCZ,PRR5L,RHEB,RPS10,RPS13,RPS17,RPS18,RPS2,RPS20,RPS24,RPS25,RPS28,RPS29,RPS3A,RPS5,RPS6,RPS6KA5,RPS7,RPS8
JAK/Stat Signaling	3.1	0.301511	0.138	JAK2,NFKB2,PIK3C2A,PIK3CA,PTPN1,RELA,SOCS1,SOCS3,SOS2,STAT1,STAT3
Apoptosis Signaling	2.84	0.301511	0.121	BAX,BIRC2,CASP8,LMNA,MAP3K14,MAP3K5,NFKB2,NFKBIA,NFKBIE,PLCG2,PRKCE,RELA
[truncated: 368 more rows]

## Sheet: Casual network
Causal Networks for My Projects->Kai_Saponins_2017->Interaction_preb_sap p0.05 - 2020-06-15 09:50 AM
[truncated: 950 more rows]

[truncated: 2 more sheets: Upstream regulator, Disease and function]
