# Supplementary material for: Soya saponins and prebiotics alter intestinal functions in Ballan wrasse (Labrus bergylta)
Source: Br J Nutr. 2023 Jan 12;130(5):765–82. doi: 10.1017/S000711452200383X (PMC10404481; doi:10.1017/S000711452200383X)
Supplement: Supplementary file 1 [file S000711452200383Xsup001.zip › S000711452200383Xsup010.xlsx]

## Sheet: Sheet1
© 2000-2021 QIAGEN. All rights reserved.
Analysis Details for My Projects->Kai_Saponins_2017->prebiotic p 0.1 - 2020-06-15 10:01 AM
Workspace	My Projects
Project	Kai_Saponins_2017
Analysis	prebiotic p 0.1 - 2020-06-15 10:01 AM
Date	Mon Jun 15 01:01:25 PDT 2020
Analysis ID	19410770
Analysis Settings
Cutoff before duplicate resolution	TRUE
Resolve duplicate on	Expression logfoldchange
Color using	Expression logfoldchange
Cutoff for Expression intensity	--
Cutoff for Expression logfoldchange	--
Cutoff for Expression pvalue	--
Reference set	Ingenuity Knowledge Base (Genes Only)
Relationship to include	Direct and Indirect
Includes Endogenous Chemicals	Yes
Optional Analyses	My Pathways My List
Filter Summary
Consider only molecules and/or relationships where
(confidence = Experimentally Observed) AND
(mol. types = biologic drug OR canonical pathway OR chemical - endogenous mammalian OR chemical - endogenous non-mammalian OR chemical - other OR chemical drug OR chemical reagent OR chemical toxicant OR complex OR cytokine OR disease OR enzyme OR function OR G-protein coupled receptor OR group OR growth factor OR ion channel OR kinase OR ligand-dependent nuclear receptor OR other OR peptidase OR…
Canonical Pathways for My Projects->Kai_Saponins_2017->prebiotic p 0.1 - 2020-06-15 10:01 AM
Ingenuity Canonical Pathways	-log(p-value)	zScore	Ratio	Molecules
14-3-3-mediated Signaling	0	-0.377964	0.0787	AKT2,AKT3,BAX,FOXO1,GFAP,GSK3A,MAPT,PIK3CA,PIK3R2,PIK3R3
3-phosphoinositide Degradation	0	0	0.0645	ACP5,ALPL,ATP1A1,DUSP1,DUSP10,INPP5B,ITPK1,MTMR7,NUDT1,NUDT11
4-1BB Signaling in T Lymphocytes	0		0.0625	MAP3K14,MAPK13
Actin Nucleation by ARP-WASP Complex	0		0.0556	ARPC1A,ARPC5,BAIAP2,NCK1
Activation of IRF by Cytosolic Pattern Recognition Receptors	0		0.0476	ADAR,CD40,CREBBP
Agrin Interactions at Neuromuscular Junction	0	0.447214	0.0633	ACTA1,ERBB4,ITGA1,PAK3,PAK6
Allograft Rejection Signaling	0		0.0233	CD40,HLA-A
Altered T Cell and B Cell Signaling in Rheumatoid Arthritis	0		0.0333	CD40,HLA-A,MAP3K14
Antioxidant Action of Vitamin C	0		0.0183	ABHD3,MAPK13
Antiproliferative Role of TOB in T Cell Signaling	0		0.0513	CCNE2,PABPC4
Apelin Adipocyte Signaling Pathway	0	1.13389	0.0854	ADCY2,ADCY3,ADCY6,ADCY8,CLIC2,INS,MAPK13
Apelin Cardiomyocyte Signaling Pathway	0	-0.377964	0.0707	AKT2,AKT3,MAPK13,MYL6,PIK3CA,PIK3R2,PIK3R3
Assembly of RNA Polymerase II Complex	0		0.04	CDK7,ERCC2
Autoimmune Thyroid Disease Signaling	0		0.0408	CD40,HLA-A
B Cell Development	0		0.0833	CD40,DNTT,HLA-A
BMP signaling pathway	0	-0.377964	0.0824	BMP7,BMPR2,CAMK4,CREB1,CREBBP,MAPK13,NOG
CD27 Signaling in Lymphocytes	0	2	0.0755	CASP8,MAP2K7,MAP3K12,MAP3K14
CNTF Signaling	0	0	0.0702	IL6ST,PIK3CA,PIK3R2,PIK3R3
Calcium-induced T Lymphocyte Apoptosis	0		0.0303	CAMK4,HLA-A
Cdc42 Signaling	0	-1.26491	0.0778	APC,APC2,ARPC1A,ARPC5,BAIAP2,CDC42BPA,CLIP1,EXOC1,EXOC5,HLA-A,MAPK13,MYL6,PAK3
Cell Cycle Regulation by BTG Family Proteins	0		0.0541	CCNE2,E2F5
Cholecystokinin/Gastrin-mediated Signaling	0		0.0252	CCK,CREM,GNAQ
Choline Biosynthesis III	0		0.0667	PCYT1B
Chondroitin Sulfate Degradation (Metazoa)	0		0.0625	HYAL2
Colanic Acid Building Blocks Biosynthesis	0		0.0714	GPI
Communication between Innate and Adaptive Immune Cells	0		0.0417	CCL4,CD40,CXCL8,HLA-A
Crosstalk between Dendritic Cells and Natural Killer Cells	0		0.0449	ACTA1,CAMK2B,CD40,HLA-A
Cysteine Biosynthesis III (mammalia)	0		0.0417	MGMT
D-myo-inositol (1,3,4)-trisphosphate Biosynthesis	0		0.0556	INPP5B
D-myo-inositol (1,4,5,6)-Tetrakisphosphate Biosynthesis	0	0	0.0709	ACP5,ALPL,ATP1A1,DUSP1,DUSP10,INPP5B,ITPK1,MTMR7,NUDT1,NUDT11
D-myo-inositol (3,4,5,6)-tetrakisphosphate Biosynthesis	0	0	0.0709	ACP5,ALPL,ATP1A1,DUSP1,DUSP10,INPP5B,ITPK1,MTMR7,NUDT1,NUDT11
D-myo-inositol-5-phosphate Metabolism	0	0	0.0641	ACP5,ALPL,ATP1A1,DUSP1,DUSP10,INPP5B,ITPK1,MTMR7,NUDT1,NUDT11
DNA Double-Strand Break Repair by Non-Homologous End Joining	0		0.0714	DCLRE1C
DNA Methylation and Transcriptional Repression Signaling	0		0.0286	CHD3
Differential Regulation of Cytokine Production in Intestinal Epithelial Cells by IL-17A and IL-17F	0		0.0435	CCL4
Differential Regulation of Cytokine Production in Macrophages and T Helper Cells by IL-17A and IL-17F	0		0.0556	CCL4
EIF2 Signaling	0	1.1547	0.0848	ACTA1,AGO2,AKT2,AKT3,ATF4,BCL2,EIF1,EIF2AK4,EIF2B5,EIF3D,EIF3H,EIF5B,FAU,HSPA5,INS,PAIP1,PIK3CA,PIK3R2,PIK3R3
ERK5 Signaling	0	0.816497	0.0833	ATF4,CREB1,CREB3L4,CREBBP,GNAQ,IL6ST
ErbB4 Signaling	0	0.447214	0.0746	ADAM17,ERBB4,PIK3CA,PIK3R2,PIK3R3
Erythropoietin Signaling	0		0.0658	AKT2,AKT3,PIK3CA,PIK3R2,PIK3R3
Fc Epsilon RI Signaling	0	1	0.0769	AKT2,AKT3,INPP5B,LCP2,MAP2K7,MAPK13,PIK3CA,PIK3R2,PIK3R3
GM-CSF Signaling	0	0	0.0857	AKT2,AKT3,CAMK2B,PIK3CA,PIK3R2,PIK3R3
Glioma Invasiveness Signaling	0	1	0.0541	HMMR,PIK3CA,PIK3R2,PIK3R3
Glutathione Redox Reactions I	0		0.0417	CLIC2
Glutathione-mediated Detoxification	0		0.0625	ANPEP,GGH
Glycogen Degradation II	0		0.0833	PGM1
Glycogen Degradation III	0		0.0714	PGM1
Graft-versus-Host Disease Signaling	0		0.0208	HLA-A
Granulocyte Adhesion and Diapedesis	0		0.0833	CCL20,CCL4,CLDN23,CLDN4,CLDN6,CXCL6,CXCL8,CXCR4,HRH3,ITGA1,JAM3,MMP15,MMP16,NGFR,PECAM1
Growth Hormone Signaling	0	-0.447214	0.0845	A2M,IGFBP3,ONECUT1,PIK3CA,PIK3R2,PIK3R3
Guanosine Nucleotides Degradation III	0		0.0833	NT5E
HIPPO signaling	0		0.0588	CRB1,CSNK1D,DLG4,FRMD6,LATS1
HMGB1 Signaling	0	1.1547	0.0727	AKT2,AKT3,CXCL8,IL17B,IL17D,KAT2B,MAP2K7,MAPK13,NGFR,PIK3CA,PIK3R2,PIK3R3
Hematopoiesis from Pluripotent Stem Cells	0		0.0204	CXCL8
IL-10 Signaling	0		0.058	BLVRB,IL10RA,MAP3K14,MAPK13
IL-12 Signaling and Production in Macrophages	0		0.0682	AKT2,AKT3,APOD,CD40,IL12RB1,MAPK13,PIK3CA,PIK3R2,PIK3R3
IL-17A Signaling in Fibroblasts	0		0.0286	MAPK13
Inhibition of ARE-Mediated mRNA Degradation Pathway	0	-1	0.0738	AGO2,AKT2,AKT3,CNOT1,CNOT2,DIS3L,EXOSC1,MAPK13,NGFR
JAK/Stat Signaling	0	0.377964	0.0875	AKT2,AKT3,CDKN1A,GNAQ,PIK3CA,PIK3R2,PIK3R3
LPS-stimulated MAPK Signaling	0	0.816497	0.0732	CREB1,MAP3K14,MAPK13,PIK3CA,PIK3R2,PIK3R3
LXR/RXR Activation	0	0.447214	0.0661	ABCG1,ABCG4,ABCG5,ABCG8,APOD,C3,HPX,NGFR
MSP-RON Signaling Pathway	0		0.0862	ACTA1,F11,PIK3CA,PIK3R2,PIK3R3
Macropinocytosis Signaling	0	0	0.0789	ABI1,INS,MRC1,PIK3CA,PIK3R2,PIK3R3
Melatonin Signaling	0	0.447214	0.0833	BRAF,CAMK2B,CAMK4,GNAO1,GNAQ,MAP2K7
Methionine Degradation I (to Homocysteine)	0		0.0455	MGMT
Mismatch Repair in Eukaryotes	0		0.0625	MSH6
NAD biosynthesis II (from tryptophan)	0		0.0833	NMNAT3
NER Pathway	0	0	0.0583	CDK7,COPS2,COPS3,COPS5,ERCC2,GPS1
NF-κB Activation by Viruses	0	1.13389	0.0854	AKT2,AKT3,ITGA1,MAP3K14,PIK3CA,PIK3R2,PIK3R3
Necroptosis Signaling Pathway	0	1.94145	0.0828	AXL,CAMK2B,CAPN1,CAPN3,CAPN5,CAPN7,CAPN9,CASP8,CFLAR,DAPK1,FKBP1A,NGFR,NLRP3
Neuroprotective Role of THOP1 in Alzheimer's Disease	0		0.0598	CFD,CREB1,ECE1,F11,HLA-A,HTRA2,MAPT
Non-Small Cell Lung Cancer Signaling	0	0.447214	0.0822	ABL1,AKT2,AKT3,PIK3CA,PIK3R2,PIK3R3
Nucleotide Excision Repair Pathway	0		0.0571	CDK7,ERCC2
Nur77 Signaling in T Lymphocytes	0		0.0678	BCL2,CAMK4,HLA-A,NFATC1
OX40 Signaling Pathway	0		0.0222	BCL2,HLA-A
Oncostatin M Signaling	0		0.0465	EPAS1,IL6ST
PPAR Signaling	0	0.447214	0.0481	CREBBP,HSP90B1,INS,MAP3K14,NGFR
Parkinson's Signaling	0		0.0625	MAPK13
Phagosome Formation	0		0.048	FN1,MARCO,MRC1,PIK3CA,PIK3R2,PIK3R3
Phospholipases	0		0.0317	ABHD3,LIPC
Production of Nitric Oxide and Reactive Oxygen Species in Macrophages	0	0.83205	0.0691	AKT2,AKT3,APOD,CREBBP,CYBA,MAP2K7,MAP3K12,MAP3K14,MAPK13,NGFR,PIK3CA,PIK3R2,PIK3R3
Prolactin Signaling	0		0.0494	CREBBP,PIK3CA,PIK3R2,PIK3R3
Protein Ubiquitination Pathway	0		0.0623	ANAPC10,BAG1,BIRC6,BRCA1,DNAJB13,DNAJB14,DNAJC10,DNAJC11,DNAJC16,DNAJC30,DNAJC9,FZR1,HLA-A,HSP90B1,HSPA5,HSPB1,NEDD4L
Regulation of IL-2 Expression in Activated and Anergic T Lymphocytes	0		0.0449	BCL10,CAMK4,MAP2K7,NFATC1
Retinoate Biosynthesis I	0		0.0588	AKR1B10,ALDH1A3
Retinol Biosynthesis	0		0.0714	AADAC,AKR1B10,LIPC
Role of CHK Proteins in Cell Cycle Checkpoint Control	0	0	0.0877	ATR,BRCA1,CDKN1A,E2F5,MDC1
Role of Cytokines in Mediating Communication between Immune Cells	0		0.0185	CXCL8
Role of Hypercytokinemia/hyperchemokinemia in the Pathogenesis of Influenza	0		0.0465	CCL4,CXCL8
Role of JAK family kinases in IL-6-type Cytokine Signaling	0		0.08	IL6ST,MAPK13
Role of JAK1 and JAK3 in γc Cytokine Signaling	0		0.0725	BLNK,IL21R,PIK3CA,PIK3R2,PIK3R3
Role of MAPK Signaling in the Pathogenesis of Influenza	0		0.0875	ABHD3,AKT2,AKT3,BAX,BCL2,MAP2K7,MAPK13
Role of Oct4 in Mammalian Embryonic Stem Cell Pluripotency	0		0.087	BRCA1,CASP6,FGF4,TASOR
Role of PKR in Interferon Induction and Antiviral Response	0	-0.447214	0.0598	BAX,CASP8,HSP90B1,HSPA5,MAP2K7,MAPK13,MARCO
Role of Pattern Recognition Receptors in Recognition of Bacteria and Viruses	0	0.707107	0.0714	C1QC,C3,CREB1,CXCL8,IL17B,IL17D,NLRP3,NOD2,PIK3CA,PIK3R2,PIK3R3
Role of RIG1-like Receptors in Antiviral Innate Immunity	0		0.0455	CASP8,CREBBP
SPINK1 General Cancer Pathway	0	0.447214	0.0725	AKT2,AKT3,PIK3CA,PIK3R2,PIK3R3
SPINK1 Pancreatic Cancer Pathway	0		0.0333	CELA2A,CPA2
Semaphorin Signaling in Neurons	0		0.0667	ARHGAP1,CRMP1,PAK3,PAK6
Sonic Hedgehog Signaling	0		0.0345	GLI2
Sumoylation Pathway	0		0.0194	ARHGDIA,CREBBP
Superpathway of Cholesterol Biosynthesis	0		0.069	DHCR24,NSDHL
Superpathway of D-myo-inositol (1,4,5)-trisphosphate Metabolism	0		0.087	IMPA1,INPP5B
Superpathway of Methionine Degradation	0		0.027	MGMT
Systemic Lupus Erythematosus In B Cell Signaling Pathway	0	0	0.0873	AKT2,AKT3,BCL10,BCL2,BCL2L11,BLNK,CAMK4,CCND2,CD22,CD40,CSK,CXCL8,FOXG1,FOXO1,IL17B,IL17D,IL6ST,INPP5B,MAP3K14,NFATC1,PAG1,PIK3CA,PIK3R2,PIK3R3
Systemic Lupus Erythematosus In T Cell Signaling Pathway	0	-0.688247	0.0571	AKT2,AKT3,ATF4,BCL6,CAMK4,CASP6,CASP8,CASQ1,CREB1,CREB3L4,CREBBP,CREM,ELF1,HLA-A,ICOSLG/LOC102723996,MAP2K7,PIK3CA,PIK3R2,PIK3R3
Systemic Lupus Erythematosus Signaling	0		0.0655	AKT2,AKT3,C5,C6,CAMK4,CD22,CD2BP2,CD40,CREM,HLA-A,HNRNPC,NFATC1,PIK3CA,PIK3R2,PIK3R3
T Cell Receptor Signaling	0		0.0857	BCL10,CAMK4,CSK,LCP2,NFATC1,PAG1,PIK3CA,PIK3R2,PIK3R3
TCA Cycle II (Eukaryotic)	0		0.0833	ACO1,DHTKD1
TNFR2 Signaling	0		0.0333	MAP3K14
TWEAK Signaling	0		0.0857	CASP6,CASP8,MAP3K14
Tec Kinase Signaling	0	0.377964	0.0793	ACTA1,BLK,GNAO1,GNAQ,GNB1,GNB3,GNB4,GNB5,PAK3,PAK6,PIK3CA,PIK3R2,PIK3R3
Th1 Pathway	0	0.707107	0.0826	CD40,HLA-A,ICOSLG/LOC102723996,IL10RA,IL12RB1,NFATC1,NFIL3,PIK3CA,PIK3R2,PIK3R3
Th17 Activation Pathway	0	0	0.0659	AHR,CCL20,HSP90B1,IL12RB1,IL21R,NFATC1
The Visual Cycle	0		0.05	AKR1B10
Thrombopoietin Signaling	0	1	0.0635	GAB2,PIK3CA,PIK3R2,PIK3R3
Thyroid Hormone Metabolism II (via Conjugation and/or Degradation)	0		0.0789	CSGALNACT1,DIO3,EXT2
Toll-like Receptor Signaling	0		0.0395	ECSIT,MAP3K14,MAPK13
Transcriptional Regulatory Network in Embryonic Stem Cells	0		0.0741	GJD2,L1CAM,ONECUT1,PAX6
Type I Diabetes Mellitus Signaling	0	-0.816497	0.0811	BCL2,CASP8,GAD2,HLA-A,INS,MAP2K7,MAP3K14,MAPK13,NGFR
UVA-Induced MAPK Signaling	0		0.0816	MAPK13,PARP10,PARP11,PARP12,PARP3,PIK3CA,PIK3R2,PIK3R3
UVB-Induced MAPK Signaling	0	0	0.0769	MAPK13,PIK3CA,PIK3R2,PIK3R3
UVC-Induced MAPK Signaling	0		0.0588	ATR,BRAF,MAPK13
Ubiquinol-10 Biosynthesis (Eukaryotic)	0		0.0588	CYP26A1
Urate Biosynthesis/Inosine 5'-phosphate Degradation	0		0.0769	NT5E
VEGF Family Ligand-Receptor Interactions	0	0.377964	0.0833	AKT2,AKT3,KDR,PGF,PIK3CA,PIK3R2,PIK3R3
Vitamin-C Transport	0		0.0417	LRRC8D
iNOS Signaling	0		0.0667	CAMK4,CREBBP,MAPK13
mTOR Signaling	0	1	0.0619	AKT2,AKT3,ATG13,DGKZ,EIF3D,EIF3H,FAU,FKBP1A,INS,PGF,PIK3CA,PIK3R2,PIK3R3
p70S6K Signaling	0	1	0.0698	AGTR1,AKT2,AKT3,F2RL3,GNAQ,MAPT,PIK3CA,PIK3R2,PIK3R3
Purine Nucleotides De Novo Biosynthesis II	0.195		0.0909	ADSL
Phosphatidylglycerol Biosynthesis II (Non-plastidic)	0.229		0.0909	ABHD5,GPAT4
IL-9 Signaling	0.246		0.0909	PIK3CA,PIK3R2,PIK3R3
Leucine Degradation I	0.248		0.111	AUH
Pathogenesis of Multiple Sclerosis	0.248		0.111	CCL4
Phosphatidylethanolamine Biosynthesis II	0.248		0.111	PIGF
Sucrose Degradation V (Mammalian)	0.248		0.111	ALDOC
IL-3 Signaling	0.257	0.377964	0.0886	AKT2,AKT3,FOXO1,GAB2,PIK3CA,PIK3R2,PIK3R3
CCR3 Signaling in Eosinophils	0.268	0	0.0887	CAMK4,GNB1,GNB3,GNB4,GNB5,MAPK13,PAK3,PAK6,PIK3CA,PIK3R2,PIK3R3
CDP-diacylglycerol Biosynthesis I	0.269		0.1	ABHD5,GPAT4
Acute Myeloid Leukemia Signaling	0.273	1.13389	0.0899	AKT2,AKT3,BRAF,JUP,MAP2K7,PIK3CA,PIK3R2,PIK3R3
Regulation of eIF4 and p70S6K Signaling	0.28	0.447214	0.0892	AGO2,AKT2,AKT3,EIF1,EIF2B5,EIF3D,EIF3H,FAU,MAPK13,MKNK1,PAIP1,PIK3CA,PIK3R2,PIK3R3
Inositol Pyrophosphates Biosynthesis	0.282		0.125	IPPK
Salvage Pathways of Pyrimidine Deoxyribonucleotides	0.282		0.125	CDA
Sphingomyelin Metabolism	0.282		0.125	ENPP7
ErbB2-ErbB3 Signaling	0.286	-0.816497	0.0923	ETV4,FOXO1,GSK3A,PIK3CA,PIK3R2,PIK3R3
Nicotine Degradation II	0.286	0	0.0923	CSGALNACT1,CYP1A1,CYP1B1,CYP2J2,CYP2U1,EXT2
Superpathway of Melatonin Degradation	0.286	0	0.0923	CSGALNACT1,CYP1A1,CYP1B1,CYP2J2,CYP2U1,EXT2
Glucocorticoid Receptor Signaling	0.299		0.0893	A2M,ADRB2,AKT2,AKT3,ARID1A,BAG1,BCL2,CDK7,CDKN1A,CREB1,CREBBP,CXCL8,DUSP1,ERCC2,FKBP5,HSP90B1,HSPA5,KAT2B,KRT18,KRT8,MAP2K7,MAP3K14,MAPK13,NCOA2,NFATC1,PBX1,PCK1,PIK3CA,PIK3R2,PIK3R3
IL-8 Signaling	0.299	1.5	0.09	AKT2,AKT3,ANGPT1,ANGPT2,BAX,BCL2,BRAF,CCND2,CXCL8,GNB1,GNB3,GNB4,GNB5,KDR,PGF,PIK3CA,PIK3R2,PIK3R3
Role of PI3K/AKT Signaling in the Pathogenesis of Influenza	0.299	0.447214	0.0938	AKT2,AKT3,CRK,PIK3CA,PIK3R2,PIK3R3
IL-15 Signaling	0.303	0.377964	0.0933	AKT2,AKT3,CXCL8,MAPK13,PIK3CA,PIK3R2,PIK3R3
B Cell Activating Factor Signaling	0.305	0	0.0976	MAP2K7,MAP3K14,MAPK13,NFATC1
Mechanisms of Viral Exit from Host Cells	0.305		0.0976	ACTA1,CHMP4B,CHMP4C,CHMP6
PDGF Signaling	0.307	0	0.093	ABL1,CAV3,CRK,CSNK2A1,INPP5B,PIK3CA,PIK3R2,PIK3R3
Glioblastoma Multiforme Signaling	0.308	0.27735	0.0909	AKT2,AKT3,APC,AXIN1,CDKN1A,E2F5,FOXO1,FZD1,FZD2,FZD4,FZD5,FZD6,PIK3CA,PIK3R2,PIK3R3
Superpathway of Inositol Phosphate Compounds	0.315	0.942809	0.0909	ACP5,ALPL,ATP1A1,DUSP1,DUSP10,INPP5B,IPPK,ITPK1,MTMR7,NUDT1,NUDT11,PI4K2A,PIK3CA,PIK3R2,PIK3R3,PIP4K2B,PIP5K1B,PIP5KL1
Methylglyoxal Degradation III	0.318		0.111	AKR1B10,AKR7A2
IL-4 Signaling	0.319		0.0941	AKT2,AKT3,HLA-A,INPP5B,NFATC1,PIK3CA,PIK3R2,PIK3R3
Role of p14/p19ARF in Tumor Suppression	0.32		0.103	PIK3CA,PIK3R2,PIK3R3
Acetyl-CoA Biosynthesis I (Pyruvate Dehydrogenase Complex)	0.322		0.143	PDHA1
Phosphatidylcholine Biosynthesis I	0.322		0.143	PCYT1B
Trehalose Degradation II (Trehalase)	0.322		0.143	HKDC1
p38 MAPK Signaling	0.326	0.632456	0.0932	ATF4,CREB1,CREB3L4,CREBBP,DUSP1,DUSP10,HSPB1,MAPK13,MAPT,MAX,MKNK1
Synaptic Long Term Potentiation	0.329	0.904534	0.093	ADCY8,ATF4,CAMK2B,CAMK4,CREB1,CREB3L4,CREBBP,GNAQ,GRIA4,GRIN2D,GRINA,GRM5
Caveolar-mediated Endocytosis Signaling	0.33		0.0959	ABL1,ACTA1,ARCN1,HLA-A,INS,ITGA1,ITGA9
Insulin Receptor Signaling	0.331	0.83205	0.0929	AKT2,AKT3,CRK,EIF2B5,FOXO1,GSK3A,GYS2,INPP5B,INS,NCK1,PIK3CA,PIK3R2,PIK3R3
Antigen Presentation Pathway	0.341		0.103	CALR,CIITA,HLA-A,MR1
April Mediated Signaling	0.341	0	0.103	MAP2K7,MAP3K14,MAPK13,NFATC1
tRNA Charging	0.341	-1	0.103	AARS1,DARS2,MARS1,MARS2
IL-2 Signaling	0.342	0.447214	0.0984	AKT2,AKT3,CSNK2A1,PIK3CA,PIK3R2,PIK3R3
D-myo-inositol (1,4,5)-trisphosphate Degradation	0.347		0.118	IMPA1,INPP5B
Dermatan Sulfate Degradation (Metazoa)	0.347		0.118	HYAL2,IDS
fMLP Signaling in Neutrophils	0.348	-0.333333	0.0948	ARPC1A,ARPC5,CAMK4,GNB1,GNB3,GNB4,GNB5,NFATC1,PIK3CA,PIK3R2,PIK3R3
Th1 and Th2 Activation Pathway	0.354		0.0936	ACVR1B,ACVR2A,ACVR2B,BHLHE41,BMPR2,CD40,CXCR4,HLA-A,ICOSLG/LOC102723996,IL10RA,IL12RB1,NFATC1,NFIL3,PIK3CA,PIK3R2,PIK3R3
Melatonin Degradation I	0.358	0	0.1	CSGALNACT1,CYP1A1,CYP1B1,CYP2J2,CYP2U1,EXT2
Arginine Biosynthesis IV	0.371		0.167	OAT
Chondroitin and Dermatan Biosynthesis	0.371		0.167	CSGALNACT1
GDP-mannose Biosynthesis	0.371		0.167	GPI
Glycerol Degradation I	0.371		0.167	GK
Glycine Cleavage Complex	0.371		0.167	OCA2
Lactose Degradation III	0.371		0.167	GLB1
NAD Biosynthesis III	0.371		0.167	NMNAT3
NAD Biosynthesis from 2-amino-3-carboxymuconate Semialdehyde	0.371		0.167	NMNAT3
Proline Biosynthesis II (from Arginine)	0.371		0.167	OAT
Rapoport-Luebering Glycolytic Shunt	0.371		0.167	PGAM1
Serotonin and Melatonin Biosynthesis	0.371		0.167	AANAT
UDP-N-acetyl-D-glucosamine Biosynthesis II	0.371		0.167	GFPT1
Urea Cycle	0.371		0.167	ARG1
Zymosterol Biosynthesis	0.371		0.167	NSDHL
Th2 Pathway	0.372	-0.904534	0.0956	ACVR1B,ACVR2A,ACVR2B,BHLHE41,BMPR2,CD40,CXCR4,HLA-A,ICOSLG/LOC102723996,IL12RB1,PIK3CA,PIK3R2,PIK3R3
HIF1α Signaling	0.383		0.0973	AKT2,AKT3,COPS5,CREBBP,MAPK13,MMP15,MMP16,PGF,PIK3CA,PIK3R2,PIK3R3
Chemokine Signaling	0.386	-0.707107	0.1	CAMK1,CAMK1G,CAMK2B,CAMK4,CCL4,CXCR4,GNAQ,MAPK13
Estrogen-mediated S-phase Entry	0.391		0.115	CCNE2,CDKN1A,E2F5
Synaptic Long Term Depression	0.393	0.471405	0.0952	ABHD3,CACNA1B,CACNA1D,CACNA1F,CACNA1S,CACNA2D1,CACNA2D4,CACNG2,CACNG3,CACNG6,CRHR1,GNAO1,GNAQ,GRIA4,GRM5,GUCY1A2,GUCY2C,GUCY2F
BEX2 Signaling Pathway	0.401	0.707107	0.101	AKT2,AKT3,BCL2,CDH2,CDKN1A,NGFR,NHLH2,PGF
Interferon Signaling	0.404	0	0.111	BAX,BCL2,IFI35,IFIT1
Remodeling of Epithelial Adherens Junctions	0.404	-1	0.103	ACTA1,ACTN2,APC,ARPC1A,ARPC5,CBLL1,CLIP1
Histidine Degradation VI	0.412		0.133	AMDHD1,CYP26A1
Xenobiotic Metabolism General Signaling Pathway	0.416	1.60357	0.0979	ABCA4,AHR,AKT2,AKT3,CREBBP,CUL3,KEAP1,MAP2K7,MAP3K12,MAP3K14,MAPK13,PIK3CA,PIK3R2,PIK3R3
IL-17A Signaling in Gastric Cells	0.418		0.12	CCL20,CXCL8,MAPK13
Serotonin Degradation	0.421	1.13389	0.104	ADHFE1,ALDH1A3,ALDH3B1,ALDH4A1,ALDH7A1,CSGALNACT1,EXT2
T Cell Exhaustion Signaling Pathway	0.424	1	0.0971	ACVR1B,ACVR2A,ACVR2B,AKT2,AKT3,BCL6,BMPR2,FOXO1,HLA-A,IL10RA,IL12RB1,KDR,MGAT5,NFATC1,PIK3CA,PIK3R2,PIK3R3
Nicotine Degradation III	0.428	0	0.107	CSGALNACT1,CYP1A1,CYP1B1,CYP2J2,CYP2U1,EXT2
2-ketoglutarate Dehydrogenase Complex	0.432		0.2	DHTKD1
Folate Polyglutamylation	0.432		0.2	MTHFD1L
Myo-inositol Biosynthesis	0.432		0.2	IMPA1
Dopamine Receptor Signaling	0.432	-0.377964	0.104	ADCY2,ADCY3,ADCY6,ADCY8,DRD3,GCH1,NCS1,PCBD1
Pancreatic Adenocarcinoma Signaling	0.435	1.41421	0.101	ABL1,AKT2,AKT3,BCL2,BRCA2,CDKN1A,E2F5,PGF,PIK3CA,PIK3R2,PIK3R3
Eicosanoid Signaling	0.438		0.106	ABHD3,ALOX12B,ALOX15B,ALOX5,DPEP2,GGT1,LTB4R
GDNF Family Ligand-Receptor Interactions	0.449	1.88982	0.105	ARTN,CREB1,DOK1,NCK1,PDLIM7,PIK3CA,PIK3R2,PIK3R3
Phenylalanine Degradation IV (Mammalian, via Side Chain)	0.451		0.143	AASDH,ACSF3
PAK Signaling	0.453	1	0.103	ARHGAP10,EPHA3,EPHB3,MYL6,NCK1,PAK3,PAK6,PIK3CA,PIK3R2,PIK3R3
CD40 Signaling	0.456	0.377964	0.108	CD40,MAP2K7,MAP3K14,MAPK13,PIK3CA,PIK3R2,PIK3R3
Regulation of Cellular Mechanics by Calpain Protease	0.456	1.34164	0.108	ACTN2,CAPN1,CAPN3,CAPN5,CAPN7,CAPN9,CNGB3
Renin-Angiotensin Signaling	0.458	0	0.102	ADCY2,ADCY3,ADCY6,ADCY8,AGTR1,GNAQ,MAPK13,PAK3,PAK6,PIK3CA,PIK3R2,PIK3R3
Apelin Pancreas Signaling Pathway	0.459	0.447214	0.114	ERN1,INS,PIK3CA,PIK3R2,PIK3R3
Agranulocyte Adhesion and Diapedesis	0.463		0.0984	ACTA1,AOC3,CCL20,CCL4,CLDN23,CLDN4,CLDN6,CXCL6,CXCL8,CXCR4,FN1,ITGA1,JAM3,MMP15,MMP16,MYH4,MYH7,MYL6,PECAM1
Role of NFAT in Regulation of the Immune Response	0.476	0	0.0994	AKT2,AKT3,BLNK,CAMK4,CSNK1D,GNAO1,GNAQ,GNB1,GNB3,GNB4,GNB5,GSK3A,HLA-A,LCP2,NFATC1,PIK3CA,PIK3R2,PIK3R3
Hypoxia Signaling in the Cardiovascular System	0.483	0.447214	0.108	ATF4,BIRC6,COPS5,CREB1,CREB3L4,CREBBP,CSNK1D,HSP90B1
Sperm Motility	0.489		0.0987	ABHD3,ABL1,ALK,AXL,BLK,CAMK4,CNGB3,CSK,DDR1,DSTYK,DYRK4,EPHA3,EPHA6,EPHB2,EPHB3,EPHB4,ERBB4,FGFR3,GUCY1A2,KDR,MAP2K7,MATK
Assembly of RNA Polymerase III Complex	0.494		0.154	BRF1,GTF3A
Cholesterol Biosynthesis I	0.494		0.154	DHCR24,NSDHL
Cholesterol Biosynthesis II (via 24,25-dihydrolanosterol)	0.494		0.154	DHCR24,NSDHL
Cholesterol Biosynthesis III (via Desmosterol)	0.494		0.154	DHCR24,NSDHL
NAD Phosphorylation and Dephosphorylation	0.494		0.154	ACP5,NNT
Pregnenolone Biosynthesis	0.494		0.154	CYP26A1,CYP27A1
UDP-N-acetyl-D-galactosamine Biosynthesis II	0.494		0.154	GPI,HKDC1
ErbB Signaling	0.5	0	0.106	AREG,ERBB4,FOXO1,MAPK13,NCK1,PAK3,PAK6,PIK3CA,PIK3R2,PIK3R3
IGF-1 Signaling	0.508	0	0.106	AKT2,AKT3,CSNK2A1,FOXO1,IGFBP1,IGFBP3,IGFBP5,IGFBP7,PIK3CA,PIK3R2,PIK3R3
Branched-chain α-keto acid Dehydrogenase Complex	0.51		0.25	BCKDHB
Catecholamine Biosynthesis	0.51		0.25	DBH
Fatty Acid β-oxidation III (Unsaturated, Odd Number)	0.51		0.25	ECI2
Heme Degradation	0.51		0.25	BLVRB
Molybdenum Cofactor Biosynthesis	0.51		0.25	GPHN
Phenylalanine Degradation I (Aerobic)	0.51		0.25	PCBD1
Phenylethylamine Degradation I	0.51		0.25	AOC3
Proline Biosynthesis I	0.51		0.25	ALDH18A1
Spermine and Spermidine Degradation I	0.51		0.25	PAOX
Polyamine Regulation in Colon Cancer	0.513		0.136	APC,MAX,OAZ2
Endothelin-1 Signaling	0.519	0.471405	0.101	ABHD3,ADCY2,ADCY3,ADCY6,ADCY8,BRAF,CASP6,CASP8,CASQ1,ECE1,GNAO1,GNAQ,GUCY1A2,GUCY2C,GUCY2F,MAPK13,PIK3CA,PIK3R2,PIK3R3
Gap Junction Signaling	0.527		0.101	ACTA1,ADCY2,ADCY3,ADCY6,ADCY8,AKT2,AKT3,CSNK1D,GJB3,GJD2,GNAQ,GRIA4,GRIK3,GUCY1A2,GUCY2C,GUCY2F,LPAR1,PIK3CA,PIK3R2,PIK3R3
Natural Killer Cell Signaling	0.539	0.447214	0.102	AKT2,AKT3,COL10A1,COL1A1,COL1A2,COL2A1,HLA-A,HSPA5,IL12RB1,LCP2,MAP3K12,MAP3K14,MAPK13,NCK1,NFATC1,PAK3,PAK6,PIK3CA,PIK3R2,PIK3R3
SAPK/JNK Signaling	0.54	0.904534	0.108	CRK,DUSP10,GNB1,GNB3,MAP2K7,MAP3K12,MINK1,NFATC1,PIK3CA,PIK3R2,PIK3R3
3-phosphoinositide Biosynthesis	0.54	1.21268	0.103	ACP5,ALPL,ATP1A1,DUSP1,DUSP10,INPP5B,ITPK1,MTMR7,NUDT1,NUDT11,PI4K2A,PIK3CA,PIK3R2,PIK3R3,PIP4K2B,PIP5K1B,PIP5KL1
Cleavage and Polyadenylation of Pre-mRNA	0.542		0.167	CPSF3,CSTF3
Glucose and Glucose-1-phosphate Degradation	0.542		0.167	HKDC1,PGM1
Hepatic Cholestasis	0.555		0.103	ABCB1,ABCB11,ABCC1,ABCG5,ABCG8,ADCY2,ADCY3,ADCY6,ADCY8,ATP8B1,CXCL8,CYP27A1,CYP8B1,FABP6,IL17B,IL17D,INS,MAP3K14,NGFR
Primary Immunodeficiency Signaling	0.557		0.12	ADA,BLNK,CD40,CIITA,DCLRE1C,IGLL1/IGLL5
TNFR1 Signaling	0.557	0.816497	0.12	CASP6,CASP8,CRADD,MAP3K14,PAK3,PAK6
Retinoic acid Mediated Apoptosis Signaling	0.557	0.816497	0.117	CASP8,CFLAR,CRABP2,PARP10,PARP11,PARP12,PARP3
IL-17 Signaling	0.564		0.113	AKT2,AKT3,CXCL8,MAP3K14,MAPK13,MUC5B,PIK3CA,PIK3R2,PIK3R3
Renal Cell Carcinoma Signaling	0.564	0.707107	0.113	AKT2,AKT3,CREBBP,CRK,PAK3,PAK6,PIK3CA,PIK3R2,PIK3R3
Acetone Degradation I (to Methylglyoxal)	0.567	-1	0.133	CYP1A1,CYP1B1,CYP2J2,CYP2U1
Dopamine Degradation	0.567	0	0.133	ALDH1A3,ALDH3B1,ALDH4A1,ALDH7A1
Dendritic Cell Maturation	0.58	0.471405	0.104	AKT2,AKT3,ATF4,CD40,COL10A1,COL1A1,COL1A2,COL2A1,CREB1,CREB3L4,CREBBP,HLA-A,LY75,MAP3K14,MAPK13,NGFR,PIK3CA,PIK3R2,PIK3R3
CD28 Signaling in T Helper Cells	0.584	0	0.108	AKT2,AKT3,ARPC1A,ARPC5,BCL10,CAMK4,CSK,HLA-A,LCP2,NFATC1,PIK3CA,PIK3R2,PIK3R3
Phagosome Maturation	0.587		0.106	ATP6AP1,ATP6V0A1,ATP6V0B,ATP6V0C,ATP6V0E2,ATP6V1H,CALR,CTSC,CTSH,CTSK,DYNC1I1,DYNC1LI2,DYNLT1,HLA-A,LAMP1,NAPB
Cardiomyocyte Differentiation via BMP Receptors	0.59		0.15	BMP7,BMPR2,MYH7
Inflammasome pathway	0.59		0.15	CASP8,NLRP3,NOD2
GDP-glucose Biosynthesis	0.597		0.182	HKDC1,PGM1
Xenobiotic Metabolism PXR Signaling Pathway	0.6	-0.447214	0.104	ABCB1,ALDH18A1,ALDH1A3,ALDH1L1,ALDH1L2,ALDH3B1,ALDH4A1,ALDH5A1,ALDH7A1,CAMK2B,CHST1,CHST11,CHST12,CHST15,CREBBP,HS3ST1,HS3ST3A1,HS6ST2,HSP90B1,NDST4
VDR/RXR Activation	0.604	-0.447214	0.115	CASR,CDKN1A,CSNK2A1,CYP27B1,FOXO1,IGFBP1,IGFBP3,IGFBP5,NCOA2
Ceramide Signaling	0.606	-0.707107	0.114	AKT2,AKT3,BCL2,CNKSR1,ENPP7,KSR1,NGFR,PIK3CA,PIK3R2,PIK3R3
CDK5 Signaling	0.613	-1.1547	0.111	ABL1,ADCY2,ADCY3,ADCY6,ADCY8,CAPN1,CDK5R1,EGR1,LAMA5,MAPK13,MAPT,NGFR
4-aminobutyrate Degradation I	0.616		0.333	ALDH5A1
Biotin-carboxyl Carrier Protein Assembly	0.616		0.333	ACACB
Glutathione Biosynthesis	0.616		0.333	GCLM
Inosine-5'-phosphate Biosynthesis II	0.616		0.333	ADSL
Oxidized GTP and dGTP Detoxification	0.616		0.333	NUDT1
Proline Degradation	0.616		0.333	ALDH4A1
Tetrahydrobiopterin Biosynthesis I	0.616		0.333	GCH1
Tetrahydrobiopterin Biosynthesis II	0.616		0.333	GCH1
Thymine Degradation	0.616		0.333	DPYS
Thyroid Hormone Metabolism I (via Deiodination)	0.616		0.333	DIO3
Thyronamine and Iodothyronamine Metabolism	0.616		0.333	DIO3
Tyrosine Biosynthesis IV	0.616		0.333	PCBD1
Uracil Degradation II (Reductive)	0.616		0.333	DPYS
ILK Signaling	0.626	0.688247	0.105	ACTA1,ACTN2,AKT2,AKT3,ATF4,CREB1,CREB3L4,CREBBP,DOCK1,FN1,GSK3A,ILK,KRT18,MYH4,MYH7,MYL6,PGF,PIK3CA,PIK3R2,PIK3R3
Bladder Cancer Signaling	0.628	0	0.113	ABL1,CDKN1A,CXCL8,DAPK1,FGF10,FGF14,FGF4,FGFR3,MMP15,MMP16,PGF
Apelin Muscle Signaling Pathway	0.633		0.158	AKT2,AKT3,NRF1
Granzyme A Signaling	0.633		0.158	ANP32A,CREBBP,H1-5
NF-κB Signaling	0.634	0.229416	0.106	AKT2,AKT3,BCL10,BMPR2,BRAF,CASP8,CD40,CREBBP,CSNK2A1,FGFR3,IGF2R,INS,KDR,MAP2K7,MAP3K14,NGFR,PIK3CA,PIK3R2,PIK3R3
Triacylglycerol Degradation	0.635	-0.816497	0.128	AADAC,AARS1,AARSD1,DTD2,LIPC,NDST4
Aldosterone Signaling in Epithelial Cells	0.637	1.63299	0.108	DNAJB13,DNAJB14,DNAJC10,DNAJC11,DNAJC16,DNAJC30,DNAJC9,DUSP1,HSP90B1,HSPA5,HSPB1,PIK3CA,PIK3R2,PIK3R3,PIP4K2B,PIP5K1B,PIP5KL1
Neurotrophin/TRK Signaling	0.646	1	0.118	ATF4,CREB1,CREB3L4,CREBBP,MAP2K7,NGFR,PIK3CA,PIK3R2,PIK3R3
TGF-β Signaling	0.647	0.816497	0.115	ACVR1B,ACVR2A,ACVR2B,BCL2,BMP7,BMPR2,CREBBP,FOXH1,INHBA,MAPK13,NODAL
Notch Signaling	0.648		0.135	ADAM17,HES5,MAG,MAML1,NUMB
Atherosclerosis Signaling	0.655		0.111	ABHD3,ALOX12B,ALOX15B,ALOX5,ALOXE3,APOD,CD40,COL10A1,COL1A1,COL1A2,COL2A1,CXCL8,CXCR4,F3
Calcium Transport I	0.66		0.2	ANXA5,ATP2B3
Apelin Endothelial Signaling Pathway	0.669	0.27735	0.113	ADCY2,ADCY3,ADCY6,ADCY8,AKT2,AKT3,ANGPT1,CAMK4,GNAO1,HDAC5,PIK3CA,PIK3R2,PIK3R3
STAT3 Pathway	0.675	0.333333	0.111	BCL2,BMPR2,CDKN1A,FGFR3,IGF2R,IL10RA,IL12RB1,IL21R,IL22RA2,IL6ST,KDR,MAP3K12,MAPK13,NDUFA13,NGFR
Role of IL-17A in Arthritis	0.68		0.127	CCL20,CXCL6,CXCL8,MAPK13,PIK3CA,PIK3R2,PIK3R3
1D-myo-inositol Hexakisphosphate Biosynthesis II (Mammalian)	0.681		0.167	INPP5B,IPPK,ITPK1
Purine Nucleotides Degradation II (Aerobic)	0.681		0.167	ADA,ADARB2,NT5E
HER-2 Signaling in Breast Cancer	0.688		0.119	AKT2,AKT3,AREG,CCNE2,CDKN1A,FOXO1,GSK3A,PIK3CA,PIK3R2,PIK3R3
Chronic Myeloid Leukemia Signaling	0.706		0.117	ABL1,AKT2,AKT3,CDKN1A,CRK,E2F5,GAB2,HDAC5,HDAC8,PIK3CA,PIK3R2,PIK3R3
T Helper Cell Differentiation	0.714		0.123	BCL6,CD40,HLA-A,ICOSLG/LOC102723996,IL10RA,IL12RB1,IL21R,IL6ST,NGFR
Lipid Antigen Presentation by CD1	0.715		0.154	AP2A1,AP2A2,AP2B1,CALR
NAD Salvage Pathway II	0.715	1	0.154	ACP5,NMNAT3,NMRK2,NT5E
Coagulation System	0.716	0.447214	0.143	A2M,F10,F11,F3,FGB
Noradrenaline and Adrenaline Degradation	0.716	0.447214	0.143	ADHFE1,ALDH1A3,ALDH3B1,ALDH4A1,ALDH7A1
IL-23 Signaling Pathway	0.724	0.447214	0.136	AKT2,AKT3,IL12RB1,PIK3CA,PIK3R2,PIK3R3
ERK/MAPK Signaling	0.729	2.4004	0.109	ATF4,BRAF,CREB1,CREB3L4,CREBBP,CRK,DOCK1,DUSP1,ELF1,ELF2,ELF3,ELK3,HSPB1,KSR1,MKNK1,NFATC1,PAK3,PAK6,PIK3CA,PIK3R2,PIK3R3
Heme Biosynthesis II	0.732		0.222	ALAS1,ALAS2
PEDF Signaling	0.732	-0.632456	0.122	AKT2,AKT3,ARHGAP22,BCL2,CASP8,CFLAR,MAPK13,PIK3CA,PIK3R2,PIK3R3
Lymphotoxin β Receptor Signaling	0.736	0.816497	0.132	AKT2,AKT3,CREBBP,MAP3K14,PIK3CA,PIK3R2,PIK3R3
Cytotoxic T Lymphocyte-mediated Apoptosis of Target Cells	0.752	0	0.147	BCL2,CASP6,CASP8,DFFB,HLA-A
Bupropion Degradation	0.758	-1	0.16	CYP1A1,CYP1B1,CYP2J2,CYP2U1
D-myo-inositol (1,4,5)-Trisphosphate Biosynthesis	0.758	2	0.16	PI4K2A,PIP4K2B,PIP5K1B,PIP5KL1
Small Cell Lung Cancer Signaling	0.764	0.816497	0.127	ABL1,AKT2,AKT3,BCL2,CCNE2,MAX,PIK3CA,PIK3R2,PIK3R3
Glioma Signaling	0.765	0	0.118	ABL1,AKT2,AKT3,CAMK1,CAMK1G,CAMK2B,CAMK4,CDKN1A,E2F5,IGF2R,PIK3CA,PIK3R2,PIK3R3
HOTAIR Regulatory Pathway	0.766	0	0.113	AEBP2,AGO2,AKT2,AKT3,ATG3,ATXN1,BRD4,CDKN1A,COL1A1,COL1A2,CREBBP,JAM2,KMT2C,MMP15,MMP16,PIK3CA,PIK3R2,PIK3R3
4-hydroxyproline Degradation I	0.773		0.5	ALDH4A1
Adenine and Adenosine Salvage I	0.773		0.5	APRT
Asparagine Degradation I	0.773		0.5	ASRGL1
Choline Degradation I	0.773		0.5	ALDH7A1
Glutamate Dependent Acid Resistance	0.773		0.5	GAD2
Glutamine Degradation I	0.773		0.5	GLS2
Glycine Biosynthesis III	0.773		0.5	AGXT2
Lipoate Biosynthesis and Incorporation II	0.773		0.5	LIAS
S-methyl-5-thio-α-D-ribose 1-phosphate Degradation	0.773		0.5	APIP
Uridine-5'-phosphate Biosynthesis	0.773		0.5	CAD
PPARα/RXRα Activation	0.774	-2.66789	0.111	ACOX1,ACVR1B,ACVR2A,ACVR2B,ADCY2,ADCY3,ADCY6,ADCY8,ADIPOR1,AP2A2,BMPR2,CAND1,CHD5,CREBBP,GK,GNAQ,HELZ2,HSP90B1,INS,MAP2K7,MAP3K14
Acute Phase Response Signaling	0.787	-1.69775	0.112	A2M,AKT2,AKT3,APCS,C3,CRABP2,ECSIT,FGB,FN1,HPX,IL6ST,ITIH2,ITIH3,MAP2K7,MAP3K14,MAPK13,NGFR,PIK3CA,PIK3R2,PIK3R3
Extrinsic Prothrombin Activation Pathway	0.789		0.188	F10,F3,FGB
Granzyme B Signaling	0.789		0.188	CASP8,DFFB,ENDOG
Triacylglycerol Biosynthesis	0.79	0.816497	0.143	ABHD5,DGAT2,ELOVL6,GPAT4,LPIN1,LPIN2
Role of Macrophages, Fibroblasts and Endothelial Cells in Rheumatoid Arthritis	0.797		0.106	AKT2,AKT3,APC,APC2,ATF4,AXIN1,CAMK2B,CAMK4,CEBPZ,CREB1,CREB3L4,CREBBP,CXCL8,DAAM1,DKK2,FN1,FZD1,FZD2,FZD4,FZD5,FZD6,GNAO1,GNAQ,IL6ST,LRP1,MAP2K7,MAP3K14,NFATC1,NGFR,PGF,PIK3CA,PIK3R2,PIK3R3
Tight Junction Signaling	0.801		0.113	ACTA1,AKT2,AKT3,ARHGEF2,CASK,CLDN23,CLDN4,CLDN6,CPSF3,CSTF3,JAM2,JAM3,MAGI2,MYH4,MYH7,MYL6,NAPB,NGFR,OCLN
IL-22 Signaling	0.805	-1	0.167	AKT2,AKT3,IL22RA2,MAPK13
Endometrial Cancer Signaling	0.805	0.377964	0.133	AKT2,AKT3,APC2,AXIN1,ILK,PIK3CA,PIK3R2,PIK3R3
Airway Pathology in Chronic Obstructive Pulmonary Disease	0.816		0.25	CELA2A,CXCL8
Sphingosine and Sphingosine-1-phosphate Metabolism	0.816		0.25	ACER1,ASAH1
Iron homeostasis signaling pathway	0.819		0.117	ACO1,ALAS2,ATP6AP1,ATP6V0A1,ATP6V0B,ATP6V0C,ATP6V0E2,ATP6V1H,BMP7,BMPR2,EPAS1,HBB,HPX,ISCU,LRP1,MMS19
Estrogen Biosynthesis	0.826	0	0.146	CYP1A1,CYP1B1,CYP2J2,CYP2U1,HSD17B10,HSD17B8
Pyrimidine Ribonucleotides Interconversion	0.826	-0.816497	0.146	AK1,AK7,BLM,CMPK2,NME7,PCK1
Melanoma Signaling	0.828	0.377964	0.14	AKT2,AKT3,BRAF,CDKN1A,PIK3CA,PIK3R2,PIK3R3
Phospholipase C Signaling	0.841	0.654654	0.109	ADCY2,ADCY3,ADCY6,ADCY8,AHNAK,ARHGEF15,ARHGEF18,ARHGEF19,ARHGEF2,ARHGEF3,ARHGEF5,ATF4,BLNK,CAMK4,CREB1,CREB3L4,CREBBP,GNAQ,GNB1,GNB3,GNB4,GNB5,HDAC5,HDAC8,LCP2,MYL6,NFATC1,PEBP1
Adenosine Nucleotides Degradation II	0.851		0.2	ADA,ADARB2,NT5E
Isoleucine Degradation I	0.851		0.2	ACADSB,AUH,HSD17B10
PI3K/AKT Signaling	0.853	-0.27735	0.114	AKT2,AKT3,BCL2,CDC37,CDKN1A,FOXO1,GAB2,GSK3A,GYS2,HSP90B1,IL10RA,IL12RB1,IL21R,IL22RA2,IL6ST,ILK,INPP5B,PIK3CA,PIK3R2,PIK3R3
Tryptophan Degradation III (Eukaryotic)	0.854	0	0.174	CA1,GCDH,HSD17B10,HSD17B8
NGF Signaling	0.887	1.06904	0.123	AKT2,AKT3,ATF4,BAX,CREB1,CREB3L4,CREBBP,CRK,MAP3K12,MAP3K14,NGFR,PIK3CA,PIK3R2,PIK3R3
Fcγ Receptor-mediated Phagocytosis in Macrophages and Monocytes	0.906	1.73205	0.128	ACTA1,AKT2,AKT3,ARPC1A,ARPC5,CRK,DOCK1,GAB2,LCP2,NCK1,PIK3R2,PIK3R3
Regulation of Actin-based Motility by Rho	0.906	0.301511	0.128	ACTA1,ARHGDIA,ARPC1A,ARPC5,BAIAP2,GSN,MYL6,PAK3,PAK6,PIP4K2B,PIP5K1B,PIP5KL1
TREM1 Signaling	0.91	0.632456	0.133	AKT2,AKT3,CD40,CIITA,CXCL8,NLRC3,NLRP12,NLRP14,NLRP3,NOD2
Glycoaminoglycan-protein Linkage Region Biosynthesis	0.916		0.286	B3GAT1,B3GAT2
Glycogen Biosynthesis II (from UDP-D-Glucose)	0.916		0.286	GYG1,GYS2
NAD Salvage Pathway III	0.916		0.286	NMNAT3,NMRK2
Purine Ribonucleosides Degradation to Ribose-1-phosphate	0.916		0.286	ADA,ADARB2
DNA Double-Strand Break Repair by Homologous Recombination	0.92		0.214	ABL1,BRCA1,BRCA2
Germ Cell-Sertoli Cell Junction Signaling	0.924		0.117	A2M,ACTA1,ACTN2,AXIN1,CDH2,CLINT1,EPN2,GSN,ILK,JUP,KEAP1,MAP2K7,MAP3K12,MAP3K14,MYO7A,PAK3,PAK6,PIK3CA,PIK3R2,PIK3R3
Ephrin A Signaling	0.932		0.149	ADAM10,EPHA3,EPHA6,NGFR,PIK3CA,PIK3R2,PIK3R3
IL-17A Signaling in Airway Cells	0.933	0.377964	0.138	AKT2,AKT3,CCL20,CXCL6,MAPK13,MUC5B,PIK3CA,PIK3R2,PIK3R3
PXR/RXR Activation	0.933		0.138	ABCB1,ABCB11,AKT2,AKT3,ALAS1,FOXO1,G6PC,IGFBP1,INS
HGF Signaling	0.956	1.26491	0.126	AKT2,AKT3,CDKN1A,DOCK1,ELF1,ELF2,ELF3,ELK3,MAP2K7,MAP3K12,MAP3K14,PIK3CA,PIK3R2,PIK3R3
iCOS-iCOSL Signaling in T Helper Cells	0.956	-0.534522	0.126	AKT2,AKT3,CAMK2B,CAMK4,CD40,CSK,GAB2,HLA-A,ICOSLG/LOC102723996,LCP2,NFATC1,PIK3CA,PIK3R2,PIK3R3
NRF2-mediated Oxidative Stress Response	0.957	1	0.116	ABCC1,ABCC4,ACTA1,AKR7A2,ATF4,CREBBP,CUL3,DNAJB13,DNAJB14,DNAJC10,DNAJC11,DNAJC16,DNAJC9,FKBP5,GCLM,HERPUD1,JUNB,KEAP1,MAP2K7,PIK3CA,PIK3R2,PIK3R3
Xenobiotic Metabolism CAR Signaling Pathway	0.957	-0.852803	0.116	ABCB1,ABCC1,ALDH18A1,ALDH1A3,ALDH1L1,ALDH1L2,ALDH3B1,ALDH4A1,ALDH5A1,ALDH7A1,CHST1,CHST11,CHST12,CHST15,CREBBP,CYP1A1,HS3ST1,HS3ST3A1,HS6ST2,HSP90B1,MAP2K7,NDST4
Gα12/13 Signaling	0.961	1	0.123	AKT2,AKT3,CDH13,CDH15,CDH2,CDH20,CDH7,CDH8,F2RL3,LPAR1,LPAR6,MAP2K7,MYL6,PIK3CA,PIK3R2,PIK3R3
EGF Signaling	0.964	0	0.145	AKT2,AKT3,CSNK2A1,MAP2K7,MAPK13,PIK3CA,PIK3R2,PIK3R3
Maturity Onset Diabetes of Young (MODY) Signaling	0.965		0.19	CACNA1D,CACNA1S,FABP1,INS
Putrescine Degradation III	0.965	0	0.19	ALDH1A3,ALDH3B1,ALDH4A1,ALDH7A1
Neuropathic Pain Signaling In Dorsal Horn Neurons	0.968	0.83205	0.129	CAMK1,CAMK1G,CAMK2B,CAMK4,CREB1,GRIA4,GRIN2D,GRINA,GRM5,KCNQ2,PIK3CA,PIK3R2,PIK3R3
GPCR-Mediated Integration of Enteroendocrine Signaling Exemplified by an L Cell	0.968	-1.89737	0.137	ADCY2,ADCY3,ADCY6,ADCY8,ADRB2,CCK,CCKAR,GALR1,GNAQ,GRPR
Gαq Signaling	0.985	0.242536	0.12	ADRA1A,ADRA1B,AGTR1,AKT2,AKT3,CALCR,CAMK4,CSK,GNAQ,GNB1,GNB3,GNB4,GNB5,GRM5,GYS2,NFATC1,PIK3CA,PIK3R2,PIK3R3
Complement System	0.986	0.447214	0.162	C1QBP,C1QC,C3,C6,CFD,CFH
Role of NANOG in Mammalian Embryonic Stem Cell Pluripotency	0.992	0	0.126	AKT2,AKT3,APC,AXIN1,BMP7,BMPR2,FZD1,FZD2,FZD4,FZD5,FZD6,IL6ST,PIK3CA,PIK3R2,PIK3R3
Leukotriene Biosynthesis	0.997		0.231	ALOX5,DPEP2,GGT1
Role of IL-17A in Psoriasis	0.997		0.231	CCL20,CXCL6,CXCL8
Cyclins and Cell Cycle Regulation	1	0.707107	0.136	ABL1,ATR,CCNB2,CCNB3,CCND2,CCNE2,CDK7,CDKN1A,E2F5,HDAC5,HDAC8
VEGF Signaling	1.02	0.632456	0.131	ACTA1,ACTN2,AKT2,AKT3,BCL2,EIF1,EIF2B5,FOXO1,KDR,PGF,PIK3CA,PIK3R2,PIK3R3
FLT3 Signaling in Hematopoietic Progenitor Cells	1.03	0.904534	0.138	AKT2,AKT3,ATF4,CREB1,CREB3L4,CREBBP,GAB2,MAPK13,PIK3CA,PIK3R2,PIK3R3
Adenine and Adenosine Salvage III	1.04		0.333	ADA,ADARB2
Arginine Degradation VI (Arginase 2 Pathway)	1.04		0.333	ARG1,OAT
Ceramide Degradation	1.04		0.333	ACER1,ASAH1
Sphingosine-1-phosphate Signaling	1.04	1.94145	0.128	ACER1,ADCY2,ADCY3,ADCY6,ADCY8,AKT2,AKT3,ASAH1,CASP6,CASP8,CASQ1,GNAQ,PIK3CA,PIK3R2,PIK3R3
PKCθ Signaling in T Lymphocytes	1.05	1.26491	0.123	BCL10,CACNA1B,CACNA1D,CACNA1F,CACNA1S,CACNA2D1,CACNA2D4,CACNG2,CACNG3,CACNG6,CAMK2B,HLA-A,LCP2,MAP3K12,MAP3K14,NFATC1,PIK3CA,PIK3R2,PIK3R3
Asparagine Biosynthesis I	1.05		1	ASNS
Glutamate Removal from Folates	1.05		1	GGH
Methylglyoxal Degradation VI	1.05		1	LDHD
Methylthiopropionate Biosynthesis	1.05		1	ADI1
Virus Entry via Endocytic Pathways	1.05		0.131	ABL1,ACTA1,AP1G1,AP1M1,AP1M2,AP1S2,AP2A1,AP2A2,AP2B1,HLA-A,ITGA1,PIK3CA,PIK3R2,PIK3R3
Thyroid Cancer Signaling	1.06	0.301511	0.139	AKT2,AKT3,ALK,BRAF,CXCL8,CXCR4,FOXO1,INS,PIK3CA,PIK3R2,PIK3R3
Induction of Apoptosis by HIV1	1.06	0.333333	0.148	BAX,BCL2,CASP8,CXCR4,DFFB,HTRA2,MAP2K7,MAP3K14,NGFR
RANK Signaling in Osteoclasts	1.07	0.57735	0.136	AKT2,AKT3,CAMK4,GSN,MAP2K7,MAP3K12,MAP3K14,MAPK13,NFATC1,PIK3CA,PIK3R2,PIK3R3
IL-6 Signaling	1.08	0.5	0.128	A2M,ABCB1,AKT2,AKT3,COL1A1,CSNK2A1,CXCL8,HSPB1,IL6ST,MAP2K7,MAP3K14,MAPK13,NGFR,PIK3CA,PIK3R2,PIK3R3
PD-1, PD-L1 cancer immunotherapy pathway	1.08	-0.83205	0.132	AKT2,AKT3,CSK,CSNK2A1,FBXO38,HLA-A,LATS1,LCP2,MR1,NGFR,PDCD4,PIK3CA,PIK3R2,PIK3R3
Dopamine-DARPP32 Feedback in cAMP Signaling	1.08	0	0.123	ADCY2,ADCY3,ADCY6,ADCY8,ATF4,CACNA1D,CACNA1S,CAMK4,CREB1,CREB3L4,CREBBP,CREM,CSNK1D,DRD3,GNAQ,GRIN2D,GRINA,GUCY1A2,KCNJ1,KCNJ3
Adipogenesis pathway	1.09		0.127	BMP7,BMPR2,CDK7,ERCC2,FGFR3,FOXO1,FZD1,FZD2,FZD4,FZD5,FZD6,HDAC5,HDAC8,KAT2B,KLF5,KMT2B,LPIN1
BAG2 Signaling Pathway	1.09	-0.377964	0.163	ANXA2,ATXN3,BAG2,CDKN1A,CHRNA7,HSPA5,MAPT
Pyrimidine Ribonucleotides De Novo Biosynthesis	1.09	-0.377964	0.163	AK1,AK7,BLM,CAD,CMPK2,NME7,PCK1
Role of Wnt/GSK-3β Signaling in the Pathogenesis of Influenza	1.09	0.707107	0.141	APC,APC2,AXIN1,CSNK1D,DVL2,FZD1,FZD2,FZD4,FZD5,FZD6,NCOA2
Neuregulin Signaling	1.1	-0.301511	0.135	ADAM17,AKT2,AKT3,AREG,CDK5R1,CRK,DLG4,ERBB4,ERRFI1,HSP90B1,MATK,PIK3R2,PIK3R3
Inhibition of Angiogenesis by TSP1	1.13	-1	0.176	AKT2,AKT3,GUCY1A2,HSPG2,KDR,MAPK13
Apelin Liver Signaling Pathway	1.13	0.447214	0.192	COL10A1,COL1A1,COL1A2,COL2A1,GSK3A
Intrinsic Prothrombin Activation Pathway	1.14	-0.377964	0.167	COL10A1,COL1A1,COL1A2,COL2A1,F10,F11,FGB
Role of IL-17F in Allergic Inflammatory Airway Diseases	1.14	1.13389	0.167	ATF4,CCL4,CREB1,CREB3L4,CREBBP,CXCL6,CXCL8
Melanocyte Development and Pigmentation Signaling	1.16	0.27735	0.138	ADCY2,ADCY3,ADCY6,ADCY8,ATF4,BCL2,CREB1,CREB3L4,CREBBP,CRK,PIK3CA,PIK3R2,PIK3R3
Cell Cycle: G1/S Checkpoint Regulation	1.16	-0.632456	0.149	ABL1,ATR,CCND2,CCNE2,CDKN1A,E2F5,FOXO1,HDAC5,HDAC8,MAX
Rac Signaling	1.17	1.06904	0.134	ANK1,ARFIP2,ARPC1A,ARPC5,BAIAP2,CDK5R1,MAP2K7,PAK3,PAK6,PIK3CA,PIK3R2,PIK3R3,PIP4K2B,PIP5K1B,PIP5KL1
Hereditary Breast Cancer Signaling	1.17		0.129	AKT2,AKT3,ARID1A,ATR,BLM,BRCA1,BRCA2,CDKN1A,CREBBP,FAAP24,GADD45G,H2AX,HDAC5,HDAC8,MSH6,PIK3CA,PIK3R2,PIK3R3
γ-glutamyl Cycle	1.18		0.273	ANPEP,GCLM,GGT1
CMP-N-acetylneuraminate Biosynthesis I (Eukaryotes)	1.19		0.4	CMAS,GNE
Glutamate Degradation III (via 4-aminobutyrate)	1.19		0.4	ALDH5A1,GAD2
Lysine Degradation II	1.19		0.4	AASDH,ALDH7A1
Lysine Degradation V	1.19		0.4	AASDH,ALDH7A1
Tetrahydrofolate Salvage from 5,10-methenyltetrahydrofolate	1.19		0.4	MTHFD1L,MTHFD2L
Tetrapyrrole Biosynthesis II	1.19		0.4	ALAS1,ALAS2
Tryptophan Degradation X (Mammalian, via Tryptamine)	1.19	0	0.2	AKR1B10,ALDH1A3,ALDH3B1,ALDH4A1,ALDH7A1
Cell Cycle: G2/M DNA Damage Checkpoint Regulation	1.2	-0.707107	0.163	ABL1,ATR,BRCA1,CCNB2,CCNB3,CDK7,CDKN1A,KAT2B
Mitotic Roles of Polo-Like Kinase	1.2	0.707107	0.152	ANAPC10,ANAPC13,ANAPC7,CAPN1,CCNB2,CCNB3,CDC16,FZR1,HSP90B1,KIF23
PI3K Signaling in B Lymphocytes	1.22	-0.242536	0.13	ABL1,AKT2,AKT3,ATF4,ATF7,BCL10,BLK,BLNK,C3,CAMK2B,CAMK4,CD40,CD81,CREB1,DAPP1,NFATC1,PIK3CA,PIK3R2
Colorectal Cancer Metastasis Signaling	1.22	0.392232	0.119	ADCY2,ADCY3,ADCY6,ADCY8,AKT2,AKT3,APC,ARRB1,AXIN1,BAX,BRAF,DCC,FZD1,FZD2,FZD4,FZD5,FZD6,GNB1,GNB3,GNB4,GNB5,IL6ST,LRP1,MMP15,MMP16,MSH6,PGF,PIK3CA,PIK3R2,PIK3R3
Estrogen-Dependent Breast Cancer Signaling	1.23	1	0.149	AKT2,AKT3,ATF4,CREB1,CREB3L4,CREBBP,HSD17B10,HSD17B8,PIK3CA,PIK3R2,PIK3R3
Histamine Degradation	1.25	0	0.235	ALDH1A3,ALDH3B1,ALDH4A1,ALDH7A1
Mitochondrial L-carnitine Shuttle Pathway	1.25	0	0.235	ACSBG2,ACSL1,ACSL3,ACSL6
RAN Signaling	1.25	2	0.235	KPNA1,KPNA2,KPNA6,KPNB1
γ-linolenate Biosynthesis II (Animals)	1.25	0	0.235	ACSBG2,ACSL1,ACSL3,ACSL6
Neuroinflammation Signaling Pathway	1.26	1.46059	0.117	ACVR1B,ACVR2A,ACVR2B,AKT2,AKT3,ATF4,BCL2,BIRC6,BMPR2,CASP8,CD200,CD40,CFLAR,CREB1,CREB3L4,CREBBP,CXCL8,FZD1,GABBR2,GABRA2,GABRA4,GABRA5,GABRG3,GAD2,GRIN2D,GRINA,HLA-A,KCNJ3,MAPK13,MAPT,NFATC1,NLRP3,PIK3CA,PIK3R2,PIK3R3
Inhibition of Matrix Metalloproteases	1.28	0.447214	0.179	A2M,ADAM10,ADAM17,HSPG2,LRP1,MMP15,MMP16
Role of Tissue Factor in Cancer	1.28		0.137	AKT2,AKT3,ARRB1,BLK,CXCL8,EGR1,F10,F3,FGB,GNAQ,MAPK13,PDIA2,PDIA6,PIK3CA,PIK3R2,PIK3R3
Dolichyl-diphosphooligosaccharide Biosynthesis	1.29		0.3	ALG13,ALG6,DPM3
Estrogen Receptor Signaling	1.29	-0.164399	0.116	ADCY2,ADCY3,ADCY6,ADCY8,AKT2,AKT3,ATF4,ATP5F1C,BCL2,CACNA1D,CACNA1S,CARM1,CDKN1A,CREB1,CREB3L4,CREBBP,CYC1,DLG4,EIF2B5,FOXG1,FOXO1,GNAO1,GNAQ,GNB1,GNB3,GSK3A,HSP90B1,IGF2R,MED10,MMP15,MMP16,MYL6,NCOA2,NRF1,PGF,PIK3CA,PIK3R2,PIK3R3
Basal Cell Carcinoma Signaling	1.3	-1	0.153	APC,APC2,AXIN1,BMP7,DVL2,FZD1,FZD2,FZD4,FZD5,FZD6,GLI2
Telomerase Signaling	1.31	1.73205	0.14	ABL1,AKT2,AKT3,CDKN1A,DKC1,ELF1,ELF2,ELF3,ELK3,HDAC5,HDAC8,HSP90B1,PIK3CA,PIK3R2,PIK3R3
Apelin Cardiac Fibroblast Signaling Pathway	1.33	-0.447214	0.217	ACE2,AGTR1,AKT2,AKT3,ANGPT2
Glutaryl-CoA Degradation	1.33	0	0.25	CA1,GCDH,HSD17B10,HSD17B8
FAT10 Cancer Signaling Pathway	1.33	0.707107	0.174	ACVR1B,ACVR2A,ACVR2B,AKT2,AKT3,BMPR2,CXCR4,NGFR
PFKFB4 Signaling Pathway	1.33	1.41421	0.174	AMPD1,ATF4,CREB1,CREB3L4,CREBBP,GPI,MAP2K7,PFKM
α-Adrenergic Signaling	1.37	0.447214	0.146	ADCY2,ADCY3,ADCY6,ADCY8,ADRA1A,ADRA2A,CAMK4,GNAQ,GNB1,GNB3,GNB4,GNB5,GYS2,PHKB
Folate Transformations I	1.41		0.333	MTHFD1L,MTHFD2L,MTHFR
CXCR4 Signaling	1.42	1.41421	0.132	ADCY2,ADCY3,ADCY6,ADCY8,AKT2,AKT3,CRK,CXCR4,DOCK1,EGR1,GNAO1,GNAQ,GNB1,GNB3,GNB4,GNB5,MYL6,PAK3,PAK6,PIK3CA,PIK3R2,PIK3R3
Superpathway of Citrulline Metabolism	1.43	-1	0.267	ALDH18A1,ARG1,GLS2,OAT
Antiproliferative Role of Somatostatin Receptor 2	1.43	0.377964	0.156	BRAF,CDKN1A,GNB1,GNB3,GNB4,GNB5,GUCY1A2,GUCY2C,GUCY2F,PIK3CA,PIK3R2,PIK3R3
PCP pathway	1.44	0.632456	0.167	DAAM1,DVL2,EFNB1,FZD1,FZD2,FZD4,FZD5,FZD6,JUNB,LGR4
RAR Activation	1.45		0.129	ADCY2,ADCY3,ADCY6,ADCY8,AKR1B10,AKT2,AKT3,ALDH1A3,ARID1A,CARM1,CDK7,CRABP2,CREBBP,CSK,CSNK2A1,CYP26A1,DUSP1,ERCC2,IGFBP3,KAT2B,MAPK13,NSD1,PIK3CA,PIK3R2,PIK3R3
Cardiac Hypertrophy Signaling	1.48	-0.392232	0.125	ADCY2,ADCY3,ADCY6,ADCY8,ADRA1A,ADRA1B,ADRA2A,ADRA2C,ADRB2,CACNA1D,CACNA1S,CAMK4,CREB1,CREBBP,EIF2B5,GNAO1,GNAQ,GNB1,GNB3,GNB4,GNB5,HSPB1,MAP2K7,MAP3K12,MAP3K14,MAPK13,MYL6,PIK3CA,PIK3R2,PIK3R3
Endoplasmic Reticulum Stress Pathway	1.48	-0.447214	0.238	ATF4,CALR,ERN1,HSP90B1,HSPA5
Serotonin Receptor Signaling	1.49		0.186	ADCY2,ADCY3,ADCY6,ADCY8,GCH1,HTR3E,HTR7,PCBD1
tRNA Splicing	1.49	1.41421	0.186	GDE1,PDE10A,PDE12,PDE5A,PDE6G,PDE7A,PDE8B,PDE9A
TR/RXR Activation	1.49		0.155	AKT2,AKT3,CAMK4,COL6A3,DIO3,F10,G6PC,KLF9,NCOA2,PCK1,PIK3CA,PIK3R2,PIK3R3
P2Y Purigenic Receptor Signaling Pathway	1.52	0	0.142	ADCY2,ADCY3,ADCY6,ADCY8,AKT2,AKT3,ATF4,CREB1,CREB3L4,CREBBP,GNAQ,GNB1,GNB3,GNB4,GNB5,PIK3CA,PIK3R2,PIK3R3
Actin Cytoskeleton Signaling	1.54	-0.208514	0.128	ACTA1,ACTN2,APC,APC2,ARHGAP24,ARHGAP35,ARPC1A,ARPC5,BAIAP2,CRK,CSK,DOCK1,FGF10,FGF14,FGF4,FN1,GSN,INS,MATK,MYH4,MYH7,MYL6,PAK3,PAK6,PIK3CA,PIK3R2,PIK3R3,PIP5K1B
IL-1 Signaling	1.55	1	0.154	ADCY2,ADCY3,ADCY6,ADCY8,ECSIT,GNAO1,GNAQ,GNB1,GNB3,GNB4,GNB5,MAP2K7,MAP3K14,MAPK13
Thrombin Signaling	1.56	1.09109	0.13	ADCY2,ADCY3,ADCY6,ADCY8,AKT2,AKT3,ARHGEF15,ARHGEF2,ARHGEF3,ARHGEF5,CAMK1,CAMK1G,CAMK2B,CAMK4,CREB1,F2RL3,GNAO1,GNAQ,GNB1,GNB3,GNB4,GNB5,MAPK13,MYL6,PIK3CA,PIK3R2,PIK3R3
Paxillin Signaling	1.56	0.534522	0.148	ACTA1,ACTN2,ARF1,ARFIP2,CRK,CSK,DOCK1,ITGA1,ITGA9,MAPK13,NCK1,PAK3,PAK6,PIK3CA,PIK3R2,PIK3R3
Histidine Degradation III	1.56		0.375	AMDHD1,MTHFD1L,MTHFD2L
Nitric Oxide Signaling in the Cardiovascular System	1.57	0.258199	0.152	AKT2,AKT3,CACNA1D,CACNA1S,CAMK4,GUCY1A2,GUCY2C,GUCY2F,HSP90B1,KDR,PDE5A,PGF,PIK3CA,PIK3R2,PIK3R3
Glutamate Receptor Signaling	1.58	1.34164	0.175	CAMK4,DLG4,GNB1,GNB3,GRIA4,GRIK3,GRIN2D,GRINA,GRM5,HOMER3
Leukocyte Extravasation Signaling	1.6	-0.218218	0.132	ABL1,ACTA1,ACTN2,ARHGAP1,ARHGAP35,ARHGAP4,ARHGAP6,CLDN23,CLDN4,CLDN6,CRK,CXCR4,CYBA,DLC1,EDIL3,ITGA1,JAM2,JAM3,MAPK13,MMP15,MMP16,MYL6,PECAM1,PIK3CA,PIK3R2,PIK3R3
Hepatic Fibrosis Signaling Pathway	1.62	-0.160128	0.12	ACVR1B,ACVR2A,ACVR2B,AGTR1,AKT2,AKT3,ATF4,AXIN1,BCL2,BMPR2,BRAF,BRD4,CACNA1D,CACNA1S,CAMK4,CD40,COL10A1,COL1A1,COL1A2,COL2A1,CREB1,CREB3L4,CREBBP,CXCL8,DVL2,FOXO1,FZD1,FZD2,FZD4,FZD5,FZD6,GLI2,INS,KDR,KLF9,MAP2K7,MAPK13,MYL6,NGFR,PDCD4,PGF,PIK3CA,PIK3R2,PIK3R3
Factors Promoting Cardiogenesis in Vertebrates	1.63	1.34164	0.14	ACVR1B,ACVR2A,ACVR2B,APC,ATF4,AXIN1,BMP7,BMPR2,CAMK2B,CREB1,CREB3L4,CREBBP,FZD1,FZD2,FZD4,FZD5,FZD6,LRP1,MYH7,NODAL,NOG
Gluconeogenesis I	1.63	-0.816497	0.231	ALDOC,ENO2,GPI,ME2,PGAM1,PGK1
Glycolysis I	1.63	-0.816497	0.231	ALDOC,ENO2,GPI,PFKM,PGAM1,PGK1
Chondroitin Sulfate Biosynthesis (Late Stages)	1.64	0.333333	0.188	CHST1,CHST11,CHST12,CHST15,CSGALNACT1,HS3ST1,HS3ST3A1,HS6ST2,NDST4
Bile Acid Biosynthesis, Neutral Pathway	1.65	1	0.308	AKR1D1,BAAT,CYP27A1,CYP8B1
Fatty Acid Activation	1.65	0	0.308	ACSBG2,ACSL1,ACSL3,ACSL6
Role of BRCA1 in DNA Damage Response	1.65	0.632456	0.163	ABRAXAS1,ARID1A,ATR,ATRIP,BLM,BRCA1,BRCA2,BRCC3,CDKN1A,E2F5,FAAP24,MDC1,MSH6
1,25-dihydroxyvitamin D3 Biosynthesis	1.66		0.667	CYP27B1,CYP2R1
1D-myo-inositol Hexakisphosphate Biosynthesis V (from Ins(1,3,4)P3)	1.66		0.667	IPPK,ITPK1
Methylglyoxal Degradation I	1.66		0.667	GLO1,HAGHL
Sertoli Cell-Sertoli Cell Junction Signaling	1.67		0.135	A2M,ACTA1,ACTN2,AKT2,AKT3,AXIN1,CLDN23,CLDN4,CLDN6,CLINT1,EPN2,GSK3A,GUCY1A2,ILK,JAM2,JAM3,JUP,KEAP1,MAGI2,MAP2K7,MAP3K12,MAP3K14,MAPK13,MYO7A,OCLN
Ovarian Cancer Signaling	1.7	1.41421	0.144	ABL1,AKT2,AKT3,APC,ARRB1,AXIN1,BCL2,BRAF,BRCA1,BRCA2,FZD1,FZD2,FZD4,FZD5,FZD6,MSH6,PGF,PIK3CA,PIK3R2,PIK3R3
IL-15 Production	1.71	0.942809	0.149	ABL1,ALK,AXL,BLK,CSK,DDR1,DSTYK,DYRK4,EPHA3,EPHA6,EPHB2,EPHB3,EPHB4,ERBB4,FGFR3,KDR,MAP2K7,MATK
Regulation of the Epithelial-Mesenchymal Transition Pathway	1.73		0.135	ADAM17,AKT2,AKT3,APC,AXIN1,BCL9,BRAF,CDH2,DVL2,EGR1,ESRP2,FGF10,FGF14,FGF4,FGFR3,FZD1,FZD2,FZD4,FZD5,FZD6,LOX,MAML1,MAP2K7,PIK3CA,PIK3R2,PIK3R3
Dermatan Sulfate Biosynthesis (Late Stages)	1.75	-0.333333	0.196	CHST1,CHST11,CHST12,CHST15,DSE,HS3ST1,HS3ST3A1,HS6ST2,NDST4
Valine Degradation I	1.76	-1.34164	0.278	ACADSB,AUH,BCKDHB,HIBADH,HIBCH
Autophagy	1.77		0.18	ATG10,ATG13,ATG3,ATG4C,BCL2,CTSC,CTSH,CTSK,LAMP1,MAP1LC3C,NBR1
Protein Kinase A Signaling	1.78	0.632456	0.121	ADCY2,ADCY3,ADCY6,ADCY8,AKAP1,AKAP12,AKAP13,ANAPC10,ANAPC13,ANAPC7,ATF4,BRAF,CAMK2B,CAMK4,CDC16,CDKN3,CNGB3,CREB1,CREB3L4,CREBBP,CREM,DCC,DUSP1,DUSP10,DUSP18,GDE1,GNAQ,GNB1,GNB3,GNB4,GNB5,GSK3A,GYS2,H1-5,KDELR2,MYH4,MYL6,NFATC1,NGFR,NTN1,PDE10A,PDE12,PDE5A,PDE6G,PDE7A,PDE8B,PDE9A,PHKB
G Protein Signaling Mediated by Tubby	1.78		0.226	ABL1,GNAQ,GNB1,GNB3,GNB4,GNB5,INS
Tumoricidal Function of Hepatic Natural Killer Cells	1.8	0	0.25	AIFM1,BAX,CASP6,CASP8,DFFB,ENDOG
Adrenomedullin signaling pathway	1.83	-0.57735	0.137	ADCY2,ADCY3,ADCY6,ADCY8,ADM,AKT2,AKT3,BAX,BCL2,BRAF,C3,CAMK4,CFH,CSK,GNAQ,GSK3A,GUCY1A2,GUCY2C,GUCY2F,KCNQ2,MAP2K7,MAPK13,MATK,MAX,PIK3CA,PIK3R2,PIK3R3
Aryl Hydrocarbon Receptor Signaling	1.85	0.632456	0.147	AHR,AHRR,ALDH18A1,ALDH1A3,ALDH1L1,ALDH1L2,ALDH3B1,ALDH4A1,ALDH5A1,ALDH7A1,ATR,BAX,CCND2,CCNE2,CDKN1A,CYP1A1,CYP1B1,HSP90B1,HSPB1,NCOA2,NFIA
Death Receptor Signaling	1.88	1.29099	0.165	ACTA1,BCL2,CASP6,CASP8,CFLAR,CRADD,DFFB,HSPB1,HTRA2,MAP2K7,MAP3K14,PARP10,PARP11,PARP12,PARP3
Prostate Cancer Signaling	1.88		0.165	ABL1,AKT2,AKT3,ATF4,BCL2,CCNE2,CDKN1A,CREB1,CREB3L4,CREBBP,FOXO1,HSP90B1,PIK3CA,PIK3R2,PIK3R3
Cardiac β-adrenergic Signaling	1.91	0	0.149	ADCY2,ADCY3,ADCY6,ADCY8,AKAP1,AKAP12,AKAP13,CACNA1D,CACNA1S,GDE1,GNB1,GNB3,GNB4,GNB5,PDE10A,PDE12,PDE5A,PDE6G,PDE7A,PDE8B,PDE9A
Leptin Signaling in Obesity	1.91	-0.333333	0.176	ADCY2,ADCY3,ADCY6,ADCY8,AGRP,AKT2,AKT3,FOXO1,INS,NPY,PIK3CA,PIK3R2,PIK3R3
Cellular Effects of Sildenafil (Viagra)	1.96		0.153	ACTA1,ADCY2,ADCY3,ADCY6,ADCY8,CACNA1D,CACNA1S,CACNG2,CACNG3,CACNG6,CAMK4,GUCY1A2,GUCY2C,GUCY2F,KCNQ2,MYH4,MYH7,MYL6,PABPC4,PDE5A
Myc Mediated Apoptosis Signaling	1.96	-1.26491	0.2	ADRB2,BAX,BCL2,BCL2L11,CASP8,CFLAR,CRADD,CREBBP,MAX,NGFR
CTLA4 Signaling in Cytotoxic T Lymphocytes	1.96		0.169	AKT2,AKT3,AP1G1,AP1M1,AP1M2,AP1S2,AP1S3,AP2A1,AP2A2,AP2B1,HLA-A,LCP2,PIK3CA,PIK3R2,PIK3R3
Pyridoxal 5'-phosphate Salvage Pathway	1.97	2.3094	0.185	ACVR2A,AKT2,BRAF,CDK7,CSNK1D,DAPK1,FAM20B,G6PC,GRK4,HIPK1,NEK2,PAK3
Pyrimidine Deoxyribonucleotides De Novo Biosynthesis I	1.99	-0.816497	0.273	AK1,AK7,CMPK2,DTYMK,NME7,PCK1
Sirtuin Signaling Pathway	2.02	0.538816	0.131	ACSS2,ADAM10,AGTRAP,ATG10,ATG13,ATG14,ATG2A,ATG2B,ATG3,ATG4C,ATP5F1B,ATP5F1C,BAX,BCL2L11,CRTC2,CXCL8,CYC1,EPAS1,FOXO1,GABARAPL2,GADD45G,H1-5,LDHD,MAP1LC3C,MLYCD,NDUFA11,NDUFA12,NDUFA13,NDUFA2,NDUFAB1,NDUFB6,NDUFS8,NDUFV2,PCK1,PDHA1,PFKM,PGAM1,PGK1
GPCR-Mediated Nutrient Sensing in Enteroendocrine Cells	2.04	0	0.161	ADCY2,ADCY3,ADCY6,ADCY8,CACNA1B,CACNA1D,CACNA1F,CACNA1S,CACNA2D1,CACNA2D4,CACNG2,CACNG3,CACNG6,CASR,CCK,GNAQ,GPBAR1,GPR119
Cell Cycle Control of Chromosomal Replication	2.05	0.301511	0.196	CDC45,CDC6,CDK11B,CDK16,CDK17,CDK20,CDK7,MCM5,ORC1,ORC4,ORC5
Chondroitin Sulfate Biosynthesis	2.05	0.301511	0.196	B3GAT1,B3GAT2,CHST1,CHST11,CHST12,CHST15,CSGALNACT1,HS3ST1,HS3ST3A1,HS6ST2,NDST4
Unfolded protein response	2.05	-0.301511	0.196	ATF4,BCL2,CALR,CD82,CEBPZ,ERN1,HSP90B1,HSPA5,MAP2K7,PDIA2,PDIA6
Mouse Embryonic Stem Cell Pluripotency	2.07	-0.727607	0.165	AKT2,AKT3,APC,AXIN1,BMPR2,CREBBP,DVL2,FZD1,FZD2,FZD4,FZD5,FZD6,IL6ST,MAPK13,PIK3CA,PIK3R2,PIK3R3
CCR5 Signaling in Macrophages	2.1		0.17	CACNA1B,CACNA1D,CACNA1F,CACNA1S,CACNA2D1,CACNA2D4,CACNG2,CACNG3,CACNG6,CAMK4,CCL4,GNB1,GNB3,GNB4,GNB5,MAPK13
IL-7 Signaling Pathway	2.1	-0.301511	0.179	AKT2,AKT3,BAX,BCL2,BCL6,DNTT,FOXG1,FOXO1,GSK3A,MAPK13,NFATC1,PIK3CA,PIK3R2,PIK3R3
Integrin Signaling	2.14	1.88982	0.141	ABL1,ACTA1,ACTN2,AKT2,AKT3,ARF1,ARHGAP26,ARPC1A,ARPC5,ASAP1,BCAR3,BRAF,CAPN1,CAPN3,CAPN5,CAPN7,CAPN9,CRK,DOCK1,GSN,ILK,ITGA1,ITGA9,NCK1,NEDD9,PAK3,PAK6,PIK3CA,PIK3R2,PIK3R3
FXR/RXR Activation	2.14		0.159	ABCB11,ABCG5,ABCG8,AKT2,AKT3,APOD,BAAT,C3,CREBBP,CYP27A1,CYP8B1,FABP6,FETUB,FOXA3,FOXO1,G6PC,HPX,INS,LIPC,MTTP
nNOS Signaling in Neurons	2.15	0	0.213	CAMK4,CAPN1,CAPN3,CAPN5,CAPN7,CAPN9,DLG4,GRIN2D,GRINA,PFKM
Gαi Signaling	2.18	2.35702	0.16	ADCY2,ADCY3,ADCY6,ADCY8,ADORA1,ADORA3,ADRA2A,ADRA2C,AGTR1,DRD3,GABBR2,GNB1,GNB3,GNB4,GNB5,HCAR2,HRH3,LPAR1,LTB4R,P2RY14
FGF Signaling	2.2	0.774597	0.179	AKT2,AKT3,ATF4,CREB1,CREB3L4,CREBBP,CRK,FGF10,FGF14,FGF4,FGFR3,MAPK13,PIK3CA,PIK3R2,PIK3R3
Role of Osteoblasts, Osteoclasts and Chondrocytes in Rheumatoid Arthritis	2.2		0.141	ACP5,ADAM17,AKT2,AKT3,ALPL,APC,APC2,AXIN1,BCL2,BMP7,BMPR2,CALCR,CAMK4,COL1A1,CTSK,DKK2,FOXO1,FZD1,FZD2,FZD4,FZD5,FZD6,GSN,LRP1,MAP2K7,MAP3K14,NFATC1,NGFR,PIK3CA,PIK3R2,PIK3R3
Osteoarthritis Pathway	2.2	-0.57735	0.142	ACAN,ALPL,ANXA2,ANXA5,ATF4,BMPR2,C1QTNF4,CASP6,CASP8,CASQ1,CASR,CNMD,COL10A1,COL2A1,CREB1,CREB3L4,CREBBP,CXCL8,ELF3,EPAS1,FGFR3,FN1,FZD1,FZD2,FZD4,FZD5,FZD6,GLI2,LRP1,PGF
Clathrin-mediated Endocytosis Signaling	2.21		0.145	AAK1,ACTA1,AP1G1,AP1M1,AP1M2,AP1S2,AP2A1,AP2A2,AP2B1,APOD,ARPC1A,ARPC5,ARRB1,CSNK2A1,EPHB2,FGF10,FGF14,FGF4,GAK,HIP1R,INS,LDLRAP1,NUMB,PGF,PICALM,PIK3CA,PIK3R2,PIK3R3
Creatine-phosphate Biosynthesis	2.22		0.6	CKB,CKM,CKMT2
Apoptosis Signaling	2.24	1.5	0.172	AIFM1,BAX,BCL2,BCL2L11,BIRC6,CAPN1,CAPN3,CAPN5,CAPN7,CAPN9,CASP6,CASP8,DFFB,ENDOG,HTRA2,MAP2K7,MAP3K14
Fatty Acid β-oxidation I	2.25	0.707107	0.25	ACSBG2,ACSL1,ACSL3,ACSL6,AUH,ECI2,HSD17B10,HSD17B8
Angiopoietin Signaling	2.26	0.301511	0.187	AKT2,AKT3,ANGPT1,ANGPT2,ANGPT4,ANGPTL1,CRK,FOXO1,NCK1,PAK3,PAK6,PIK3CA,PIK3R2,PIK3R3
FcγRIIB Signaling in B Lymphocytes	2.26	-0.447214	0.187	BLNK,CACNA1B,CACNA1D,CACNA1F,CACNA1S,CACNA2D1,CACNA2D4,CACNG2,CACNG3,CACNG6,DOK1,PIK3CA,PIK3R2,PIK3R3
Citrulline Biosynthesis	2.27	-1	0.444	ALDH18A1,ARG1,GLS2,OAT
Wnt/β-catenin Signaling	2.29	0.408248	0.15	ACVR1B,ACVR2A,ACVR2B,AKT2,AKT3,APC,APC2,AXIN1,BCL9,BMPR2,CDH2,CREBBP,CSNK1D,CSNK2A1,DKK2,DVL2,FZD1,FZD2,FZD4,FZD5,FZD6,GNAO1,GNAQ,GSK3A,ILK,LRP1
G Beta Gamma Signaling	2.3	0	0.164	ADCY2,AKT2,AKT3,CACNA1B,CACNA1D,CACNA1F,CACNA1S,CACNA2D1,CACNA2D4,CACNG2,CACNG3,CACNG6,CAV3,GNAO1,GNAQ,GNB1,GNB3,GNB4,GNB5,KCNJ3
Docosahexaenoic Acid (DHA) Signaling	2.31		0.237	AKT2,AKT3,BAX,BCL2,FOXO1,GSK3A,PIK3CA,PIK3R2,PIK3R3
Dermatan Sulfate Biosynthesis	2.31	0	0.203	B3GAT1,B3GAT2,CHST1,CHST11,CHST12,CHST15,CSGALNACT1,DSE,HS3ST1,HS3ST3A1,HS6ST2,NDST4
ATM Signaling	2.33	-1.60357	0.175	ABL1,ATF4,ATR,BLM,BRCA1,CBX3,CCNB2,CCNB3,CDKN1A,CREB1,CREB3L4,CREBBP,GADD45G,H2AX,HERC2,MAPK13,MDC1
GADD45 Signaling	2.33		0.316	ATR,BRCA1,CCND2,CCNE2,CDKN1A,GADD45G
Xenobiotic Metabolism Signaling	2.34		0.136	ABCB1,AHR,AHRR,ALDH18A1,ALDH1A3,ALDH1L1,ALDH1L2,ALDH3B1,ALDH4A1,ALDH5A1,ALDH7A1,ANKRA2,CAMK1,CAMK1G,CAMK2B,CAMK4,CHST1,CHST11,CHST12,CHST15,CREBBP,CUL3,CYP1A1,CYP1B1,HDAC5,HS3ST1,HS3ST3A1,HS6ST2,HSP90B1,KEAP1,MAP2K7,MAP3K12,MAP3K14,MAPK13,MGMT,NDST4,PIK3CA,PIK3R2,PIK3R3
Cancer Drug Resistance By Drug Efflux	2.38		0.207	ABCB1,ABCC1,ABCC10,ABCG2,AKT2,AKT3,BRAF,FOXG1,FOXO1,PIK3CA,PIK3R2,PIK3R3
Androgen Signaling	2.4	0.534522	0.162	CACNA1B,CACNA1D,CACNA1F,CACNA1S,CACNA2D1,CACNA2D4,CACNG2,CACNG3,CACNG6,CALR,CAMK4,CDK7,CREBBP,ERCC2,GNAO1,GNAQ,GNB1,GNB3,GNB4,GNB5,KAT2B,NCOA2
Ephrin B Signaling	2.42	0.632456	0.194	ABI1,AXIN1,CXCR4,EFNB1,EPHB2,EPHB3,EPHB4,GNAO1,GNAQ,GNB1,GNB3,GNB4,GNB5,ITSN2
Acyl-CoA Hydrolysis	2.43	1	0.385	ACOT1,ACOT11,ACOT7,ACOT9,GNPAT
Human Embryonic Stem Cell Pluripotency	2.44		0.163	AKT2,AKT3,APC,AXIN1,BMP7,BMPR2,FGF4,FGFR3,FOXO1,FZD1,FZD2,FZD4,FZD5,FZD6,GSK3A,INHBA,LEFTY1,NODAL,NOG,PIK3CA,PIK3R2,PIK3R3
Heparan Sulfate Biosynthesis (Late Stages)	2.48	0	0.197	AADAC,AARS1,AARSD1,CHST1,CHST11,CHST12,CHST15,DTD2,EXT2,EXTL3,HS3ST1,HS3ST3A1,HS6ST2,NDST4
Wnt/Ca+ pathway	2.59	0.27735	0.21	ATF4,AXIN1,CREB1,CREB3L4,CREBBP,DVL2,FZD1,FZD2,FZD4,FZD5,FZD6,NFATC1,PDE6G
Arginine Degradation I (Arginase Pathway)	2.59		0.75	ALDH4A1,ARG1,OAT
Gαs Signaling	2.61	0	0.178	ADCY2,ADCY3,ADCY6,ADCY8,ADRB2,ATF4,BRAF,CNGB3,CREB1,CREB3L4,CREBBP,CRHR1,GNB1,GNB3,GNB4,GNB5,HCAR2,HTR7,MC5R
Role of NFAT in Cardiac Hypertrophy	2.65	-0.755929	0.15	ADCY2,ADCY3,ADCY6,ADCY8,AKT2,AKT3,CACNA1B,CACNA1D,CACNA1F,CACNA1S,CACNA2D1,CACNA2D4,CACNG2,CACNG3,CACNG6,CAMK1,CAMK1G,CAMK2B,CAMK4,GNAQ,GNB1,GNB3,GNB4,GNB5,HDAC5,HDAC8,IL6ST,MAP2K7,MAPK13,PIK3CA,PIK3R2,PIK3R3
Mitochondrial Dysfunction	2.66		0.158	ACO1,AIFM1,ATP5F1B,ATP5F1C,ATP5MC2,ATP5MC3,ATP5MF,ATP5PO,BCL2,CASP8,COX11,COX5B,COX6A1,COX7A2,COX8A,CYC1,HSD17B10,HTRA2,NDUFA11,NDUFA12,NDUFA13,NDUFA2,NDUFAB1,NDUFB6,NDUFS8,NDUFV2,PDHA1
Stearate Biosynthesis I (Animals)	2.66	0.632456	0.234	ACOT1,ACOT11,ACOT7,ACOT9,ACSBG2,ACSL1,ACSL3,ACSL6,DHCR24,ELOVL6,GNPAT
Gustation Pathway	2.67		0.162	ADCY2,ADCY3,ADCY6,ADCY8,CACNA1B,CACNA1D,CACNA1F,CACNA1S,CACNA2D1,CACNA2D4,CACNG2,CACNG3,CACNG6,GDE1,GNB1,GNB3,LPAR6,P2RY14,PDE10A,PDE12,PDE5A,PDE6G,PDE7A,PDE8B,PDE9A
Reelin Signaling in Neurons	2.69	1.09109	0.171	AKT2,AKT3,APBB1,ARHGEF15,ARHGEF2,ARHGEF3,ARHGEF5,ARPC1A,ARPC5,BLK,CAMK2B,CDH2,CDK5R1,CRK,GRIN2D,GRINA,ITGA1,MAP2K7,MAPT,PIK3CA,PIK3R2,PIK3R3
Salvage Pathways of Pyrimidine Ribonucleotides	2.72	1.41421	0.186	ACVR2A,AK1,AK7,AKT2,BRAF,CDA,CDK7,CMPK2,CSNK1D,DAPK1,FAM20B,G6PC,GRK4,HIPK1,NEK2,NME7,PAK3,PCK1
Phototransduction Pathway	2.72		0.226	CNGB3,GNB1,GNB3,GNB5,GNGT1,GUCA1A,GUCY1A2,GUCY2C,GUCY2F,OPN5,PDC,PDE6G
Epithelial Adherens Junction Signaling	2.75		0.164	ACTA1,ACTN2,ACVR1B,ACVR2A,ACVR2B,AKT2,AKT3,APC,ARPC1A,ARPC5,BAIAP2,BMPR2,CDH2,CLINT1,CLIP1,CRK,EPN2,JUP,KEAP1,MAGI1,MAGI2,MYH4,MYH7,MYL6,MYO7A
Endocannabinoid Cancer Inhibition Pathway	2.79	-0.816497	0.168	ADCY2,ADCY3,ADCY6,ADCY8,AKT2,AKT3,ATF4,CASP6,CASP8,CASQ1,CCND2,CCNE2,CDKN1A,CREB1,CREB3L4,CREBBP,GNAO1,GNAQ,MAP2K7,NUPR1,PGF,PIK3CA,PIK3R2,PIK3R3
eNOS Signaling	2.8	0	0.164	ADCY2,ADCY3,ADCY6,ADCY8,AKT2,AKT3,AQP1,AQP11,AQP3,AQP8,CAMK4,CASP8,CHRNA10,CHRNA7,CNGB3,GNAQ,GUCY1A2,HSP90B1,HSPA5,KDR,LPAR1,LPAR6,PGF,PIK3CA,PIK3R2,PIK3R3
PTEN Signaling	2.83	-0.447214	0.175	AKT2,AKT3,BCL2,BCL2L11,BMPR2,CDKN1A,CSNK2A1,FGFR3,FOXG1,FOXO1,GSK3A,IGF2R,ILK,INPP5B,KDR,MAGI1,MAGI2,MAST2,NGFR,PIK3CA,PIK3R2,PIK3R3
Type II Diabetes Mellitus Signaling	2.83	0.632456	0.169	ACSBG2,ACSL1,ACSL3,ACSL6,ADIPOR1,AKT2,AKT3,CACNA1B,CACNA1D,CACNA1F,CACNA1S,CACNA2D1,CACNA2D4,CACNG2,CACNG3,CACNG6,ENPP7,INS,MAP2K7,MAP3K14,NGFR,PIK3CA,PIK3R2,PIK3R3
Ethanol Degradation II	2.86	0.333333	0.281	ACSL1,ACSS1,ACSS2,ACSS3,ADHFE1,ALDH1A3,ALDH3B1,ALDH4A1,ALDH7A1
Oxidative Phosphorylation	2.89	-0.447214	0.183	ATP5F1B,ATP5F1C,ATP5MC2,ATP5MC3,ATP5MF,ATP5PO,COX11,COX5B,COX6A1,COX7A2,COX8A,CYC1,NDUFA11,NDUFA12,NDUFA13,NDUFA2,NDUFAB1,NDUFB6,NDUFS8,NDUFV2
AMPK Signaling	2.94	0.426401	0.154	ACACB,ADRA1A,ADRA1B,ADRA2A,ADRA2C,ADRB2,AK1,AK2,AK7,AKT2,AKT3,ARID1A,ATF4,CAB39,CDKN1A,CHRNA10,CHRNA7,CKM,CREB1,CREB3L4,CREBBP,CRTC2,FOXG1,FOXO1,GYS2,INS,KAT2B,MAPK13,MLYCD,PFKM,PIK3CA,PIK3R2,PIK3R3
Fatty Acid α-oxidation	2.94	-1.13389	0.35	ALDH1A3,ALDH3B1,ALDH4A1,ALDH7A1,ALOX12B,ALOXE3,BCO2
Heparan Sulfate Biosynthesis	2.95	0	0.205	AADAC,AARS1,AARSD1,B3GAT1,B3GAT2,CHST1,CHST11,CHST12,CHST15,DTD2,EXT2,EXTL3,HS3ST1,HS3ST3A1,HS6ST2,NDST4
Amyloid Processing	2.96	1.13389	0.24	AKT2,AKT3,CAPN1,CAPN3,CAPN5,CAPN7,CAPN9,CDK5R1,CSNK1D,CSNK2A1,MAPK13,MAPT
Endocannabinoid Developing Neuron Pathway	2.98	1.09109	0.183	ADCY2,ADCY3,ADCY6,ADCY8,AKT2,AKT3,ATF4,BRAF,BRCA1,CREB1,CREB3L4,CREBBP,GNAO1,GNB1,GNB3,MAP2K7,MAPK13,PAX6,PIK3CA,PIK3R2,PIK3R3
Opioid Signaling Pathway	2.98	-0.164399	0.15	ADCY2,ADCY3,ADCY6,ADCY8,AKT2,AKT3,AP2A1,AP2A2,AP2B1,ARRB1,ATF4,BLK,BRAF,CACNA1B,CACNA1D,CACNA1F,CACNA1S,CACNA2D1,CACNA2D4,CACNG2,CACNG3,CACNG6,CAMK1,CAMK1G,CAMK2B,CAMK4,CREB1,CREB3L4,CREBBP,GNAO1,GNB1,GNB3,GRIN2D,GRINA,GRK4,KCNJ3,MAP2K7
Huntington's Disease Signaling	3.03	1.2792	0.152	AKT2,AKT3,AP2A2,ARFIP2,ATF4,ATP5F1B,ATP5F1C,BAX,CACNA1B,CAPN1,CAPN3,CAPN5,CAPN7,CAPN9,CASP6,CASP8,CASQ1,CDK5R1,CREB1,CREB3L4,CREBBP,DLG4,GNAQ,GNB1,GNB3,GNB4,GNB5,GRM5,HDAC5,HDAC8,HSPA5,MAP2K7,NAPB,PIK3CA,PIK3R2,PIK3R3
B Cell Receptor Signaling	3.08	0	0.162	ABL1,AKT2,AKT3,APBB1IP,ATF4,BCL10,BCL6,BLNK,CAMK2B,CAMK4,CD22,CREB1,CREB3L4,CREBBP,CSK,DAPP1,EGR1,FOXO1,GAB2,GSK3A,INPP5B,MAP2K7,MAP3K12,MAP3K14,MAPK13,NFATC1,PAG1,PIK3CA,PIK3R2,PIK3R3
DNA damage-induced 14-3-3σ Signaling	3.09		0.368	AKT2,AKT3,ATR,BRCA1,CCNB2,CCNB3,CCNE2
Endocannabinoid Neuronal Synapse Pathway	3.11	1.4596	0.18	ADCY2,ADCY3,ADCY6,ADCY8,CACNA1B,CACNA1D,CACNA1F,CACNA1S,CACNA2D1,CACNA2D4,CACNG2,CACNG3,CACNG6,GNAO1,GNAQ,GNB1,GNB3,GRIA4,GRIN2D,GRINA,GRM5,KCNJ3,MAPK13
LPS/IL-1 Mediated Inhibition of RXR Function	3.19	1.50756	0.156	ABCB1,ABCB11,ABCC4,ABCG1,ABCG5,ABCG8,ACOX1,ACSBG2,ACSL1,ACSL3,ACSL6,ALAS1,ALDH18A1,ALDH1A3,ALDH1L1,ALDH1L2,ALDH3B1,ALDH4A1,ALDH5A1,ALDH7A1,CHST1,CHST11,CHST12,CHST15,ECSIT,FABP1,FABP6,HS3ST1,HS3ST3A1,HS6ST2,LIPC,MAP2K7,MGMT,NDST4,NGFR
nNOS Signaling in Skeletal Muscle Cells	3.19		0.268	CACNA1B,CACNA1D,CACNA1F,CACNA1S,CACNA2D1,CACNA2D4,CACNG2,CACNG3,CACNG6,CAMK4,CAPN3
Calcium Signaling	3.23	0.2	0.16	ACTA1,ATF4,ATP2B3,CACNA1B,CACNA1D,CACNA1F,CACNA1S,CACNA2D1,CACNA2D4,CACNG2,CACNG3,CACNG6,CALR,CAMK1,CAMK1G,CAMK2B,CAMK4,CASQ1,CHRNA10,CHRNA7,CREB1,CREB3L4,CREBBP,GRIA4,GRIN2D,GRINA,HDAC5,HDAC8,LETM1,MYH4,MYH7,MYL6,NFATC1
GNRH Signaling	3.23	-0.229416	0.168	ADCY2,ADCY3,ADCY6,ADCY8,ATF4,CACNA1B,CACNA1D,CACNA1F,CACNA1S,CACNA2D1,CACNA2D4,CACNG2,CACNG3,CACNG6,CAMK2B,CAMK4,CREB1,CREB3L4,CREBBP,EGR1,GNAQ,GNB1,GNB3,MAP2K7,MAP3K12,MAP3K14,MAPK13,PAK3,PAK6
FAK Signaling	3.25		0.2	ACTA1,AKT2,AKT3,ARHGAP26,ASAP1,CAPN1,CAPN3,CAPN5,CAPN7,CAPN9,CRK,CSK,DOCK1,HMMR,PAK3,PAK6,PIK3CA,PIK3R2,PIK3R3
Ethanol Degradation IV	3.27	0	0.348	ACSL1,ACSS1,ACSS2,ACSS3,ALDH1A3,ALDH3B1,ALDH4A1,ALDH7A1
Cardiac Hypertrophy Signaling (Enhanced)	3.28	0.620174	0.133	ACVR1B,ACVR2A,ACVR2B,ADCY2,ADCY3,ADCY6,ADCY8,ADRA1A,ADRA1B,ADRA2A,ADRA2C,ADRB2,AGTR1,AKAP13,AKT2,AKT3,BMPR2,CACNA1D,CACNA1S,CAMK2B,CAMK4,CXCL8,DVL2,EIF2B5,FGF10,FGF14,FGF4,FGFR3,FZD1,FZD2,FZD4,FZD5,FZD6,GDE1,GNAQ,GNB1,GNB3,GSK3A,HDAC5,HDAC8,HSPB1,IL10RA,IL12RB1,IL17B,IL17D,IL21R,IL22RA2,IL6ST,MAP2K7,MAP3K12,MAP3K14,MAPK13,MKNK1,NFATC1,NGFR,PDE10A,PDE12,PDE5A,PDE6G,PDE7A,PDE8B,PDE9A,PIK3CA,PIK3R2,…
RhoA Signaling	3.36	-1.2792	0.187	ACTA1,ANLN,ARHGAP1,ARHGAP35,ARHGAP4,ARHGAP6,ARPC1A,ARPC5,BAIAP2,CDC42EP3,DLC1,LPAR1,LPAR6,MYL6,PIP4K2B,PIP5K1B,PIP5KL1,SEPTIN2,SEPTIN3,SEPTIN4,SEPTIN6,SEPTIN7,SEPTIN9
Netrin Signaling	3.36	0.774597	0.231	ABLIM1,ABLIM2,CACNA1B,CACNA1D,CACNA1F,CACNA1S,CACNA2D1,CACNA2D4,CACNG2,CACNG3,CACNG6,DCC,NCK1,NFATC1,NTN1
CREB Signaling in Neurons	3.51	0.229416	0.164	ADCY2,ADCY3,ADCY6,ADCY8,AKT2,AKT3,ATF4,CACNA1B,CACNA1D,CACNA1F,CACNA1S,CACNA2D1,CACNA2D4,CACNG2,CACNG3,CACNG6,CAMK2B,CAMK4,CREB1,CREB3L4,CREBBP,GNAO1,GNAQ,GNB1,GNB3,GNB4,GNB5,GRIA4,GRIK3,GRIN2D,GRM5,PIK3CA,PIK3R2,PIK3R3
Molecular Mechanisms of Cancer	3.67		0.143	ABL1,ADCY2,ADCY3,ADCY6,ADCY8,AKT2,AKT3,APC,ARHGEF15,ARHGEF18,ARHGEF19,ARHGEF2,ARHGEF3,ARHGEF5,ATR,AXIN1,BAX,BCL2,BCL2L11,BMP7,BMPR2,BRAF,BRCA1,CAMK2B,CASP6,CASP8,CCND2,CCNE2,CDK11B,CDK16,CDK17,CDK20,CDK7,CDKN1A,CFLAR,CREBBP,CRK,E2F5,FOXO1,FZD1,FZD2,FZD4,FZD5,FZD6,GAB2,GNAO1,GNAQ,GSK3A,LRP1,MAPK13,MAX,PAK3,PAK6,PIK3CA,PIK3R2,PIK3R3
Senescence Pathway	3.78	2.08167	0.156	ACVR1B,ACVR2A,ACVR2B,AKT2,AKT3,ANAPC10,ANAPC13,ANAPC7,ASXL1,ATR,BMPR2,BRAF,CACNA1D,CACNA1S,CAMK4,CAPN1,CAPN3,CAPN5,CAPN7,CAPN9,CBX7,CCNB2,CCNB3,CDC16,CDKN1A,CREBBP,CXCL8,DHCR24,E2F5,ELF1,ELF2,ELF3,ELK3,FZR1,GADD45G,ITSN2,KAT2B,MAP2K7,NFATC1,PDHA1,PIK3CA,PIK3R2,PIK3R3
Relaxin Signaling	3.94	0	0.187	ADCY2,ADCY3,ADCY6,ADCY8,AKT2,AKT3,BRAF,CREB1,GDE1,GNAO1,GNAQ,GNB1,GNB3,GNB4,GNB5,GUCY1A2,GUCY2C,GUCY2F,PDE10A,PDE12,PDE5A,PDE6G,PDE7A,PDE8B,PDE9A,PIK3CA,PIK3R2,PIK3R3
Oxidative Ethanol Degradation III	3.95	0	0.421	ACSL1,ACSS1,ACSS2,ACSS3,ALDH1A3,ALDH3B1,ALDH4A1,ALDH7A1
p53 Signaling	3.97	0.258199	0.214	ADGRB1,AKT2,AKT3,ATR,BAX,BCL2,BRCA1,CASP6,CCND2,CCNK,CDKN1A,COQ8A,CSNK1D,DRAM1,GADD45G,JMY,KAT2B,PERP,PIK3CA,PIK3R2,PIK3R3
Hepatic Fibrosis / Hepatic Stellate Cell Activation	4.08		0.177	A2M,AGTR1,BAX,BCL2,CD40,CERT1,COL10A1,COL11A1,COL12A1,COL16A1,COL17A1,COL19A1,COL1A1,COL1A2,COL24A1,COL26A1,COL28A1,COL2A1,COL5A1,COL6A3,COL8A2,CXCL8,ECE1,FN1,IGFBP3,IGFBP5,IL10RA,KDR,MYH4,MYH7,MYL6,NGFR,PGF
Circadian Rhythm Signaling	4.12		0.333	ADCYAP1R1,ATF4,BHLHE40,BHLHE41,CREB1,CREB3L4,CREBBP,CRY1,CSNK1D,GRIN2D,GRINA
Corticotropin Releasing Hormone Signaling	4.21	-0.57735	0.193	ADCY2,ADCY3,ADCY6,ADCY8,ARPC5,ATF4,BRAF,CACNA1B,CACNA1D,CACNA1F,CACNA1S,CACNA2D1,CACNA2D4,CACNG2,CACNG3,CACNG6,CAMK4,CREB1,CREB3L4,CREBBP,CRHR1,GLI2,GNAO1,GNAQ,GUCY1A2,GUCY2C,GUCY2F,MAPK13
Acetate Conversion to Acetyl-CoA	4.22	0	1	ACSL1,ACSS1,ACSS2,ACSS3
White Adipose Tissue Browning Pathway	4.28	0	0.202	ADCY2,ADCY3,ADCY6,ADCY8,ANGPT2,ATF4,BMP7,CACNA1B,CACNA1D,CACNA1F,CACNA1S,CACNA2D1,CACNA2D4,CACNG2,CACNG3,CACNG6,CREB1,CREB3L4,CREBBP,FGFR3,GPBAR1,GUCY1A2,KDR,LDHD,MAPK13,NRF1
Amyotrophic Lateral Sclerosis Signaling	4.52	1.5	0.227	AKT3,ALS2,BAX,BCL2,CACNA1D,CACNA1S,CAPN1,CAPN3,CAPN5,CAPN7,CAPN9,GRIA4,GRIK3,GRIN2D,GRINA,NEFH,NEFL,NEFM,PGF,PIK3CA,PIK3R2,PIK3R3
Axonal Guidance Signaling	4.56		0.145	ABL1,ABLIM1,ABLIM2,ADAM10,ADAM11,ADAM17,ADAM19,ADAM23,ADAM8,ADAM9,ADAMTS15,ADAMTS16,ADAMTS2,ADAMTS20,ADAMTS3,ADAMTS9,AFG3L2,AKT2,AKT3,ARHGEF15,ARPC1A,ARPC5,BAIAP2,BMP7,BRCC3,CHMP1A,COPS5,CRK,CXCR4,DCC,DOCK1,EFNB1,EPHA3,EPHA6,EPHB2,EPHB3,EPHB4,ERAP2,FZD1,FZD2,FZD4,FZD5,FZD6,GLI2,GNAO1,GNAQ,GNB1,GNB3,GNB4,GNB5,HERC2,KEL,L1CAM,MAG,MKNK1,MMP15,MMP16,MYL6,NCK1,NFATC1,NGFR,NTN1,PAK3,PAK6,PAPPA,PGF,PIK3…
Signaling by Rho Family GTPases	5.04	0	0.176	ACTA1,ARFIP2,ARHGEF15,ARHGEF18,ARHGEF19,ARHGEF2,ARHGEF3,ARHGEF5,ARPC1A,ARPC5,BAIAP2,CDC42EP3,CDH13,CDH15,CDH2,CDH20,CDH7,CDH8,CLIP1,GFAP,GNAO1,GNAQ,GNB1,GNB3,GNB4,GNB5,MAP2K7,MAP3K12,MYL6,PAK3,PAK6,PIK3CA,PIK3R2,PIK3R3,PIP4K2B,PIP5K1B,PIP5KL1,SEPTIN2,SEPTIN3,SEPTIN4,SEPTIN6,SEPTIN7,SEPTIN9
RhoGDI Signaling	5.16	-0.557086	0.194	ACTA1,ARHGAP1,ARHGAP35,ARHGAP4,ARHGAP6,ARHGDIA,ARHGEF15,ARHGEF18,ARHGEF19,ARHGEF2,ARHGEF3,ARHGEF5,ARPC1A,ARPC5,CDH13,CDH15,CDH2,CDH20,CDH7,CDH8,CREBBP,DGKZ,DLC1,GNAO1,GNAQ,GNB1,GNB3,GNB4,GNB5,MYL6,PAK3,PAK6,PIP4K2B,PIP5K1B,PIP5KL1
G-Protein Coupled Receptor Signaling	5.56		0.176	ADCY2,ADCY3,ADCY6,ADCY8,ADORA1,ADORA3,ADRA1A,ADRA1B,ADRA2A,ADRA2C,ADRB2,AGTR1,AKT2,AKT3,ATF4,BRAF,CALCR,CAMK2B,CAMK4,CREB1,CREB3L4,CREBBP,CRHR1,DRD3,DUSP1,GABBR2,GDE1,GNAO1,GNAQ,GRK4,GRM5,HCAR2,HRH3,HTR7,LPAR1,LTB4R,MC5R,P2RY14,PDE10A,PDE12,PDE5A,PDE6G,PDE7A,PDE8B,PDE9A,PIK3CA,PIK3R2,PIK3R3
Ephrin Receptor Signaling	5.59	0.6	0.2	ABI1,ABL1,ADAM10,AKT2,AKT3,ANGPT1,ARHGEF15,ARPC1A,ARPC5,ATF4,AXIN1,CREB1,CREB3L4,CREBBP,CRK,CXCR4,DOK1,EFNB1,EPHA3,EPHA6,EPHB2,EPHB3,EPHB4,GNAO1,GNAQ,GNB1,GNB3,GNB4,GNB5,GRIN2D,GRINA,MAP3K14,NCK1,PAK3,PAK6,PGF
GP6 Signaling Pathway	5.92	0.755929	0.235	ADAM10,AKT2,AKT3,APBB1IP,CAMK4,CERT1,COL10A1,COL11A1,COL12A1,COL16A1,COL17A1,COL19A1,COL1A1,COL1A2,COL24A1,COL26A1,COL28A1,COL2A1,COL5A1,COL6A3,COL8A2,FGB,GSK3A,LAMA5,LCP2,PIK3CA,PIK3R2,PIK3R3
Breast Cancer Regulation by Stathmin1	6.1		0.149	ACKR4,ADCYAP1R1,ADGRA3,ADGRB1,ADGRB3,ADGRD1,ADGRD2,ADGRE1,ADGRF5,ADGRG2,ADGRG4,ADGRG6,ADGRL3,ADGRV1,ADORA1,ADORA3,ADRA1A,ADRA1B,ADRA2A,ADRA2C,ADRB2,AGTR1,ARHGEF15,ARHGEF18,ARHGEF19,ARHGEF2,ARHGEF3,ARHGEF5,ATF4,AURKB,CALCR,CAMK1,CAMK1G,CAMK2B,CAMK4,CASR,CCKAR,CCND2,CELSR2,CMKLR1,CREB1,CREB3L4,CREBBP,CRHR1,DRD3,E2F5,F2RL3,FZD1,FZD2,FZD4,FZD5,FZD6,GABBR2,GALR1,GNAQ,GNB1,GNB3,GNB4,GNB5,GPR101,GPR119,…
GABA Receptor Signaling	6.32		0.263	ADCY2,ADCY3,ADCY6,ADCY8,ALDH5A1,AP2A1,AP2A2,AP2B1,CACNA1B,CACNA1D,CACNA1F,CACNA1S,CACNA2D1,CACNA2D4,CACNG2,CACNG3,CACNG6,GABBR2,GABRA2,GABRA4,GABRA5,GABRG3,GAD2,GPHN,KCNQ2
Synaptogenesis Signaling Pathway	6.62	1.78569	0.179	ADCY2,ADCY3,ADCY6,ADCY8,AKT2,AKT3,AP2A1,AP2A2,AP2B1,ARPC1A,ARPC5,ATF4,BRAF,CACNA1B,CACNA2D1,CADM1,CAMK2B,CAMK4,CDH13,CDH15,CDH2,CDH20,CDH7,CDH8,CHN1,CNTNAP2,COMP,CPLX3,CPLX4,CREB1,CREB3L4,CREBBP,CRK,DLG4,EFNB1,EPHA3,EPHA6,EPHB2,EPHB3,EPHB4,GRIA4,GRIN2D,GRINA,GRM5,ITSN2,LRP1,LRRTM2,MAPT,NAPB,NLGN1,NLGN2,NLGN3,NLGN4X,PIK3CA,PIK3R2,PIK3R3
cAMP-mediated signaling	6.64	0.780869	0.197	ADCY2,ADCY3,ADCY6,ADCY8,ADORA1,ADORA3,ADRA2A,ADRA2C,ADRB2,AGTR1,AKAP1,AKAP12,AKAP13,ATF4,BRAF,CAMK1,CAMK1G,CAMK2B,CAMK4,CNGB3,CREB1,CREB3L4,CREBBP,CREM,CRHR1,DRD3,DUSP1,GABBR2,GDE1,GNAO1,GRK4,HCAR2,HRH3,HTR7,LPAR1,LTB4R,MC5R,P2RY14,PDE10A,PDE12,PDE5A,PDE6G,PDE7A,PDE8B,PDE9A
Upstream Regulators for My Projects->Kai_Saponins_2017->prebiotic p 0.1 - 2020-06-15 10:01 AM
Analysis	ID	Upstream Regulator	Expr Log Ratio	Molecule Type	Predicted Activation State	Activation z-score	Notes	Bias Term	Bias-corrected z-score	p-value of overlap	Target molecules in dataset	Mechanistic Network
prebiotic p 0.1 - 2020-06-15 10:01 AM		TP53		transcription regulator		1.133		0.026	0.772	2.62e-12	A2M,AATF,ABCB1,ABCC1,ABCG2,ABHD4,ACACB,ACADS,ACADVL,ACO1,ACOT11,ACSF2,ACSF3,ACSL1,ACSL3,ACSL6,ACSS1,ACSS2,ACTL6A,ADA,ADAM8,ADGRB1,ADGRB3,ADRA1A,ADRB2,AEN,AGO2,AGTR1,AK1,AKAP12,AKT3,ALDH18A1,ALDH1A3,ALDH4A1,ALOX5,ANGPT1,ANK1,ANKRD1,ANLN,ANXA2,ANXA3,ANXA4,APBB2,APC,AQP3,AREG,ARHGAP1,ARHGEF2,ARL6IP1,ARRB1,ASNS,ASXL1,ATF4,ATG10,ATG2B,ATG4C,ATP1A1,ATP5F1C,ATP5MC3,ATXN1,AURKB,BAG1,BAX,BCL2,BCL2L11,BHLH…	CCND1,CDKN1A,CEBPB,CTNNB1,E2F1,E2F4,EP300,FOS,HDAC1,IFNG,MYC,NFKBIA,NFkB (complex),RB1,RELA,SP1,STAT3,TP53,TP63,TP73
prebiotic p 0.1 - 2020-06-15 10:01 AM		CREB1	0.619	transcription regulator		1.303		0.074	0.661	2.14e-11	AANAT,ACHE,ACVR2A,ADM,ADRA1A,AKAP1,AKAP13,AKT3,ALAS1,ALOXE3,ANGPTL2,APOLD1,AQP11,ARG1,ARHGAP35,ATP1A1,ATP6V0B,BAG3,BCL2,BHLHE40,BRD9,CACNA2D1,CALN1,CAMK4,CAPN5,CCDC85A,CCK,CCL4,CCNB2,CDA,CDC37,CDCA8,CDH13,CDH2,CDH8,CDKN1A,CIART,CIITA,CLMP,COL24A1,COX8A,CREB1,CREM,CRHBP,CRIM1,CRMP1,CSRP2,CXCL8,CXCR4,DBH,DKK2,DMBT1,DUSP1,EDIL3,EGR1,ERC2,ERRFI1,FGL2,FN1,FRMD6,G6PC,GABRA5,GAD2,GADD45G,GALR1,GDF11,GLA…	CEBPA,CEBPB,CREB1,CREBBP,CREM,EP300,FOS,HDAC1,NFKB1,NFKBIA,NFkB (complex),PPARG,RELA,RNA polymerase II,SP1,STAT3,TP53
prebiotic p 0.1 - 2020-06-15 10:01 AM		ESR1		ligand-dependent nuclear receptor		0.094		0.031	-0.288	2.39e-11	AATF,ABCA3,ABCA4,ABCB1,ABCB11,ABCC5,ABCG2,ABCG5,ABCG8,ABLIM1,ACOX1,ACSL1,ACVR1B,ADA,ADAM17,ADGRG6,ADORA1,AGGF1,AGRP,AHNAK,AK1,AKAP1,AKAP13,AKT2,ALCAM,ALK,ALOX5,ANGPTL2,ANLN,ANO10,ANP32A,ANXA3,ANXA4,AP1M1,AP1S3,AP2B1,APC,AQP1,AQP3,AREG,ARFIP2,ARHGAP1,ARHGEF2,ARL4D,ARRB1,ARRDC3,ATG13,ATG3,ATP6V1H,BAG1,BAX,BCL2,BCL2L11,BCL6,BMPR2,BRCA1,BRCA2,BUB1,BUB3,C1QL2,C1QTNF4,C1QTNF6,C3,CACNA1D,CALML4,CAMK1,CA…	4-hydroxytamoxifen,BRCA1,CEBPB,CREB1,ESR1,ESR2,FOS,IL6,MYC,NCOA3,NFKB1,NFKBIA,NFkB (complex),PGR,RELA,RNA polymerase II,SP1,STAT3,TP53,beta-estradiol,estrogen receptor
prebiotic p 0.1 - 2020-06-15 10:01 AM		TGFB1		growth factor		0.653		0.073	-0.323	5.8e-11	ABCG1,ABCG2,ABL1,ACAN,ACSL3,ACSS1,ACTA1,ADAM10,ADAM17,ADAM19,ADAMTS2,ADAMTS3,ADGRB1,ADGRG2,ADI1,ADM,ADORA1,ADRA2A,AHNAK,AHR,AK1,ALDH18A1,ALDH5A1,ALOX5,AMER2,ANGPT1,ANGPTL4,ANKRD1,ANPEP,ANXA11,ANXA2,AOPEP,AQP1,AQP11,AQP8,AREG,ARF1,ARG1,ARHGAP35,ARHGEF19,ARHGEF2,ARID5B,ASNS,ATF4,ATG14,ATP13A3,ATXN1,AXL,B3GALT2,BAX,BCL2,BCL2L11,BCL6,BHLHE40,BMP7,BNIP3L,BUB1,C1QC,C3,CAB39,CADM1,CALCR,CALML4,CAPRIN1,C…	CCND1,CEBPA,CEBPB,CTNNB1,ERBB2,IFNG,IL6,MYC,NFKBIA,NFkB (complex),RELA,SMAD3,SP1,STAT3,TGFB1,TNF,TP53,Tgf beta,estrogen receptor
prebiotic p 0.1 - 2020-06-15 10:01 AM		ERBB2		kinase		0.12		0.117	-0.797	6.42e-10	ABCG2,ABHD5,ABL1,ACSS2,ACTA1,ADAM17,ADAM19,ADAM8,ADAMTS16,ADORA3,AHNAK,AIMP2,AKT2,ALAS1,ALDOC,ANG,ANGPT2,ANGPTL2,ANGPTL4,ANXA2,AREG,ARHGEF5,ATF4,BAG2,BCKDHB,BCL2,BHLHE40,BMP7,BNIP2,BUB1,CADM1,CCL20,CCL4,CCNB2,CCND2,CCNE2,CD82,CDC16,CDC37,CDC37L1,CDC42EP3,CDC45,CDC6,CDCA2,CDCA8,CDH2,CDKN1A,CDKN3,CENPE,CENPF,CHCHD10,CLDN4,CLEC3B,CMAS,COL1A1,COL5A1,COL6A3,CRADD,CRYBG1,CUL3,CXCL8,CYP2J2,DAAM1,DERL1,D…	BRCA1,CCND1,CEBPB,CTNNB1,E2F1,E2F4,ERBB2,ERBB3,ESR1,ESR2,EZH2,FOXO1,HDAC1,IL6,MYC,NFKB1,NFKBIA,NFkB (complex),PGR,RELA,STAT3
prebiotic p 0.1 - 2020-06-15 10:01 AM		beta-estradiol		chemical - endogenous mammalian		0.046		0.067	-0.921	7.05e-09	A2M,AARS1,ABCA3,ABCB1,ABCB11,ABCC5,ABCG2,ABHD5,ABLIM1,ACADVL,ACOX1,ACP5,ACRV1,ACSL1,ACTA1,ACTL6A,ACVR2A,ACVR2B,ADA,ADGRF5,ADGRG2,ADM,ADORA1,ADRB2,AGO2,AGR3,AGTR1,AHR,AKAP1,AKAP12,ALCAM,ALDH18A1,ALDH4A1,ALDH7A1,ALK,ALX4,ANGPT1,ANK1,ANPEP,ANXA3,ANXA4,AP1G1,AP3D1,APBA1,APBB1,APC,APCDD1,APOD,AQP1,AREG,ARG1,ARHGEF15,ARHGEF2,ARHGEF39,ARID5B,ASB2,ASB9,ASH1L,ATP5F1B,ATP5MC2,ATXN3,BAG1,BAX,BAZ1A,BCL10,BCL…	BRCA1,CEBPA,CEBPB,E2F1,ESR1,ESR2,FOS,IL6,NFKB1,NFKBIA,NFkB (complex),NR3C1,NR3C2,PGR,PPARG,RELA,STAT3,TNF,TP53,beta-estradiol,progesterone
prebiotic p 0.1 - 2020-06-15 10:01 AM		Vegf		group		0.726		0.166	-0.761	1.12e-08	A2M,ABCB1,ACAN,ACKR4,ADAM10,ADGRF5,ADGRL2,AHR,AKAP12,AKAP13,ANGEL1,ANGPT2,ANGPT4,ANGPTL2,ANGPTL4,ANGPTL7,ANP32A,ANPEP,ARHGAP22,ASNS,AURKB,BAG2,BAX,BCL2,BCL2L11,BMP7,BTN1A1,BUB1,CASP8,CCNE2,CD40,CDC14A,CDC45,CDC6,CDKN3,CENPF,CFLAR,CHIA,CRLF1,CRY1,CSGALNACT1,CXCL8,CXCR4,CYYR1,DKC1,DRD3,DTYMK,EGR1,EGR3,ENPP2,F3,FAIM2,FKBP5,FN1,FNDC3A,FOXN2,FRMD6,GPR4,GPRC5B,HERPUD1,HMMR,HTR7,IGFBP3,IL6ST,INHBA,JAM2,…	CTNNB1,E2F1,E2F4,ERK1/2,FOXO1,HDAC1,MYC,NFKB1,NFKBIA,NFkB (complex),RB1,RELA,SMAD3,SP1,SP3,STAT3,TP53,VEGFA,Vegf
prebiotic p 0.1 - 2020-06-15 10:01 AM		HGF		growth factor		0.834		0.155	-0.419	1.97e-08	A2M,ABCG2,ACKR4,ADGRF5,ADGRL2,AHR,AIFM1,AIMP2,AKAP12,AKAP13,ANGPT2,ANGPT4,ANGPTL2,ANGPTL4,ANP32A,ARPC5,ASNS,AURKB,BAG2,BCL2,BUB1,CALCR,CASP8,CCL4,CCNE2,CD40,CDC14A,CDC45,CDC6,CDKN1A,CDKN3,CENPF,CFLAR,CHIA,CNBP,COL1A1,COL1A2,COL2A1,CRLF1,CRY1,CTSK,CUL3,CXCL8,CXCR4,DDX21,DKC1,DRD3,DTYMK,EGR1,ELF3,ERRFI1,F3,FAIM2,FAM3C,FKBP5,FN1,FNDC3A,FOXN2,G6PC,GAK,GBA,GPR4,HDAC5,HMMR,HTR7,IGFBP3,IL6ST,INHBA,KIF20…	CCND1,CEBPB,CTNNB1,E2F1,ERBB2,FOXO1,HGF,IL6,MYC,NFATC1,NFKB1,NFKBIA,NFkB (complex),PPARG,PPARGC1A,RELA,RNA polymerase II,SP1,STAT3,TP53,estrogen receptor
prebiotic p 0.1 - 2020-06-15 10:01 AM		rosiglitazone		chemical drug		0.965		0.071	0.371	3.48e-08	ABCC9,ABCG1,ACADS,ACADVL,ACOX1,ACSL1,ACSS2,ACTA1,ACVR2A,ADA,ADAM8,ADGRE1,ADIPOR1,AGTR1,ALOX5,ANGPTL4,AOC3,APOL6,AQP3,ARG1,ASAH1,ATP1A1,ATP5MC2,BAX,BCL2,BMPR2,BRCA1,C1QC,C1QL3,C3,CCKAR,CCNE2,CDKN1A,CERT1,CFD,CIITA,CKM,COL1A1,COL1A2,CREB1,CXCL8,CYP1A1,DGAT2,DOK1,ELOVL6,ETFDH,F3,FABP1,FGB,FN1,GK,GYG1,GYS2,HCAR2,HPGD,HSPA5,IGFBP1,IGFBP5,IL21R,ILK,INHBA,INS,ITGA1,KLF11,KRT18,LOX,LPIN1,LRP1,LTB4R,MAN1A…	CEBPA,CEBPB,D-glucose,FOXO1,HNF4A,IL6,MYC,NFKBIA,NFkB (complex),NR3C1,PDX1,PPARA,PPARG,RELA,SP1,SREBF1,STAT3,TNF,rosiglitazone
prebiotic p 0.1 - 2020-06-15 10:01 AM		metribolone		chemical reagent		0.795		0.171	-0.632	1.72e-07	ABCC4,ACADSB,ACSL3,ACSS2,ACTN2,ADRM1,ADSL,AKAP12,AKNA,AKR1D1,ALDH1A3,ALDOC,ARL6IP1,ATP5F1B,ATP5F1C,ATP5MF,ATP6AP1,ATP6V0B,ATP6V0C,ATP6V0E2,ATR,BAX,BCL2,BUB1,CA4,CAPN5,CDC6,CDK5R1,CDKN1A,CFLAR,CLN6,COX5B,COX7A2,COX8A,CREB3L4,CXCR4,CYC1,DAZAP2,DHCR24,DNAJC10,EGR1,ERRFI1,ETFDH,ETV1,FKBP5,FOXO1,FZD5,GADD45G,GFPT1,GPI,GTPBP2,H2AZ1,HIBCH,HSD17B10,HSPA5,IGFBP5,KIF20A,KRT18,MARS1,MLYCD,MRPS22,MRPS30,NCOA…	CCND1,CDKN1A,CTNNB1,E2F1,E2F4,EP300,FOXO1,HDAC1,MYC,NFKBIA,NR5A2,PPARG,PPARGC1A,RB1,RELA,SP1,SREBF1,STAT3,TP53,VEGFA,metribolone
prebiotic p 0.1 - 2020-06-15 10:01 AM		PPARGC1A		transcription regulator		0.002		0.051	-0.383	2.92e-07	ABCB11,ACACB,ACADVL,ACOX1,ACSL6,ADAMTS2,ADAMTS20,AK1,ALAS1,ANG,ANGPTL1,APOD,ATP2B3,ATP5F1B,ATP5MF,ATP5PO,BAX,BMPER,C3,CAV3,CD40,CDKN1A,CIDEB,CKMT2,COL1A2,COL2A1,COL6A3,COMP,COX5B,CTSC,CYP1A1,CYP8B1,EGFL6,ENDOG,EPAS1,FBLN1,FBLN2,FIBIN,G6PC,GDF11,GK,HAPLN1,IGFBP3,IGFBP5,IGFBP7,IMPA1,INHBA,LIPC,LPIN1,MBP,MCM5,MMP15,MYH7,NDUFS8,NDUFV2,NEFH,NRF1,NSDHL,PAX7,PCK1,PCSK5,PDHA1,PGAM1	CEBPA,CEBPB,E2F1,FOXO1,HNF4A,IL6,MYC,NFATC1,NFKBIA,NFkB (complex),NR3C1,PPARA,PPARG,PPARGC1A,RB1,RELA,RNA polymerase II,SIRT1,SP1,SREBF1,STAT3,TP53,TP63,TP73
prebiotic p 0.1 - 2020-06-15 10:01 AM		calcitriol		chemical drug		-1.942		-0.019	-1.788	1.11e-06	ABCB1,ABL1,ABLIM1,ACADSB,ACKR4,ACSL1,ADAM19,ADHFE1,AHR,ALDH4A1,ALOX5,ALPL,ANGPT2,ANKRD2,ANLN,ANXA2,AREG,ARHGEF3,BAX,BCL2,BMP7,BNIP2,BRCA1,C3,CACNA1D,CALCR,CASR,CCL20,CD40,CDC45,CDC6,CDCA8,CDK5R1,CDKN1A,CENPQ,CFD,CKM,CTSK,CXCL6,CXCL8,CYP1A1,CYP27B1,DCSTAMP,DUSP1,DUSP10,EGR1,EPHB2,ERRFI1,F3,FGFR3,FN1,GADD45G,H2AZ1,HPGD,IER3,IFI44L,IGFBP3,IGFBP5,IL10RA,INS,KIF20A,KIF22,KIF23,KL,KPNA2,KSR2,LAMP1,LPAR…	CEBPA,CTNNB1,ERK1/2,ESR1,ESR2,FOXO1,NCOA2,NFKB1,NFKBIA,NFkB (complex),RELA,RNA polymerase II,SMAD3,SP1,STAT3,TNF,TP53,VDR,beta-estradiol,calcitriol
prebiotic p 0.1 - 2020-06-15 10:01 AM		APP		other		1.165		0.077	0.58	1.16e-06	ABCG1,ABCG2,ABL1,ACHE,ACTA1,ACTN2,ADAM10,ADAM19,ADORA3,AIFM1,AK1,ALDOC,ANXA5,AP3B2,APBA2,APBB1,APC,ARG1,ARL6IP5,ARRDC3,ATF4,ATP5F1B,ATP5F1C,AXIN1,AXL,BASP1,BAX,BCL2,BCL2L11,BRD2,BRD4,C1QBP,C3,CALML4,CALR,CAPN1,CCL20,CCL4,CCND2,CD40,CD82,CDC14A,CDC37,CDH2,CDK5R1,CFLAR,CHRNA7,CKB,CMPK2,COX7A2,CRABP2,CREBBP,CRK,CRLF1,CSNK2A1,CUL3,CXCL6,CXCL8,CXCR4,DLG4,EEF1G,EFHC2,EGR1,ELOVL4,ENO2,ENPP2,EPAS1,EPHB2,…	APP,CEBPA,ERK1/2,FOXO1,MYC,NFKB1,NFKBIA,NFkB (complex),PSEN1,RELA,SMAD3,SOD1,STAT3,TNF,TP53
prebiotic p 0.1 - 2020-06-15 10:01 AM		FOXO1	0.393	transcription regulator		-0.415		0.109	-1.232	1.41e-06	A2M,ADIPOR1,AGRP,ALAS1,ANGPT1,ANGPT2,ANGPTL4,ANLN,ANXA3,ATG14,ATP5F1B,ATP5MC3,ATP6V0A1,ATP6V0B,BACH2,BAX,BCL2,BCL2L11,BCL6,BLNK,CAMK4,CASP6,CASP8,CCL20,CCL4,CCNB2,CD40,CDC42EP3,CDKN1A,CENPF,CERS5,CFLAR,CKMT2,COL1A1,COL2A1,COMP,COX18,CTSK,CXCL8,DAPK1,DCSTAMP,EGR1,ELOVL6,FN1,FOXO1,G6PC,GPI,GPR119,HDAC8,HSPA5,HYOU1,IER3,IGFBP1,IGFBP7,IGLL1/IGLL5,IKZF5,INS,JUNB,KIF18A,KLF7,LCP2,LPIN2,MCM5,MRPS12,MRPS…	CEBPA,CEBPB,CTNNB1,E2F1,ERK1/2,FOXO1,IL6,MYOD1,NFKBIA,NFkB (complex),PPARA,PPARG,RB1,RELA,RNA polymerase II,SMAD3,SP1,SREBF1,STAT3,TP53
prebiotic p 0.1 - 2020-06-15 10:01 AM		REL		transcription regulator		-0.518		0.198	-1.716	1.56e-06	ACAD9,ACSS2,AGA,AGPS,AHR,ANLN,AP5Z1,APLF,ARFGAP3,ATXN1,BACH2,BCL2,BRCA1,CCL4,CCND2,CCNY,CD200,CD40,CDC6,CDKN1A,CIITA,COTL1,CREM,CXCL8,DCLRE1B,DGCR2,DNAH1,ENDOG,EPHB2,EXOSC1,F3,FN1,FRMD4B,HLA-A,IER3,IFIT1B,IGFLR1,JUP,KDR,MAPKBP1,MYH7,NFATC1,PFKM,PHIP,PIK3CA	CEBPA,CEBPB,ERK,HDAC1,NFKB1,NFKBIA,NFkB (complex),PPARG,REL,RELA,RNA polymerase II,SMAD3,SP1,STAT3,TP53,TP63,TP73
prebiotic p 0.1 - 2020-06-15 10:01 AM		HNF4A		transcription regulator		1.007		0.054	0.583	2.17e-06	AAR2,ABCB11,ABCD2,ABCG1,ABCG5,ABCG8,ABHD10,ACBD6,ACO1,ACOD1,ACOT1,ACOX1,ACSL1,ACSS2,ACSS3,ACY1,ADGRB1,ADIPOR1,ADRB2,AGA,AGTPBP1,AGXT2,AHNAK,AHSA1,AIMP1,AK2,AKAP13,AKIRIN2,ALCAM,ALDH1L1,ALDH5A1,ALKBH6,ALS2,ANAPC10,ANG,ANKRA2,ANPEP,ANXA5,AP1M1,AP2A1,APCS,APIP,AQP1,AQP3,AQP8,ARFGEF1,ARFIP2,ARG1,ARHGEF19,ARL1,ARL4C,ARL6,ARMC1,ARPC5,ASAH1,ASB7,ASGR1,ASNS,ATAT1,ATF4,ATF7,ATG3,ATG4C,ATP10A,ATP6V0C,ATP6V…	CEBPA,CEBPB,CREB1,EP300,FOS,FOXO1,HDAC1,HNF1A,HNF4A,INS,MYC,NCOA2,NR3C1,NR3C2,PPARA,PPARG,RELA,SP1,STAT3,TP53
prebiotic p 0.1 - 2020-06-15 10:01 AM		MYC		transcription regulator		0.181		0.09	-0.804	2.54e-06	ABCC1,ABCC4,ABCF2,ABCG4,ACAN,ACOD1,ACSS1,ACTA1,ACVR2A,ADARB1,ADIPOR1,ADM,AEBP2,AHR,AIMP2,AK2,AKAP1,AKAP12,ALCAM,ALDH18A1,ALOX5,ANGPT1,ANGPT2,ANXA4,ANXA5,AOPEP,APCDD1,AQP1,ARG1,ARHGAP22,ARHGAP25,ARL6IP1,ASNS,ATF4,ATOH1,ATP5IF1,ATP6V0B,AURKB,AXIN1,AXL,BAG1,BAX,BCKDHB,BCL2,BCL2L11,BCL6,BCOR,BMPER,BOP1,BRCA1,BRD2,BUB1,C1QBP,CAD,CASP8,CCNB2,CCND2,CCNE2,CDH2,CDK11B,CDK7,CDKN1A,CFLAR,CHST15,CLEC3B,CLUH,…	BRCA1,CEBPB,CREBBP,CTNNB1,ERK1/2,ESR1,ESR2,FOXO1,HDAC1,MYC,NFKB1,NFkB (complex),RB1,RELA,SMAD3,SP1,STAT3,TP53,TP63,TP73,beta-estradiol
prebiotic p 0.1 - 2020-06-15 10:01 AM		IL6		cytokine		0.191		0.117	-0.828	2.62e-06	A2M,ABCB11,ABCC1,ABCC5,ABCG2,ACOX1,ACVR2A,ADGRB1,ADGRE1,ADGRL2,ADM,AGRP,AHNAK,AHR,AKR1B10,ALAS1,ANG,ANGPT1,ANPEP,APCS,AREG,ARG1,ARL4C,ARL6,AXIN1,BAX,BCL2,BCL2L11,BCL6,BUB1,BUB3,C3,CALCR,CAPRIN1,CCK,CCL20,CCL4,CCNB2,CD40,CD82,CDC45,CDC6,CDKN1A,CDKN3,CENPE,CFD,CFH,CFLAR,CIB2,CIITA,COL1A1,COL2A1,COMP,CRLF1,CTR9,CTSC,CTSK,CXCL6,CXCL8,CXCR4,CYP1A1,CYP1B1,DPP3,DUSP1,EGR1,ENO2,ENPP2,ERN1,ERRFI1,ETV4,F3,…	CEBPA,ERK1/2,ESR1,ESR2,FOXO1,IL6,MYC,NFKB1,NFKBIA,NFkB (complex),RELA,SMAD3,SP1,STAT3,TNF,TP53,beta-estradiol
prebiotic p 0.1 - 2020-06-15 10:01 AM		thapsigargin		chemical toxicant		-0.459		0.121	-1.144	3.08e-06	ABCA12,ABCB1,ABCG2,ADIPOR1,ASB11,ASNS,ATF4,BAX,BCL6,CALR,CAPN5,CAPN7,CCL20,CDKN1A,CLDN4,COL1A1,COL2A1,COX5B,CREM,CSK,CXCL8,DNAJC10,EGR1,EIF1,ERN1,ERRFI1,FN1,HAPLN1,HERPUD1,HSP90B1,HSPA5,INS,KPNA1,LPIN1,MLF1,MTHFR,NEDD4L,NFIL3,NPAS4	CEBPB,CREB1,CREBBP,CREM,ERK,ERK1/2,FOXO1,IL6,NFKB1,NFKBIA,NFkB (complex),RELA,RNA polymerase II,SMAD3,SP1,STAT3,TP53,thapsigargin
prebiotic p 0.1 - 2020-06-15 10:01 AM		bevacizumab		biologic drug		1.706		-0.092	1.981	4.94e-06	ANGPT1,ANGPT2,CDH2,CXCL6,CXCR4,DICER1,FN1,KDR,PGF	CTNNB1,FOXO1,HDAC1,NFKBIA,NFkB (complex),RB1,RELA,STAT3,VEGFA,Vegf,bevacizumab
prebiotic p 0.1 - 2020-06-15 10:01 AM		2-(4-amino-1-isopropyl-1H-pyrazolo[3,4-d]pyrimidin-3-yl)-1H-indol-5-ol		chemical reagent		-0.246		-0.024	-0.106	5.84e-06	ACACB,ADGRL2,AHR,AKAP13,ANKRD1,ARID1A,ATP6V0E2,AURKB,BBS4,BCL6,BLM,CCNE2,CDC123,CDC45,CDC6,CDCA2,CDK7,CFLAR,COQ8A,CUL5,CXCL6,CXCL8,CYP1B1,DCLRE1B,DHCR24,DTL,DYRK4,EGR1,H2AX,INHBA,KLF5,KPNA2,MASTL,MCM10,MCM5,ORC1	2-(4-amino-1-isopropyl-1H-pyrazolo[3,4-d]pyrimidin-3-yl)-1H-indol-5-ol,ERK,NFkB (complex),RELA,SMAD3,STAT3,TP53
prebiotic p 0.1 - 2020-06-15 10:01 AM		EP300		transcription regulator		-0.045		0.187	-0.86	6.31e-06	ACACB,ACHE,ACTA1,AHI1,AKAP12,AMPD1,ANGPT1,AQP11,ARHGAP24,ARHGEF10L,ARHGEF3,ARID5A,BAX,BCL6,BRCA1,CAD,CAMK2B,CAMK4,CAV3,CDC42EP3,CDKN1A,CFLAR,CKB,CKM,COL1A2,COL2A1,CRABP2,CRIM1,CRISPLD2,CXCL8,CXCR4,CYP1A1,DGKE,DUSP1,EGR1,EPHB2,FMNL2,FN1,FOSL2,FOXO1,FRMD4B,G6PC,GIMAP4,GIMAP7,GLCCI1,GRAMD2B,HBB,IFIT1B,IL10RA,IL12RB1,INS,ITGA9,JUP,KDR,KLHL4,LEFTY1,LIN28B,MAPT,MGMT,MSH5,NODAL,NRF1,NTN1,PCK1,PDE10A,PER…	CEBPA,CEBPB,CREBBP,EP300,FOXO1,MAPK1,MYC,NFKBIA,NFkB (complex),NR3C1,RB1,RELA,RNA polymerase II,SP1,STAT3,TNF,TP53,TP63,TP73,TWIST1
prebiotic p 0.1 - 2020-06-15 10:01 AM		ESR2		ligand-dependent nuclear receptor		-0.083		0.039	-0.341	6.47e-06	ABLIM1,ACER1,ADORA1,AK7,AKAP1,AKAP12,ANGPTL2,ANK1,ANPEP,ANXA4,APC,AQP3,ARID5B,ASB2,BAG1,BCL2,BMPR2,C3,CACNA1D,CDC42BPA,CDH13,CDH2,CDK5R1,CDKN1A,CHST15,CLDN4,COL11A1,COL16A1,COL1A1,COL1A2,COMP,CREBBP,CRIM1,CXCL8,DMTN,DUSP10,EGR1,EGR3,ENPP2,EPHA3,ERN1,ETV1,FBLN1,FN1,FOXO1,FZD2,GABBR2,GAD2,GFAP,GJB3,GLB1,GRPR,GYG1,HES5,HPGD,IGFBP3,JUNB,KAZALD1,KCNJ3,KCNQ5,KCNT2,KDR,KLHL38,KRT8,LOX,ME2,MEGF10,MYH7,NE…	4-hydroxytamoxifen,BRCA1,CEBPA,CREB1,E2F1,ESR1,ESR2,FOXO1,MYC,NCOA3,NFKB1,NFKBIA,NFkB (complex),PGR,RELA,RNA polymerase II,SP1,STAT3,TNF,TP53,beta-estradiol,estrogen receptor
prebiotic p 0.1 - 2020-06-15 10:01 AM		paclitaxel		chemical drug		0.537		0.079	0.164	6.8e-06	ABCB1,ABCG2,ADGRE1,ALDH1L1,ANXA5,APC2,AREG,ARHGEF2,ATF4,BAX,BCL2,BCL2L11,BHLHE40,BHLHE41,CD40,CDA,CDC42EP3,CDKN1A,CELSR2,CFLAR,CTDP1,CXCL6,CXCL8,CYP1A1,CYP1B1,DUSP10,EGR1,ELL,ENPP2,ETV1,FOXO1,FUT6,G0S2,GFAP,GPR12,GRAMD1B,GRINA,H2AX,HLA-A,IER3,IGFBP3,KIF20A,KIFC3,LCP2,MACF1,MUC2,MYO7A,NCS1,NEFH,NFATC1,NT5E,PHC2	CEBPA,ERK,ERK1/2,FOXO1,IKBKB,NFKB1,NFKBIA,NFkB (complex),RELA,SMAD3,SP1,STAT3,TNF,TP53,paclitaxel
prebiotic p 0.1 - 2020-06-15 10:01 AM		VDR		transcription regulator		0.303		0.058	-0.043	7.89e-06	ABCB11,ABL1,ACOX1,AGTR1,AKT2,ANGPT2,ANLN,APC,ARHGEF3,BAX,BCL2,BMP7,BRCA1,CCND2,CDC45,CDKN1A,CLIP1,COL10A1,COL1A1,CXCL8,CYP27B1,DOK1,EGR1,F3,FABP6,GADD45G,H2AZ1,IER3,IFI44L,IGFBP3,IGFBP5,KEAP1,KIF22,KL,KSR2,MAGI1,NDUFV2,NEDD9,NFATC1,NOD2,NUPR1,NUSAP1,PHEX	AGT,CEBPB,CREB1,CTNNB1,FOS,IL6,MYC,NFKBIA,NFkB (complex),PPARG,PTH,RB1,RELA,RNA polymerase II,SMAD3,STAT3,TP53,VDR,calcitriol,curcumin
prebiotic p 0.1 - 2020-06-15 10:01 AM		decitabine		chemical drug		-0.077		0.082	-0.887	8.38e-06	ABCB1,ABCC1,ABCC4,ADAM23,ADGRB1,ADGRL2,ADRB2,AKAP12,AKT2,ALOX5,ALS2,ANGPTL4,ANKRD1,ANP32A,ANXA2,APC,B3GNT2,BAIAP2,BAX,BCL2L11,BMPR2,BRCA2,BRD2,BTG3,CADM1,CASP8,CCAR1,CCND2,CDA,CDH13,CDH2,CDK16,CDK5R1,CDKN1A,CDX1,CFLAR,CHD5,CNMD,CNTNAP2,COL1A1,COL1A2,COL6A3,CRABP2,CREB1,CREBBP,CRMP1,CXCR4,CYP1A1,CYP1B1,CYP26A1,DAPK1,DKK2,DLC1,DMBT1,DOCK1,DUSP1,E2F5,EEF1G,EFNB1,EGFL6,EGR3,ELOVL4,ELOVL6,EPHA3,EPHB3,…	CCND1,CEBPA,CEBPB,CREBBP,CTNNB1,FOXO1,HDAC1,MYC,NFKB1,NFKBIA,NFkB (complex),RASSF1,RB1,RELA,SMAD3,SP1,STAT3,TNF,TP53,TP63,TP73,decitabine
prebiotic p 0.1 - 2020-06-15 10:01 AM		methylprednisolone		chemical drug		-1.486		0.044	-1.854	9.46e-06	A2M,ABCC9,ABI1,ACSL1,ADAM17,ADCY6,ADGRL2,ADRA1B,AKR1D1,AKR7A2,ALAS1,ANGPTL2,ANPEP,ANXA2,ANXA3,AP2A2,AQP8,ARG1,ASAH1,ASNS,ATP1A1,ATP5F1C,ATP5IF1,BAIAP2,C1QBP,CACNA1D,CAMK1,CCL4,CDH13,CDH2,CDKN1A,CLEC4F,COX6A1,CREM,CSNK2A1,CTSC,CTSH,CYC1,DGKZ,DPYS,DUSP1,ECE1,ENPP2,EPN2,F3,FBLN5,FGL2,FN1,G0S2,G6PC,GCH1,GCLM,GJB3,GNPAT,HSD17B10,HSP90B1,HYAL2,IGF2R,IGFBP1,IL6ST,JUP,KLF15,KLF9,LGR4,LOX,MAX,MGMT,MIPEP,M…	CEBPB,CREBBP,EP300,FOXO1,IFNG,IL6,MAPK1,MYC,NCOA2,NFKB1,NFKBIA,NFkB (complex),NR3C1,NR3C2,RELA,SP1,STAT3,TP53,TWIST1,methylprednisolone
prebiotic p 0.1 - 2020-06-15 10:01 AM		dexamethasone		chemical drug		0.055		0.03	-0.373	9.91e-06	AACS,ABCB1,ABCC1,ACADS,ACKR4,ACOT7,ACOX1,ACSL1,ACSL3,ACSS2,ACVR2A,ADAM10,ADAM17,ADAM9,ADAMTS15,ADAMTS2,ADHFE1,ADM,ADORA3,ADRA2A,ADRB2,AGRP,AKAP12,AKAP13,ALAS1,ALCAM,ALDH18A1,ALDH1L1,ALDH4A1,ALOX15B,ALOX5,ALPL,AMIGO2,ANGPT1,ANGPTL4,ANGPTL7,ANK2,ANKRD1,ANO1,ANO4,ANPEP,ANXA3,AOC3,AP1G1,APOD,APOL6,AQP1,AREG,ARHGAP24,ARHGAP25,ARHGDIA,ARHGEF19,ARHGEF2,ARL4C,ARL5B,ARRB1,ASNS,ATF4,ATP11B,ATP13A3,ATP1A1,A…	CEBPA,CEBPB,EP300,ERK1/2,FOXO1,IFNG,MYC,NCOA2,NFKB1,NFKBIA,NFkB (complex),NR3C1,NR3C2,RELA,SMAD3,STAT3,TNF,TP53,dexamethasone
prebiotic p 0.1 - 2020-06-15 10:01 AM		D-glucose		chemical - endogenous mammalian		0.351		0.068	-0.243	1.1e-05	AARS1,ABCB1,ABCG1,ACE2,ACHE,ACOX1,ACSL1,ACSS1,ACTA1,ADA,ADAM17,ADARB1,ADIPOR1,AGRP,AGTR1,ALDOC,ANGPT2,ANLN,ANO1,ANXA3,AQP1,ASNS,ATF4,ATP2B3,ATP5MC2,ATP8B1,BAX,BCL2,BCL2L11,C3,CACNA1B,CACNA1D,CALR,CCL20,CCND2,CDK5R1,CDKN1A,CFLAR,COL1A1,COL2A1,CREM,CXCL8,CXCR4,CYBA,DIRAS2,DTNA,DUSP1,EGR1,ELF3,ELOVL6,ENPP2,FN1,G6PC,GALR1,GCDH,GCH1,GFAP,GFPT1,GPI,GSN,HAPLN1,HERPUD1,HSPA5,HSPB1,IL6ST,ILK,INHBA,INS,ITG…	AGT,APP,CEBPA,CTNNB1,D-glucose,EP300,MYC,NFKBIA,NFkB (complex),NR3C1,PPARG,RELA,SMAD3,SP1,STAT3,TNF,TP53,dexamethasone
prebiotic p 0.1 - 2020-06-15 10:01 AM		TNF		cytokine		1.142		0.08	0.044	1.11e-05	A2M,AAK1,ABCB11,ABCC1,ABCD2,ABCG2,ABR,ACADS,ACADVL,ACOD1,ACOX1,ACP5,ACSL1,ACTA1,ADAM17,ADAM8,ADGRG6,ADM,ADORA1,ADRB2,AGTR1,AIMP1,AK2,AKAP12,AKR1B10,ALCAM,ALDH1A3,ALOX15B,ALOX5,ANGPT1,ANGPT2,ANGPTL4,ANPEP,ANXA11,AOC3,APC,APCS,AQP1,AQP3,ARG1,ARHGAP22,ARID5B,ARL6IP5,ARRDC3,ARSI,ASGR1,ATF4,ATP1A1,AXIN1,BAX,BCKDHB,BCL10,BCL2,BCL2L11,BCL6,BHLHE40,BHLHE41,BMPER,BTG3,BTN3A3,C1QTNF9,C3,CALR,CASP6,CASP8,CC…	CEBPB,FOXO1,IFNG,IL6,MYC,NFKB1,NFKBIA,NFkB (complex),RELA,SP1,STAT3,TNF,TP53
prebiotic p 0.1 - 2020-06-15 10:01 AM		OSM		cytokine		0.469		0.082	-0.251	1.16e-05	A2M,AADAC,ABCC1,ABCC4,ABCC5,ABCG1,ACSL3,ADAM17,ADAMTS3,ADGRG6,AHR,AKR1B10,ANGPT2,ANXA2,ANXA3,ARG1,ARHGEF2,ARL4C,ARTN,ASAH1,ASNS,ATP13A3,ATP9A,BAIAP2,BCL10,BCL2,BHLHE40,CASK,CBX3,CCL20,CCND2,CDA,CDH2,CDH8,CDK17,CDKN1A,CIZ1,CKM,CLDN4,CLIP1,COL1A1,COL1A2,COL2A1,CRLF1,CRY1,CTSH,CXCL6,CXCL8,CYP1B1,DAPK1,DHCR24,ECM2,EGR1,EPHB2,F3,FETUB,FGB,FN1,GADD45G,GAS7,GFPT1,HLA-A,HOXA9,HSPA5,IER3,IFI35,IGFBP3,IL6S…	CEBPB,ERK1/2,FOS,FOXO1,IL6,IL6R,MYC,NFKB1,NFKBIA,NFkB (complex),OSM,RELA,SMAD3,SP1,STAT3,TGFB1,TP53
prebiotic p 0.1 - 2020-06-15 10:01 AM		PKD1		ion channel		-0.293		-0.043	-0.046	1.18e-05	AADAC,ABCG2,ACSS1,ADCY3,ADCY6,ALG6,APOO,ARHGAP10,ATP1A1,ATP1B2,AXL,CALCR,CDC42BPA,CDKN1A,COL12A1,CREBBP,CYP8B1,EDIL3,EMILIN1,FGF10,FGFR3,FOXO1,G6PC,GLI2,GRAMD1A,ITIH2,JAKMIP2,JPH2,KCTD14,KRT18,LOX,MAP3K12,MINK1,NEDD9,PCK1,PICALM,SEPTIN7
prebiotic p 0.1 - 2020-06-15 10:01 AM		forskolin		chemical toxicant		1.716		0.108	0.824	1.24e-05	AANAT,ACOX1,ACP5,ACTA1,ADAMTS16,ADGRL2,ADM,ADORA3,ADSL,AGTR1,AKAP12,AKAP13,AKR1B10,ALDOC,ALPL,AQP3,AREG,ARHGAP1,ARHGEF5,ARL4C,ARL6IP5,ARPC1A,ATP6V0B,ATP6V0C,ATP9A,BAG1,BAG3,BCL2,BCL2L11,BHLHE40,BNIP3L,CALCR,CALR,CCK,CCNB2,CCND2,CD200,CDH2,CDK16,CDKN1A,CDKN3,COL10A1,COL1A1,COL1A2,CREB1,CREM,CRHBP,CRHR1,CRISPLD2,CXCR4,CYP1B1,CYP27B1,DAPK1,DBH,DUSP1,EGR1,ERRFI1,ETV4,FBLN5,FKBP5,FN1,FOSL2,FOXO1,FRRS1…	CEBPA,CEBPB,CREB1,CREBBP,CREM,FSH,IL6,NFKBIA,NFkB (complex),NR3C1,NR3C2,PGR,PPARG,RELA,RNA polymerase II,SMAD3,STAT3,TNF,forskolin,progesterone
prebiotic p 0.1 - 2020-06-15 10:01 AM		NR3C1		ligand-dependent nuclear receptor		0.345		0.028	0.169	1.54e-05	A2M,ABI1,ABL1,ACTN2,ADM,AKT2,AMIGO2,ANGPTL4,ANGPTL7,APTX,AQP1,ARHGEF3,ARRB1,ATP6AP1,ATXN1,BAG1,BAG2,BAG3,BAX,BCL10,BCL2,BCL2L11,BCL2L14,BCL6,BCOR,BHLHE40,BNIP3L,BRAF,BRCA1,BRD2,C1QTNF4,CARD14,CASP6,CCAR1,CCL4,CDC42EP3,CDK11B,CDKN1A,COQ8A,CPEB4,CRABP2,CXCL8,CXCR4,CYP27A1,DEDD2,DGAT2,DUSP1,EGR1,ELMOD1,ELMOD2,ENDOG,ERN1,ERRFI1,F3,FASTKD2,FKBP5,FN1,FOXO1,G6PC,GAS1,GCLM,GLCCI1,GPAT4,GRIA4,GRM5,GYS2,HC…	BRCA1,CEBPA,CREBBP,EP300,ESR1,ESR2,MYC,NFKB1,NFKBIA,NFkB (complex),NR3C1,RELA,RNA polymerase II,SMAD3,SP1,STAT3,TNF,TP53,beta-estradiol,dexamethasone
prebiotic p 0.1 - 2020-06-15 10:01 AM		HTT		transcription regulator		-1.183		0.046	-1.358	1.55e-05	ABCC10,ACTA1,ACTN2,ADAM23,ADAMTS2,AKAP12,AKT2,ALDOC,AQP1,ASGR1,ATP1A1,ATP2B3,ATP5F1B,ATP5MF,ATP5PO,ATP6V0E2,B3GNT2,BAIAP2,BASP1,BCL2,BCL2L11,BCL6,BHLHE40,BTG3,CA4,CALML4,CAMK2B,CAMK4,CBLN1,CCK,CDH8,CDHR5,CDKN1A,CKM,CLCN1,CLDN6,COL16A1,COL6A3,COX6A1,CPNE5,CREB1,CREBBP,CYC1,DLG4,DRD3,EGR1,ENO2,ENPP2,ETV1,FN1,FXYD6,GADD45G,GAS7,GCLM,GFAP,GJD2,GLO1,GNAO1,GNB5,GPI,GRIN2D,GSN,HIVEP2,HPCAL1,HSPA5,HTRA2,…	APP,BDNF,BRCA1,CEBPB,CREB1,CREBBP,CREM,EP300,ERK,HTT,MYC,NFKBIA,NFkB (complex),NR3C1,RELA,RNA polymerase II,SMAD3,SP1,STAT3,TP53
prebiotic p 0.1 - 2020-06-15 10:01 AM		nilotinib		chemical drug		-0.169		-0.196	0.581	1.71e-05	ABCC4,ABCC5,ANAPC7,BCL2L11,BUB1,BUB3,CDC6,CDK7,COL1A1,COL1A2,FN1,H2AX,ORC4,ORC5,PIK3CA	ERK,ERK1/2,FOXO1,NFkB (complex),RELA,SMAD3,STAT3,TP53,nilotinib
prebiotic p 0.1 - 2020-06-15 10:01 AM		trichostatin A		chemical drug		-0.416		0.052	-0.928	2.36e-05	AANAT,ABCB1,ABCC4,ABHD5,ACAN,ADGRE1,ADGRL2,AKAP12,AKT2,ALPL,ALS2,ANGPT1,ANKRD1,ANP32A,ARFIP2,ARG1,ARHGAP1,ARL6IP1,AURKB,B3GNT2,BAG1,BAIAP2,BAX,BCL2,BCL2L11,BRCA1,BRCA2,BRD2,C1QTNF6,CAD,CCAR1,CCNB2,CCND2,CDC123,CDC6,CDH2,CDK16,CDK5R1,CDKN1A,CFLAR,CIITA,CLEC3B,CNTNAP2,COL1A2,COL2A1,COL6A3,CRABP2,CREB1,CREBBP,CREM,CRMP1,CXCL8,CXCR4,CYP1A1,CYP26A1,DKK2,DLC1,DNTT,DOCK1,DTYMK,DUSP1,E2F5,EFNB1,ELF1,ELF3…	CEBPB,CREBBP,CTNNB1,E2F1,EP300,HDAC1,MYC,NFKB1,RELA,RNA polymerase II,SMAD3,SP1,SP3,STAT3,TP53,decitabine,estrogen receptor,trichostatin A
prebiotic p 0.1 - 2020-06-15 10:01 AM		triamcinolone acetonide		chemical drug		-0.162		0.005	-0.195	2.47e-05	ACAN,ACKR4,ACSL1,AKAP13,ALDH5A1,ANGPTL4,ANGPTL7,AQP1,AQP3,ARL4C,ATP10A,ATP11B,AUH,BAX,BCL2,BCL2L11,BHLHE40,BMP7,CD22,CRYBG1,DGKE,DGKH,DUSP1,DUSP10,EGR1,ELK3,F10,FKBP5,GAS1,IGFBP3,IL6ST,JUNB,KCNB1,KLF15,KLF9,MARVELD2,OCA2,OSBP	EP300,FOXO1,HDAC1,NCOA2,NFkB (complex),NR3C1,NR3C2,RB1,RELA,STAT3,TP53,Vegf,triamcinolone acetonide
prebiotic p 0.1 - 2020-06-15 10:01 AM		TWIST1		transcription regulator		1.154		0.078	0.742	2.5e-05	ACAN,AKT2,ALCAM,AOPEP,APOD,AXL,BAX,BCL2,BCL2L11,C3,CCDC3,CCK,CD40,CDH2,CDKN1A,CLDN4,COL1A1,COL2A1,CXCL8,EGFL6,EMILIN1,FCGBP,FGF10,FGFR3,FIBIN,FN1,FOXO1,GSN,IGFBP1,IGFBP5,NT5E,PCDH18	BRCA1,CREBBP,EP300,FOXO1,MYC,PPARA,PPARG,PPARGC1A,RB1,RNA polymerase II,TP53,TP63,TP73,TWIST1
prebiotic p 0.1 - 2020-06-15 10:01 AM		OGA		enzyme		-0.014		-0.021	0.152	2.64e-05	ABCC9,ABLIM1,ACSS1,ACSS2,ADAM19,ADGRG2,ADGRL2,ADRM1,AIFM1,ALDOC,ARHGAP29,BAX,BCL2,BCOR,BNIP2,BRAF,CADPS,CAPN1,CCL20,CD40,CDH15,CDKAL1,CDKN1A,CIAPIN1,CNOT1,COL10A1,CREG2,CXCL6,CXCL8,EFNB1,ELF1,EPHB3,FBLN1,FN1,FOXG1,FZD6,GABRA2,GADD45G,GALNT6,GAS1,GDF11,GNE,GSN,GTF3A,HIGD1A,HIVEP2,HPGD,IGFBP3,IGFBP5,IGFBP7,IL21R,IL6ST,LIPC,MMRN2,MYO1H,NDUFA11,NDUFA13,NDUFA2,NSDHL,PDCD2,PDHA1,PECR,PFKM,PHKB	CTNNB1,EZH2,FOXO1,HDAC1,MYC,NFKB1,NFKBIA,NFkB (complex),OGA,RB1,RELA,SP1,STAT3,TP53,TP63,TP73
prebiotic p 0.1 - 2020-06-15 10:01 AM		torin1		chemical reagent		0.202		-0.206	1.186	2.74e-05	ACACB,ACSS2,AKR1D1,ALDH1A3,ALDOC,ATP5F1B,ATP5MF,ATP6AP1,ATP6V0B,ATP6V0C,ATP6V0E2,CDH2,COX5B,COX7A2,COX8A,CYC1,GPI,NDUFA2,NDUFAB1,NDUFS8,PDHA1,PGAM1,PGK1
prebiotic p 0.1 - 2020-06-15 10:01 AM		ZBTB17		transcription regulator		1.406		0.134	1.112	3.15e-05	ANLN,ATOH1,AURKB,BCL2,BHLHE40,BTG3,CCNB2,CDCA8,CDKN1A,CENPF,CRLF1,EGR1,FOXG1,HMMR,IER3,KIF20A,KIF22,NEK2,NGFR,NUSAP1	CCND1,CDKN1A,CTNNB1,E2F4,EP300,FOXO1,MYC,RB1,SP1,STAT3,TP53,TP63,TP73,ZBTB17
prebiotic p 0.1 - 2020-06-15 10:01 AM		estrogen receptor		group		1.332		-0.01	1.391	3.29e-05	ABCG1,ABCG2,AGO2,AKT2,AKT3,AXL,BAX,BCL2,BMP7,C3,CCND2,CCNE2,CDH13,CDH15,CDH8,CLDN23,CLDN4,CNKSR1,COL12A1,COL5A1,CXCL8,CXCR4,CYP1A1,DICER1,EGR1,ERBB4,FGFR3,FN1,GJB3,HTRA2,JUP,KRT18,KRT8,MAPT,MMP15,MUC15,NEDD9,NT5E,OCLN,PCDH18,PDZK1	4-hydroxytamoxifen,CREB1,ERK,ESR1,ESR2,NCOA3,NFKB1,NFKBIA,NFkB (complex),RB1,RELA,RNA polymerase II,SMAD3,SP1,STAT3,TP53,VDR,beta-estradiol,calcitriol,estrogen receptor
prebiotic p 0.1 - 2020-06-15 10:01 AM		CASR	2.467	g-protein coupled receptor		1.484		0.131	0.791	3.29e-05	ABL1,ACAN,ANGPT2,ANLN,APC,ARHGEF3,BAX,BCL2,BMP7,CASR,CCND2,CDC45,CLIP1,EGR1,GABBR2,GADD45G,H2AZ1,IER3,IGFBP3,IGFBP5,KEAP1,KIF22,MAGI1,NDUFV2,NEDD9,NFATC1,NUPR1,NUSAP1	CASR,CREB1,CTNNB1,ERK1/2,EZH2,FOS,FOXO1,HDAC1,MYC,NFkB (complex),PTH,RELA,SMAD3,STAT3
prebiotic p 0.1 - 2020-06-15 10:01 AM		UDP-D-glucose		chemical - endogenous mammalian		0.447		-0.224	0.947	3.35e-05	CALR,HSP90B1,HSPA5,HYOU1,PDIA4
prebiotic p 0.1 - 2020-06-15 10:01 AM		topotecan		chemical drug		-0.919		-0.085	-0.43	3.41e-05	ABCG2,ACSL1,AKAP12,ARHGAP24,ARL6IP1,ASAP2,ATRNL1,BUB1,C3,CD200,CDH8,CDKN1A,CEBPZ,CFLAR,CHD3,CNTN4,CNTNAP2,DCK,EFNB1,EGR1,EGR3,EPHA6,ERBB4,FAM3C,FAT1,FGFR3,GRM5,HMMR,HS3ST1,JUNB,MDGA2,MYBL2,NFIA,NLGN1,PHC2	FOXO1,MYC,RB1,TP53,TP63,TP73,topotecan
prebiotic p 0.1 - 2020-06-15 10:01 AM		NELFA		other		0		0.149	-0.298	3.59e-05	CCNB2,CCNE2,CDKN1A,CYP1B1,JUNB,MYBL2
prebiotic p 0.1 - 2020-06-15 10:01 AM		NELFE		other		-0.293		0.149	-0.582	3.59e-05	ACRV1,CCNB2,CCNE2,CXCL8,JUNB,MYBL2	NELFE,RNA polymerase II,TP53
prebiotic p 0.1 - 2020-06-15 10:01 AM		TP63		transcription regulator		1.589		0.102	0.866	4.38e-05	ABCB1,ABCC5,ACTL6A,ADA,ADM,ADRM1,AEN,AHR,ALDH1A3,APC,AREG,ARG1,ATG10,ATG2B,ATG3,ATG4C,ATOH1,AXL,B9D1,BAX,BCL2L11,BHLHE40,BLM,BMP7,BRAF,BRCA1,CA4,CAD,CCND2,CCNT1,CD82,CDH2,CDK17,CDKN1A,CFLAR,COL5A1,CXCL8,CXCR4,DICER1,DOK1,DUSP10,F3,FGFR3,FN1,GLB1L2,GLS2,HES5,IER3,IGFBP3,IGFBP7,IL17D,INHBA,JUNB,KIF23,L1CAM,LAPTM4A,LIN28A,MAP9,MCM10,MDC1,MLPH,MPZL2,NALCN,NCS1,NT5E,PERP,PHC2,PIK3CA,PIK3R3	BRCA1,ERK,ERK1/2,FOS,FOXO1,MYC,NFKB1,NFkB (complex),RB1,RELA,SMAD3,STAT3,TP53,TP63,TP73
prebiotic p 0.1 - 2020-06-15 10:01 AM		EPAS1	-0.469	transcription regulator		-0.024		0.174	-0.891	4.39e-05	ABCF2,ABCG2,ABI1,ACP5,ADM,AKAP12,ALDOC,ANGPT2,ANGPTL4,AREG,ARG1,AXL,BCL2,BHLHE40,CDKN1A,CKB,CKM,CKMT2,COL10A1,CXCR4,DGAT2,ENO2,FBLN2,FN1,GLB1,GYS2,HSPA5,IGFBP3,IGFBP5,KDR,L1CAM,LOX,MYH4,MYO7A,NDUFB6,NEFL,NFIL3,NT5E,PGF,PIK3CA	CEBPA,CTNNB1,EPAS1,ERK1/2,EZH2,FOXO1,HDAC1,MYC,NFkB (complex),RB1,RELA,RNA polymerase II,SMAD3,SP1,STAT3,TP53,Vegf
prebiotic p 0.1 - 2020-06-15 10:01 AM		E. coli serotype 0127B8 lipopolysaccharide		chemical - endogenous non-mammalian		-1.413		0.072	-1.833	4.59e-05	ACSS1,ADGRG2,ADORA1,ADRA2A,ALDH1L1,AMER2,AQP1,AQP11,BCAN,CASP6,CASP8,CD40,CELSR2,CHST11,CHST8,CXCR4,DERL1,DOK1,FZD1,FZD2,GNAO1,GNB4,GNB5,GPR12,GPR19,GPRC5B,HCAR2,HSPA5,IL17D,ITPK1,LOX,NCAN,P2RY14,PCK1	CEBPA,CEBPB,E. coli serotype 0127B8 lipopolysaccharide,IFNG,NFKB1,NFKBIA,NFkB (complex),RELA,STAT3,TNF,TP53
prebiotic p 0.1 - 2020-06-15 10:01 AM		emodin		chemical drug		0.255		-0.14	0.748	4.81e-05	ABCB1,ABCC1,ARG1,BAX,BCL2,CDKN1A,CLDN4,CXCL8,CXCR4,CYP1A1,CYP1B1,FN1,G6PC,HSPA5,MRC1,OCLN	CEBPA,ERK1/2,FOXO1,MAP2K1,MYC,NFKB1,NFKBIA,NFkB (complex),PPARG,RELA,SMAD3,SP1,STAT3,TP53,emodin,troglitazone
prebiotic p 0.1 - 2020-06-15 10:01 AM		INSR		kinase		0.033		0.168	-0.709	4.88e-05	ACADS,ACADVL,ACSL1,ACTA1,ANKRD1,AQP1,AREG,ARFGAP2,ARHGDIA,ARHGEF2,ATP5F1B,ATP5MC3,ATP5MF,ATP5PO,BAG1,CASP6,CCL4,CCND2,CDC45,CDC6,CDKN1A,CEBPZ,CKMT2,COL6A3,CRY1,CXCR4,CYC1,CYP1B1,DIO3,DUSP1,EGR1,ETFDH,FBLN1,GAS1,GCH1,GNB1,HSD17B10,IER3,IGF2R,IGFBP1,INS,JUNB,KIFAP3,KLF9,MCM5,MKNK1,MPEG1,MSH6,MYBL2,MYH7,NDUFV2,NRF1,NSDHL,PAX6,PDCD4,PDHA1,PECR	CREB1,E2F1,EP300,ERK,ERK1/2,FOS,FOXO1,IGF2,INS,INSR,NFATC1,NFKBIA,NFkB (complex),PPARA,PPARG,PPARGC1A,RELA,RNA polymerase II,SMAD3,SP1,STAT3,TP53
prebiotic p 0.1 - 2020-06-15 10:01 AM		lipopolysaccharide		chemical drug		1.18		0.111	-0.308	4.95e-05	ABCB1,ABCB11,ABCC1,ABCC4,ABCC5,ABCF2,ABCG1,ABCG5,ABCG8,ACE2,ACO1,ACOD1,ACP5,ACSL1,ACTA1,ACVR2A,ACVR2B,ADA,ADAR,ADGRE1,ADM,ADORA1,ADORA3,ADRA2A,ADRB2,AEBP2,AGTR1,AHR,AKAP13,ALCAM,ALOX5,ANGPT2,ANGPTL2,ANGPTL4,ANK2,ANXA3,ANXA5,APCS,APOL6,AQP1,AQP3,AREG,ARFGAP3,ARG1,ARHGAP1,ARHGEF3,ARL4C,ASAP1,ASCC3,ASH1L,ATF4,ATP1A1,ATP6AP1,AURKB,AXL,BACH2,BAG3,BAX,BCL10,BCL2,BCL2L11,BCL6,BLNK,BLZF1,C1QC,C3,CACNA1D,…	CEBPA,CEBPB,ESR1,ESR2,FOXO1,IFNG,MYC,NFKB1,NFKBIA,NFkB (complex),RELA,SP1,STAT3,TNF,TP53,beta-estradiol,lipopolysaccharide
prebiotic p 0.1 - 2020-06-15 10:01 AM		EZH2		transcription regulator		-0.834		-0.017	-0.736	5.3e-05	ADAM10,ADRB2,ALPL,ARHGAP1,ATOH1,BCL2,BCL2L11,BMP7,BRCA1,C3,CCND2,CCNE2,CD63,CD82,CDH2,CDKN1A,CELF1,CLEC3B,COL1A1,COL1A2,COL5A1,CRISPLD2,CXCL8,CXCR4,CYP1B1,DAB2IP,DNAH2,EGR1,EPAS1,EPDR1,ERBB4,FBLN1,FGF4,FHOD3,FKBP5,FZD1,GABRA2,GPR26,GPR68,HOXA9,ICOSLG/LOC102723996,IGFBP1,IGFBP3,IL10RA,ITGA1,JAM2,KIAA1217,KMT2C,LIN28B,MPZL2,MYH4,MYL6,NGFR,NKD1,ONECUT1,PARP12,PAX6,PAX7,PHEX	BRCA1,E2F1,E2F4,ESR1,EZH2,FOXO1,HDAC1,MYC,MYOD1,NFKB1,NFKBIA,NFkB (complex),PGR,RBL2,RELA,SP1,SP3,STAT3,TP53
prebiotic p 0.1 - 2020-06-15 10:01 AM		L-methionine		chemical - endogenous mammalian		-0.236		-0.034	-0.148	6.08e-05	AGTR1,AREG,AURKB,BRCA1,BUB1,CCNB2,CDCA8,F3,G6PC,HSPA5,IGFBP1,MGMT,MTTP,NUSAP1,PCK1	CTNNB1,EP300,ERG,ERK1/2,ESR2,FOS,FOXO1,L-methionine,MYC,NFKBIA,NFkB (complex),PIK3R1,RELA,SMAD3,SP1,STAT3,TP53,XBP1
prebiotic p 0.1 - 2020-06-15 10:01 AM		mono-(2-ethylhexyl)phthalate		chemical toxicant		-0.605		0.196	-1.679	6.26e-05	ACACB,ACADSB,ACADVL,ACO1,ACOX1,ACSL1,ALDOC,ANGPTL4,ATP5F1B,BAX,BCL2,CASP8AP2,CCND2,CELSR2,COX6A1,COX7A2,CYC1,CYP1A1,DGAT2,FAM98A,GFPT1,GPI,JUNB,KIF5B,LRP1,MLYCD,NDUFA2,NDUFV2,NFATC1,PCK1,PGK1	CEBPA,CEBPB,CREBBP,FOXO1,HDAC1,HNF4A,NFkB (complex),NR3C1,PPARA,PPARG,PPARGC1A,SMAD3,SOD1,SP1,SREBF1,STAT3,TP53,mono-(2-ethylhexyl)phthalate
prebiotic p 0.1 - 2020-06-15 10:01 AM		progesterone		chemical - endogenous mammalian		-0.505		0.054	-0.954	6.33e-05	ABCB1,ABCG2,ACOD1,ACOT7,ACOX1,ACP5,ACSL1,ACTA1,ADARB1,ADCYAP1R1,ADM,ADRA2A,ADRB2,AGTR1,ALPL,AP1G1,APOD,AQP1,AREG,ASGR1,ATP5MC2,BAX,BCL2,BCL6,BHLHE40,BRCA1,C3,CADM1,CAPRIN2,CCNB2,CD40,CD82,CDH2,CDKN1A,CFD,CLDN4,CRHR1,CXCL8,CXCR4,CYP1A1,CYP1B1,CYP26A1,DICER1,DLC1,EGR1,EIF5B,ENPP2,EPAS1,ERRFI1,F3,FKBP5,FN1,FOXO1,GALR1,GCH1,GFAP,GRINA,IGFBP1,IGFBP3,IGFBP5,INHBA,ITGA1,JAM2,KCNAB1,KDR,KLF11,KLF5,KLF9,L…	CEBPA,CEBPB,CTNNB1,D-glucose,FOXO1,IL6,MYC,NFKB1,NFKBIA,NFkB (complex),NR3C1,PDX1,PGR,PPARA,PPARG,RELA,SP1,SREBF1,STAT3,progesterone
prebiotic p 0.1 - 2020-06-15 10:01 AM		CG		complex		1.977		0.151	0.98	6.55e-05	ABCB1,ACSL1,ADCYAP1R1,ADM,AKR1B10,APCDD1,AREG,ARHGAP22,BAX,BCL2,BHLHE40,BLM,BTG3,CAMK4,CCND2,CCNE2,CDC6,CDH2,CDKN1A,COL11A1,CREM,CXCL8,CXCR4,CYP26A1,DTL,DUSP1,EGR1,ELK3,ENPP2,EPAS1,EPHA3,FGL2,FOSL2,FZD1,FZD4,G0S2,G6PC,GAS1,HAPLN1,HLA-A,HPGD,IER3,IGFBP3,INHBA,ITGA1,JUNB,KCNJ3,KCNQ5,KCNT2,KNOP1,LIN28B,MCM10,MEGF10,PAPPA,PECAM1	CEBPB,CG,ERK1/2,ESR1,ESR2,FOXO1,IL6,NFKB1,NFKBIA,NFkB (complex),NR3C1,NR3C2,PGR,PPARG,RELA,SMAD3,SP1,STAT3,TP53,beta-estradiol,progesterone
prebiotic p 0.1 - 2020-06-15 10:01 AM		FOS		transcription regulator		0.223		0.07	-0.186	6.96e-05	A2M,ABCB1,ABCC1,ABCG5,ABCG8,ACOX1,ADNP,AGPS,AGTR1,AKR1D1,ALAS1,ALDH1A3,ANKRD2,ANXA4,AP3D1,AQP3,ARF1,ARPC5,ASAP1,ATF7IP,ATXN2,BCAR3,BCL2L11,BCL9,C3,CADM1,CCL20,CELF2,CFD,CFLAR,CLIP1,CMTM4,COL16A1,COL1A1,COL8A2,CRABP2,CREBBP,CTSH,CXCL8,CYP2J2,DBH,DOCK1,EGR1,ELOVL6,EPAS1,F3,FETUB,FLRT2,FN1,FZD5,FZD6,G6PC,GAK,GAS1,GBA,HMMR,HPGD,HSD17B10,HSP90B1,HSPA5,IGFBP1,IGFBP5,JUNB,KIF2A,KIF5B,KIRREL3,KRT8,LIN9,L…	ESR1,ESR2,FOS,MITF,NFKB1,NFKBIA,NFkB (complex),NR0B2,NR5A2,RELA,SP1,SREBF1,STAT3,cholesterol,cholic acid
prebiotic p 0.1 - 2020-06-15 10:01 AM		MYB		transcription regulator		-1.572		0.088	-2.018	8.31e-05	ADA,ADM,ANPEP,BAX,BCL2,BHLHE40,BLNK,BRCA1,C3,CAMK2B,CASP6,CDH2,CELA2A,COL1A2,CXCL6,CXCR4,DNTT,FN1,GIMAP7,GRAP,HERC3,HSPA5,IGFBP3,IGFBP5,IGLL1/IGLL5,KDR,MEGF10,MFAP3L,MTSS1,NEDD9,NOD2,PAX6	CTNNB1,E2F1,EP300,FOXO1,MYB,MYC,NFATC1,NFKB1,NFKBIA,NFkB (complex),PPARG,PPARGC1A,RELA,RNA polymerase II,SHH,SP1,STAT3,TP53
prebiotic p 0.1 - 2020-06-15 10:01 AM		4-hydroxytamoxifen		chemical drug		1.457		0.114	0.824	8.65e-05	ABCB1,AKAP1,ANGPTL2,AQP3,AREG,BAX,BCL2,BCL2L11,BHLHE40,C3,CDKN1A,CLDN4,CNBP,COL16A1,CYP1A1,CYP1B1,DDX21,DUSP1,EGR1,ERRFI1,FOSL2,FOXO1,GABBR2,IER3,IGFBP1,IGFBP3,ITPRIP,JUNB,NEDD9,NRF1,PAK6,PDZK1,RIOX2	4-hydroxytamoxifen,BRCA1,E2F1,ERK1/2,ESR1,ESR2,FOS,FOXO1,Hif1,NFKB1,NFkB (complex),PGR,RELA,RNA polymerase II,SMAD3,SP1,STAT3,TP53,estrogen receptor
prebiotic p 0.1 - 2020-06-15 10:01 AM		FGF2		growth factor		0.718		0.117	-0.065	8.96e-05	ACAN,ADGRL2,ADM,AKR1B10,ANG,ANGPT1,ANGPT2,ANGPTL4,ANPEP,AQP3,AREG,ATF4,BAX,BCL2,BCL6,CCK,CCL20,CCND2,CDKN1A,CFLAR,CNMD,COL1A1,COL1A2,CTSK,CXCL6,CXCR4,DIO3,DKK2,EGR1,ENPP2,EPAS1,ERRFI1,ETV1,ETV4,F3,FGFR3,FN1,FOXO1,FRRS1,GCH1,GFAP,HRH3,IGFBP3,IGFBP5,INHBA,ITGA1,JUNB,KATNA1,KDM2B,KDR,KL,LOX,MAPT,MBP,MGMT,NGFR,NKD1,NOG,NPY,PCSK2,PGF,PGK1	CEBPA,CEBPB,CREB1,ERK1/2,FGF2,FOXO1,IL6,MYC,NFKB1,NFKBIA,NFkB (complex),NGF,RELA,SMAD3,STAT3,TNF
prebiotic p 0.1 - 2020-06-15 10:01 AM		HRAS		enzyme		-0.921		0.068	-1.366	9.75e-05	A2M,ACTA1,ADARB1,ADM,ADRA2A,ADRA2C,AFAP1L1,ALDH1A3,ANKRD1,ANXA2,ANXA3,AREG,ARF1,ARHGAP26,ASAP1,ASNS,ATP5F1B,ATXN1,AURKB,B4GALT3,BAX,BCL2,BCL2L11,BMP7,C1QC,CAV3,CCND2,CD81,CDC42BPA,CDK7,CDKN1A,CFH,CHST11,CHST12,COL1A1,COL1A2,COL2A1,CRABP2,CRIM1,CSRP2,CTSC,CXCL8,CYP1A1,DIXDC1,DOK1,DTYMK,DUSP1,EFR3B,EGR1,ELK3,ETV4,FAT1,FBLN2,FLRT2,FN1,FOSL2,FOXO1,FRMD6,FZD1,FZD2,GADD45G,GJB3,GNB1,GSN,HDHD5,HES5,HSPB…	CEBPA,ERK,ERK1/2,FOXO1,HRAS,MYC,NFKB1,NFKBIA,NFkB (complex),RB1,RELA,SMAD3,SP1,STAT3,TP53,TP63,TP73
prebiotic p 0.1 - 2020-06-15 10:01 AM		ERK1/2		group		0.756		0.134	-0.107	0.000101	AKR1B10,ALOX5,ALPL,ANGPT2,ANKRD2,AREG,ARRB1,ASAH1,BAX,BCL2,BCL2L11,BRCA1,C3,CALR,CAV3,CCK,CCL20,CCL4,CCND2,CD40,CDKN1A,CFLAR,COL1A1,COL2A1,CRHR1,CXCL6,CXCL8,CXCR4,DAPK1,DUSP1,ECE1,EGR1,F3,FKBP5,FN1,FOXO1,FZD1,HLA-A,HPGD,HSPA5,IFIT1,IGFBP3,INS,JUNB,KIF2A,MAPT,MKNK1,MUC5B	CEBPA,CEBPB,ERK,ERK1/2,FOXO1,IL6,NFKB1,NFKBIA,NFkB (complex),RELA,SMAD3,SP1,STAT3,TNF,TP53
prebiotic p 0.1 - 2020-06-15 10:01 AM		hydrocortisone		chemical - endogenous mammalian		-1.25		0.042	-1.464	0.000107	ACHE,ACO1,ADM,ALDH18A1,ALDH1L1,ANKRD1,BMPR2,BRCA1,BRCA2,CCND2,CD40,CDH2,CFD,CXCL8,CXCR4,DBH,FN1,GABBR2,IGF2R,IGFBP1,IGFBP3,IGFBP5,IGFBP7,INHBA,INS,LY75,NPY,NUSAP1	AGT,CEBPA,CEBPB,HDAC1,IL6,MYC,NFKBIA,NFkB (complex),NR3C1,PPARG,RELA,RNA polymerase II,SMAD3,STAT3,TP53,dexamethasone,hydrocortisone
prebiotic p 0.1 - 2020-06-15 10:01 AM		ST8SIA4		enzyme	Inhibited	-2.207		0.096	-2.419	0.000108	ABCC1,GFAP,MBP,PAX6,PIK3CA
prebiotic p 0.1 - 2020-06-15 10:01 AM		ITGB1		transmembrane receptor		-1.164		0.023	-1.278	0.000113	ABCC1,ACTA1,ADAM17,ADAM19,ADAMTS2,ADAMTSL1,BCAN,BCL2,CDH2,CDKN1A,COL10A1,COL19A1,COL1A1,COL1A2,CXCL8,FGFR3,FN1,GAS1,GFAP,HSPG2,ITGA9,JUNB,LOX,LOXL1,MMP15,OTOG,PAPPA	CCN1,CREBBP,CTNNB1,EP300,FOXO1,ITGB1,MAPK1,MYC,NFKB1,NFKBIA,NFkB (complex),RELA,SMAD3,SP1,STAT3,TGFB1,TP53,TWIST1,VEGFA
prebiotic p 0.1 - 2020-06-15 10:01 AM		pirinixic acid		chemical toxicant		1.538		0.14	0.586	0.000115	AADAC,ABCC1,ABCG2,ACACB,ACADS,ACADVL,ACOX1,ACSL1,ACSS2,ADIPOR1,AKR1B10,ALAS1,ALDOC,ANGPTL4,ANXA2,APCS,AQP3,ASNS,BAX,BMP7,C3,CCK,CCNT1,CD200,CD63,CDH2,CDKN1A,CFH,COL1A1,CXCL8,CYP1A1,CYP27A1,CYP2J2,CYP8B1,ECI2,ELOVL6,ENDOG,ETFDH,F3,FABP1,FGB,FKBP1A,FOXA3,G0S2,G6PC,GNB4,HPX,HSD17B10,HSPB1,JUNB,KDR,KLF11,KPNA1,KRT8,LPIN2,MLYCD,MTTP,MYBL2,PCSK5,PDCD4,PERP,PEX11A,PGM1,PIK3R3	CEBPA,CEBPB,HNF4A,IL6,NFKBIA,NFkB (complex),NR3C1,NR5A2,PPARA,PPARG,PPARGC1A,RELA,SP1,SREBF1,STAT3,TNF,pirinixic acid
prebiotic p 0.1 - 2020-06-15 10:01 AM		POU5F1		transcription regulator		0.31		0.085	-0.208	0.000128	ACVR2A,AHR,ANGPT1,APCDD1,AXIN1,BAG1,BAG3,BAX,BCL10,BCL2,BCL2L11,BFAR,BIRC6,BMPER,BNIP1,BNIP2,BNIP3L,BRAF,BRCA1,CASP6,CD40,CDH2,CDKN1A,CHST15,CIDEB,CRABP2,CRADD,CYP26A1,DAPK1,DUSP1,ECSIT,EXT2,FABP1,FGF4,GADD45G,INHBA,KDM2B,KRT18,LBX1,LEFTY1,LIN28A,LOXL1,MAX,MYBL2,NODAL,ONECUT1,OTP,PAX6,PCDH18,PECAM1,TASOR	POU5F1,RNA polymerase II,SNAI2,SOX2
prebiotic p 0.1 - 2020-06-15 10:01 AM		CREBBP	0.46	transcription regulator		1.556		0.146	0.947	0.00014	AHI1,AKAP12,ALAS1,AMPD1,ANGPT1,AQP11,ARHGAP24,ARHGEF10L,ARHGEF3,ARID5A,BCL2,BCL6,BMP7,CAMK1G,CAMK2B,CAMK4,CCND2,CDC42EP3,CDC6,CDKN1A,CKB,CKM,COL1A2,COL2A1,CRIM1,CRISPLD2,CXCL8,CXCR4,CYP8B1,DGKE,DUSP1,EGR1,EGR3,FGFR3,FGL1,FMNL2,FOSL2,FRMD4B,G6PC,GIMAP4,GIMAP7,GLCCI1,GRAMD2B,GRIN2D,HBB,IFIT1B,IL10RA,IL12RB1,ITGA9,JUP,KLHL4,MGMT,MYH7,NTN1,PCK1,PDE10A,PHIP,PIP5K1B	BRCA1,CEBPA,CEBPB,CREBBP,EP300,FOXO1,HDAC1,MYC,NFKB1,NFkB (complex),PPARG,RELA,RNA polymerase II,SMAD3,SP1,STAT3,TP53
prebiotic p 0.1 - 2020-06-15 10:01 AM		kainic acid		chemical toxicant		0.673		0.156	-0.102	0.000162	APOLD1,ATF4,BAX,BCL2,CACNA2D1,CAPN1,CD200,CIART,CREM,CRMP1,DUSP1,EGR1,EGR3,ERBB4,ERRFI1,FGF10,FGFR3,FOSL2,GABRA5,GFAP,GPR19,HYOU1,JUNB,KCNQ2,KDR,NFIL3,NGFR,NPAS4,PIM3	BDNF,CEBPB,CREB1,CREBBP,CREM,NFKB1,NFKBIA,NFkB (complex),NGF,NR3C1,RELA,RNA polymerase II,SP1,STAT3,kainic acid
prebiotic p 0.1 - 2020-06-15 10:01 AM		TOPBP1		other		0.492		-0.189	0.991	0.000164	ABL1,BAX,BLM,CDKN1A,COQ8A,HIC1,IGFBP3	FOXO1,MYC,RB1,REL,RELA,STAT3,TOPBP1,TP53,TP63,TP73
prebiotic p 0.1 - 2020-06-15 10:01 AM		mycophenolic acid		chemical drug		-0.229		0.143	-0.852	0.000172	ADM,ADRB2,AKAP12,ANPEP,CCL20,CCND2,CD63,CDKN1A,CXCL6,CXCL8,CXCR4,DAPP1,DUSP1,FN1,HSPA5,INHBA,MYBL1,NPY,OCLN	E2F1,E2F4,HDAC1,NFKB1,NFKBIA,NFkB (complex),RB1,RELA,SP1,STAT3,TP53,mycophenolic acid
prebiotic p 0.1 - 2020-06-15 10:01 AM		NGLY1	1.2	enzyme		-0.537		0.045	-0.682	0.000174	ATG13,ATG14,ATG3,FUNDC1,IFI27,IFI44,IFI44L,IFIT1,IFIT1B,KEAP1,NRF1
prebiotic p 0.1 - 2020-06-15 10:01 AM		trans-hydroxytamoxifen		chemical drug		0.981		-0.036	1.182	0.000178	ABCC5,ADM,ALDH4A1,ANGPT2,ANXA3,AP1G1,AREG,ARHGAP24,ASB9,ASCC3,BLNK,CALCR,COL1A1,COL1A2,CTSH,CXCL8,CYBA,CYP1B1,DUSP1,EGR1,EGR3,FGF10,FN1,GNE,IER3,L1CAM,LITAF,LOX,MAPT,MYBL1,NFRKB,PDZK1	BRCA1,E2F1,ESR1,ESR2,FOS,Hif1,NFKB1,NFkB (complex),PGR,RELA,RNA polymerase II,SP1,STAT3,TP53,estrogen receptor,trans-hydroxytamoxifen
prebiotic p 0.1 - 2020-06-15 10:01 AM		imatinib		chemical drug		0.122		-0.072	0.454	0.000193	ABL1,ARL6IP1,ATP1B2,ATP5MC2,ATP5MC3,ATP6AP1,ATP6V0B,ATP6V0C,BAX,BCL2,BCL2L11,BCL2L14,BIRC6,BLNK,BMP7,BRCA1,CACNA1B,CALR,CAPN1,CASP8,CCND2,CDC45,CDKN1A,CFLAR,CNBP,COL1A1,COX5B,COX7A2,CUL3,CXCR4,CYC1,DEDD2,DNAJC10,EPAS1,FN1,HSP90B1,HSPA5,HTRA2,HYOU1,ITGA1,KDR,NDUFA11,NDUFA12,NDUFA13,NDUFA2,NDUFB6,NFE2L1,PDIA4,PDIA6,PIK3R2	APP,CTNNB1,E2F1,E2F4,EP300,ERK,ERK1/2,FOXO1,HDAC1,MYC,NFKBIA,NFkB (complex),NR3C1,RB1,RELA,SMAD3,SP1,STAT3,TP53,imatinib
prebiotic p 0.1 - 2020-06-15 10:01 AM		tretinoin		chemical - endogenous mammalian		1.406		0.079	0.437	0.000198	A2M,ABCG1,ABI1,ABI3BP,ABLIM1,ACACB,ACOX1,ACSL1,ACSS2,ADA,ADAM10,ADAM11,ADAR,ADCYAP1R1,ADGRE1,ADM,AGTR1,AHNAK,AHR,AIMP1,AKAP12,ALAS1,ALDH1A3,ALK,ALOX5,ALPL,ANGPTL4,ANPEP,ANXA2,ANXA5,AP1S2,APBA2,APBB1IP,APCDD1,APOD,AQP1,AREG,ARG1,ARHGAP1,ARHGAP29,ASB2,ASNS,ATF4,ATOH8,ATR,BCL2,BCL6,BHLHE40,BLZF1,BMPR2,BNIP3L,BRCA1,C3,CACNA1S,CAD,CALCR,CALR,CAMK4,CAPN7,CASP6,CCDC169,CCK,CCL20,CCL4,CCND2,CD101,CD6,CD6…	CEBPA,CEBPB,FOXO1,IFNG,IL6,MYC,NFKB1,NFKBIA,NFkB (complex),RELA,SP1,STAT3,TNF,tretinoin
prebiotic p 0.1 - 2020-06-15 10:01 AM		MAFB		transcription regulator		-0.761		0.141	-1.336	0.000203	ADA,ADGRE1,AKR1B10,ALCAM,ARHGDIA,CCL4,CFAP61,CMKLR1,CRHBP,CRYBB1,F2RL3,FBLN5,FCGBP,HS3ST1,INS,MTSS1,NFATC1,PCK1,PCSK2
prebiotic p 0.1 - 2020-06-15 10:01 AM		amphetamine		chemical drug		-0.256		0.123	-0.596	0.000203	ATF4,BAX,BCL2,BUB1,CCNK,CCNT1,CDH2,CREB1,CYP8B1,DCC,EGR1,F3,FGF10,FOSL2,GNB1,INHBA,JUNB,MYBL1,OCLN	CEBPB,CREB1,CREBBP,CREM,EP300,ERK1/2,FOXO1,Hdac,MAPK1,MECP2,NFkB (complex),RELA,RNA polymerase II,SMAD3,SP1,STAT3,TWIST1,VDR,amphetamine,dopamine,estrogen receptor
prebiotic p 0.1 - 2020-06-15 10:01 AM		SP3		transcription regulator		0.362		0.118	-0.13	0.000205	ABCB1,ABCD2,ACSL1,AFAP1L1,AHRR,AKAP12,ALOX15B,ANGPT2,APBA1,ASNS,CCL20,CD40,CDH2,CDK5R1,CDKN1A,CNMD,COL1A1,COL1A2,COL2A1,CYP26A1,DUSP1,EGR1,F10,F3,FGF10,GABRA4,HSPA5,IGFBP3,JAM2,KDR,MSH6,MUC2,MYH7,NPTXR,PGK1,PHOX2A	E2F1,HDAC1,MYC,NFKB1,RB1,RELA,RNA polymerase II,SMAD3,SP1,SP3,STAT3,TGFB1,TP53
prebiotic p 0.1 - 2020-06-15 10:01 AM		SOD1		enzyme						0.000208	ACO1,ADCY2,ALDOC,ATF4,ATP1A1,BAG3,BAX,BCL2,BUB1,CCNK,CCNT1,CDH2,CFLAR,CKB,COL1A1,CREBBP,CYP8B1,DCC,DLG4,FGF10,FOSL2,GABRA4,GABRG3,GAK,GCLM,GFAP,GNB1,GRIA4,GSG1L,HPCAL1,HSPB1,INHBA,JUNB,KCNAB1,MINK1,MYBL1,NEFH,NEFL,NFIL3,NPY,OCLN,PCP4	26s Proteasome,CEBPA,CG,CREB1,E2F1,ESR2,FOXO1,HDAC1,MYC,NFKB1,NFKBIA,NFYA,NFkB (complex),RB1,RELA,SOD1,SP1,STAT3,TNF,TP53,TP63,TP73
prebiotic p 0.1 - 2020-06-15 10:01 AM		NUPR1	-0.256	transcription regulator		-0.602		-0.067	-0.047	0.000215	ABCC5,ACSS1,ADGRL3,ADM,ADRB2,AEN,AKAP12,ALDH5A1,ALDOC,ALOXE3,ANGEL1,ANK1,ANP32A,AP5M1,AREG,ARHGEF26,ARMC7,ASB9,ATP6V0A1,ATP8B1,ATR,BCL9,BLM,BRCA1,BRCC3,BRINP3,BUB1,CARMIL1,CASTOR2,CCDC77,CCNB2,CD63,CDCA2,CDCA8,CENPL,CEP97,COL1A2,CXCL8,CXCR4,DHCR24,DHTKD1,DNTTIP1,ELMOD1,ENO2,ETV1,GAB2,GCH1,GK,GNE,GRAMD2B,H1-5,HDAC8,HNRNPM,ISCA1,JKAMP,KIF18A,KIF20A,KIF23,MAGI1,MCM10,MRS2,MSH6,MYO18A,NFIL3,NGFR,NRRO…
prebiotic p 0.1 - 2020-06-15 10:01 AM		ARNT		transcription regulator		-1.296		0.18	-1.903	0.000216	ADAM17,ADM,AHR,AKT2,ALDH7A1,ALDOC,ANGPTL4,AREG,ATP5PO,BCL2,BHLHE40,BHLHE41,CCND2,CD81,CXCR4,CYP1A1,CYP1B1,EPAS1,G6PC,GAS1,GPI,KIF20A,MYL6,PGK1	ARNT,CEBPB,CREBBP,FOXO1,HDAC1,MYC,RB1,SMAD3,SP1,TP53,TP63,TP73
prebiotic p 0.1 - 2020-06-15 10:01 AM		RNA polymerase II		complex						0.000221	ACRV1,ADAM23,ALAS1,ALPL,ARG1,ARID5A,ASNS,ATP6V0A1,BCL2,BLNK,BRCA1,CCNB2,CCND2,CCNE2,CD40,CD82,CDKN1A,CIITA,CKM,COL1A2,CSDC2,CXCL8,CXCR4,CYP1A1,CYP1B1,CYP8B1,DUSP1,FOSL2,HBB,HOXA9,IFIT1B,IGFBP1,IGFBP3,INS,JUNB,KCNF1,KPNA2,KSR2,L1CAM,MYBL2,PBX1,PCK1,PDZK1	FOXO1,MYC,RB1,RNA polymerase II,TP53,TP63,TP73
prebiotic p 0.1 - 2020-06-15 10:01 AM		tunicamycin		chemical - endogenous non-mammalian		-1.104		0.122	-1.773	0.000225	ABCA12,ABCB1,ABCG2,ACOX1,ADAM10,ADCYAP1R1,ASB11,ASNS,ATF4,AXL,BLOC1S1,CAD,CALR,CASR,CCL20,CDKN1A,COL2A1,COX5B,DGAT2,EGR1,ERN1,GOLGA3,GP1BB,HAPLN1,HERPUD1,HSP90B1,HSPA5,ILK,INS,LPIN1,MTHFR,MUC2,NEDD4L,OSBP,PDIA2,PDIA6	ATF6,CREB3L1,ERK1/2,FOXO1,NFKB1,NFKBIA,NFYA,NFkB (complex),RELA,SMAD3,SP1,STAT3,XBP1,tunicamycin
prebiotic p 0.1 - 2020-06-15 10:01 AM		SP1		transcription regulator		1.5		0.193	0.351	0.000229	ABCB1,ABCD2,ACSL1,ACSS1,ADA,ADRA1B,AFAP1L1,AGTR1,AHRR,AKAP12,ALAS2,ALOX15B,ALOX5,ALPL,ANK1,ASNS,ATP5F1B,ATP6V0C,BAG2,BAX,BCL2,BMP7,BNIP3L,C1QBP,CAD,CCL20,CCND2,CD40,CDH2,CDKN1A,CIITA,CKB,COL1A1,COL1A2,COL2A1,CRABP2,CREM,CRYBB1,CSNK2A1,CXCL8,CXCR4,CYC1,CYP1B1,CYP26A1,DBH,DHCR24,DLC1,EGR1,F10,F3,FABP6,FGF10,FN1,GABRA4,GJD2,HBB,HSPA5,IGFBP1,IGFBP3,IL21R,JAM2,KCNQ2,KDR,KRT18,LTB4R,MRC1,MSH6,MUC2,MUC5…	CEBPA,CEBPB,CTNNB1,E2F1,FOXO1,HDAC1,MYC,NFKB1,NFKBIA,NFkB (complex),PPARG,RB1,RELA,RNA polymerase II,SMAD3,SP1,SP3,STAT3,TP53,TP63,TP73,VEGFA
prebiotic p 0.1 - 2020-06-15 10:01 AM		MAPT	2.368	other		0.042		0.037	-0.031	0.000231	AAK1,AARS1,ABCG1,ABCG2,ACTA1,ALDH5A1,ANXA5,AP2A1,AP3B2,ARF1,ATP5F1B,ATP5F1C,ATR,BASP1,BSN,C1QBP,C3,CAPN1,CDK5R1,CDKN1A,CHRNA7,CKB,COX7A2,DLG4,EEF1G,ENO2,FBXL16,FGFR3,FKBP1A,GAS7,GDI2,GFAP,GLO1,GNAO1,HSPA5,LATS1,LRP1,MAPT,MBP,MCM10,MOG,MTHFD1L,NAPB,NDUFA13,NDUFS8,NDUFV2,NEFH,PAK3,PCP4,PEA15,PEBP1,PGAM1,PGK1,SEPTIN3,SEPTIN7,SEPTIN9	APOE,APP,BDNF,CREB1,MAPT,MYC,NFKB1,NFKBIA,NFkB (complex),NR3C1,PSEN1,PSEN2,RELA,SP1,STAT3
prebiotic p 0.1 - 2020-06-15 10:01 AM		genistein		chemical drug		-0.967		0.063	-1.43	0.000241	A2M,ACAN,ACP5,ADM,AGA,ALAS1,ALDH5A1,ALOX5,ANGPTL4,AP1S2,AP3B2,AP3S2,ARG1,ASAH1,ATF4,ATP5PO,ATP6AP1,ATP6V0A1,ATP6V0B,ATP6V1H,BAX,BCL2,BTG3,C3,CCNB2,CDKN1A,CFD,CFLAR,CHD5,CHST12,COL1A1,CTSH,CTSK,CXCL6,CXCL8,CYP1A1,DUSP1,F3,FERMT3,GBA,GFPT1,GGA1,GGA2,GGA3,GLB1,HLA-A,HPGD,HS3ST3A1,HSPA5,IGF2R,JUNB,LAMP1,LCP2,MDC1,MTTP,MUC2,NME7,PDCD4	CEBPA,CEBPB,ERK,ERK1/2,FOXO1,IL6,NFKB1,NFKBIA,NFkB (complex),RELA,SMAD3,STAT3,TNF,TP53,genistein
prebiotic p 0.1 - 2020-06-15 10:01 AM		pituitary adenylate cyclase-activating polypeptide		biologic drug						0.000244	ADGRL2,ADM,AKR1B10,CCND2,EGR1,ERRFI1,ETV4,FRRS1,GCH1,HRH3,ITGA1,NKD1
prebiotic p 0.1 - 2020-06-15 10:01 AM		IL5		cytokine		1.919		0.213	0.522	0.000245	A2M,ACP5,ALDOC,ANXA2,AREG,ASNS,ATF4,ATXN1,BCL2,BCL6,BNIP3L,CA4,CCND2,CD40,CD63,CDC123,CDKN1A,CHMP1A,CHST12,CIITA,CTSC,CXCL8,CXCR4,DDX21,EGR1,EGR3,ENDOG,FGL2,FOSL2,GADD45G,GCLM,GK,HIGD1A,HMMR,HSP90B1,HSPA5,IER3,LCP2,MKNK1,NEK2,NFIL3,PCP4,PDCD2,PDIA6,PGM1	CEBPA,CEBPB,CTNNB1,ERK,FOXO1,HRAS,IFNG,IL5,MYC,NFKB1,NFKBIA,NFkB (complex),RELA,SMAD3,STAT3,TNF,TP53
prebiotic p 0.1 - 2020-06-15 10:01 AM		HOXA9	-0.437	transcription regulator		1.088		0.115	0.77	0.000265	AKAP13,ARF1,ARL3,ARPC5,BCL2,BCL2L11,BRCA2,CDC37,CDC6,CDK17,CDK7,CELF1,CELF2,CLIC2,CREB1,CREM,DHX8,DYNC1LI2,FZD1,FZD5,GPR183,HIGD1A,HOXA9,JUNB,KIF20B,KRT18,MAN2A2,NEB,NFIA,NRF1,PIK3R2
prebiotic p 0.1 - 2020-06-15 10:01 AM		LIPE		enzyme		0.816		0.055	0.683	0.000279	ACSL1,ACSS2,AGRP,ANGPT1,ANKRD1,ANKRD2,AQP1,BCL6,CASP8,CIB2,COL1A1,COL1A2,EGR1,ELL,FKBP5,G0S2,JUP,MAPT,MYH4,NCOA2,NET1,NPY,PCK1,PDHA1	ERK1/2,FOXO1,LIPE,NFkB (complex),RELA,SMAD3,STAT3
prebiotic p 0.1 - 2020-06-15 10:01 AM		PSEN1		peptidase		-1.101		-0.023	-1.005	0.000288	ABCG1,ABCG2,ACSL1,ACTA1,ATP5F1B,ATP5F1C,AXL,BASP1,BAX,C1QBP,C1QC,C3,CCL4,CDH2,CDK5R1,CDX1,CHRNA7,CKB,COX7A2,COX8A,CTSC,DGKE,DLG4,DUSP1,EEF1G,EGR1,ELOVL4,ENO2,ENPP2,FAM32A,FKBP1A,FZD4,GDF11,GDI2,GFAP,GNAO1,GNB1,HES5,HSPA5,KIF5B,L1CAM,LATS1,LRP1,MAPT,MBP,MCM10,MESP2,MFSD14A,MTHFD1L,NAPB,NUPR1,PAK3,PCP4,PEA15,PEBP1,PGAM1,PGK1	APP,MITF,MYC,NFKB1,NFKBIA,NFkB (complex),NR3C1,NR5A2,PSEN1,PSEN2,RELA,SOD1,SREBF1,STAT3,TP53,cholesterol
prebiotic p 0.1 - 2020-06-15 10:01 AM		PGR		ligand-dependent nuclear receptor		0.934		0.142	0.076	0.000296	ABCG2,ACOD1,ACOX1,ACP5,ACSL1,ADARB1,AKAP13,ALDH1A3,AP1G1,AREG,ATXN1,BCL6,BUB1,CCNB2,CDC42BPA,CDC6,CDKN1A,CXCL8,DDX21,EIF5B,EPAS1,F3,FKBP5,FN1,FOXO1,G6PC,GRK4,HPCAL1,HPGD,IER3,IFI27,IGFBP1,IGFBP5,KLF11,KLF5,KLF9,KRT18,MATK,MTSS1,NEDD9,NET1,NOP16,P4HA2,PIP5K1B	CEBPA,EP300,ERK1/2,FOXO1,MYC,NCOA2,NFKB1,NFkB (complex),NR3C1,NR3C2,PGR,PPARG,RELA,SMAD3,STAT3,TP53,dexamethasone,progesterone
prebiotic p 0.1 - 2020-06-15 10:01 AM		MAP2K1		kinase		0.354		0.177	-0.429	0.000299	ABCB1,ABCC1,ACAN,AHR,ALDH1L1,ANKRD1,AREG,BCL2,BCL2L11,BRCA1,CAPN3,CCL4,CDKN1A,CFLAR,CKM,COL1A1,COL1A2,CRIM1,CXCL8,DUSP1,ENO2,F3,GLI2,GPRC5B,HSPA5,INS,JUP,MAG,MBP,MOG,MUC5B,NET1,PECAM1	CEBPA,CEBPB,ERK1/2,FOXO1,IL6,MAP2K1,MYC,NFKBIA,NFkB (complex),RELA,SMAD3,SP1,STAT3,TGFB1,TP53,TP63,doxorubicin
prebiotic p 0.1 - 2020-06-15 10:01 AM		Sos		group						0.000299	ABCC1,ACOX1,ADNP,AGPS,AKR1D1,ALDH1A3,AQP3,ASAP1,ATF7IP,BCAR3,CADM1,CLIP1,CMTM4,COL16A1,CRABP2,CREBBP,DOCK1,ELOVL6,FETUB,FLRT2,GBA,HMMR,HSD17B10,IGFBP5,KIF2A,KIF5B,LIN9,MPZL2,NET1,NFIL3,NPLOC4,NSDHL,PAOX,PIP5K1B
prebiotic p 0.1 - 2020-06-15 10:01 AM		CTBP1		enzyme		-1.095		-0.091	-0.896	0.000301	BMP7,BRCA1,BRCA2,CDKN1A,COL1A2,ENPP2,FAT1,FKBP5,JUP,KRT8,OCLN
prebiotic p 0.1 - 2020-06-15 10:01 AM		CREM	0.594	transcription regulator		0.888		0.045	0.692	0.000305	AANAT,ADORA3,ADRB2,ANXA4,APOLD1,BCL2,BHLHE40,CAMK4,CCND2,CIART,CRABP2,CREB3L4,CREM,CXCL8,DBH,DUSP1,EGR1,ERRFI1,FRMD6,GJD2,GPR19,INS,JUNB,KLF5,NFATC1,NFIL3,PDP2,PGK1	BRCA1,CEBPB,CREB1,CREBBP,CREM,EP300,ERG,ESR2,FOS,MYC,NFkB (complex),RELA,RNA polymerase II,SP1,STAT3,TP53
prebiotic p 0.1 - 2020-06-15 10:01 AM		FSH		complex	Activated	2.24		0.077	1.836	0.000308	ACP5,ACTA1,ACVR2A,ADAM17,ADAMTS16,ADM,AHR,AKAP12,ALPL,AQP3,AREG,ARHGAP1,ARHGAP35,ARHGEF5,ARL4C,ARL6IP5,ARPC1A,ATP5IF1,ATP9A,AXL,BAG1,BMPR2,BNIP3L,CAMK4,CCND2,CDH2,CDK16,CEACAM5,CFLAR,CLIP1,COPS5,CREM,CXCR4,DAPK1,DUSP1,FKBP5,FOSL2,FOXG1,FOXK2,FOXO1,GDE1,GK,GNB1,GPRC5B,HDAC5,IGFBP3,ILK,INHBA,JUNB,KIF5B,KRT18,LOX,NPY,P4HA2,PCK1,PGK1,PI4K2A	CG,CREB1,ERK,ERK1/2,ESR1,ESR2,FOXO1,FSH,NFYA,NFkB (complex),NR3C1,NR3C2,PGR,PPARG,RELA,SMAD3,SP1,STAT3,TP53,beta-estradiol,progesterone
prebiotic p 0.1 - 2020-06-15 10:01 AM		RASSF1		other		0.652		0.038	0.49	0.000323	ABCB1,AMIGO2,AREG,BCL2,BHLHE40,BMPR2,CCND2,CDH2,CDKN1A,CRABP2,CXCR4,DACH1,EGR1,FRMD4B,GSN,IGFBP3,LITAF,MGMT,NOG	AREG,CREBBP,CTNNB1,EP300,ERK1/2,EZH2,FOXO1,HDAC1,HRAS,MAPK1,MYC,NFkB (complex),RASSF1,RELA,SMAD3,SP1,STAT3,TP53,TWIST1
prebiotic p 0.1 - 2020-06-15 10:01 AM		SNAI2		transcription regulator		-0.226		0.067	-0.461	0.000327	ANKRD1,AXL,BCL2L11,BRCA2,CDH2,CDKN1A,COL1A1,COL2A1,CXCR4,FN1,HPGD,JUP,KRT18,L1CAM,OCLN	ERK1/2,FOXO1,NFkB (complex),RELA,RNA polymerase II,SMAD3,SNAI2,STAT3,TP53
prebiotic p 0.1 - 2020-06-15 10:01 AM		NFKBIA		transcription regulator		1.003		0.063	0.535	0.000328	A2M,ACOD1,AGTR1,AK2,ALOX15B,ANKRD1,ATP5MF,AURKB,AXL,BAX,BCL2,C3,CASP8,CCL20,CCND2,CCNE2,CD40,CD82,CDC45,CDC6,CDH13,CDKN1A,CFLAR,COL1A2,COL2A1,CSK,CXCL6,CXCL8,CXCR4,CYBA,CYP1B1,ENPP2,ERAP2,F3,FN1,GADD45G,GCH1,HLA-A,HSPA5,IER3,IFIT1B,IGF2R,JUNB,KLF5,KRT18,KRT8,LAMA5,LITAF,MATK,MGMT,MMP15,MPDU1,MR1,MUC2,NBR1,NCAN,NID1,NLRP12,NOD2,PDHA1,PEA15,PICALM	CEBPA,CEBPB,FOXO1,IKBKB,IL6,NFKB1,NFKBIA,NFkB (complex),PPARG,RELA,SMAD3,SP1,STAT3,TNF,TP53
prebiotic p 0.1 - 2020-06-15 10:01 AM		thioacetamide		chemical toxicant		0.463		0.191	-0.245	0.00033	AACS,ABCC4,ABCG5,ABCG8,ACP5,AKAP12,ANXA2,ANXA4,AQP8,ASNS,BHLHE40,BLM,BRCA1,BRCA2,CD200,CKB,CLDN4,COL1A1,COL1A2,CSNK1D,CSRP2,CYP1A1,CYP8B1,ELF3,FBLN5,FGB,FGFR3,FXYD6,GDE1,GFAP,GYG1,IER3,IGFBP1,IGFBP3,KDR,LOX,NLGN1,NPY,PECAM1,PIK3R2	CEBPA,ERK,MYC,NFKBIA,NFkB (complex),RELA,SMAD3,STAT3,TGFB1,TNF,TP53,thioacetamide
prebiotic p 0.1 - 2020-06-15 10:01 AM		CST5		other		-1.548		-0.109	-0.838	0.00033	ABCC1,ABLIM1,ACYP2,ADRM1,ADSL,AHNAK,AKAP12,ANXA2,ANXA3,ANXA5,AP1M2,AP3D1,ARHGAP29,ARHGEF2,ATP8B1,ATR,BLOC1S1,CEBPZ,CHD3,CNBP,COL12A1,CREBBP,DDX21,DKC1,DOCK9,DTNB,EEF1G,EIF5B,ELK3,FRAS1,GRAP,HNRNPC,LIMD2,MAPK13,MRTO4,NCBP1,NOC3L,NOP53,NT5E,NUP188,NUP205,PITRM1,SEPTIN3
prebiotic p 0.1 - 2020-06-15 10:01 AM		NFKB1		transcription regulator		-0.396		0.159	-1.199	0.00034	A2M,ABCB1,ADORA1,AGO2,AHRR,ANKRD1,ANKRD2,ARG1,BAX,BCL2,BHLHE40,BLK,BRCA2,CASR,CCL20,CCL4,CCND2,CD40,CD82,CDKN1A,CIITA,COL1A1,COL1A2,COL2A1,CRMP1,CXCL8,DICER1,DUSP1,EGR1,ELF3,ENPP2,FABP6,GNAO1,GNPAT,HES5,ICOSLG/LOC102723996,IER3,IFIT1B,IGFBP3,KCNT2,NFATC1,NOD2	CEBPA,CEBPB,IFNG,MYC,NFKB1,NFKBIA,NFkB (complex),RELA,SMAD3,SP1,STAT3,TNF,TP53
prebiotic p 0.1 - 2020-06-15 10:01 AM		ADRB		group		-1.524		-0.076	-1.14	0.000354	AACS,ABL1,ACSS1,ANGPTL4,ANKRD1,ANXA5,ARG1,ARHGEF3,AXL,BAX,BCL10,BHLHE40,BNIP3L,BRCA2,CASP6,CD40,CDKN1A,CFLAR,CREM,FAM214A,GCLM,JUNB,KLHL6,LPIN1,NEK2,NSDHL	ADRB,ATP,CEBPB,CREBBP,ERK,ERK1/2,FOXO1,HDAC1,NFKB1,NFKBIA,NFkB (complex),NR3C1,RELA,RNA polymerase II,SMAD3,SP1,STAT3,TP53
prebiotic p 0.1 - 2020-06-15 10:01 AM		SMARCB1		transcription regulator		0.986		0.127	0.417	0.000355	A2M,ABCB1,ACSL1,ARHGAP4,BAG3,BCL2L11,BNIP3L,CDC6,CDKN1A,CENPE,CIDEB,COL14A1,COL1A1,COL1A2,CXCR4,CYP8B1,DACH1,DAPK1,F10,F11,G6PC,GSN,HES5,JUP,KIF23,KLHL4,MCM10,MCM5,MYBL2,PCK1	CCND1,CDKN1A,E2F1,E2F4,FOXO1,MYC,RB1,SMARCA2,SMARCB1,TP53,TP63,TP73,YY1
prebiotic p 0.1 - 2020-06-15 10:01 AM		butyric acid		chemical - endogenous mammalian		-1.649		0.02	-1.781	0.000394	A2M,ABCB1,ACHE,ALOX15B,ALOX5,ANXA2,ANXA5,AQP1,ATP5MC3,BAG1,BAX,BCL2,CAPN7,CCK,CCL20,CCNB2,CCND2,CD81,CD82,CDC16,CDC6,CDKN1A,CEACAM5,CFLAR,COL11A1,COL5A1,COL6A3,COX6A1,CREBBP,CXCL8,CXCR4,CYP1A1,DAPK1,DDR1,DHCR24,DTYMK,DUSP1,E2F5,ELK3,ERCC2,ESYT2,F10,FRMD6,G0S2,G6PC,GAK,GGT1,GSN,H2AZ1,HBB,HSPG2,IFIT1,IGFBP3,ITSN2,KDM5A,KLF5,MAPK13,MUC2,MYH7,NFATC1,PCK1,SEPTIN7	CEBPA,CEBPB,CREBBP,ERK1/2,FOXO1,HDAC1,MYC,NFKB1,NFKBIA,NFkB (complex),RB1,RELA,SMAD3,SP1,STAT3,TNF,TP53,TP63,TP73,butyric acid
prebiotic p 0.1 - 2020-06-15 10:01 AM		SYVN1		transporter		0.392		0.199	-0.62	0.000396	ABCC4,ACSL3,ADAM9,AHR,ANO10,ATP1A1,ATP6AP1,AXL,BHLHE40,CDA,CDK11B,CSPG4,CYP1B1,DUSP1,ERN1,EXT2,F3,HLA-A,HNRNPM,HSPB1,IFI44,IGLL1/IGLL5,L1CAM,LAPTM4A,MGRN1,TLE5
prebiotic p 0.1 - 2020-06-15 10:01 AM		TCF4		transcription regulator		-0.438		0.07	-0.919	0.000418	ADA,ADAM17,ADAMTS9,AEN,ALCAM,ANGPTL4,APCS,ARHGAP4,ARHGEF18,BACH2,BAG2,BCL6,BHLHE40,BMP7,CADM1,CASP8,CCNB2,CD2,CD40,CDKN1A,CDKN3,CLSTN2,CREB1,CREM,DACH1,DCK,ELF1,EXOSC1,FKBP7,FN1,FOXO1,GIMAP4,GNE,HMMR,HSP90B1,HSPBP1,HYOU1,IGFBP3,IGFBP5,INHBA,LEFTY1,LRP1,MPV17L,MRTO4,NCBP1,NEDD9,NEK2,NGFR,NODAL,OCA2,PDIA4,PDIA6,PDZK1,PHEX,PIK3CA,TENT5C	BRCA1,CREBBP,CTNNB1,EP300,EZH2,HDAC1,MYC,NFkB (complex),RNA polymerase II,STAT3,TCF4,TP53
prebiotic p 0.1 - 2020-06-15 10:01 AM		FBXO32		enzyme		-0.499		0.053	-0.723	0.000438	ABCC4,ALDH1A3,BCL2L11,CADM1,CALR,CCL20,CCND2,CSRP2,CXCL6,DKK2,HERPUD1,HPX,HSPA5,HYOU1,KLF5,MAPT,OAT,PDIA2
prebiotic p 0.1 - 2020-06-15 10:01 AM		Fibrin		complex		0.555		-0.045	0.654	0.000444	COL2A1,CXCL8,F3,FN1,GFAP,KDR,KRT18,NGFR	ERK1/2,FOXO1,Fibrin,NFkB (complex),RELA,SMAD3,STAT3
prebiotic p 0.1 - 2020-06-15 10:01 AM		PPARG		ligand-dependent nuclear receptor		0.139		0.065	-0.302	0.00045	ABCA3,ABCG1,ABCG2,ACADS,ACOD1,ACOX1,ACSL1,ADRB2,ALOX15B,ANGPTL4,AQP3,ARG1,ARL4D,ASAP1,ATP5PO,BAX,BCL2,BCL6,BRCA1,C3,CD40,CDKN1A,CEACAM5,CFD,COL1A1,COL1A2,CRABP2,CREB1,CXCL6,CXCL8,CYBA,CYP26A1,DGAT2,ELOVL6,ENO2,EPAS1,FABP1,FAM20C,FN1,FZD1,G6PC,GABARAPL2,GAK,HCAR2,HIVEP2,HYOU1,IGFBP1,IGFBP3,IGFBP5,IGFBP7,INS,KLF11,KRT18,LAPTM4A,MCTP1,MLYCD,MRC1,MRTO4,MTTP,MYH7,OCLN,OSBP,PCK1,PEA15,PECAM1,PEX11A,PHKB	CEBPA,HNF4A,NFKBIA,NFkB (complex),NR3C1,NR3C2,PGR,PPARA,PPARG,RELA,RNA polymerase II,SP1,SREBF1,STAT3,TNF,progesterone,rosiglitazone,troglitazone
prebiotic p 0.1 - 2020-06-15 10:01 AM		folic acid		chemical - endogenous mammalian		-0.391		0.008	-0.42	0.000472	ABCC1,ABCG2,ANGPT1,APC,BCL2,CDKN1A,COL1A1,FABP1,FN1,FZD1,FZD6,IFI27,MSI1,NUMB,PECAM1	APP,CREBBP,EP300,ERK1/2,FOXO1,LDL,MAPK1,MYC,NFKB1,NFKBIA,NFkB (complex),NR3C1,RELA,SMAD3,SP1,STAT3,TWIST1,folic acid
prebiotic p 0.1 - 2020-06-15 10:01 AM		ERG		transcription regulator		1.935		0.183	1.05	0.000475	ABCC4,ADRB2,ARHGAP20,ARHGAP22,ARHGAP24,ARHGAP28,ARHGAP31,ARHGAP4,ARHGEF2,CDC42BPB,CDH2,CLIP1,CXCL8,CXCR4,DAAM1,DOCK1,DYDC1,DYNC1I1,FKBP5,FMNL2,FMNL3,GAK,HERPUD1,HMMR,HPCAL1,HPGD,ILK,LAMA5,MAGI1,NFIL3,NLGN1,NPHP1,NUMB,PECAM1	CEBPB,ERG,ESR2,FOS,NFkB (complex),RELA,SP1
prebiotic p 0.1 - 2020-06-15 10:01 AM		NRAS		enzyme		-1.685		-0.085	-1.299	0.000479	ADCY2,AK1,AKAP12,ANKRD1,ANXA4,BAX,BCL2,BUB3,CCL4,CCNB2,CDC6,CDKN1A,CDKN3,CFH,CKM,COL1A2,CRABP2,CRYBG1,EGR1,EPAS1,FBLN2,FN1,FNDC3A,HLA-A,HOMER3,IFI35,IFIT1,IFIT1B,ITIH2,KDR,KIF22,MYBL2,PERP	CCND1,CDKN1A,CEBPB,CREBBP,E2F4,EP300,FOXO1,HDAC1,MAPK1,MYC,NFKB1,NFKBIA,NFkB (complex),NRAS,RB1,RELA,SMAD3,SP1,STAT3,TP53,TWIST1
prebiotic p 0.1 - 2020-06-15 10:01 AM		IFNG		cytokine		-0.88		0.088	-1.903	0.000487	A2M,ABCB1,ABCC1,ABI1,ACO1,ACOD1,ACSS1,ADAM17,ADAMTS9,ADGRG2,ADM,ADORA1,ADRA2A,AGTR1,AHR,ALDH1A3,ALDH1L1,ALDH7A1,ALPL,AMER2,ANGPTL4,ANKS1A,APOL6,AQP1,AQP11,AREG,ARFGAP3,ARG1,ARL6,ARL6IP5,ASNS,ATF4,ATG13,ATG3,ATP1A1,BACH2,BAX,BCAN,BCL2,BCL2L11,BLNK,BRCA2,BTN3A2,BUB1,C1QC,C3,CAMK4,CAPN1,CAPN3,CASP6,CASP8,CCKAR,CCL20,CCL4,CCND2,CD2,CD200,CD276,CD40,CD63,CDH13,CDH2,CDK5R1,CDKN1A,CDX1,CEACAM5,CELSR2,CF…	CEBPA,ERK1/2,FOXO1,IFNG,MYC,NFKB1,NFKBIA,NFkB (complex),RELA,SMAD3,SP1,STAT3,TNF
prebiotic p 0.1 - 2020-06-15 10:01 AM		lithium		chemical drug		1.366		0.035	1.242	0.000508	ADCY2,ADRA1B,ADRA2A,ADRB2,BAG1,BAX,BCL2,CAMK4,CARM1,CASP8,CDKN1A,CREB1,CRHR1,CXCL8,EGR1,NCS1,OCLN	CREB1,CREBBP,E2F1,EP300,ERK,HDAC1,HTT,Hdac,NCOA2,NFKB1,NFKBIA,NFkB (complex),NR3C1,NR3C2,RELA,SMAD3,SP1,SP3,SREBF1,STAT3,TP53,lithium
prebiotic p 0.1 - 2020-06-15 10:01 AM		10E,12Z-octadecadienoic acid		chemical - endogenous mammalian		0.513		0.012	0.454	0.00052	ABCD2,ACOX1,ACSS2,ADAM17,ADAM8,ALX4,ARHGEF15,ARHGEF39,ATF4,BCL2,BUB1,CAMK2B,CDKN3,CFD,CLCN1,CXCL8,DCSTAMP,DGAT2,DGKH,GLA,HMCN2,HMMR,IGFBP3,IL6ST,ITIH2,LPIN1,LRP1,MCM10	10E,12Z-octadecadienoic acid,CEBPA,CEBPB,HNF4A,IL6,NFKBIA,NFkB (complex),NR3C1,PPARA,PPARG,RELA,SP1,SREBF1,STAT3
prebiotic p 0.1 - 2020-06-15 10:01 AM		cisplatin		chemical drug		-1.182		0.084	-1.895	0.000525	A2M,ABCC4,ABHD4,ABL1,ACADVL,ACOX1,ADAP2,ADGRE1,ADRM1,AEBP2,AGXT2,AIFM1,ALDH1A3,ANK1,ANKRD1,ANPEP,ANXA2,ANXA4,ANXA5,AQP1,AQP3,ARHGEF10L,ASNS,ASRGL1,ATF4,ATG14,ATP6V0C,ATXN1,BAX,BCL2,BCL2L11,BHLHE41,BNIP3L,BRCA1,CAPN1,CASP6,CASP8,CDKN1A,CFLAR,CLDN4,CLIP4,COL1A1,CXCL8,CYP26A1,DGKE,DICER1,DNAH5,DNAI2,DOCK1,DRAM1,DUSP1,ECE1,EGR1,ELF3,ENDOG,EPS8L2,ERBB4,ESYT2,F3,FGB,FN1,G0S2,G6PC,GAS1,GGT1,GLS2,GPC5,H2…	CEBPA,EP300,FOXO1,MYC,NCOA2,NFKB1,NFKBIA,NFkB (complex),NR3C1,NR3C2,RB1,RELA,SP1,STAT3,TNF,TP53,TP63,TP73,cisplatin,lipopolysaccharide
prebiotic p 0.1 - 2020-06-15 10:01 AM		UGCG		enzyme		-0.685		-0.086	-0.477	0.000533	ABCA12,ABCB1,BAX,CDKN1A,GLS2,PCK1	FOXO1,MYC,RB1,TP53,TP63,TP73,UGCG
prebiotic p 0.1 - 2020-06-15 10:01 AM		EFNB1	0.414	other		1.172		0.168	0.8	0.000556	BCL2,CFLAR,COL1A1,EPHB2,EPHB3	CEBPB,EFNB1,ERK,ERK1/2,FOXO1,IFNG,MYC,NFKB1,NFKBIA,NFkB (complex),RELA,SMAD3,STAT3,TP53
prebiotic p 0.1 - 2020-06-15 10:01 AM		PIK3R1		kinase		0.18		0.125	-0.325	0.000591	ATF4,ATP1A1,BCL2,CCL4,CCND2,COL1A2,CXCL8,ERN1,F3,FOXO1,GCH1,HSP90B1,HSPA5,NFE2L1,PCK1,PDHA1,PIK3CA,PIK3R2	CEBPA,ERK1/2,FOXO1,IKBKB,MYC,NFKB1,NFKBIA,NFkB (complex),PIK3R1,RB1,RELA,SMAD3,STAT3,TNF,TP53,TP63,TP73
prebiotic p 0.1 - 2020-06-15 10:01 AM		PD184352		chemical drug		-0.354		-0.059	-0.2	0.000627	BCL2,BCL2L11,CD40,CFLAR,CYP27B1,EGR1,HSPA5,NELFB	CEBPA,E2F1,E2F4,ERK,ERK1/2,FOXO1,HDAC1,MAP2K1,MYC,NFKB1,NFKBIA,NFkB (complex),PD184352,RB1,RELA,SMAD3,STAT3,TNF,TP53
prebiotic p 0.1 - 2020-06-15 10:01 AM		NR4A1		ligand-dependent nuclear receptor		1.149		-0.047	1.403	0.00063	ABCG5,ABCG8,ACO1,ADM,APOD,ATP5F1B,ATP5MC3,BCL2,BCL2L11,CAV3,CCND2,COL16A1,COL1A1,COL1A2,COX11,COX6A1,COX7A2,CRABP2,DAPK1,ELK3,ENO2,G0S2,G6PC,GPI,GSK3A,INS,JUP,KRT18,KRT8,LIPC,LPIN1,NDUFS8,NPY,NT5E,OCLN,PCK1,PDHA1,PEBP1,PFKM,PGK1,PGM1,PHKB	CTNNB1,D-glucose,ERK1/2,EZH2,FOXO1,HDAC1,MYC,NFKB1,NFKBIA,NFkB (complex),NR4A1,PDX1,RB1,RELA,SMAD3,SP1,STAT3,TP53,TP63,TP73
prebiotic p 0.1 - 2020-06-15 10:01 AM		IGF2		growth factor		0.276		0.087	0.037	0.000642	AREG,ARHGDIA,ARHGEF2,CASP6,CAV3,CDC45,CDC6,CDKN1A,CKM,CRY1,CXCR4,CYP1B1,DUSP1,EGR1,ELOVL6,FN1,GAS1,GCH1,GNB1,IER3,IGF2R,IGFBP3,IGFBP5,JUNB,KIFAP3,KLF9,MCM5,MYBL2,PDCD4	CREB1,ERK,ERK1/2,FOS,FOXO1,IGF2,INS,INSR,NFKB1,NFKBIA,NFkB (complex),PDX1,PPARA,RELA,SMAD3,SP1,STAT3,TP53
prebiotic p 0.1 - 2020-06-15 10:01 AM		TSC2		other		1.087		-0.111	1.577	0.000645	A2M,ACSS2,ANXA2,ATF4,ATP6V0B,ATP6V0C,B3GALT2,BAX,CBLN1,CCND2,CDKN1A,DYNC1I1,EGR1,GFAP,GGA2,GLA,GSN,HSPA5,HSPB1,IGFBP5,MUC2,NFE2L1,NKD1,NSDHL	26s Proteasome,CEBPB,E2F1,ERK1/2,FOXO1,HDAC1,IL6,MYC,NFATC1,NFKB1,NFKBIA,NFkB (complex),PPARG,PPARGC1A,RELA,RNA polymerase II,SMAD3,STAT3,TP53,TSC2
prebiotic p 0.1 - 2020-06-15 10:01 AM		TP73		transcription regulator		0.561		0.065	0.085	0.000653	ABCB1,ABCC1,ADA,ADAM10,ADAM17,ADAM19,ADAM23,AEN,AGGF1,ALAS2,ANGPTL4,ARHGAP22,ATG10,ATG2B,ATG4C,AUH,BAX,BCL2,BCL2L11,BHLHE40,BLZF1,BMP7,BRAF,C3,CADM1,CDKN1A,CDKN3,CLMN,COL1A1,DMC1,DRAM1,DTYMK,EGR1,ERCC2,FGFR3,FKBP1B,FN1,G0S2,GAB2,GLS2,HIC1,HIVEP1,IER3,IGFBP3,IGFBP5,KIF22,KIF23,KLF5,LAPTM4A,LDHD,MGMT,MPZL2,NUPR1,PERP,PIGF,PIK3R3,RIPOR3	BRCA1,CCND1,CDKN1A,E2F4,ERG,ESR2,FOS,FOXO1,MYC,NFKB1,NFkB (complex),RB1,REL,RELA,SP1,STAT3,TP53,TP63,TP73
prebiotic p 0.1 - 2020-06-15 10:01 AM		APOE		transporter	Activated	2.947		-0.129	3.384	0.000653	ABCG8,ACOX1,ACSL1,ADAM10,ADGRB1,ADGRE1,ADNP,ANXA11,APOD,ATF4,ATXN3,BAX,C1QC,CACNG2,CALR,CAMK1,CCKAR,CCL4,CCND2,CD40,COL1A1,COMMD6,CTSK,CYP8B1,DCSTAMP,EGR1,EMILIN1,EPN2,F3,FKBP5,GAS7,GJD2,HERPUD1,HMMR,HPCAL1,HSP90B1,HSPA5,HSPG2,IL10RA,INSM2,KCNAB1,LRP1,MAP2K7,MAPT,NEFH,OLIG3,PCSK2,PEA15	APOE,APP,CEBPA,CEBPB,IFNG,LDL,MITF,MYC,NFKB1,NFKBIA,NFkB (complex),NR3C1,NR5A2,RELA,SP1,SREBF1,STAT3,TNF,cholesterol
prebiotic p 0.1 - 2020-06-15 10:01 AM		arsenite		chemical toxicant		-0.615		0.102	-0.929	0.000656	ABCB1,ABCC1,ADAMTS16,AHR,ARL6IP5,ATF4,ATR,CDH2,CDKN1A,CELF2,CXCL8,CYP1A1,CYP1B1,DUSP1,EGR1,FZD1,GCLM,HS6ST2,HSPB1,IER3,INHBA,NAPB	CEBPB,CREB1,CREBBP,CREM,ERK,FOXO1,MYC,NFKB1,NFKBIA,NFkB (complex),RB1,RELA,RNA polymerase II,SMAD3,SP1,STAT3,TP53,TP63,TP73,arsenite
prebiotic p 0.1 - 2020-06-15 10:01 AM		RB1		transcription regulator		0.172		0.048	-0.152	0.000703	ACTN2,ADAM10,ALPL,ANGPT2,ATOH1,ATP1A1,ATR,AURKB,BAX,BCL2,BCL2L11,BLM,BRCA1,BTG3,CACNA1S,CASP6,CASP8,CCNE2,CDC6,CDK5R1,CDKN1A,CDX1,CERT1,CHCHD3,CKM,CMAS,COA3,COL5A1,COQ7,COX6A1,COX7A2,CRADD,CXCL8,CYP27B1,DCK,DNAJC11,DPP3,E2F5,EGR1,F3,FN1,FZD6,GLI2,GPR12,GPR142,GPR19,GPR4,H1-5,KDR,KRT18,MAP2K7,MCAT,MCM10,MCM5,MLYCD,MYBL2,MYH4,MYH7,NDUFA13,NDUFA2,NPY,NRF1,OAZ2,ORC1,P2RY14	BRCA1,CTNNB1,E2F1,E2F4,FOXO1,HDAC1,MYC,MYOD1,NFKB1,RB1,RBL2,RELA,RNA polymerase II,SP1,SP3,TP53,TP63,TP73
prebiotic p 0.1 - 2020-06-15 10:01 AM		gentamicin		chemical drug	Activated	2.054		0.055	1.721	0.000721	ACADSB,ACSL3,ALCAM,ALPL,APCS,AQP1,BAX,BTG3,CA4,CALR,CAND1,CIPC,CSRP2,CYP1A1,EGR1,EIF3D,ENPP2,ETFDH,G6PC,GUCA2A,H2AX,HBB,HIVEP2,HSP90B1,HSPA5,HSPB1,HYOU1,IGFBP1,IGFBP3,JUNB,LITAF,MGMT,MYO1G,NAA15,NUDC,NUP58,NVL,PDIA4
prebiotic p 0.1 - 2020-06-15 10:01 AM		AP2A2	-0.479	transporter						0.000739	BAX,BCL2,CDKN1A
prebiotic p 0.1 - 2020-06-15 10:01 AM		PPP1R1A		phosphatase						0.000739	ERN1,HSPA5,PDIA2
prebiotic p 0.1 - 2020-06-15 10:01 AM		ADCYAP1		other		1.825		0.053	1.512	0.000743	ADCYAP1R1,ANGPT1,B4GALT3,BAG2,BCL2,C1QL2,CAMK4,CCL4,CD40,CNTNAP2,CNTNAP4,COL5A1,CREB1,CREBBP,DCDC2,EDIL3,EGR1,EGR3,ENPP2,FRRS1,GAS1,GCLM,GFAP,GJD2,GPR101,GYS2,H2AZ1,HAPLN1,IER3,KIF23,KRT8,MAP2K7,MOG,NHLH2,NSDHL,PDE10A,PHEX	ADCYAP1,CEBPA,CEBPB,ESR1,FOXO1,IL6,MYC,NFKB1,NFKBIA,NFkB (complex),PRL,RELA,SP1,STAT3,TNF,TP53
prebiotic p 0.1 - 2020-06-15 10:01 AM		ethanol		chemical - endogenous mammalian		-0.235		0.069	-0.698	0.000764	ABCG1,ACOX1,ACTA1,ADAM17,ADCY6,ADCY8,ADCYAP1R1,ADIPOR1,ADM,ALDH1A3,ALOX15B,ALOX5,ANPEP,ATF4,BAX,BCL2,BRCA1,CAMK4,CAPN1,CAPN5,CDH13,CDKN1A,COL1A2,CREB1,CXCL8,CXCR4,CYP27A1,CYP8B1,DBH,DNTT,DUSP1,EGR1,ELMOD1,FABP1,FOSL2,G6PC,GABRA4,GDE1,GFAP,GPC5,GPM6A,HLA-A,HSD17B10,HSP90B1,HSPA5,LPIN1,MAG,MBP,MOG,NCAN,NGFR,NPY,NSDHL,PCK1	CEBPA,CEBPB,CREB1,CREBBP,CREM,EPAS1,FGF2,FOXO1,IFNG,MYC,NFKB1,NFKBIA,NFkB (complex),RELA,RNA polymerase II,STAT3,TNF,ethanol
prebiotic p 0.1 - 2020-06-15 10:01 AM		INS	-0.339	other		-0.356		0.038	-0.538	0.000772	ACADVL,ADAM10,ADCYAP1R1,ADIPOR1,ADM,ANO1,AQP3,CDKN1A,CRABP2,CUL5,DUSP1,EGR1,ERRFI1,F3,FOSL2,FOXO1,G6PC,GPAT4,HSPA5,IER3,IGFBP1,IGFBP3,IGFBP5,JUNB,NPY,NRF1,PCK1	CEBPA,CEBPB,E2F1,ERK,ESR2,FOXO1,Growth hormone,INS,NFATC1,NFKBIA,NFkB (complex),NR3C1,NR3C2,PGR,PPARG,PPARGC1A,RELA,RNA polymerase II,SMAD3,SP1,STAT3,TNF,TP53,progesterone
prebiotic p 0.1 - 2020-06-15 10:01 AM		arsenic trioxide		chemical drug		-1.377		0.023	-1.476	0.000782	ARL6IP1,ATP1B2,ATP5MC2,ATP5MC3,ATP6AP1,ATP6V0B,ATP6V0C,BAX,BCL2,BCL2L14,BLVRB,BNIP3L,CACNA1B,CALR,CASP8,CDC45,CDKN1A,CFLAR,CNBP,COX5B,COX7A2,CUL3,CXCL8,CYC1,CYP26A1,DEDD2,DHCR24,DNAJC10,EPAS1,FN1,GCLM,GGT1,H2AX,HSP90B1,HSPA5,HTRA2,HYOU1,KEAP1,NDUFA11,NDUFA12,NDUFA13,NDUFA2,NDUFB6,NFE2L1,PDIA4,PDIA6,PIK3R2	CCND1,CDKN1A,CTNNB1,E2F1,E2F4,ERK,FOXO1,HDAC1,MYC,NFKB1,NFKBIA,NFkB (complex),RB1,RELA,SMAD3,STAT3,TP53,VEGFA,arsenic trioxide
prebiotic p 0.1 - 2020-06-15 10:01 AM		IKBKB		kinase		1.964		0.137	1.187	0.000812	ACOD1,ANKRD1,AURKB,BAX,BCL2,BRCA1,BRCA2,C3,CALCR,CASP8,CCL20,CCL4,CCNE2,CDC6,CDH13,CDKN1A,CFLAR,CTSK,CXCL6,CXCL8,CXCR4,CYBA,CYP1B1,EGR1,ENPP2,F3,FGF10,FOXO1,GCH1,H2AX,HLA-A,IFIT1B,IGFBP7,ILK,JUNB,KIF20A,KIF23,KLF5,KRT18,KRT8,MBP,MUC2,NID1	CEBPA,CEBPB,ERK1/2,FOXO1,IKBKB,IL6,NFKB1,NFKBIA,NFkB (complex),RELA,SMAD3,SP1,STAT3,TNF,TP53
prebiotic p 0.1 - 2020-06-15 10:01 AM		CEBPA		transcription regulator		0.035		0.075	-0.483	0.000835	A2M,ABCA3,ABCB1,ACOD1,ACSL1,AKAP12,AKR1B10,ANPEP,APCDD1,ARG1,ARHGEF5,ARL4C,ARL6IP5,ASNS,ATF4,B9D1,BCL2,C3,CCL20,CCL4,CCNB2,CCND2,CDC37,CDKN1A,CELA2A,CFD,CIITA,COL10A1,COL1A1,COL1A2,COPS5,CRABP2,CRADD,CTSK,CXCL8,CXCR4,DDX21,DGAT2,FOXO1,FZD1,G0S2,G6PC,GAS1,GCH1,GGH,GTF3A,HPGD,HSPA5,IER3,IFI27,IGFBP3,JUNB,KLF5,LEFTY1,LIN28A,LITAF,MYBL2,NFATC1,NFIL3,ONECUT1,PCK1	CEBPA,CEBPB,CTNNB1,E2F1,EP300,FOXO1,HDAC1,MYC,NFKB1,NFkB (complex),PGR,PPARA,PPARG,RELA,RNA polymerase II,SP1,SP3,SREBF1,STAT3,TP53
prebiotic p 0.1 - 2020-06-15 10:01 AM		COL9A1		other		-1.471		0	-1.471	0.000862	COL12A1,COL2A1,COMP,EPYC,FN1,HSPG2
prebiotic p 0.1 - 2020-06-15 10:01 AM		FH		enzyme						0.000862	AATF,APOD,ATF4,BLVRB,CDKN1A,PCP4
prebiotic p 0.1 - 2020-06-15 10:01 AM		ATP2B2		transporter		0		-0.075	0.149	0.000862	BAX,BCL2,CALR,HSPA5
prebiotic p 0.1 - 2020-06-15 10:01 AM		PRKD2		kinase						0.000862	CXCL8,DCSTAMP,F3,KDR	CTNNB1,FOXO1,NFKB1,NFKBIA,NFkB (complex),PRKD2,RELA,SP1,STAT3,VEGFA
prebiotic p 0.1 - 2020-06-15 10:01 AM		dec-RRLL-cmk		chemical reagent		1		-0.075	1.149	0.000862	COL11A1,COL1A2,FN1,PHEX
prebiotic p 0.1 - 2020-06-15 10:01 AM		SOX2		transcription regulator		0.107		0.068	-0.388	0.00088	ABCG2,ACOD1,ACVR2A,AHR,ALOX5,ANGPT1,APC,APCDD1,ATG10,AXIN1,BCAN,BHLHE40,BMPER,CASR,CDH2,CDKN1A,CERS2,CHST15,COL1A1,CRABP2,CXCR4,CYP26A1,CYP2J2,DUSP1,ECSIT,ELF1,ELF3,EPB41L2,ETV4,EXT2,FABP1,FAM107B,FGF4,FOXH1,GAB2,GLI2,GSN,HES5,INHBA,JAM3,KANK1,KDR,KIF26A,KRT18,LBX1,LEFTY1,LIN28A,LPAR1,MAG,MAX,MBP,MOG,MTMR10,NODAL,NOG,ONECUT1,OTP,PAX6,PCDH18,PECAM1,PHLDB1,PIK3R3,SEPTIN2	POU5F1,SNAI2,SOX2
prebiotic p 0.1 - 2020-06-15 10:01 AM		ATN1		transcription regulator						0.0009	ASGR1,ATP1A1,ATP1B2,BASP1,BCL6,BHLHE40,BTG3,CA4,CAMK4,CBLN1,CDH8,CSNK1D,DLG4,ENO2,ETV1,GAS7,GSN,HPCAL1,IGFBP5,JUP,MAX,NEFH,NEFL,PABPC4
prebiotic p 0.1 - 2020-06-15 10:01 AM		4-phenylbutyric acid		chemical - endogenous mammalian		1.7		-0.013	1.753	0.000904	ABCD2,ACOX1,ATF4,BCL2,CALR,CASP8,CDKN1A,CFLAR,CXCL8,ERN1,GSN,HLA-A,HSP90B1,HSPA5,LGI1,LPAR6,MOG,PEX11A	4-phenylbutyric acid,ATF6,CEBPA,CEBPB,IL6,NFKB1,NFKBIA,NFkB (complex),NR3C1,PPARA,PPARG,RELA,SREBF1,STAT3,TNF,TP53,cisplatin,docosahexaenoic acid
prebiotic p 0.1 - 2020-06-15 10:01 AM		SOX9		transcription regulator		-0.201		0.119	-0.631	0.000931	ACAN,CDH2,CDKN1A,CEACAM5,CNMD,COL10A1,COL1A1,COL2A1,COMP,CXCR4,DMBT1,GAS7,HAPLN1,MUC2,PHEX	CEBPA,CEBPB,CTNNB1,EZH2,HDAC1,MYC,NFkB (complex),PPARG,RNA polymerase II,SOX9,STAT3
prebiotic p 0.1 - 2020-06-15 10:01 AM		CEBPB		transcription regulator		-0.207		0.147	-1.192	0.000933	ABCB1,ADM,AKR1B10,APCDD1,APCS,ARG1,ARL6,ASNS,ATR,B9D1,BCL2,BLNK,C3,CCL4,CCNB2,CCND2,CDC42EP3,CDC45,CDC6,CDKN1A,CFD,CHIT1,COL10A1,COL1A1,COL1A2,COPS5,CTSC,CXCL8,CXCR4,CYP1A1,CYP27B1,DAPK1,DGAT2,DYNLT1,EDIL3,FBLN1,FZD1,G6PC,GAS1,GFAP,HBB,HLA-A,HPX,IER3,IGFBP1,IGFBP3,INS,KRT18,LCP2,MAPT,MBP,MSH5,MYBL2,NFE2L1,NUPR1,PCK1,PEA15,SEPTIN3	CEBPA,CEBPB,FOXO1,HDAC1,IL6,MYC,NFKB1,NFKBIA,NFkB (complex),PPARA,PPARG,RELA,RNA polymerase II,SP1,SREBF1,STAT3,TP53
prebiotic p 0.1 - 2020-06-15 10:01 AM		cholic acid		chemical - endogenous mammalian		-0.789		0.045	-0.964	0.000939	ABCB1,ABCB11,ABCC4,ABCG5,ABCG8,ACOX1,CYP27A1,CYP8B1,FABP1,FABP6,G6PC,IGFBP5,KCNJ13,KRT18,KRT8,PCK1	CREB1,FOS,FOXO1,HNF4A,MITF,NCOA2,NFkB (complex),NR0B2,NR3C2,NR5A2,PPARA,RELA,SP1,SREBF1,cholesterol,cholic acid,deoxycholate
prebiotic p 0.1 - 2020-06-15 10:01 AM		actinomycin D		biologic drug		1.721		-0.111	2.367	0.000942	ABCG1,ADM,ARHGEF26,ATF4,ATP1A1,BAX,BCL10,BCL2,BCL2L11,BRCA1,CCK,CDH2,CDKN1A,CFLAR,COL1A2,COL2A1,CXCL8,CYP1A1,DIO3,DMRT1,DUSP1,EPAS1,ERRFI1,F3,FGB,FN1,FOSL2,GCH1,GPI,IGFBP5,JMY,LTB4R,MTTP,MUC2,NPY,PAPPA,PERP	CEBPA,CEBPB,ERK1/2,FOXO1,IL6,NFKB1,NFKBIA,NFkB (complex),RELA,SMAD3,SP1,STAT3,TNF,actinomycin D
prebiotic p 0.1 - 2020-06-15 10:01 AM		tazemetostat		chemical drug		-1.332		-0.063	-0.918	0.000959	ABCC4,AKT2,ALS2,ANKRD1,ANP32A,B3GNT2,BAIAP2,BRD2,CCAR1,CCND2,CDH2,CDK16,CDK5R1,CFLAR,CNTNAP2,CRABP2,CREB1,CREBBP,CRMP1,CYP26A1,DOCK1,E2F5,EFNB1,ELOVL6,EPHA3,EPHB3,FN1,GLI2,HSPA5,KIF5C,KPNB1,L1CAM,LIN28B,LIN9,LOX,MOB2,MSI1,NEFL,NEFM,NFATC1,NSD1,PAK3,RETREG3,RIOX2
prebiotic p 0.1 - 2020-06-15 10:01 AM		BCL6	-0.399	transcription regulator		-1.745		-0.048	-1.528	0.000972	A2M,ACAN,ALCAM,BACH2,BAX,BCL2,BCL6,BLNK,CCL4,CCND2,CD2,CDKN1A,CIITA,CLCN2,COL1A1,COL2A1,CTSK,DCSTAMP,EGR3,EPB41L2,GLI2,HAPLN1,IL21R,ITPRIP,JMY,JUNB,LITAF,LPIN1,MRC1,NFATC1,ORC1,PDCD2,PDCD4,PDIA2,PDP2,PFKM	BCL6,CEBPA,CTNNB1,EP300,FOXO1,Hdac,MYC,NFKB1,NFKBIA,NFkB (complex),NR3C1,RB1,RELA,SMAD3,SP1,STAT3,TP53,TP63,TP73,VDR
prebiotic p 0.1 - 2020-06-15 10:01 AM		YY1		transcription regulator		0		-0.011	0.042	0.000975	ACTA1,ALCAM,ANKRD1,ATF4,AURKB,BCL2L11,BLNK,BRCA1,BTF3,CALR,CBX3,CCNB2,CD22,CDC6,CDKN1A,CENPE,CIITA,COL10A1,COL19A1,COL1A1,CXCR4,DBH,DKK2,DNTT,EGR1,GADD45G,GRIN2D,H2AX,HNRNPC,HSPA5,ICOSLG/LOC102723996,IGFBP5,IGLL1/IGLL5,KCNB1,KDR,KIF20A,KIF23,KIF5B,MCM5,MYH4,NGFR,PERP	BRCA1,CEBPB,CREBBP,CTNNB1,E2F1,E2F4,EP300,FOXO1,HDAC1,MYC,RB1,RELA,RNA polymerase II,SMAD3,SP1,STAT3,TP53,TP63,TP73,YY1
prebiotic p 0.1 - 2020-06-15 10:01 AM		LDL		complex		0.359		0.128	-0.296	0.000984	ABCG1,AKAP1,AP1G1,AXL,BCL2,BCL2L11,C3,CAMK2B,CAPN1,CASP6,CASP8,CCL20,CCL4,CD40,CDKN1A,CFLAR,CREM,CTSK,CXCL6,CXCL8,CYP2J2,DUSP1,ECE1,EGR1,EGR3,F3,G0S2,GCLM,GJD2,GPR119,GPR183,HSP90B1,HSPA5,HYOU1,IGFBP3,IL10RA,LRP1,MMP16,NLRP3,PECAM1	CEBPA,CEBPB,ERK1/2,FOXO1,IFNG,LDL,MYC,NFKB1,NFKBIA,NFkB (complex),RELA,SMAD3,SP1,STAT3,TNF,lipopolysaccharide
prebiotic p 0.1 - 2020-06-15 10:01 AM		HSPG2	1.233	enzyme	Inhibited	-2.345		0.056	-2.512	0.00101	ACAN,AMBRA1,ATG2A,ATG2B,BCL2,COL10A1,COL2A1,CXCR4,DRAM1,FGFR3	EPAS1,FGF2,FOXO1,HSPG2,MYC,NFkB (complex),STAT3
prebiotic p 0.1 - 2020-06-15 10:01 AM		O6-benzylguanine		chemical drug		-0.078		-0.045	0.019	0.00103	CCNB2,CDKN1A,CFLAR,H2AX,MGMT	FOXO1,MYC,O6-benzylguanine,RB1,TP53,TP63,TP73
prebiotic p 0.1 - 2020-06-15 10:01 AM		INHA		growth factor		-0.748		-0.004	-0.728	0.00107	ADAMTSL2,AREG,BAX,BCAN,BCL2,CCND2,CERT1,CFLAR,COL1A2,COMP,CYP1B1,DHX32,DNAH2,INHBA,ITGA9,JAM2,KRT18,KRT8,MYO18A,MYO7A	CREB1,FSH,INHA,SMAD3
prebiotic p 0.1 - 2020-06-15 10:01 AM		BDNF		growth factor		0.311		0.097	-0.255	0.00107	ACOT7,ADAM17,ADRB2,ALDH7A1,ANXA2,ANXA5,AP3D1,APC,ATAT1,ATP5MC2,BAG3,BCL2,BCL2L11,BHLHE40,BMP7,CAMK1G,CASQ1,CCND2,CDKN1A,CRMP1,CSPG4,CXCR4,DRD3,DUSP1,EGR1,EGR3,ELOVL6,EPB41L2,FRMD6,GAD2,GFAP,GNAO1,GNAQ,GPS1,HIVEP1,HSPA5,ITIH3,LYPD1,MAG,MAPT,MBP,NAPB,NGFR,NPAS4,NPY,PAX7	BDNF,CEBPB,CREB1,CREBBP,CREM,CTNNB1,ERK1/2,FOXO1,MYC,NFKB1,NFKBIA,NFkB (complex),RELA,RNA polymerase II,SIRT1,SMAD3,SP1,STAT3,cocaine
prebiotic p 0.1 - 2020-06-15 10:01 AM		CLOCK		transcription regulator		0.728		-0.022	0.817	0.0011	ACOX1,ACVR2B,AKT3,ANGPTL4,BHLHE40,C1QBP,CA1,CADM2,CCNT1,CHRNA7,CLIP1,CNIH1,CYP26A1,DHTKD1,DNAJC16,ELOVL6,FKBP5,FOXA3,FZD6,GAS8,GIMAP4,GNAO1,GYS2,HMG20A,HSD17B8,IGFBP5,JAM3,JUNB,KIF20A,LGALS8,LPIN1,MEGF10,NAA15,NEBL,NEFM,NFIL3,PDP2,PICALM,RIOX2
prebiotic p 0.1 - 2020-06-15 10:01 AM		doxorubicin		chemical drug		-0.758		0.074	-1.304	0.00111	A2M,ABCA3,ABCB1,ABCC1,ABCF2,ABCG2,ADAM10,ADM,ANXA2,AREG,ASB11,ASNS,AURKB,BAX,BCL2,BCL2L11,BHLHE40,BIRC6,BNIP3L,BRCA1,BRCA2,CASP8,CCAR1,CCNB2,CD40,CDKN1A,CDKN3,CFLAR,CKM,CLDN4,CREM,CXCL6,CXCL8,DRAM1,DUSP1,EGR1,ELF3,F3,FBLN1,FGB,GLB1,H2AX,IER3,IGFBP1,IGFBP7,ISCU,KAT2B,KIF20A,KRT18,KRT8,MRC1,MYH7,NPY,NT5E,NTN1,PCGF3,PERP,PFKM,PIK3R3	CEBPB,ERK,FOXO1,IKBKB,IL6,MYC,NFKB1,NFKBIA,NFkB (complex),RB1,RELA,SMAD3,SP1,STAT3,TP53,TP63,TP73,doxorubicin
prebiotic p 0.1 - 2020-06-15 10:01 AM		SP2509		chemical reagent		-1.172		-0.063	-0.755	0.00112	ABCC4,AKT2,ALS2,ANKRD1,ANP32A,B3GNT2,BAIAP2,BRD2,CCAR1,CCND2,CDH2,CDK16,CDK5R1,CENPF,CFLAR,CNTNAP2,CRABP2,CREB1,CREBBP,CRMP1,CYP26A1,DOCK1,E2F5,EFNB1,ELOVL6,EPHA3,EPHB3,FN1,GLI2,HSPA5,KIF5C,KPNB1,L1CAM,LIN28B,LIN9,LOX,MOB2,MSI1,NEFL,NEFM,NFATC1,NSD1,PAK3,RETREG3,RIOX2
prebiotic p 0.1 - 2020-06-15 10:01 AM		ATP		chemical - endogenous mammalian		0.908		0.124	0.39	0.00113	ADAMTS9,AHR,ARG1,BAX,BCL2L11,CAPN1,CASR,CCL4,CD200,CXCL8,CXCR4,DLG4,DUSP1,F3,FOXO1,GCLM,H2AX,MBP,NFATC1,NLRP3,PAX6	26s Proteasome,ATP,CEBPA,CEBPB,E2F1,EP300,ERK1/2,FOXO1,HDAC1,IFNG,NCOA2,NFKBIA,NFkB (complex),NR3C1,NR3C2,RELA,SMAD3,STAT3,TNF,TP53
prebiotic p 0.1 - 2020-06-15 10:01 AM		NFATC1	-0.433	transcription regulator		-0.012		0.175	-0.649	0.00121	ACP5,AHR,B3GAT1,BCL2,BMP7,CALCR,CCND2,CD40,COL10A1,COL1A1,CTSK,CYP1A1,CYP1B1,DCSTAMP,EGR3,INS,MYH4,MYH7,NFATC1,PAG1	CEBPB,E2F1,FOXO1,IFNG,MYC,NFATC1,NFKB1,NFKBIA,NFkB (complex),PPARG,PPARGC1A,RELA,RNA polymerase II,SIRT1,STAT3
prebiotic p 0.1 - 2020-06-15 10:01 AM		CDKN1A	0.452	kinase		-0.187		-0.101	0.219	0.00122	ADAM10,AIMP1,ANLN,ARL6IP1,ATR,AURKB,BAX,BCL2,BRCA1,BUB1,BUB3,CDC6,CDKN1A,CDKN3,CELA2A,CENPF,COL5A1,CTSK,DPP3,DSE,DTL,DUSP1,E2F5,ECSIT,FN1,GLB1,H2AX,H2AZ1,HSPA5,INHBA,KIF20A,KNTC1,KRT18,MCM5,MTTP,MUC2,MYBL2,NUSAP1,ORC1,PCGF3	CDKN1A,E2F1,E2F4,ERK,FOXO1,HDAC1,MYC,MYOD1,NFkB (complex),RB1,RBL2,RELA,SMAD3,STAT3,TP53,TP63,TP73
prebiotic p 0.1 - 2020-06-15 10:01 AM		halofuginone		chemical drug						0.00124	AACS,ABCG5,ABCG8,ACP5,AKAP12,ANXA4,AQP8,BHLHE40,CD200,CKB,COL1A1,COL1A2,CSNK1D,EGR1,FBLN5,FGFR3,FXYD6,GDE1,GYG1,IGFBP1,IGFBP3,LOX,NLGN1,PIK3R2	FOXO1,MYC,NFKB1,NFkB (complex),RELA,STAT3,halofuginone
prebiotic p 0.1 - 2020-06-15 10:01 AM		BMI1		transcription regulator		-1.398		-0.056	-1.275	0.00126	ATOH1,CADM1,CASP8,CD63,CDC14A,CDKN1A,CLVS2,DENND10,DLC1,H2AX,HOXA9,LOX,NGFR,NID1	BMI1,CTNNB1,EP300,TCF4
prebiotic p 0.1 - 2020-06-15 10:01 AM		LONP1		peptidase		-1.066		-0.078	-0.834	0.00126	ACADS,ALDH1L2,ANXA2,ASNS,ATF4,ATP5IF1,C1QBP,CHCHD3,COX8A,ECSIT,FASTKD2,HSPB1,MARS1,MRPS22,NDUFA11,PGAM1
prebiotic p 0.1 - 2020-06-15 10:01 AM		ADP		chemical - endogenous mammalian		0.277		0.128	-0.006	0.00133	CCL4,CREM,CXCL8,F11,F3,G6PC	ADP,ATP,CEBPB,CREB1,CREBBP,CREM,IKBKB,IL6,NFKB1,NFKBIA,NFkB (complex),NR3C1,RELA,RNA polymerase II,SP1,STAT3,TP53
prebiotic p 0.1 - 2020-06-15 10:01 AM		FOXG1	0.306	transcription regulator						0.00133	BCL2L11,CCND2,CDKN1A,G6PC,GDF11,PCK1	BRCA1,CREBBP,CTNNB1,E2F1,EP300,FOXG1,MYC,MYOD1,RB1,RNA polymerase II,TP53
prebiotic p 0.1 - 2020-06-15 10:01 AM		KIF1B		transporter		0.816		0.075	0.634	0.00133	CHD5,EPAS1,NEFH,NEFL,NHLH2,PHOX2A
prebiotic p 0.1 - 2020-06-15 10:01 AM		cyclosporin A		biologic drug		-1.571		-0.067	-1.073	0.00137	A2M,ABLIM1,ACHE,ADORA1,AGTR1,AIFM1,ALAS1,ANG,ANXA2,APOD,ASNS,ATP1A1,BAX,BCL2,BCL2L11,CASR,CCL4,CD200,CD40,CD6,CDKN1A,CFLAR,CLCN1,CLDN4,COL1A1,CREB1,CXCL8,CXCR4,CYBA,CYP27A1,EDIL3,EGR1,ELF3,F3,FGB,FKBP5,FN1,FOXO1,GFAP,H2AX,HERPUD1,HPX,HSPA5,IER3,IGFBP1,INS,KATNA1,KDR,KL,MAPKBP1,MRC1,MUC2,MYH4,MYH7,NDUFB6,NFATC1,NGFR,PAX7,PDCD4,PERP	CEBPA,CEBPB,CREBBP,ERK1/2,FOXO1,HDAC1,IFNG,NFKBIA,NFkB (complex),RELA,SMAD3,SP1,STAT3,TNF,TP53,TP63,cyclosporin A,doxorubicin
prebiotic p 0.1 - 2020-06-15 10:01 AM		SMO		g-protein coupled receptor		0		0.128	-0.253	0.00141	ALCAM,BCL2,CXXC4,DIO3,DIXDC1,EPYC,FBLN2,FZD2,GLI2,HBB,LIMD2,MTMR7,NFATC1,NKD1,NOG,NUMB,PAX7	CTNNB1,E2F1,EZH2,HDAC1,MYC,NFKB1,NFKBIA,NFkB (complex),RELA,SMO,SP1,SP3,STAT3
prebiotic p 0.1 - 2020-06-15 10:01 AM		BRCA1	-0.507	transcription regulator	Activated	2.145		0.07	1.813	0.00148	AK1,ALDH1A3,ANGPT1,AREG,ATRIP,BAX,BCKDHB,BCL2,BRCA1,BRCA2,CAMK2B,CASR,CCNB2,CDKN1A,CYP1A1,CYP1B1,EGR1,ENPP2,FKBP5,FOXO1,H2AX,HBB,HSPB1,IFI27,IFIT1,LPIN1,NEDD9,NEK2,PERP	BRCA1,CTNNB1,E2F1,EP300,ERK1/2,ESR1,ESR2,FOXO1,MYC,NFkB (complex),NR3C1,PGR,RB1,RELA,SMAD3,SP1,STAT3,TP53,TP63,TP73,estrogen receptor
prebiotic p 0.1 - 2020-06-15 10:01 AM		HBA1/HBA2		transporter		-0.905		0.173	-1.478	0.00149	ATP5F1C,ATP5MC2,ATP5MF,ATP5PO,COX19,COX8A,CYC1,NDUFA11,NDUFA13,NDUFS8,NDUFV2
prebiotic p 0.1 - 2020-06-15 10:01 AM		SRF		transcription regulator		-0.233		0.088	-0.643	0.00151	A2M,ABCA4,ABRA,ACTA1,AKAP12,ANKRD1,ANKRD6,APOLD1,ARHGAP20,ASB5,BCL2,BCL2L11,C1QL3,CAPRIN1,CCDC174,CDKN1A,CKM,CLRN1,CSRP2,CXCR4,E2F5,EGR1,EGR3,ETV1,G0S2,GADD45G,GCH1,GPATCH4,GPM6A,GSN,HEATR5B,HIPK1,HSPG2,ITGA1,ITGA9,JUNB,KDR,KRIT1,LRP1,MAP3K14,MAPK13,MYH4,MYH7,NET1,OPA3,PDLIM7,PGM1,SINHCAF	CEBPA,FOXO1,NFkB (complex),SMAD3,SP1,SRF,STAT3
prebiotic p 0.1 - 2020-06-15 10:01 AM		MITF		transcription regulator		-0.894		0.199	-2.016	0.00154	ACAN,ACHE,ACP5,ACSL1,ALCAM,APC,APOLD1,ASAH1,ATP1A1,AURKB,BCL2,BRCA1,CAPN3,CDCA8,CDK5R1,CENPF,COL1A1,COL2A1,CREM,CRYBG1,CTSK,CXCL8,DAPK1,DCSTAMP,DSTYK,FN1,FRMD4B,HAPLN1,HPGD,KIF20A,MBP,MCM5,MDC1,MMS19,NGFR,PAX6	BRCA1,CEBPA,CREBBP,E2F1,E2F4,EP300,FOXO1,HDAC1,MITF,MYC,NFkB (complex),RB1,RELA,RNA polymerase II,SMAD3,SP1,STAT3,TP53
prebiotic p 0.1 - 2020-06-15 10:01 AM		epigallocatechin-gallate		chemical drug		-0.061		-0.077	0.353	0.0016	ACP5,ADAM10,AHR,ANGPT1,ANGPT2,APC,AXIN1,AXL,BAX,BCL2,BHLHE41,CALCR,CASP6,CASP8,CDKN1A,CFLAR,CTSK,CXCL8,EGR1,ELF1,ERF,F3,FN1,FOSL2,G6PC,IL6ST,JUNB,JUP,KDR,LAMP1,MTA3,MUC5B,NFATC1,OCLN,PDIA4	CEBPA,CEBPB,E2F1,ERK,FOXO1,IL6,MYC,NFATC1,NFKB1,NFKBIA,NFkB (complex),PPARG,PPARGC1A,RELA,RNA polymerase II,SMAD3,STAT3,TNF,TP53,epigallocatechin-gallate
prebiotic p 0.1 - 2020-06-15 10:01 AM		TLE3		other						0.00161	ACAD9,ATP5F1B,ATP5F1C,ATP5MC3,ATP5MF,ATP5PO,CYC1,ECSIT,ETFDH,NDUFA11,NDUFA12,NDUFA13,NDUFA2,NDUFAB1,NDUFAF3,NDUFB6,NDUFV2
prebiotic p 0.1 - 2020-06-15 10:01 AM		GNAQ	3.816	enzyme		-0.512		0.182	-0.915	0.00163	ABCB1,ACTA1,ADM,AGTR1,ANKRD1,ANXA3,AREG,ARG1,BNIP3L,CDC6,CREM,CSPG4,CXCL8,DPYS,EGR1,GNAQ,HIGD1A,MMP16,MYH7,NFIA,NFIL3,PDE10A	CREB1,FSH,GNAQ,IKBKB,NFKB1,NFKBIA,NFkB (complex),RELA,SMAD3,SP1,SRF,STAT3,TP53
prebiotic p 0.1 - 2020-06-15 10:01 AM		UCP1		transporter		-1.618		0.038	-1.815	0.00166	AARS1,ADGRE1,AGAP1,ALAS1,ALDH18A1,ANKRD1,ARHGEF2,ASB2,ASNS,ATF4,BCKDHB,BTF3,CAPN3,CAPN7,CCNK,CHCHD10,ERN1,IFIT1B,KCNAB1,KLHL8,LRRC8D,MSS51,MTHFD1L,MYH4,NRF1,NUPR1,PCK1
prebiotic p 0.1 - 2020-06-15 10:01 AM		CX3CL1		cytokine		-0.378		0.062	-0.542	0.00166	APCDD1,APOD,BMP7,CCNB2,CDHR1,CRABP2,EFNB1,ETV1,FZD2,GFAP,GLA,GNB3,GPRC5B,GSN,GUCA1A,GYG1,KIF26A,LPAR1,MEIS2,NDNF,PAX6,PDC,PDE6G
prebiotic p 0.1 - 2020-06-15 10:01 AM		levodopa		chemical - endogenous mammalian		1.389		0.025	1.161	0.00168	ABHD14B,ABI1,ACY1,ADAR,ADRA2C,AGGF1,AJAP1,ALPL,AMIGO2,AMZ2,APBA2,ARAP1,AREL1,ARHGAP4,ARHGEF19,ARL3,ATXN1,AXL,BAHD1,BAX,BCL2,C2CD4C,CAMK1G,CASK,CD200,CD63,CDC42EP3,CHST11,CHST8,CIART,CIB2,CLIP4,CLN6,CMTM4,COTL1,CSMD3,CTSC,DAAM1,DCTN3,DGAT2,DIXDC1,DMTN,DRD3,DUSP1,ECE1,FBLN1,FBLN2,FKBP5,FOXO1,GAS7,GFAP,GLB1,GNB5,GNE,GPS1,H2AX,HLA-A,HS6ST2,IER3,IGFBP5,IPPK,JUNB,KCNAB1,KLF9,KLHL6,LGALS8,LYPD1,MBP,MDGA…	ERK,ERK1/2,FOXO1,NFkB (complex),RELA,SMAD3,STAT3,TP53,levodopa
prebiotic p 0.1 - 2020-06-15 10:01 AM		TCF3		transcription regulator		-0.208		0.053	-0.493	0.00173	AATF,ABCC12,ACACB,ADA,AGRP,ALCAM,ANLN,AP3D1,ARHGAP4,ARHGEF18,ASB2,ATOH1,BACH2,BCL2L11,BCL6,BLNK,BUB1,CASP6,CCNB2,CCND2,CCNE2,CD2,CDC45,CDKN1A,CDKN3,CKM,COL1A1,DAB2IP,DCK,DGKE,DNTT,DOCK1,FGFR3,FOXO1,GIMAP4,GNE,H2AX,HMMR,HS3ST1,HSP90B1,HYOU1,IGLL1/IGLL5,INS,KLF7,NEK2,NFIL3,NUSAP1,PDIA4,PDIA6,PGK1,TENT5C	CCND1,EP300,MEF2C,MYOD1,RB1,RNA polymerase II,TCF3
prebiotic p 0.1 - 2020-06-15 10:01 AM		SIRT1		transcription regulator		-1.974		-0.081	-1.48	0.00173	ABCB1,ABCG1,ACAN,ADAR,AGTRAP,ANO1,ANXA4,AQP11,ARG1,ATF7,ATOH1,AURKB,BAX,BCL2,CCNB2,CCND2,CDH2,CDKN1A,CFLAR,CMPK2,COL10A1,CREB1,CYP1A1,EPAS1,EPDR1,FGF10,FGFR3,FN1,FOXO1,G6PC,GFPT1,GLI2,GPAT4,H2AZ1,HELZ2,HES5,HLA-A,IFI44,IFIT1B,KDM2B,KIF13B,KIF5C,KMT2B,MAPT,MTHFD1L,MYL6,NEDD4L,NLGN1,NLGN2,NPY,NRF1,PARP12,PCK1,PCSK2,PHKB	BRCA1,CREBBP,CTNNB1,EP300,FOXO1,HDAC1,Histone h4,MYC,NFKB1,NFKBIA,NFkB (complex),RELA,RNA polymerase II,SIRT1,SP1,STAT3,TP53
prebiotic p 0.1 - 2020-06-15 10:01 AM		tributyrin		chemical drug		-0.087		0.21	-0.868	0.00174	ADM,ADRB2,AKAP12,CCL20,CDKN1A,CXCL6,CXCL8,CXCR4,DAPP1,DUSP1,HSPA5,INHBA,MYBL1,OCLN	E2F1,HDAC1,NFKB1,RELA,SP1,SP3,tributyrin
prebiotic p 0.1 - 2020-06-15 10:01 AM		ursodeoxycholic acid		chemical - endogenous mammalian		1.237		0.051	1.058	0.00174	ABCB1,ABCB11,ABCG2,ABCG5,ABCG8,BAX,CCL20,COL1A1,COL1A2,CYP1A1,CYP27A1,DLC1,ELF3,GCLM	17-alpha-ethinylestradiol,CEBPA,ERK1/2,ESR1,FOXO1,MITF,MYC,NFKB1,NFKBIA,NFkB (complex),NR5A2,RB1,RELA,SMAD3,SP1,SREBF1,STAT3,TP53,TP63,TP73,cholesterol,ursodeoxycholic acid
prebiotic p 0.1 - 2020-06-15 10:01 AM		CERS2	0.911	transcription regulator		1.172		-0.183	1.577	0.00175	ABCC4,ASAH1,CDKN1A,CERS5,MBP
prebiotic p 0.1 - 2020-06-15 10:01 AM		VEGFA		growth factor		1.408		0.169	0.364	0.00183	ABCC1,ABHD5,ACHE,ACSL1,ALAS1,ANGPT1,ANGPT2,ANP32A,ANPEP,ATP5MC2,ATP5MC3,ATP5MF,ATP5PO,BAX,BCL2,CD40,CDKN1A,COL1A1,COX5B,COX8A,CREBBP,CXCL6,CXCL8,CXCR4,EGR1,EPHB4,ETV4,EXOC3L2,F3,FN1,HSPA5,IGFBP5,ITGA1,JUNB,KDR,ME2,MMP15,MRPS12,MTIF2,NFATC1,NRF1,OCLN,PECAM1	CEBPB,E2F1,EPAS1,ERK1/2,FGF2,FOXO1,IL6,MYC,NFATC1,NFKB1,NFKBIA,NFkB (complex),PPARG,PPARGC1A,RELA,RNA polymerase II,SMAD3,SP1,STAT3,VEGFA
prebiotic p 0.1 - 2020-06-15 10:01 AM		TMPO		other		1		0.224	0.553	0.00187	COL11A1,COL12A1,COL1A1,MMP15
prebiotic p 0.1 - 2020-06-15 10:01 AM		tauroursodeoxycholic acid		chemical - endogenous mammalian		0.849		0.061	0.728	0.00196	ABCG5,ABCG8,BAX,BCL2,DLG4,HSPA5	17-alpha-ethinylestradiol,CEBPA,ERK1/2,ESR1,FOXO1,NFKB1,NFKBIA,NFkB (complex),RELA,SMAD3,SP1,STAT3,TP53,tauroursodeoxycholic acid
prebiotic p 0.1 - 2020-06-15 10:01 AM		potassium chloride		chemical drug		-0.705		0.133	-1.046	0.00197	AMIGO2,ATP1A1,ATP2B3,BCL2L11,CALR,CASP6,COL1A1,CRADD,EGR1,FGF10,HERPUD1,HSP90B1,HSPA5,IGFBP1,IGFBP5,NPAS4,PDIA4,PIM3	CEBPB,CREB1,CTNNB1,E2F1,ERK1/2,ESR2,FOS,FOXO1,Growth hormone,INS,MYOD1,NFKB1,NFKBIA,NFkB (complex),PPARA,PPARG,RB1,RELA,RNA polymerase II,SMAD3,SP1,STAT3,TP53,potassium chloride
prebiotic p 0.1 - 2020-06-15 10:01 AM		NCOA2	0.502	transcription regulator		0.931		0.131	0.381	0.00215	ABCB11,ACOT1,AHR,ALAS2,APC,CCL4,CDKN1A,CFD,CYP1A1,EGR1,ELOVL6,FGB,G6PC,GLO1,HCAR2,IFIT1B,LIPC,LPIN1,NSDHL,PCK1	CEBPA,CEBPB,CREBBP,EP300,ESR1,ESR2,FOS,FOXO1,GPS2,NCOA2,NR3C1,NR3C2,NR5A2,PPARA,PPARG,PPARGC1A,RELA,SP1,SREBF1,STAT3,TP53,beta-estradiol
prebiotic p 0.1 - 2020-06-15 10:01 AM		XBP1		transcription regulator		1.607		0.167	0.666	0.00215	ABCA12,ACACB,ADAM10,APBB2,ARCN1,ARFGAP3,ASB11,ATF4,BCL2,BFAR,BLZF1,CALR,CRK,CXCL8,DERL1,DNAJC10,FKBP14,FKBP1B,FKBP7,FN1,GOLGA3,GOLGB1,GOLPH3,GORASP2,HERPUD1,HSP90B1,HSPA5,HYOU1,INS,KDELR2,MCFD2,OSTC,PDIA2,PDIA4,PDIA6	APP,ATF6,BRCA1,E2F1,ERK1/2,FOXO1,MYC,NFATC1,NFKBIA,NFYA,NFkB (complex),NR3C1,PPARG,PPARGC1A,RELA,RNA polymerase II,SMAD3,STAT3,XBP1
prebiotic p 0.1 - 2020-06-15 10:01 AM		DMD		other		1.066		0.085	0.814	0.00216	ACHE,AMPD1,ANKRD1,ARHGAP20,ATP1B2,BLNK,CACNA2D1,CAMK2B,CAPN3,CASQ1,CDC42BPA,CDH13,CDKN1A,CHRNA10,CKMT2,CLIP4,CNKSR1,COL1A2,DGKZ,GAN,IFIT1B,KPNA6,KRT18,LGALS8,LPIN1,MLF1,MPEG1,MYBPC3,MYH4,MYH7,NOG,OBSCN,PFKM
prebiotic p 0.1 - 2020-06-15 10:01 AM		L-triiodothyronine		chemical - endogenous mammalian		-1.201		0.092	-1.886	0.00219	A2M,ABCD2,ABCG5,ACHE,ACOT11,ACOX1,ACSL1,ACTA1,ADM,ADRB2,AGRP,AGTRAP,AKT2,ALAS2,ANKS1A,ARHGAP26,ATP1A1,BAX,BCAR3,BNIP3L,CA1,CAD,CAMK4,CDKN1A,CELA2A,CIAPIN1,CMKLR1,CTSH,CYP27B1,DAB2IP,DIO3,DNTT,DUPD1,DUSP1,ECE1,EGR1,ENPP2,EPAS1,FABP1,FKBP7,G6PC,GLS2,HLF,IGFBP1,IGFBP3,ITIH3,KLF9,LRP1,MAMDC2,MARCO,MBP,MMD2,MYH7,NID1,NPY,NT5E,OAT,PCK1,PCSK2,PGK1	AGT,CEBPA,CEBPB,ERK,FOXO1,IL6,L-triiodothyronine,MYC,NFKB1,NFKBIA,NFkB (complex),PPARA,PPARG,RELA,SMAD3,SP1,SREBF1,STAT3,TP53
prebiotic p 0.1 - 2020-06-15 10:01 AM		methylselenic acid		chemical reagent		0		-0.065	0.13	0.00228	ABCA5,ABCC4,ACSL3,AKT2,APOD,BLVRB,BRCA1,BRCA2,CADM1,CAMK4,CCNB2,CDC6,CDH15,CDH7,CDK16,CDKN1A,CENPF,CFLAR,CREB1,CREB3L4,DHCR24,DTYMK,DUSP10,E2F5,ELF3,FKBP5,FN1,HMMR,HSP90B1,JUNB,KIF20B,MAPT,MCM5,MYBL2,NEDD4L,NFIL3,PDIA4	BRCA1,CCND1,CTNNB1,E2F1,E2F4,ERK1/2,ESR1,ESR2,FOXO1,HDAC1,MYOD1,NFkB (complex),RB1,RELA,RNA polymerase II,SMAD3,SP1,STAT3,TP53,beta-estradiol,methylselenic acid
prebiotic p 0.1 - 2020-06-15 10:01 AM		CUL3	-0.453	enzyme		-0.971		-0.045	-0.824	0.00232	ACSS1,BRD2,BRD4,BTBD1,CKMT2,COL2A1,HAPLN1,KATNA1,KERA,KLHL9,KRT18,MYH7
prebiotic p 0.1 - 2020-06-15 10:01 AM		NCOA3		transcription regulator		-0.661		0.178	-1.291	0.00237	AHR,AMPD1,ANKRD1,ATOH1,BCL2,CCNE2,CDC6,CDKN1A,CYP1A1,HES5,IGFBP1,IGFBP3,ILK,KDR,MTA3,MUC2,PGK1	Ahr-aryl hydrocarbon-Arnt,CCND1,CEBPB,CTNNB1,ERBB2,ESR1,ESR2,FOS,GPS2,MYC,NCOA3,NFKBIA,NR5A2,RELA,SP1,SRC,SREBF1,STAT3,TP53,beta-estradiol,estrogen receptor
prebiotic p 0.1 - 2020-06-15 10:01 AM		MECP2		transcription regulator		1.438		0.031	1.353	0.00242	ABCB1,ADGRL3,ALOX12B,ARHGAP24,ASH1L,BRCA1,CAMK2B,CDH2,CDH8,DOCK8,EFNB1,EGR1,FKBP5,FOXG1,GABBR2,GABRA2,HSPA5,IGFBP3,JUNB,KCNF1,MBP,MGMT,NEDD4L,NEFH,NGFR,NTN1	CREBBP,EP300,HDAC1,Hdac,Histone h4,MAPK1,MECP2,NR3C1,RELA,SP1,STAT3,TWIST1,VDR
prebiotic p 0.1 - 2020-06-15 10:01 AM		CEACAM1		transporter		1.066		0.058	0.894	0.00242	ANG,ANGPT1,ANGPT2,CAPN9,CD40,CXCL6,CXCL8,CXCR4,GFAP,KDR	CEACAM1,CEBPA,CEBPB,ERK1/2,FOXO1,IFNG,IL6,MYC,NFKB1,NFKBIA,NFkB (complex),RELA,SMAD3,STAT3,TNF
prebiotic p 0.1 - 2020-06-15 10:01 AM		26s Proteasome		complex		0.12		-0.102	0.604	0.00245	ADARB2,ADRM1,AHR,ARG1,ATP6V1H,BAG3,BAX,BCL2L11,BRCA2,CCNE2,CDC6,CDKN1A,CENPE,CFLAR,CXCL8,FOXO1,GCH1,GFAP,H2AX,IFI35,IGLL1/IGLL5,JUNB,KIF23,LAMP1,MLF1	26s Proteasome,CEBPB,E2F1,FOXO1,HDAC1,IKBKB,IL6,MYC,NFKB1,NFKBIA,NFkB (complex),RB1,RELA,SP1,SP3,STAT3,TP53,TP63,TP73
prebiotic p 0.1 - 2020-06-15 10:01 AM		PC-SPES		chemical drug						0.00251	ALOX5,CDC6,CDKN1A,COL16A1,COL1A1,DCK,DCTN3,DTYMK,ERCC2,GPI,HERPUD1,HSPA5,HYOU1,IFI27,MCM5,MYL6,OAZ2,PEA15
prebiotic p 0.1 - 2020-06-15 10:01 AM		STAT3		transcription regulator		0.603		0.111	-0.197	0.00252	A2M,ADM,AGRP,AHR,ALAS2,ALDH1A3,ANGPT2,ANGPTL4,AREG,ARG1,ATOH1,BCL2,BCL2L11,BCL6,BNIP3L,CCL20,CCL4,CCND2,CD40,CDH2,CDKN1A,CFLAR,CIITA,CLN6,CMPK2,COL1A1,COL1A2,COL5A1,COPS5,CREB1,CXCL6,CXCL8,CXCR4,CYP26A1,DMBT1,EGR1,EGR3,ENPP2,EPAS1,F3,FGB,FGL2,FN1,FOXA3,G6PC,GADD45G,GFAP,GIGYF1,HBB,HES5,HLA-A,IFI27,IFI35,IFI44,IFIT1,IFIT1B,IGFBP1,IGFBP5,IL12RB1,IL6ST,INO80,JUNB,KAT2B,KDR,KLF5,LGR4,LOX,MGAT5,MYH7,N…	CEBPA,CEBPB,CTNNB1,EP300,FOXO1,IFNG,IL6,MYC,NFKB1,NFKBIA,NFkB (complex),PPARG,RELA,SP1,STAT3,TNF,TP53
prebiotic p 0.1 - 2020-06-15 10:01 AM		RELA		transcription regulator		0.208		0.156	-0.795	0.00255	A2M,ABCB1,ABCG2,AHR,AHRR,ALCAM,ANKRD1,ANKRD2,ARFGAP3,BACH2,BAX,BCL10,BCL2,BCL2L11,BHLHE40,BNIP3L,BRCA2,C3,CASP8,CASR,CCL20,CD40,CDC14A,CDKN1A,CERT1,CIITA,COL1A1,COL1A2,COL2A1,CXCL6,CXCL8,CXCR4,CYP1A1,DOCK8,DUSP1,EGR1,ELF3,EPAS1,ERAP2,F3,FABP6,FGF10,FN1,GCH1,GLI2,GNPAT,GP1BB,HSP90B1,IER3,IFIT1B,JUNB,KCNT2,KRT18,KRT8,MGMT,NEFH,NFATC1,NOD2,PCK1,PECAM1	CEBPA,CEBPB,FOXO1,IL6,MYC,NFKB1,NFKBIA,NFkB (complex),PPARG,RELA,SP1,STAT3,TNF,TP53,TP63
prebiotic p 0.1 - 2020-06-15 10:01 AM		ERK		group		-0.665		0.142	-1.462	0.00256	ACP5,ADAM10,ADGRG6,AREG,AXL,BAX,BCAR3,BCL2,BCL2L11,BTG3,CCK,CCL4,CDK5R1,CDKN1A,CFLAR,CLDN4,COL1A1,CTSK,CXCL6,CXCL8,CYP1A1,DIO3,DUSP1,EGR1,EPAS1,FN1,FOSL2,FOXO1,GK,IER3,IGFBP1,JUNB,KLF5,KRT18,OSBPL10,PECAM1	CEBPA,CEBPB,ERK,ERK1/2,FOXO1,IL6,MYC,NFKB1,NFKBIA,NFkB (complex),RELA,SMAD3,SP1,STAT3,TNF
prebiotic p 0.1 - 2020-06-15 10:01 AM		prednisolone		chemical drug		-0.081		-0.1	0.506	0.00256	AGO2,ALS2,AMBRA1,APC,ARG1,ATG10,ATG3,ATG4C,BAG1,BAG3,BAX,BCL2,BNIP2,CALCR,CASP8,CDK5R1,CFLAR,CSNK1D,CXCR4,CYP1A1,DAPK1,DRAM1,DUSP1,DUSP10,FKBP5,GABARAPL2,GK,IFIT1B,INS,KLF9,NFIL3,NLGN4X,NMT2,NOXO1,PCK1,PGK1	EP300,ESR1,ESR2,NCOA2,NFKB1,NFKBIA,NFkB (complex),NR3C1,NR3C2,RELA,SP1,STAT3,TP53,beta-estradiol,prednisolone
prebiotic p 0.1 - 2020-06-15 10:01 AM		troglitazone		chemical drug		-1.954		0.021	-2.082	0.00257	ABCA12,ABCD2,ABCG1,ABCG2,ACADS,ACOX1,ACSL1,ACSL6,ACTA1,ADIPOR1,AGTR1,AK2,ALAS1,ANGPTL4,ANXA2,APC,AQP3,ARHGEF19,BAX,BCL2,C3,CCK,CCND2,CDKN1A,CEACAM5,CFD,CFLAR,CHCHD10,CIB2,CIITA,CKM,COL1A1,COL1A2,CREB1,CXCL6,CXCL8,CYP1A1,DGAT2,EGR1,ENO2,FN1,G0S2,GLO1,HMMR,HSPA5,INS,KL,MGMT,PCIF1,PCK1,PEX11A,SEPTIN7	CEBPA,CEBPB,D-glucose,ERK1/2,FOXO1,IL6,MYC,NFKBIA,NFkB (complex),PDX1,PPARA,PPARG,RELA,SMAD3,SP1,SREBF1,STAT3,TNF,troglitazone
prebiotic p 0.1 - 2020-06-15 10:01 AM		daunorubicin		chemical drug		-1.058		0.054	-1.198	0.00259	ABCA3,ABCA4,ABCB1,ABCC1,ABCC4,ABCC9,BAX,CDKN1A,PFKM	CTNNB1,E2F1,EP300,HDAC1,MYC,NFKB1,NFKBIA,NFkB (complex),RELA,SP1,SP3,STAT3,TP53,daunorubicin
prebiotic p 0.1 - 2020-06-15 10:01 AM		CSF1		cytokine		-0.406		0.148	-1.268	0.00262	ACP5,ARG1,AXL,BAX,BCL2,BCL2L11,CALCR,CCND2,CDKN1A,CREB1,CTSH,CTSK,CXCL6,DHCR24,DUSP1,EGR1,EGR3,FERMT3,FN1,GAS7,GPI,GPR68,HLA-A,HSP90B1,HSPA5,ICOSLG/LOC102723996,IL10RA,IL6ST,JUNB,LAMP1,LGR4,MARCO,MMP16,MRC1,NFATC1,NSDHL,PIK3R2	CEBPA,CEBPB,CSF1,ERK,ERK1/2,FOXO1,IL6,MYC,NFKB1,NFKBIA,NFkB (complex),RELA,SMAD3,STAT3,TNF,TP53
prebiotic p 0.1 - 2020-06-15 10:01 AM		SFN		other		1.348		0.141	0.954	0.00264	BCL6,CDH2,F3,FKBP5,JUP,KRT18,KRT8,NET1	ESR1,ESR2,Hif1,PGR,RELA,SFN,SP1,STAT3,TP53,beta-estradiol,estrogen receptor
prebiotic p 0.1 - 2020-06-15 10:01 AM		TNFSF13B		cytokine		-0.509		0.142	-0.982	0.00272	ARCN1,BAX,BCL2,BCL2L11,BCL6,CCL4,CCND2,CD40,CXCL6,CXCL8,FOXO1,GPR183,ICOSLG/LOC102723996,MAP3K14	CEBPA,E2F1,ERK,ERK1/2,FOXO1,NFATC1,NFKB1,NFKBIA,NFkB (complex),PPARG,PPARGC1A,RELA,RNA polymerase II,SMAD3,STAT3,TNF,TNFSF13B,TP53
prebiotic p 0.1 - 2020-06-15 10:01 AM		CCND1		transcription regulator		-0.686		0.032	-0.854	0.00272	ABCC4,AHI1,AHNAK,ALDH1A3,AQP3,AREG,ARHGEF2,ASAP2,BCL2,BRCA1,CCND2,CCNE2,CD6,CDC45,CDC6,CDCA2,CDCA8,CDKN1A,CENPF,COL1A1,DHCR24,DKK2,DTL,ENPP2,ERRFI1,HERC3,HSPB1,IER3,ITIH2,ITSN2,JKAMP,KIF20A,KIF20B,KLHDC1,LRRTM2,MACF1,MAGI2,MCM10,MEIS2,MYBL1,MYO7A,MYRIP,NRF1,NT5E,PCYT1B,PDCD4	BRCA1,CCND1,CDKN1A,CTNNB1,E2F1,E2F4,ESR1,ESR2,HDAC1,MYC,MYOD1,PGR,RB1,RELA,RNA polymerase II,STAT3,TP53
prebiotic p 0.1 - 2020-06-15 10:01 AM		CTH		enzyme						0.00276	ASNS,CDKN1A,HSPA5
prebiotic p 0.1 - 2020-06-15 10:01 AM		GNL3L		other						0.00276	ADRB2,BAX,CDKN1A	GNL3L,NFKB1,NFKBIA,NFkB (complex),RELA,SP1,STAT3
prebiotic p 0.1 - 2020-06-15 10:01 AM		PDGFRbeta-recognizing cyclic peptide		chemical reagent						0.00276	COL1A1,COL1A2,FN1
prebiotic p 0.1 - 2020-06-15 10:01 AM		PPP1R18		other						0.00276	CTSK,DCSTAMP,NFATC1
prebiotic p 0.1 - 2020-06-15 10:01 AM		SHP		group						0.00276	EGR1,G6PC,PCK1
prebiotic p 0.1 - 2020-06-15 10:01 AM		TSN		other						0.00276	ABL1,BCL2,BCL6
prebiotic p 0.1 - 2020-06-15 10:01 AM		salicylamide		chemical drug						0.00276	ABCG2,CYP1A1,CYP1B1
prebiotic p 0.1 - 2020-06-15 10:01 AM		succinylacetone		chemical - endogenous mammalian						0.00276	ALAS1,CYBA,HBB
prebiotic p 0.1 - 2020-06-15 10:01 AM		GW 4064		chemical toxicant		0.021		0.114	-0.361	0.00276	ABCB1,ABCB11,ABCG5,ABCG8,BAAT,COL1A1,CYP8B1,FABP6,FGB,G6PC,LIPC,NFE2L1,PCK1
prebiotic p 0.1 - 2020-06-15 10:01 AM		TSH		complex		0.637		0.144	0.193	0.00276	AAMP,AKAP1,ARRB1,CDKN1A,CXCL8,EGR1,FOXO1,FZD1,GCH1,IGFBP3,IGFBP5,JUNB,KDR	CTNNB1,E2F1,E2F4,ERK1/2,FOXO1,HDAC1,HRAS,NFKB1,NFKBIA,NFkB (complex),RB1,RELA,SMAD3,SP1,STAT3,TP53,TSH
prebiotic p 0.1 - 2020-06-15 10:01 AM		Mt		group		1.342		0.02	1.296	0.00277	BCL2,ERN1,GFAP,HSPA5,NRF1	Mt,NFKBIA,NFkB (complex),RB1,STAT3,TP53,arsenic trioxide
prebiotic p 0.1 - 2020-06-15 10:01 AM		RPL22		translation regulator		0.555		-0.224	1.051	0.00277	ATF4,BAX,BCL2L11,CDKN1A,HSPA5
prebiotic p 0.1 - 2020-06-15 10:01 AM		VGLL3		other		1.342		0.224	0.841	0.00277	ADM,COL12A1,COL1A1,COL1A2,OSR2
prebiotic p 0.1 - 2020-06-15 10:01 AM		AGT		growth factor		1.845		0.11	1.039	0.00278	ACE2,ACTA1,ADAM17,ADAM23,ADGRE1,ADIPOR1,ADM,AGTR1,ANGPT1,ANGPT2,ANO1,ANXA3,ATP1A1,BAX,BCL2,BRCA1,CACNA2D1,CALR,CASP8,CAV3,CCL4,CCND2,CCNE2,CDH13,CDKN1A,COL1A1,COL1A2,COX7A2,CRABP2,CREB1,CREM,CXCL8,CYBA,CYP2J2,DUSP1,EGR1,ERRFI1,ETV1,F3,FN1,GCH1,GFPT1,GLCCI1,HOXA9,HSPB1,HSPG2,IGFBP3,IGFBP5,IL6ST,KDR,KL,KLF5,L1CAM,LIMD2,MAP2K7,MAPT,MYH7,NPY,OCLN,PECAM1,PGF	AGT,CEBPA,EPAS1,ERK1/2,ESR1,ESR2,FGF2,FOXO1,MYC,NFKB1,NFKBIA,NFkB (complex),RELA,SMAD3,SP1,STAT3,TNF,TP53,beta-estradiol
prebiotic p 0.1 - 2020-06-15 10:01 AM		Smad2/3-Smad4		complex		1.673		0.197	1.199	0.0028	BCL2,CDKN1A,COL1A1,COL1A2,IGFBP3,IGFBP5	CEBPB,CTNNB1,SOX9,Smad2/3-Smad4
prebiotic p 0.1 - 2020-06-15 10:01 AM		M344		chemical reagent		-0.102		0.202	-0.737	0.00295	ADAM10,ADAM19,APBA2,APBB1,BRD2,BRD4,CD40,CXCL8,GSK3A,MAPT	HDAC1,Histone h4,M344,RELA
prebiotic p 0.1 - 2020-06-15 10:01 AM		Il3		cytokine		0.72		0.058	0.533	0.003	ADAM10,ADAM17,ADAM19,ADGRE1,ANPEP,BAG1,BCL2,BCL2L11,BHLHE40,CCND2,CDKN1A,COL2A1,EGR1,KSR1,NFIL3	ERK,ERK1/2,FOXO1,Il3,NFKB1,NFKBIA,NFkB (complex),RELA,SMAD3,SP1,STAT3,TP53
prebiotic p 0.1 - 2020-06-15 10:01 AM		benzo(a)pyrene		chemical toxicant		-0.704		0.098	-1.149	0.00313	ABCB1,ABHD4,ADAMTS16,AGTPBP1,AHR,ALAS2,ARHGDIA,ARL6IP5,BAX,BCL2,BCL2L11,BLK,BRAF,BRCA1,BTG3,CDK5R1,CDKN1A,CELF2,CRADD,CYP1A1,CYP1B1,ELF3,FGFR3,FZD1,GCLM,GNAO1,GNAQ,HS6ST2,HSPB1,IER3,INHBA,MAP2K7,NAPB	CTNNB1,ERK,ERK1/2,FOXO1,HRAS,MYC,NFKB1,NFKBIA,NFkB (complex),RB1,RELA,SMAD3,SP1,STAT3,TP53,TP63,TP73,benzo(a)pyrene
prebiotic p 0.1 - 2020-06-15 10:01 AM		SMARCA2		transcription regulator		0.781		0.109	0.457	0.00313	ACTA1,ALPL,BCL2,CIITA,COL11A1,FKBP5,G6PC,HES5,HOXA9,IGFBP5,KDR,MBP,PCK1,PHEX	CTNNB1,E2F1,EP300,HDAC1,Histone h4,MYC,MYOD1,RB1,RELA,RNA polymerase II,SMARCA2,SP1,TP53,YY1
prebiotic p 0.1 - 2020-06-15 10:01 AM		PDX1		transcription regulator		-0.435		0.056	-0.713	0.00313	ACE2,AKR7A2,ANXA2,ARL4D,ASNS,ATF4,CKB,COL1A1,CREM,CXCR4,DNAJC10,EGR1,F3,FGF4,G6PC,GCH1,GCLM,GFAP,HSPA5,IER3,IGFBP3,ILK,INS,JUNB,KRT18,KRT8,MAPT,PDIA4,PDIA6	BRCA1,CREB1,CREBBP,EP300,FOS,FOXO1,INS,MYC,PDX1,PPARA,RNA polymerase II,SP1,TP53
prebiotic p 0.1 - 2020-06-15 10:01 AM		VCAN		other		-0.09		0.024	-0.209	0.00314	ACTA1,ADAMTS9,ADM,ANG,ANGPTL4,AOC3,C3,CCL20,CDH13,CDKN1A,COMP,CRISPLD2,CXCL6,CXCL8,CYBA,ENPP2,F3,FBLN5,FN1,FNDC1,GLB1,IFI44,IFI44L,IFIT1,MCFD2,PCSK5	CCND1,CTNNB1,ERBB2,ERK,ERK1/2,FOXO1,NFKB1,NFKBIA,NFkB (complex),RELA,SMAD3,SP1,STAT3,TP53,VCAN,estrogen receptor
prebiotic p 0.1 - 2020-06-15 10:01 AM		ADRA1B	0.801	g-protein coupled receptor		-1		0.052	-1.103	0.00315	ACTA1,ADRA1A,CDKN1A,CREM,CSRP2,DUSP1,EGR1,FN1,IL6ST,LOX,NPY	ADRA1B,ERK1/2,FOXO1,MYC,NFKB1,NFkB (complex),RELA,SMAD3,STAT3
prebiotic p 0.1 - 2020-06-15 10:01 AM		PLAG1		transcription regulator		0.792		0.151	0.276	0.00323	ACVR2B,AQP1,BCL2,BTN3A2,CHST1,CNKSR1,CRLF1,EFNB1,ETV4,NFATC1,NPTXR,PIGF
prebiotic p 0.1 - 2020-06-15 10:01 AM		TSHZ3		transcription regulator		-1.093		0.033	-1.207	0.00323	ADCY2,ANGEL1,COL5A1,CPLX3,ELMOD1,FGF10,FOSL2,GSG1L,IGFBP3,NGFR,NPY,PAX7
prebiotic p 0.1 - 2020-06-15 10:01 AM		anisomycin		chemical - endogenous non-mammalian		-0.442		0.081	-0.682	0.00323	ABCB1,ABCG2,AHR,BCL2,CDKN1A,CFLAR,CXCL8,CYP1A1,DUSP1,EGR1,HSPA5,JUNB	ERK,ERK1/2,FOXO1,MYC,NFKB1,NFKBIA,NFkB (complex),RB1,RELA,RNA polymerase II,SMAD3,STAT3,TP53,TP63,TP73,anisomycin
prebiotic p 0.1 - 2020-06-15 10:01 AM		SHH		peptidase		1.941		0.147	1.267	0.00323	ABCG2,ANGPT1,ANGPT2,BAX,BCL2,BRCA1,CCND2,CNBP,COL10A1,DAAM1,EHBP1,EMX1,EPHB4,ERBB4,FGF10,FN1,GLI2,H2AX,HES5,IGFBP5,LMX1A,MAGI1,MCM5,NODAL,NPY,OCLN,PAX6,PGF	E2F1,ERK1/2,FOXO1,MYC,NFATC1,NFKB1,NFKBIA,NFkB (complex),PPARG,PPARGC1A,RB1,RELA,RNA polymerase II,SHH,SMAD3,SP1,STAT3,TP53,TP63,TP73,TSC2
prebiotic p 0.1 - 2020-06-15 10:01 AM		SMAD3		transcription regulator		0.975		0.123	0.333	0.00325	ADORA1,ALPL,ANKRD1,AREG,ATF4,BCL2,BCL2L11,C3,CCL20,CCL4,CCND2,CDH2,CDKN1A,CIITA,CKM,COL10A1,COL1A1,COL1A2,COL2A1,COL6A3,CRISPLD2,DAPK1,EGR1,FN1,G6PC,GLI2,HSP90B1,HSPA5,JAM2,JUNB,LEFTY1,LPAR1,MAX,MUC2,NET1,NODAL,PABPC4,PCSK5	CEBPA,CEBPB,ERK1/2,FOXO1,HDAC1,IFNG,MYC,NFKBIA,NFkB (complex),PPARG,RELA,SMAD3,SP1,STAT3,TGFB1,TP53,Tgf beta
prebiotic p 0.1 - 2020-06-15 10:01 AM		MEF2C		transcription regulator		0.176		0.165	-0.516	0.00332	ABRA,ACE2,ACTA1,ACTN2,BACH2,BLK,CALR,CCL4,CDKN1A,CKB,CKM,CLSTN2,COL10A1,COL1A1,COL1A2,COL2A1,CXCL6,CXCR4,ECM2,HDAC5,JUNB,MYH7	BRCA1,CREBBP,EP300,FOXO1,MEF2C,MYC,PPARA,PPARG,PPARGC1A,RNA polymerase II,TP53
prebiotic p 0.1 - 2020-06-15 10:01 AM		docosahexaenoic acid		chemical drug		0.154		-0.079	0.542	0.00333	ABCD2,ACOX1,ACSS2,ARG1,ATF4,BAX,BCL2,CASP8,CCL4,CD40,CDKN1A,COL1A1,CXCL8,CXCR4,ELOVL6,ERN1,FOXO1,G6PC,HPGD,IGFBP1,LOX,LOXL1,MAPT,MRC1,PCK1,PDE5A,PDE6G	CEBPA,CEBPB,ERK1/2,FOXO1,HNF4A,IL6,NFKBIA,NFkB (complex),NR3C1,PPARA,PPARG,RELA,SMAD3,SP1,SREBF1,STAT3,TNF,docosahexaenoic acid
prebiotic p 0.1 - 2020-06-15 10:01 AM		MTDH		transcription regulator		-0.633		-0.041	-0.525	0.00336	ANGPT1,BCL2,CASP8,CDKN1A,CXCL8,CYP26A1,FABP1,KDM6A	CEBPB,CREBBP,CTNNB1,E2F1,EP300,FOXO1,MTDH,MYC,NFATC1,NFKB1,NFKBIA,NFkB (complex),PPARG,PPARGC1A,RELA,RNA polymerase II,SP1,STAT3,TP53
prebiotic p 0.1 - 2020-06-15 10:01 AM		ADAM10	-1.472	peptidase		-0.784		0.084	-0.949	0.00341	AGTPBP1,BRAF,CACNA2D1,CCL4,CDH2,CDHR1,DTNA,GAD2,GADD45G,GNAQ,HIPK1,ICOSLG/LOC102723996,IL6ST,INHBA,MYO15A,OMP,PAX6	ADAM10,APP,MYC,NFKBIA,NFkB (complex),NR3C1,STAT3
prebiotic p 0.1 - 2020-06-15 10:01 AM		TRAP1		enzyme		-0.243		-0.034	-0.102	0.00341	ALDH1L2,ARHGAP10,BCL2,C1QBP,CHCHD3,COPS5,COX5B,COX8A,ECSIT,HIBADH,HSD17B10,ISCU,L1CAM,MARS1,NDUFA11,PECAM1,PECR
prebiotic p 0.1 - 2020-06-15 10:01 AM		ATXN2	-0.401	other						0.00347	FAM107B,HOMER3,MTSS1,PCP4
prebiotic p 0.1 - 2020-06-15 10:01 AM		NELFCD	1.612	other		0		0.096	-0.192	0.00347	CCNB2,CCNE2,JUNB,MYBL2
prebiotic p 0.1 - 2020-06-15 10:01 AM		17-alpha-ethinylestradiol		chemical drug		0.417		0.075	0.086	0.0035	AARS1,ABCB1,ABCB11,ABCG5,ABCG8,ADGRE1,ALDH18A1,AQP3,AQP8,ARRDC3,ASNS,ATF4,C1QC,C3,CDKN1A,CKB,CXCL6,CYP8B1,F3,FBLN2,H2AX,LPIN1,MARCO,MRC1,PERP	17-alpha-ethinylestradiol,BRCA1,CEBPA,CEBPB,E2F1,ESR1,ESR2,IFNG,MITF,MYC,NFKB1,NFKBIA,NFkB (complex),NR5A2,PGR,RELA,SP1,SREBF1,STAT3,TP53,cholesterol,lipopolysaccharide
prebiotic p 0.1 - 2020-06-15 10:01 AM		RBL2		other		-1.206		-0.204	-0.512	0.00353	ABCF2,ATOH1,AURKB,BCL2L11,BRCA1,BUB1,CASP6,CCNB2,CDC6,CDKN1A,CDX1,CRADD,DUSP10,GRPR,KPNA2,MAP3K14,MYBL2,NEK2	CTNNB1,E2F1,E2F4,EP300,HDAC1,MEF2C,MYOD1,NFKB1,RB1,RBL2,RELA,RNA polymerase II,SP1,SP3,TCF3,TP53
prebiotic p 0.1 - 2020-06-15 10:01 AM		clopidogrel		chemical drug	Inhibited	-2.138		0.038	-2.282	0.00359	ALDH1L2,ASNS,ATOH8,BBS5,C1QTNF6,COL1A1,COL5A1,DUSP10,F3,HERPUD1,IFIT1,KLF15,LAMA5,NUPR1
prebiotic p 0.1 - 2020-06-15 10:01 AM		SREBF1		transcription regulator		-0.078		0.162	-0.846	0.00359	AACS,AARS1,ABCD2,ACACB,ACADS,ACSL1,ACSS2,AGMAT,ALDOC,ANKRD2,BAX,BCL2,BHLHE40,BHLHE41,CDKN1A,CFD,CYP27B1,CYP8B1,ELOVL6,FABP6,FN1,FOXO1,G6PC,GLB1,HSPA5,INS,LPIN1,MLYCD,MTTP,NFIL3,NSDHL,NUPR1,OAT,P4HA2,PCK1,PIK3R3	CEBPA,CEBPB,CREBBP,D-glucose,FOS,FOXO1,GPS2,MITF,MYC,NFkB (complex),NR5A2,PDX1,PGR,PPARA,PPARG,PPARGC1A,RELA,SP1,SREBF1,STAT3,TP53,cholesterol
prebiotic p 0.1 - 2020-06-15 10:01 AM		WNT1		cytokine		1.674		0.153	1.052	0.00366	APCDD1,ATOH1,CCND2,CDKN1A,CDX1,DKK2,DUS2,EFNB1,EGR1,EIF5B,ENPP2,ETV4,FN1,FZD2,GADD45G,GAS1,HES5,JUNB,KLF5,LMX1A,NCK1,PDCD4	BRCA1,CCND1,CTNNB1,E2F1,E2F4,EP300,ERK,ESR1,EZH2,HDAC1,MYC,NFKB1,NFKBIA,NFkB (complex),RELA,SMAD3,SP1,STAT3,TP53,WNT1
prebiotic p 0.1 - 2020-06-15 10:01 AM		AIP		transcription regulator		0.048		-0.009	0.077	0.00374	ADGRG6,ADGRV1,AHR,AHRR,CMKLR1,CYP1A1,CYP1B1,DUSP1,P2RY14,PDE8B,PDE9A
prebiotic p 0.1 - 2020-06-15 10:01 AM		Hbb-b1		transporter		-1.058		0.176	-1.761	0.00383	ATP5F1C,ATP5MC2,ATP5MF,ATP5PO,BCL2L11,CIITA,COX19,COX8A,CYBA,CYC1,FN1,IL10RA,NDUFA11,NDUFA13,NDUFS8,NDUFV2,PECAM1
prebiotic p 0.1 - 2020-06-15 10:01 AM		elaidic acid		chemical - endogenous mammalian		0.791		0.209	-0.07	0.00383	ACOT1,ACOX1,ACSL1,ACSL3,ADIPOR1,ATP5F1B,BRCA1,DGAT2,DHCR24,ELOVL6,FABP1,GNE,HPX,LIPH,LPIN1,MTTP,NSDHL
prebiotic p 0.1 - 2020-06-15 10:01 AM		CREB3L1		transcription regulator		1.363		0.174	0.943	0.00388	CHST12,COL1A1,COL1A2,HSP90B1,HSPA5,MUC2
prebiotic p 0.1 - 2020-06-15 10:01 AM		FDFT1		enzyme		0.816		0.075	0.634	0.00388	ABCG5,ABCG8,CIDEB,CYP27A1,LRP1,MTTP
prebiotic p 0.1 - 2020-06-15 10:01 AM		FMO3		enzyme		0.816		0.224	0.269	0.00388	ABCG5,ABCG8,ELOVL6,FOXO1,G6PC,MTTP
prebiotic p 0.1 - 2020-06-15 10:01 AM		PRNP		other		-0.293		0.024	-0.378	0.00389	ABCB1,ADAM8,AHR,ATF4,BAX,BCL2,CHST8,CSGALNACT1,DLG4,EGR1,H2AX,HSP90B1,HSPA5,HSPB1,LRP1	APP,ERK1/2,FOXO1,MYC,NFKB1,NFKBIA,NFkB (complex),NR3C1,PRNP,RB1,RELA,SMAD3,SP1,STAT3,TP53,TP63,TP73
prebiotic p 0.1 - 2020-06-15 10:01 AM		Histone h4		group						0.0039	ABCB1,ACTA1,ADA,AKAP12,BTG3,CCL4,CD40,CDC6,CDKN1A,CFLAR,CIITA,CXCL8,GAS1,HOXA9,IGFBP1,INS,KIF13B,KIF5C,KMT2B,MGMT,MSH5,NEDD4L,NLGN1,NLGN2	E2F1,HDAC1,Histone h4,NFKB1,NFKBIA,NFkB (complex),RELA,SP1,SP3,STAT3
prebiotic p 0.1 - 2020-06-15 10:01 AM		NS-398		chemical reagent		-0.415		-0.141	0.088	0.00394	ALPL,ANGPT1,ANGPT2,ARG1,BAX,BCL2,BCL2L11,CCNK,CDKN1A,COL1A2,CXCL8,CXCR4,F3,FAT1,HAPLN1,MAGI1,MUC2,PDCD4	ATP,CEBPB,CREBBP,ERK1/2,FOXO1,HDAC1,NFKB1,NFKBIA,NFkB (complex),NR3C1,NS-398,RB1,RELA,RNA polymerase II,SMAD3,SP1,STAT3,TP53,Vegf
prebiotic p 0.1 - 2020-06-15 10:01 AM		GnRH analog		biologic drug		0.603		-0.009	0.662	0.00406	ABCC1,ACOT7,ADAM8,ANXA11,AP3D1,AP3S2,ARHGAP1,ATP11B,BHLHE40,BICD2,BUB3,CACNA1D,CALR,CASP8,CD40,CDK16,CENPF,CLUH,CRADD,CUL5,CYC1,DUSP1,DYRK4,EXT2,FBLN5,FKBP1A,FN1,FOXJ3,GDI2,HAUS3,HEBP2,HYAL2,IFI27,INHBA,KLF7,MGMT,MIPEP,MLF1,MTIF2,MYO7A,NDUFV2,NGFR,NHLH2,PIK3R3,VPS26C
prebiotic p 0.1 - 2020-06-15 10:01 AM		medroxyprogesterone acetate		chemical drug		1.916		-0.026	2.034	0.00415	ANGPT2,ANLN,BAX,BCL2,CAMK4,CCL4,CCNB2,CENPF,CXCR4,CYP1A1,ENPP2,F3,FN1,FOXO1,GCH1,IFI35,IGFBP1,IGFBP7,JUNB,KIF18A,KLF5,MCM5,MPZL2,NEK2,NUSAP1	CEBPB,E2F1,ERK,ERK1/2,ESR1,ESR2,FOXO1,IL6,NFATC1,NFKBIA,NFkB (complex),PPARG,PPARGC1A,RELA,RNA polymerase II,SMAD3,SP1,STAT3,TP53,beta-estradiol,medroxyprogesterone acetate
prebiotic p 0.1 - 2020-06-15 10:01 AM		FGF23		growth factor		-0.988		-0.183	-0.655	0.00417	AKAP1,CYP27B1,EGR1,KL,PDZK1	CREB1,CTNNB1,FGF23,FOS,PTH,SMAD3
prebiotic p 0.1 - 2020-06-15 10:01 AM		RMRP		other		-0.277		0.086	-0.468	0.00417	ALPL,CCNB2,COL10A1,COL2A1,FMNL2
prebiotic p 0.1 - 2020-06-15 10:01 AM		leucine		chemical - endogenous mammalian		0.816		0.016	0.777	0.00422	ASNS,ATF4,CDKN1A,G6PC,HERPUD1,IGFBP1,INS,NRF1	CREB1,CREB3L3,FOS,FOXO1,INS,INSR,PDX1,PPARA,SP1,STAT3,ethanol,leucine
prebiotic p 0.1 - 2020-06-15 10:01 AM		CREB3L3		transcription regulator		-0.438		0.168	-0.876	0.00427	APCS,CYP27A1,CYP8B1,G6PC,LPIN1,NFATC1,PCK1
prebiotic p 0.1 - 2020-06-15 10:01 AM		ATF6		transcription regulator		1.91		0.171	1.353	0.00428	ACOX1,BUB1,CALR,CDKN3,DAPK1,G6PC,GPBAR1,HMMR,HSP90B1,HSPA5,INS,PCK1,PDIA4
prebiotic p 0.1 - 2020-06-15 10:01 AM		GPS2		transcription regulator		0.093		-0.158	0.637	0.00428	ALAS2,ASAP1,BLNK,CCL20,CCL4,CDKN1A,CXCL8,CYP8B1,FAM20C,FOXO1,FZD1,HIVEP2,MCTP1	CEBPA,CEBPB,E2F1,FOS,FOXO1,GPS2,NFATC1,NR5A2,PPARA,PPARG,PPARGC1A,RNA polymerase II,SP1,SREBF1,STAT3
prebiotic p 0.1 - 2020-06-15 10:01 AM		methotrexate		chemical drug		1.789		0.032	1.626	0.00431	ACACB,ACADVL,ACO1,ACOX1,ACSL6,ACSS2,ADIPOR1,ADORA3,ANXA4,AUH,BNIP3L,C3,C6,CCL4,CDKN1A,CFH,CXCL8,DGAT2,DUSP1,DUSP10,EPAS1,FABP1,GPI,GSN,IGFBP3,IGFBP5,INS,ITGA1,LIPC,LPIN1,LRP1,OCLN,PBX1,PCK1,PECR	CEBPA,CEBPB,ERK1/2,FOXO1,IL6,MYC,NFKBIA,NFkB (complex),RB1,RELA,SMAD3,STAT3,TNF,TP53,TP63,TP73,methotrexate
prebiotic p 0.1 - 2020-06-15 10:01 AM		2-amino-5-phosphonovaleric acid		chemical - other		-0.704		0.03	-0.848	0.00434	AAGAB,ADAM19,ADAMTS2,ALS2,ANLN,ARID5A,ASB2,ATF4,BTG3,C2CD4C,CDK20,DKK2,DUSP1,EGR1,EGR3,FOXO1,GADD45G,HDAC5,ICOSLG/LOC102723996,JUNB,KDR,NPAS4,OGFOD2	2-amino-5-phosphonovaleric acid,CREB1,CREM,FSH,NFkB (complex),SMAD3,VDR,dopamine,estrogen receptor
prebiotic p 0.1 - 2020-06-15 10:01 AM		BRD4	0.336	kinase		0.795		0.211	-0.104	0.00434	ABCC4,ABLIM1,AMPD1,AURKB,BCL2,BHLHE40,BTN3A2,CCND2,CDC6,COL1A1,COL1A2,COL5A1,CXCR4,FN1,FOSL2,IGLL1/IGLL5,ITGA1,KCNQ5,KIF23,LIN28B,LOX,LOXL1,MTHFD1L	BRD4,CEBPB,CTNNB1,EP300,IL6,MYC,NFKBIA,NFkB (complex),RELA,SP1,STAT3,TP53
prebiotic p 0.1 - 2020-06-15 10:01 AM		MSC		transcription regulator		0.905		0.085	0.621	0.00439	ASB2,BMP7,CCL4,CKM,FCRL5,IFI27,IFI44,IFI44L,IFIT1,ITGA9,PAG1,PDP1
prebiotic p 0.1 - 2020-06-15 10:01 AM		IDH1		enzyme		1		0.102	0.797	0.00441	ATF4,CFD,COL10A1,EGR1,EPAS1,FN1,G6PC,GLS2,HERPUD1,PCK1,PGK1	CTNNB1,EZH2,HDAC1,IDH1,MYC,NFkB (complex),STAT3
prebiotic p 0.1 - 2020-06-15 10:01 AM		E2F4		transcription regulator		-0.555		0.017	-0.593	0.00444	ANLN,AURKB,BCL2,BCL2L11,BRCA1,BRD2,BUB3,CASP6,CCDC77,CCNB2,CCNE2,CDC6,CDKN1A,CENPE,CFAP20,CRADD,EPAS1,GOLT1B,H2AX,H2AZ1,HMMR,HSP90B1,KHDRBS1,KIF22,LPAR1,MCM10,MCM5,MRTO4,MYBL2,NEK2,NFE2L1,ORC1,SINHCAF	E2F1,E2F4,HDAC1,NFKB1,RELA,SP1,SP3
prebiotic p 0.1 - 2020-06-15 10:01 AM		MAP4K4		kinase		0.894		-0.208	1.827	0.00447	ACACB,ACADS,ACADVL,ALDH3B1,ALDH4A1,APIP,AUH,BCKDHB,COX11,CYC1,GCDH,HYAL2,NDUFA11,NDUFAB1,NDUFS8,PEX11A,PEX16,PFKM,PGAM1,PGM1
prebiotic p 0.1 - 2020-06-15 10:01 AM		MYOD1		transcription regulator		0.333		0.125	-0.251	0.0046	ACACB,ACHE,ACTA1,ADORA1,ANKRD1,ANKRD2,ASB2,BCL2,BCL6,BRCA1,CAV3,CCNB2,CDC6,CDH15,CDKN1A,CENPE,CENPF,CKM,DUSP1,ENPP2,ETV4,GADD45G,GMFG,GUCA2A,IGFBP5,IGLL1/IGLL5,JUNB,KIFC3,MAP2K7,MYH4,MYH7,NUSAP1,PAX7,PFKM,SEPTIN4	BRCA1,CREBBP,E2F1,E2F4,EP300,HDAC1,MEF2C,MYC,MYOD1,PPARGC1A,RB1,RELA,RNA polymerase II,TCF3,TP53
prebiotic p 0.1 - 2020-06-15 10:01 AM		NFYA		transcription regulator		-0.679		0.169	-1.25	0.00464	ABCB1,BCL2,CALR,CCNB2,CDCA8,CDKN1A,COL11A1,COL1A2,CYP1A1,EGR1,G6PC,HSPA5,JUNB,LPIN1,PCK1,PGK1	BRCA1,ESR1,MYC,NFYA,PGR,STAT3,TP53
prebiotic p 0.1 - 2020-06-15 10:01 AM		PTH		other		1.469		0.141	0.811	0.00475	AHNAK,ALPL,ANGPT1,AREG,BCL2,BHLHE40,CARD14,CDKN1A,COL1A1,COL1A2,COL2A1,CREM,CXCR4,CYBA,CYP27B1,DUSP1,FN1,FOSL2,GOLGB1,HSPA5,IGFBP3,IGFBP5,KIF26A,KL,NFIL3,OC90	CEBPA,CEBPB,ERK1/2,FOS,FOXO1,IL6,IL6R,NFKBIA,NFkB (complex),PTH,RB1,RELA,RNA polymerase II,SMAD3,SP1,STAT3,VDR,calcitriol
prebiotic p 0.1 - 2020-06-15 10:01 AM		ALOX5	0.38	enzyme		1.38		0.053	1.233	0.0048	ACOX1,ALOX5,ATF4,CALCR,CDKN1A,CTSK,DCSTAMP,FABP1,NFATC1	ALOX5,CEBPA,CTNNB1,EP300,MYC,PPARA,PPARG,RELA,SMAD3,SP1,SREBF1,STAT3,TGFB1,TP53
prebiotic p 0.1 - 2020-06-15 10:01 AM		RABL6		other		0.277		0.114	-0.132	0.00492	ATXN1,AURKB,BUB1,CCNE2,CENPF,DAPK1,DRAM1,H2AX,HMMR,KIF23,MCM10,MCM5,NEK2	FOXO1,MYC,RABL6,RB1,TP53,TP63,TP73
prebiotic p 0.1 - 2020-06-15 10:01 AM		CTNNB1		transcription regulator		1.115		0.137	0.142	0.00494	ABCB1,ABCC1,ABCD2,ACADS,ACADVL,ACVR2A,ADAM17,ADGRG2,ADGRV1,ADRA2C,AHR,AKAP13,ALCAM,ALDH1A3,AOC3,APCDD1,APOD,ARFGAP3,ARHGDIA,ARMC4,ATOH1,ATP6V0A1,BCL2,BCL2L11,BHLHE40,BMP7,BTF3,C6,CADM1,CAPN1,CBLN1,CCND2,CCNE2,CDH2,CDK7,CDKN1A,CDX1,CFD,CNMD,COL1A1,COL2A1,CRABP2,CRYBG1,CXCL6,CXCL8,CXXC4,CYP1A1,CYP1B1,CYP8B1,DBH,DGAT2,DIXDC1,DOK1,EDIL3,EGR1,ENO2,ENPP2,EPHB2,EPHB3,EPHB4,ETV1,ETV4,FBLN2,FCRL5,FN1,G6PC…	BRCA1,CCND1,CEBPA,CTNNB1,EP300,EZH2,FOXO1,HDAC1,MYC,NFKB1,NFKBIA,NFkB (complex),NR3C1,NR3C2,PGR,PPARG,RELA,SP1,STAT3,TNF,TP53,progesterone
prebiotic p 0.1 - 2020-06-15 10:01 AM		SOX3		transcription regulator		-1.069		-0.2	-0.319	0.00499	ACVR2A,ANGPT1,APCDD1,AXIN1,BMPER,CHST15,CYP26A1,DUSP1,ECSIT,EXT2,FABP1,INHBA,LMX1B,PCDH18,PECAM1
prebiotic p 0.1 - 2020-06-15 10:01 AM		deoxycholate		chemical - endogenous mammalian		-1.442		-0.018	-1.387	0.00517	ABCB11,ABCG5,ABCG8,BAX,CFLAR,CXCL8,EGR1,GLS2,HPGD,HSPA5,KCNJ3	CEBPB,CREBBP,ERG,ERK1/2,ESR2,FOS,FOXO1,HDAC1,NFKB1,NFKBIA,NFkB (complex),NR3C1,NR3C2,RELA,SMAD3,SP1,STAT3,TP53,deoxycholate
prebiotic p 0.1 - 2020-06-15 10:01 AM		AREG	-0.772	growth factor		-1.609		0.071	-1.892	0.0052	AREG,AURKB,BCL2,C3,CCL20,CCNB2,CDC45,CDCA8,CENPF,CXCR4,EGR1,ELF3,HCAR2,KIF20A,MMP15,MYBL2	AREG,CCND1,CEBPB,CTNNB1,E2F1,ERBB2,ERK1/2,FOXO1,IL6,MYC,NFATC1,NFKB1,NFKBIA,NFkB (complex),PPARG,PPARGC1A,RELA,RNA polymerase II,SMAD3,STAT3,TP53,estrogen receptor
prebiotic p 0.1 - 2020-06-15 10:01 AM		chenodeoxycholic acid		chemical - endogenous mammalian		-1.188		0.062	-1.423	0.0052	ABCB11,ABCG1,ATF4,COL1A1,CXCL8,CYP27A1,CYP8B1,EGR1,FABP6,FGB,G6PC,HPGD,LIPC,MTTP,MUC2,PCK1	CEBPA,CEBPB,CREBBP,EP300,FOS,GPS2,HNF1A,HNF4A,NR3C1,NR5A2,PPARG,PPARGC1A,RNA polymerase II,SP1,SREBF1,STAT3,chenodeoxycholic acid
prebiotic p 0.1 - 2020-06-15 10:01 AM		TBXT		transcription regulator		-0.555		0.224	-1.051	0.00525	ACAN,ALCAM,COL1A1,COL2A1,HAPLN1,KDR
prebiotic p 0.1 - 2020-06-15 10:01 AM		pilocarpine		chemical drug		-0.798		0.14	-1.1	0.00525	GRM5,HOMER3,JUNB,KCNQ2,NGFR,NPY
prebiotic p 0.1 - 2020-06-15 10:01 AM		APEX1		enzyme		-1.134		0.176	-1.599	0.00525	ABCB1,ABCC1,ALOX5,CAD,EGR1,EGR3,JUNB,NPAS4	APEX1,FOXO1,MYC,NFKB1,NFkB (complex),RB1,RELA,STAT3,TP53,TP63,TP73
prebiotic p 0.1 - 2020-06-15 10:01 AM		THBS4		other		-0.867		0.094	-1.126	0.00525	ATF4,CALR,CD40,COL2A1,HSPA5,HYOU1,MMP16,PECAM1	ATF6,THBS4
prebiotic p 0.1 - 2020-06-15 10:01 AM		NR3C2		ligand-dependent nuclear receptor		0.381		0.059	0.149	0.00527	ABCC9,ARG1,BAX,BCL2,COL1A1,CXCL6,CXCL8,CXCR4,CYP1B1,EGR1,FKBP1A,FKBP1B,FKBP5,FN1,INHBA,JUNB,KDR,KLF9,MLF1,MSRB1,NFIA,PGF	CEBPA,EP300,ESR1,NCOA2,NFKB1,NFKBIA,NFkB (complex),NR3C1,NR3C2,PGR,PPARG,RELA,SMAD3,SP1,STAT3,TP53,dexamethasone,progesterone
prebiotic p 0.1 - 2020-06-15 10:01 AM		Hdac		group		1.146		-0.012	1.202	0.00531	ACVR2B,ADGRL3,AGTR1,AHR,AREG,BCL2,BCL6,CDKN1A,CRABP2,CXCL8,CXCR4,EGR1,EGR3,GLI2,HNRNPAB,HPGD,IGFBP3,JUP,KLF9,LIN28B,MYBL2,ONECUT1,ONECUT2,PBX1,PGF	CEBPB,CREBBP,CTNNB1,EP300,FOXO1,HDAC1,Hdac,MYC,NCOA2,NFKB1,NFKBIA,NFkB (complex),NR3C1,NR3C2,RELA,RNA polymerase II,SMAD3,SP1,STAT3,TP53,VDR
prebiotic p 0.1 - 2020-06-15 10:01 AM		KDM8		enzyme		0.277		0.156	-0.285	0.00533	ACOX1,CTSK,DCSTAMP,DHCR24,ENO2,ETV1,GGT1,HERPUD1,HS6ST2,IGFBP3,MCM5,MLYCD,OSR2,PDHA1
prebiotic p 0.1 - 2020-06-15 10:01 AM		SOX1		transcription regulator		-1.069		-0.224	-0.232	0.00533	ACVR2A,ANGPT1,APCDD1,AXIN1,BMPER,CHST15,CYP26A1,DUSP1,ECSIT,EXT2,FABP1,INHBA,PCDH18,PECAM1
prebiotic p 0.1 - 2020-06-15 10:01 AM		cocaine		chemical drug		0.934		0.143	0.222	0.00536	AANAT,ASGR1,ATP5F1B,BCL2,BHLHE40,CACNA2D1,CASR,CREB1,CXCL8,DLG4,DUSP1,EGR1,ENO2,FOXO1,FRMD6,G6PC,GABRA4,GNB1,GPR19,GRM5,IFIT1,INHBA,JUNB,KLF5,MAPT,NACC1,NPY	BDNF,CEBPB,CREB1,CREBBP,CREM,EP300,ERK,ERK1/2,FOXO1,MAPK1,NFkB (complex),NR3C1,RELA,RNA polymerase II,SMAD3,SP1,STAT3,TP53,TWIST1,cocaine
prebiotic p 0.1 - 2020-06-15 10:01 AM		PRL		cytokine		0.336		0.15	-0.558	0.00539	A2M,ABCG2,ADAR,ANXA2,ANXA3,ANXA5,BAG1,BCL2,BCL6,CAMK1,CCL20,CD40,CDKN1A,CMPK2,COL1A1,COL1A2,COL5A1,CTSH,EGR1,ERBB4,FN1,HELZ2,HERPUD1,IER3,IFI35,IFI44,IFI44L,IFIT1,IGFBP3,IGFBP5,ITGA1,MARS1,NPY,NUPR1,OCLN,PARP10,PARP12,PDIA4,PIM3	CREBBP,EP300,ESR1,ESR2,FOXO1,MAPK1,MYC,NFKB1,NFKBIA,NFkB (complex),NR3C1,NR3C2,PGR,PPARG,PRL,RELA,SP1,STAT3,TP53,TWIST1,beta-estradiol,progesterone
prebiotic p 0.1 - 2020-06-15 10:01 AM		FXR ligand-FXR-Retinoic acid-RXRα		complex		-0.397		0.205	-0.886	0.00548	ABCB11,ABCG5,ABCG8,BAAT,FABP6,FETUB,LIPC
prebiotic p 0.1 - 2020-06-15 10:01 AM		TCF7L2		transcription regulator	Activated	2.041		0.197	0.747	0.00568	ABCD2,ACSL1,ACSL3,ALOX5,ANLN,APOD,AQP3,ATP8B1,CASR,CCND2,CDKN1A,CERS2,DHCR24,DOCK9,ENPP2,EPAS1,ERF,FKBP1A,FMNL2,G2E3,G6PC,GCLM,GRAMD2B,GSN,GYS2,IL12RB1,ILK,INS,JAM3,KAT2B,KIF5B,KLHL4,KNDC1,LAMP1,LDLRAP1,LRRN1,MAG,MBP,MOG,NDE1,NKAIN2,PCK1,PICALM,PIM3	CREB1,FOS,FOXO1,INS,PPARA,SP1,TCF7L2
prebiotic p 0.1 - 2020-06-15 10:01 AM		CAB39L		kinase		0.256		0.224	-0.413	0.0058	ATP5MC2,ATP5MC3,ATP5MF,CDKN1A,COX5B,COX8A,NDUFA12,NDUFA13,NDUFV2	CAB39L,CREBBP,FOXO1,PPARA,PPARG,PPARGC1A,TP53
prebiotic p 0.1 - 2020-06-15 10:01 AM		CASZ1		enzyme		0.218		-0.071	0.426	0.0058	ABCC9,ACAN,ACTA1,CACNA1D,CASQ1,CKM,COL2A1,DCC,NEFL
prebiotic p 0.1 - 2020-06-15 10:01 AM		NSD2		enzyme						0.0058	BAX,BCL2,CCND2,CCNE2,CXCR4,GLS2,IFIT1B,JAM2,KMT2C	BRCA1,CCND1,E2F1,EZH2,HDAC1,NFKB1,NSD2,RELA,SP1,SP3,STAT3
prebiotic p 0.1 - 2020-06-15 10:01 AM		CB-5083		chemical drug		-1.192		0.096	-1.383	0.0058	ASB11,ERN1,GCLM,HSPA5
prebiotic p 0.1 - 2020-06-15 10:01 AM		CXCR4	0.524	g-protein coupled receptor		1.464		0.169	0.979	0.00588	AXL,BCL2,CDH2,CDKN1A,CHRNA7,CXCL8,CXCR4,EGR1,F3,IGFBP7,JUNB,PGK1	CREBBP,CXCR4,EP300,ERK,ERK1/2,FOXO1,HGF,MAPK1,MYC,NFKB1,NFKBIA,NFkB (complex),RELA,SMAD3,SP1,STAT3,TP53,TWIST1
prebiotic p 0.1 - 2020-06-15 10:01 AM		Ahr-aryl hydrocarbon-Arnt		complex		-0.447		0.224	-0.947	0.00601	AHRR,BAX,CDKN1A,CYP1A1,CYP1B1
prebiotic p 0.1 - 2020-06-15 10:01 AM		GALNT6	-0.482	enzyme		-0.447		-0.032	-0.376	0.00601	ANPEP,CDH2,EPHB2,FN1,MUC5B
prebiotic p 0.1 - 2020-06-15 10:01 AM		MK2206		chemical drug		-0.447		0	-0.447	0.00601	ATF4,BAX,BCL2,BCL2L11,EDIL3	CEBPA,CEBPB,CTNNB1,ERK1/2,EZH2,FOXO1,HDAC1,IL6,MK2206,MYC,NFKBIA,NFkB (complex),RELA,SMAD3,STAT3,TNF
prebiotic p 0.1 - 2020-06-15 10:01 AM		Ptprd		phosphatase		-1.342		-0.224	-0.841	0.00601	A2M,CDKN1A,GADD45G,IFI35,IGFBP5	FOXO1,MYC,NFKB1,NFkB (complex),Ptprd,RELA,STAT3
prebiotic p 0.1 - 2020-06-15 10:01 AM		inosine		chemical - endogenous mammalian		0.088		0.172	-0.473	0.00603	A2M,ALCAM,ANTXR2,ANXA2,ANXA5,C1QC,C3,CD63,CFD,GFAP,L1CAM
prebiotic p 0.1 - 2020-06-15 10:01 AM		NR0B2		ligand-dependent nuclear receptor		-0.177		-0.158	0.351	0.00604	ABCB11,ACOX1,ARG1,BAAT,CDKN1A,COL1A1,COL1A2,CYP8B1,EGR1,G6PC,LPIN1,MTTP,PCK1,PDIA4	CEBPA,CEBPB,CTNNB1,E2F1,FOS,FOXO1,GPS2,HNF1A,HNF4A,NCOA2,NFATC1,NR0B2,NR3C1,NR5A2,PPARA,PPARG,PPARGC1A,RNA polymerase II,SREBF1
prebiotic p 0.1 - 2020-06-15 10:01 AM		PPARA		ligand-dependent nuclear receptor		1.502		0.065	1.108	0.00607	AADAC,ABCD2,ACADS,ACADVL,ACOX1,ACSL1,ACSS2,ACTA1,ADAM10,ANGPTL4,ANXA2,APCS,AQP3,AQP8,ARG1,ARHGDIA,ASNS,ATP5F1B,BAX,BCL2,C3,C6,CCNT1,CD63,CDKN1A,CFH,CYBA,CYP1A1,CYP27A1,CYP8B1,DLG4,ECI2,ELOVL6,ENDOG,FABP1,FGB,FITM1,G0S2,G6PC,H2AX,H2AZ1,HPX,HSD17B10,IGFBP1,IGFBP3,IGFBP5,KIF20A,KRT8,ME2,MGMT,MLYCD,MTTP,NSDHL,OCLN,PCK1,PEX11A	CEBPA,CEBPB,HNF1A,HNF4A,NFKBIA,NFkB (complex),NR3C1,NR5A2,PGR,PPARA,PPARG,PPARGC1A,RELA,SP1,SREBF1,STAT3,TNF,pirinixic acid
prebiotic p 0.1 - 2020-06-15 10:01 AM		metformin		chemical drug		0.609		-0.038	0.792	0.00623	ABCB1,ABCG1,ADIPOR1,AHR,ARG1,ATF4,BAX,BCL2,CCND2,CRTC2,CXCL8,CYP1B1,DICER1,ERN1,F3,FN1,G6PC,GLO1,HSPA5,ILK,INS,MUC5B,NPY,NRF1,PCK1,PEA15,PFKM	D-glucose,E2F1,EP300,FOXO1,MYC,NFKB1,NFKBIA,NFkB (complex),PDX1,PPARA,PPARG,PRKAA1,RELA,RNA polymerase II,SIRT1,SP1,STAT3,TP53,metformin,rosiglitazone
prebiotic p 0.1 - 2020-06-15 10:01 AM		MAPK1		kinase		-0.377		0.001	-0.386	0.00629	ACO1,ADAM17,ADAR,AKAP12,ALOX15B,ANGPTL4,ANPEP,ANTXR2,APOL6,BCL2,BLZF1,BTN3A3,CAV3,CCL4,CDH2,CDK5R1,CDKN1A,CRABP2,CRYBG1,CXCL8,DSE,DUSP1,EGR1,FN1,FOSL2,FOXO1,GRAMD1B,HBB,HIC2,IFI27,IFI35,IFI44,IFIT1,IGFBP7,IL12RB1,JUNB,LOX,MAPK13,MBP,MSH5,MYBL2,MYH4,MYH7,NFATC1,NT5E,NUP188,NUPR1,ORC1,PAIP1,PARP12	BRCA1,CREBBP,EP300,ERK,ERK1/2,ESR1,FOXO1,MAPK1,MYC,NFKB1,NFkB (complex),PRL,RELA,RNA polymerase II,SMAD3,STAT3,TP53
prebiotic p 0.1 - 2020-06-15 10:01 AM		tacrolimus		chemical drug		-0.614		-0.075	-0.272	0.00633	ABLIM1,ACTA1,ADAM19,ANGPT1,APOD,AREG,BASP1,BAX,BCL2,BCL2L11,CCL4,CD200,CD6,COL10A1,COL1A1,COL2A1,CXCL8,CXCR4,DAB2IP,DACH1,DAPK1,DOCK9,EGR1,ETV1,FKBP5,FN1,GPRC5B,INS,JUNB,MYH7,NEB,NFATC1,NT5E,OCLN,PDCD4	CEBPA,CEBPB,ERK,ERK1/2,FOXO1,IFNG,NFKBIA,NFkB (complex),NR3C1,NR3C2,RELA,SMAD3,STAT3,TP53,dexamethasone,tacrolimus
prebiotic p 0.1 - 2020-06-15 10:01 AM		ADRA1		group						0.00643	ACTA1,EGR1,JUNB	ADRA1,ERK,ERK1/2,FOXO1,NFkB (complex),RELA,SMAD3,STAT3,TP53
prebiotic p 0.1 - 2020-06-15 10:01 AM		H1-4		other						0.00643	ATOH1,GLI2,HES5
prebiotic p 0.1 - 2020-06-15 10:01 AM		LUCAT1		other						0.00643	BAX,BCL2,CDKN1A	BRCA1,CCND1,CDKN1A,E2F4,EZH2,HDAC1,LUCAT1,MYC,NFKB1,RB1,STAT3,TP53
prebiotic p 0.1 - 2020-06-15 10:01 AM		NUDT21		other						0.00643	COL11A1,COL1A1,HMMR
prebiotic p 0.1 - 2020-06-15 10:01 AM		PDCL		enzyme						0.00643	GNB1,GNB5,GNGT1
prebiotic p 0.1 - 2020-06-15 10:01 AM		RFXANK		transcription regulator						0.00643	COL1A2,EPHA3,HLA-A
prebiotic p 0.1 - 2020-06-15 10:01 AM		WNT16		other						0.00643	ACADS,ACADVL,CDKN1A	CTNNB1,EZH2,HDAC1,MYC,NFkB (complex),STAT3,WNT16
prebiotic p 0.1 - 2020-06-15 10:01 AM		acyline		biologic drug						0.00643	BAX,BCL2,OCLN
prebiotic p 0.1 - 2020-06-15 10:01 AM		decanoic acid		chemical - endogenous mammalian						0.00643	ACP5,G6PC,PCK1
prebiotic p 0.1 - 2020-06-15 10:01 AM		NRXN1		transporter						0.00645	CLDN6,FBLN5,FLRT2,GFAP,LMX1B,NCAN,ONECUT2,OTP
prebiotic p 0.1 - 2020-06-15 10:01 AM		UXT		transcription regulator		0.576		-0.154	1.004	0.00645	ATR,BUB1,CDC6,CXCL8,ENO2,FKBP5,HPGD,KRT18
prebiotic p 0.1 - 2020-06-15 10:01 AM		SRC		kinase		0.145		0.135	-0.423	0.00653	ABCB11,ABCG1,ABCG5,ABCG8,ATP8B1,CCND2,CDKN1A,CKM,COL1A2,CXCL8,CYP1A1,DOK1,DUSP1,F3,FGF4,FN1,INS,KRT18,LAMP1,PGK1	CTNNB1,ERK1/2,FOXO1,HRAS,MAP2K1,MYC,NFKB1,NFKBIA,NFkB (complex),RELA,SMAD3,SP1,SRC,STAT3,TP53,curcumin
prebiotic p 0.1 - 2020-06-15 10:01 AM		CHD4		enzyme		0.333		-0.163	0.821	0.00676	ADORA1,CASQ1,CDA,CDKN1A,CPLX3,GNB3,HBB,HMCN2,HOXA9,KCTD16,NGFR,NT5DC2
prebiotic p 0.1 - 2020-06-15 10:01 AM		NOTCH3		transcription regulator		1.97		0.179	1.435	0.00676	APOD,BCL2,CCAR1,CDKN1A,CFLAR,COL5A1,EPAS1,FN1,HES5,KDR,MSI1,PBX1	ERK,NFKB1,NFKBIA,NFkB (complex),NOTCH3,RELA,SMAD3,SP1,STAT3,TP53
prebiotic p 0.1 - 2020-06-15 10:01 AM		KLF4		transcription regulator		0.891		0.131	0.167	0.00679	ACOD1,ACVR2A,ADGRE1,ADRB2,ALCAM,ALPL,ANGPT1,APCDD1,ARG1,AXIN1,BAX,BMPER,CCND2,CDKN1A,CENPE,CHST15,COL1A1,CRABP2,CXCL8,CYP1A1,CYP26A1,DUSP1,ECSIT,ETV1,EXT2,FABP1,FN1,HSPB1,INHBA,KDR,KLF5,LIN28A,MRC1,MUC2,MYH7,PCDH18,PECAM1	BRCA1,CEBPA,CEBPB,CREBBP,CTNNB1,EP300,EZH2,FOXO1,HDAC1,KLF4,MYC,NFKB1,NFKBIA,NFkB (complex),RELA,RNA polymerase II,SMAD3,SP1,STAT3,TP53
prebiotic p 0.1 - 2020-06-15 10:01 AM		cadmium		chemical toxicant		0.081		0.092	-0.229	0.00682	AGXT2,ATP1A1,BAX,C3,CDKN1A,CYP1A1,CYP26A1,G6PC,HBB,HSPA5,IGF2R,ILK,LOX,PECR	CEBPB,CREBBP,ERK1/2,ESR1,ESR2,FOXO1,HDAC1,MYC,NFKB1,NFKBIA,NFkB (complex),RB1,RELA,SMAD3,SP1,STAT3,TP53,TP63,TP73,beta-estradiol,cadmium
prebiotic p 0.1 - 2020-06-15 10:01 AM		FOXM1		transcription regulator		0.281		0.196	-0.62	0.00684	ACE2,ADAM17,AURKB,BRCA2,CCNB2,CCND2,CCNE2,CDCA2,CDCA8,CDH2,CDKN1A,CDKN3,CENPE,CENPF,FZD1,GLB1,KDR,KIF20A,LOX,NEK2,PECAM1,PGK1	CCND1,CDKN1A,CTNNB1,E2F4,EZH2,FOXM1,FOXO1,HDAC1,MET,MYC,NFKB1,NFKBIA,NFkB (complex),RB1,RELA,STAT3,TP53,TP63,TP73
prebiotic p 0.1 - 2020-06-15 10:01 AM		isobutylmethylxanthine		chemical toxicant		-0.455		0.115	-0.908	0.00686	ACOX1,ACSL1,ACSL3,ACVR2A,ALDH3B1,ANGPTL4,AREG,ATP5MC2,BMPR2,CALCR,CCK,CCNE2,CDKN1A,COL10A1,COL1A1,COL1A2,COL5A1,CRABP2,CREB1,CREM,CRHBP,CXCR4,DGAT2,EGR1,ELOVL6,FN1,GNPAT,INHBA,ITGA1,JUNB,NCOA2	CEBPA,CEBPB,CREB1,CREBBP,CREM,ESR2,FOXO1,Growth hormone,HDAC1,MYC,NFKB1,NFkB (complex),PPARA,PPARG,RELA,RNA polymerase II,SP1,SREBF1,STAT3,isobutylmethylxanthine
prebiotic p 0.1 - 2020-06-15 10:01 AM		HMGB2		transcription regulator	Activated	2.201		0.075	2.037	0.00692	BAX,CCL20,COL10A1,COL2A1,CXCL8,FZD2,INHBA	BRCA1,E2F1,ESR1,ESR2,HMGB2,PGR,TP53
prebiotic p 0.1 - 2020-06-15 10:01 AM		(1S,2R)-NCL-1		chemical reagent		-0.219		0	-0.219	0.00693	ATF4,ERN1,GFAP,HERPUD1,HSPA5,PIK3R3
prebiotic p 0.1 - 2020-06-15 10:01 AM		AURKB	-0.42	kinase		-0.114		-0.134	0.207	0.00693	ANK1,BAX,BLM,CD82,CDKN1A,IER3	AURKB,FOXO1,MYC,RB1,TP53,TP63,TP73
prebiotic p 0.1 - 2020-06-15 10:01 AM		CBX7	-2.5	other		0.816		-0.179	1.255	0.00693	ANKRD1,AREG,CXCL8,CYP1B1,FER1L6,PAPPA
prebiotic p 0.1 - 2020-06-15 10:01 AM		NCD-38		chemical reagent		-0.343		0	-0.343	0.00693	ATF4,ERN1,GFAP,HERPUD1,HSPA5,PIK3R3
prebiotic p 0.1 - 2020-06-15 10:01 AM		dacinostat		chemical drug		-0.117		-0.112	0.151	0.00693	ABL1,ANGPT2,BCL2,CDKN1A,CFLAR,ELF3	E2F1,ERK,HDAC1,Hdac,Histone h4,MYC,NFKB1,NFKBIA,NFkB (complex),NR3C1,RB1,RELA,SMAD3,SP1,SP3,STAT3,TP53,VDR,dacinostat,imatinib
prebiotic p 0.1 - 2020-06-15 10:01 AM		TFAP4		transcription regulator		-1.667		0.006	-1.685	0.00694	CDH2,CDKN1A,CLDN4,EGR1,ESRP2,ETV1,FN1,MLF1,OCLN
prebiotic p 0.1 - 2020-06-15 10:01 AM		fluvastatin		chemical drug		-1.026		-0.053	-0.888	0.00694	AGTRAP,BCL2,CD40,CD81,CDKN1A,CXCL8,CYBA,GCH1,LRP1	CEBPA,ERK1/2,FOXO1,HNF4A,NFKB1,NFKBIA,NFkB (complex),NR3C1,PPARA,PPARG,RELA,SMAD3,SP1,SREBF1,STAT3,TP53,fluvastatin,paclitaxel
prebiotic p 0.1 - 2020-06-15 10:01 AM		cholesterol		chemical - endogenous mammalian		-0.775		0.073	-1.163	0.00704	ABCB11,ABCG1,ABCG5,ABCG8,ACSL1,ACSS2,ADAM11,ADGRE1,APCS,AQP8,AREG,ATF4,C1QC,CCL4,COL1A1,CTSK,CXCL8,CYP27A1,CYP8B1,DCSTAMP,F3,FABP6,FN1,GBA,GLI2,HSP90B1,HSPA5,IL10RA,INHBA,KLF11,MAPT,MPEG1,NSDHL	APOE,CEBPA,CEBPB,FOS,GPS2,LDL,MYC,NFKB1,NFKBIA,NFkB (complex),NR5A2,RELA,SP1,SRC,SREBF1,STAT3,TNF,cholesterol,estrogen receptor
prebiotic p 0.1 - 2020-06-15 10:01 AM		GMNN		transcription regulator		-1.069		-0.207	-0.296	0.00709	ACVR2A,ANGPT1,APCDD1,AXIN1,BMPER,CDKN1A,CHST15,CYP26A1,DUSP1,ECSIT,EXT2,FABP1,INHBA,PCDH18,PECAM1
prebiotic p 0.1 - 2020-06-15 10:01 AM		MET		kinase		-0.317		0.122	-0.81	0.00715	AQP3,AREG,ARID5A,AURKB,BCL2,CAMK2B,CCND2,CDH2,CDKN1A,CLDN23,CXCL8,E2F5,FGL2,FN1,HSPB1,IFIT1B,INHBA,PAPPA,PERP,PIM3	CCND1,CTNNB1,ERBB2,ERK1/2,FOXO1,ITGB1,MET,MYC,NFKB1,NFKBIA,NFkB (complex),RELA,SMAD3,STAT3,TP53,estrogen receptor
prebiotic p 0.1 - 2020-06-15 10:01 AM		ERBB3		kinase		1.308		0.03	1.178	0.00726	ACTA1,ADAM19,ADAM9,AXL,BAX,CCND2,CDKN1A,COL1A1,CTSK,CXCR4,DUSP1,EGR1,F3,FBLN2,FN1,GJB3,HMMR,IGFBP5,NID1	CCND1,CTNNB1,ERBB2,ERBB3,ERK,ERK1/2,ESR1,FOXO1,NFkB (complex),PRL,RELA,SMAD3,STAT3,TP53,TSC2,estrogen receptor
prebiotic p 0.1 - 2020-06-15 10:01 AM		lysophosphatidic acid		chemical - other		-0.004		0.168	-0.674	0.00732	AKT2,ANKRD1,AREG,BCL6,CACNA2D1,CCL4,CXCL8,DUSP1,EGR1,F3,FKBP5,HYOU1,JUNB,KDR,KLF5,MAG,PCK1	CEBPB,ERK,ERK1/2,FOXO1,IL6,MYC,NFKB1,NFKBIA,NFkB (complex),RELA,SMAD3,SP1,STAT3,TP53,lysophosphatidic acid
prebiotic p 0.1 - 2020-06-15 10:01 AM		SNCA		enzyme		0		0.04	-0.19	0.00747	ADRA1A,AJAP1,ALK,BAIAP2,BAX,BRCA1,C1QL3,CACNA1D,CACNA2D4,CARMIL1,CCK,CDC42EP3,CDH13,CDH15,CDHR1,CHMP4B,CIITA,CRHBP,ERC2,GABRA4,GFAP,GLO1,GRIN2D,GRIP2,GSN,GUCY2C,HES5,HMCN2,HSP90B1,HSPA5,IDS,JPH2,KCNF1,KCNIP4,KIF2A,KIF3A,LRRTM2,MINAR1,NLRP3,NPTXR,NTN1,PBX1,PDZRN3	ERK1/2,FOXO1,NFkB (complex),RELA,SMAD3,SNCA,STAT3
prebiotic p 0.1 - 2020-06-15 10:01 AM		WT1		transcription regulator		0.922		0.03	0.789	0.0075	ANPEP,ANXA11,APC,APRT,AREG,ARL2,ASNS,BCL2,CAPRIN1,CD2BP2,CDC45,CDKN1A,CKM,CSPG4,DESI1,EGR1,ENO2,EXT2,FOXK2,GPC5,GPKOW,GSN,HSP90B1,HSPG2,JUNB,JUP,KPNA1,LRP1,MTIF2,MYL6,NRAP,PDIA4,PECAM1	FOXO1,MYC,NFKB1,NFkB (complex),RELA,STAT3,WT1
prebiotic p 0.1 - 2020-06-15 10:01 AM		E2F1		transcription regulator		0.417		0.132	-0.403	0.00771	ABCB1,ABCG2,ALPL,ANGPT2,ARHGAP4,ATG14,AURKB,BAX,BCL2,BCL2L11,BCS1L,BRCA1,BUB3,CALR,CASP6,CASP8,CBX7,CCNB2,CCND2,CCNE2,CDC45,CDC6,CDKN1A,CFLAR,CKB,COL10A1,COL2A1,CRABP2,CRADD,CYP27B1,DCC,DUSP1,DUSP10,EGR1,ENO2,ERH,FGFR3,FOXO1,GRAMD4,GRAP,HOXA9,HSP90B1,ILK,JMY,KDR,KIF23,MAP2K7,MAP3K14,MCM10,MCM5,MDC1,MMP16,MYBL2,MYH4,MYH7,NUDC,NUSAP1,OAZ2,ORC1,SINHCAF	CCND1,CDKN1A,E2F1,E2F4,ERK1/2,FOXO1,HDAC1,MYC,NFkB (complex),RB1,RELA,SMAD3,STAT3,TP53,TP63,TP73,doxorubicin
prebiotic p 0.1 - 2020-06-15 10:01 AM		PML		transcription regulator		-0.153		0.007	-0.187	0.00785	ACACB,ACADS,ACOX1,AKR7A2,ANXA4,BAX,BRCA1,CDH2,CDKN1A,CIAPIN1,CIITA,CXCR4,DNAJC9,ELOVL6,FABP1,GCLM,HBB,HSPB1,IFI27,IFI35,IFI44,IFI44L,IFIT1,JUP,LIPC	BRCA1,CEBPB,CREBBP,CTNNB1,EP300,FOXO1,HDAC1,MYC,NFKB1,NFkB (complex),NR5A2,PML,PPARG,PPARGC1A,RELA,RNA polymerase II,SMAD3,SP1,SREBF1,STAT3,TP53
prebiotic p 0.1 - 2020-06-15 10:01 AM		IGF2BP1		translation regulator		1.414		0.056	1.256	0.00786	CDKN1A,COL14A1,COL1A1,COL1A2,COL5A1,COL6A3,HBB,LIN28B
prebiotic p 0.1 - 2020-06-15 10:01 AM		losartan potassium		chemical drug		0.28		-0.142	0.836	0.00796	ADIPOR1,AGTR1,ANGPT1,AQP1,ARAP1,ATF4,ATP1A1,BAX,BMP7,COL1A1,CREM,CXCL8,EGR1,F3,FN1,HSPA5,KL,MAPT,MYH7	AGT,CTNNB1,EP300,ERK1/2,FOXO1,MYC,NFKB1,NFKBIA,NFkB (complex),PPARG,RELA,SMAD3,SP1,STAT3,TGFB1,TP53,losartan potassium
prebiotic p 0.1 - 2020-06-15 10:01 AM		NFkB (complex)		complex		0.896		0.192	-0.514	0.008	A2M,ABCB1,ABCG1,ADAMTS9,ADGRE1,ADM,ADRA2A,ADRA2C,AHR,ALDH1A3,ALDH7A1,ANKRD1,ANXA13,AQP1,BAG2,BAX,BCL2,C3,CASP8,CAV3,CCK,CCKAR,CCL20,CCL4,CCNB2,CCND2,CD40,CD82,CDKN1A,CDX1,CFLAR,CIITA,COL1A2,COL2A1,CRADD,CREM,CRHR1,CSNK2A1,CXCL6,CXCL8,CXCR4,DMBT1,EGR1,ELF3,EPAS1,ERAP2,F3,FABP6,FN1,G0S2,GAD2,GCH1,GFAP,GLA,GLI2,GNPAT,HES5,HIVEP1,HLA-A,HSPB1,ICOSLG/LOC102723996,IER3,IGLL1/IGLL5,IL10RA,JUNB,KDR,LITAF,…	CEBPA,CTNNB1,FOXO1,MYC,NFKB1,NFKBIA,NFkB (complex),PPARG,RELA,SMAD3,SP1,STAT3,TNF,TP53,TP63
prebiotic p 0.1 - 2020-06-15 10:01 AM		17beta-estradiol dendrimer conjugate		chemical reagent						0.00818	CALCR,CTSK
prebiotic p 0.1 - 2020-06-15 10:01 AM		2,2-(2-chlorophenyl-4'-chlorophenyl)-1,1-dichloroethene		chemical - endogenous mammalian						0.00818	AHR,CYP1A1
prebiotic p 0.1 - 2020-06-15 10:01 AM		3-(methylthio)propionic acid		chemical - endogenous mammalian						0.00818	G6PC,PCK1	3-(methylthio)propionic acid,CREBBP,FOXO1,PPARA,PPARG,PPARGC1A,TP53
prebiotic p 0.1 - 2020-06-15 10:01 AM		AGI-1095		chemical reagent						0.00818	EGR1,F3	AGI-1095,ERK1/2,FOXO1,NFkB (complex),RELA,SMAD3,STAT3
prebiotic p 0.1 - 2020-06-15 10:01 AM		AGO1		translation regulator						0.00818	BCL2L11,CXCR4
prebiotic p 0.1 - 2020-06-15 10:01 AM		AGO3		translation regulator						0.00818	BCL2L11,CXCR4
prebiotic p 0.1 - 2020-06-15 10:01 AM		AGO4		translation regulator						0.00818	BCL2L11,CXCR4
prebiotic p 0.1 - 2020-06-15 10:01 AM		AN-207		chemical toxicant						0.00818	BAX,BCL2
prebiotic p 0.1 - 2020-06-15 10:01 AM		C1QL3	-0.638	other						0.00818	G6PC,PCK1
prebiotic p 0.1 - 2020-06-15 10:01 AM		CARHSP1		transcription regulator						0.00818	G6PC,PCK1	CARHSP1,CEBPA,HNF4A,NR3C1,PPARA,PPARG,SREBF1
prebiotic p 0.1 - 2020-06-15 10:01 AM		CERS3		transcription regulator						0.00818	ASAH1,CERS2
prebiotic p 0.1 - 2020-06-15 10:01 AM		CLPX		enzyme						0.00818	ALAS1,ALAS2
prebiotic p 0.1 - 2020-06-15 10:01 AM		CPLX1		transporter						0.00818	CPLX3,CPLX4
prebiotic p 0.1 - 2020-06-15 10:01 AM		CPLX2		other						0.00818	CPLX3,CPLX4
prebiotic p 0.1 - 2020-06-15 10:01 AM		DF 203		chemical drug						0.00818	CYP1A1,CYP1B1
prebiotic p 0.1 - 2020-06-15 10:01 AM		ECD		transcription regulator						0.00818	ATF4,HSPA5
prebiotic p 0.1 - 2020-06-15 10:01 AM		FBXO44		enzyme						0.00818	ADRB2,BRCA1
prebiotic p 0.1 - 2020-06-15 10:01 AM		FRZB		other						0.00818	ACAN,COL2A1
prebiotic p 0.1 - 2020-06-15 10:01 AM		GGA2	-0.587	transporter						0.00818	GGA1,GGA3
prebiotic p 0.1 - 2020-06-15 10:01 AM		ITPR3		ion channel						0.00818	G6PC,PCK1
prebiotic p 0.1 - 2020-06-15 10:01 AM		LOC100359583/Ptma		other						0.00818	BAX,BCL2L11
prebiotic p 0.1 - 2020-06-15 10:01 AM		MAGEA2/MAGEA2B		other						0.00818	BAX,CDKN1A
prebiotic p 0.1 - 2020-06-15 10:01 AM		MYOF		other						0.00818	KDR,LAMP1
prebiotic p 0.1 - 2020-06-15 10:01 AM		PCDH9		other						0.00818	BAX,BCL2
prebiotic p 0.1 - 2020-06-15 10:01 AM		PCSK6		peptidase						0.00818	LEFTY1,NODAL
prebiotic p 0.1 - 2020-06-15 10:01 AM		PDIA6	-0.436	enzyme						0.00818	HSP90B1,HSPA5
prebiotic p 0.1 - 2020-06-15 10:01 AM		PLIN3		other						0.00818	BAX,BCL2
prebiotic p 0.1 - 2020-06-15 10:01 AM		PRIMA1		other						0.00818	ACHE,BAX
prebiotic p 0.1 - 2020-06-15 10:01 AM		RILP		other						0.00818	IGF2R,LAMP1
prebiotic p 0.1 - 2020-06-15 10:01 AM		RNF126		enzyme						0.00818	BRCA1,CDKN1A	BRCA1,CCND1,CDKN1A,CTNNB1,E2F1,E2F4,ESR1,MYC,MYOD1,PGR,RB1,RNA polymerase II,RNF126,STAT3,TP53
prebiotic p 0.1 - 2020-06-15 10:01 AM		SALL2		transcription regulator						0.00818	BAX,CDKN1A
prebiotic p 0.1 - 2020-06-15 10:01 AM		SELENOH		other						0.00818	GLB1,H2AX
prebiotic p 0.1 - 2020-06-15 10:01 AM		SEPTIN5		enzyme						0.00818	SEPTIN2,SEPTIN7
prebiotic p 0.1 - 2020-06-15 10:01 AM		SLU7		enzyme						0.00818	BCL2L11,CDKN1A
prebiotic p 0.1 - 2020-06-15 10:01 AM		SSR180575		chemical drug						0.00818	BAX,BCL2
prebiotic p 0.1 - 2020-06-15 10:01 AM		ST8SIA2		enzyme						0.00818	GFAP,PAX6
prebiotic p 0.1 - 2020-06-15 10:01 AM		XK469		chemical drug						0.00818	BAX,BCL2
prebiotic p 0.1 - 2020-06-15 10:01 AM		bucillamine		chemical drug						0.00818	BAX,BCL2
prebiotic p 0.1 - 2020-06-15 10:01 AM		daphnoretin		chemical - endogenous non-mammalian						0.00818	BAX,BCL2
prebiotic p 0.1 - 2020-06-15 10:01 AM		dibenzo(a,l)pyrene		chemical toxicant						0.00818	CYP1A1,CYP1B1
prebiotic p 0.1 - 2020-06-15 10:01 AM		isoalantolactone		chemical - endogenous non-mammalian						0.00818	BAX,BCL2	NFKB1,NFKBIA,NFkB (complex),RELA,SP1,STAT3,isoalantolactone
prebiotic p 0.1 - 2020-06-15 10:01 AM		milrinone		chemical drug						0.00818	CREM,F3	NFKB1,NFKBIA,NFkB (complex),RELA,SP1,STAT3,milrinone
prebiotic p 0.1 - 2020-06-15 10:01 AM		miltefosine		chemical drug						0.00818	ABCA3,ABCB1
prebiotic p 0.1 - 2020-06-15 10:01 AM		polyethylene glycol		chemical drug						0.00818	CCK,CDKN1A
prebiotic p 0.1 - 2020-06-15 10:01 AM		primaquine		chemical drug						0.00818	CYP1A1,GCH1
prebiotic p 0.1 - 2020-06-15 10:01 AM		quinine		chemical drug						0.00818	AGRP,GCH1
prebiotic p 0.1 - 2020-06-15 10:01 AM		safflor yellow B		chemical - endogenous non-mammalian						0.00818	BAX,BCL2
prebiotic p 0.1 - 2020-06-15 10:01 AM		swainsonine		chemical - endogenous non-mammalian						0.00818	BAX,BCL2
prebiotic p 0.1 - 2020-06-15 10:01 AM		PCK1	0.68	kinase	Inhibited	-2.2		-0.16	-1.849	0.00836	ACADVL,ACOX1,G6PC,MLYCD,PCK1	NFKB1,NFKBIA,PCK1,PRKAA1,SIRT1,STAT3,TP53
prebiotic p 0.1 - 2020-06-15 10:01 AM		VEGFC		growth factor		0.64		0.224	0.153	0.00836	ARG1,BAG1,BCL2,CXCR4,KDR	ERK1/2,FOXO1,NFkB (complex),RELA,SMAD3,STAT3,VEGFC
prebiotic p 0.1 - 2020-06-15 10:01 AM		amlodipine		chemical drug		-0.555		-0.155	-0.211	0.00836	ACTA1,ANXA2,COL1A1,IGFBP5,MYH7
prebiotic p 0.1 - 2020-06-15 10:01 AM		PRKAA1		kinase		-0.106		-0.094	0.321	0.00848	ACOT7,ARG1,BAX,BCL2,CDC42EP3,CDKN1A,CENPF,CXCL8,EPHA3,ERN1,FKBP5,FN1,G6PC,HIGD1A,HSPA5,KCNQ2,KLHL29,LITAF,MLYCD,MMP16,OAT,OCLN,PARP3	E2F1,EP300,ERK,ERK1/2,FOXO1,MYC,NFKB1,NFKBIA,NFkB (complex),NR3C1,NR3C2,PGR,PPARG,PRKAA1,RELA,SIRT1,SMAD3,STAT3,TP53,progesterone
prebiotic p 0.1 - 2020-06-15 10:01 AM		MIR17HG		other		-0.977		-0.173	-0.234	0.00854	ALPL,APCDD1,BCL2L11,BLNK,BMPR2,CDKN1A,COL5A1,CREB1,DAB2IP,ECE1,ECSIT,FRAS1,FZD1,FZD2,FZD4,GDF11,HSPG2,IL6ST,LAMA5,LRP1
prebiotic p 0.1 - 2020-06-15 10:01 AM		tributyltin		chemical reagent		0.277		-0.003	0.287	0.00854	ABCG1,ACOX1,ACSL1,ACVR2A,AHR,ANGPTL4,ANGPTL7,ATP5MC2,BMPR2,CCNE2,COL1A1,COL1A2,COL5A1,DGAT2,DKK2,DOCK8,ELOVL6,FN1,INHBA,NDST4	CEBPA,PPARA,PPARG,SP1,SREBF1,STAT3,tributyltin
prebiotic p 0.1 - 2020-06-15 10:01 AM		HDAC1		transcription regulator		-0.926		-0.031	-0.801	0.00857	ABCB1,ABCD2,ACAN,AKAP12,ALCAM,ANGPT2,BAX,BCL6,BRCA2,CCNB2,CCND2,CCNE2,CDC6,CDKN1A,COL1A1,COL1A2,COL2A1,CTSK,CXCL8,DAB2IP,DCLRE1C,DUSP1,EGR1,FABP1,H2AX,KDR,MCM10,MCM5,MTA3,MYBL2,MYH4,MYH7,NEFH,NFATC1,NKD1,PCK1	CEBPB,CREBBP,CTNNB1,E2F1,EP300,HDAC1,MYOD1,NFKB1,NFKBIA,NFkB (complex),RB1,RELA,RNA polymerase II,SMAD3,SP1,SP3,STAT3,TP53
prebiotic p 0.1 - 2020-06-15 10:01 AM		cerivastatin		chemical drug		-0.604		-0.02	-0.545	0.00863	AGTRAP,CD40,CDKN1A,COL1A1,CXCL8,CYP1B1,F3,FN1,GCH1,GNB1,HSPB1,MYBL2,MYH7,NET1	CEBPA,ERK1/2,FOXO1,NFKB1,NFKBIA,NFkB (complex),RELA,SMAD3,SP1,STAT3,TNF,TP53,cerivastatin
prebiotic p 0.1 - 2020-06-15 10:01 AM		p70 S6k		group		0.816		0.088	0.602	0.00863	BAX,BCL2L11,CDH2,DLG4,ICOSLG/LOC102723996,PABPC4,PDCD4	REL,RELA,STAT3,TP53,TP63,TP73,p70 S6k
prebiotic p 0.1 - 2020-06-15 10:01 AM		trabectedin		chemical drug		-0.13		-0.096	0.102	0.00863	ABCB1,ARL6IP1,CDKN1A,COL1A1,H2AX,MCM5,OAT	CEBPB,CREBBP,HDAC1,SMAD3,SP1,TP53,trabectedin
prebiotic p 0.1 - 2020-06-15 10:01 AM		Hif1		complex		-0.436		0.201	-0.962	0.00882	ADM,ALAS2,BCL2,BHLHE41,BNIP3L,CXCR4,FN1,HTRA2,KCNB1,LPIN1,PGK1,PIGF	Hif1,NFkB (complex),RELA,STAT3,TP53,TP63,doxorubicin
prebiotic p 0.1 - 2020-06-15 10:01 AM		NR5A2		ligand-dependent nuclear receptor		0.17		0.115	-0.265	0.00886	ABCB11,ABCG5,ABCG8,BAAT,BCL2,C3,CDKN1A,CFD,CPA2,CYP27A1,CYP8B1,FABP6,FGB,GADD45G,GLS2,IGFBP1,JUNB,ONECUT1	CEBPA,CEBPB,ERG,ESR2,FOS,FOXO1,GPS2,HDAC1,NFkB (complex),NR5A2,PPARG,PPARGC1A,RELA,RNA polymerase II,SP1,SREBF1
prebiotic p 0.1 - 2020-06-15 10:01 AM		curcumin		chemical drug		-1.536		-0.083	-1.004	0.00888	ABCB1,ABCC1,ABCG1,ACO1,ADAM17,ALOX5,AQP1,ATP1B2,AXIN1,AXL,BAX,BCL2,BCL2L11,BTN1A1,CCND2,CD81,CDKN1A,CFLAR,CLDN4,COL1A1,COL1A2,COPS5,CXCL8,CXCR4,CYP1A1,DAPK1,DLG4,DNTTIP1,EGR1,EIF3H,F3,FOSL2,GCLM,GFAP,HDAC8,HSP90B1,IGFBP5,JUNB,KATNA1,KCNB1,KLF9,MAPT,OCLN,PDCD2,PGF,PIGF	CEBPA,CEBPB,ERK,ERK1/2,FOXO1,IFNG,NFKB1,NFKBIA,NFkB (complex),RELA,SMAD3,SP1,STAT3,TNF,TP53,curcumin
prebiotic p 0.1 - 2020-06-15 10:01 AM		SGPL1		enzyme		0.777		-0.032	0.854	0.00897	ABCB1,ABCC1,BAX,BCL2,HSPA5,IFIT1	APP,CEBPB,IL6,MYC,NFKBIA,NFkB (complex),NR3C1,RELA,SGPL1,STAT3,TP53,TP63,doxorubicin
prebiotic p 0.1 - 2020-06-15 10:01 AM		SMARCE1		transcription regulator		0		0.015	-0.037	0.00897	BCL2,BRCA1,BRCA2,CENPE,CENPF,L1CAM
prebiotic p 0.1 - 2020-06-15 10:01 AM		Growth hormone		group		0.911		0.099	0.405	0.00897	ACSL1,ADRB2,ANGPTL4,ARID5B,ATP5MC2,BCL2,BCL6,BMP7,C3,CCND2,COL1A1,CRHR1,CYP27B1,DDR1,EGR1,FGFR3,FKBP5,FN1,FOSL2,FZD5,G6PC,GCDH,GFAP,HBB,IER3,IGFBP1,IGFBP3,IGFBP5,JUNB,NEDD9,ONECUT1,PCK1	CEBPA,CEBPB,CREB1,FOS,FOXO1,Growth hormone,HDAC1,INS,MYC,NFKB1,NFKBIA,NFkB (complex),PPARA,PPARG,RELA,RNA polymerase II,SP1,SREBF1,STAT3,TNF
prebiotic p 0.1 - 2020-06-15 10:01 AM		ANG	0.564	enzyme						0.00898	ANG,BAX,BCL2,CDKN1A	ANG,ERK1/2,FOXO1,NFkB (complex),RELA,SMAD3,STAT3
prebiotic p 0.1 - 2020-06-15 10:01 AM		ANGPTL3		growth factor						0.00898	ACACB,ACSS2,ELOVL6,HSPG2
prebiotic p 0.1 - 2020-06-15 10:01 AM		GNA11		enzyme		-1.067		0.224	-1.511	0.00898	ALPL,CDC6,EGR3,GNAQ
prebiotic p 0.1 - 2020-06-15 10:01 AM		Igkv1-117		other						0.00898	CCND2,CDKN1A,FOSL2,JUNB	CEBPB,ERK1/2,FOXO1,Igkv1-117,NFKB1,NFKBIA,NFkB (complex),REL,RELA,SMAD3,SP1,STAT3,TP53,TP63
prebiotic p 0.1 - 2020-06-15 10:01 AM		LCOR		transcription regulator		-1.913		-0.089	-1.741	0.00898	ADORA1,CDKN1A,FKBP5,IGFBP1
prebiotic p 0.1 - 2020-06-15 10:01 AM		LINC01139		other		-1		0.224	-1.447	0.00898	ANGPTL4,BHLHE40,EGR1,IGFBP3
prebiotic p 0.1 - 2020-06-15 10:01 AM		MSI2		other		0.371		-0.089	0.546	0.00898	CDKN1A,FN1,IL6ST,NUMB	ERK,FOXO1,MSI2,MYC,NFKB1,NFkB (complex),RELA,SMAD3,STAT3,TP53
prebiotic p 0.1 - 2020-06-15 10:01 AM		Tgf beta		group		0.764		0.099	0.209	0.00899	ANGPTL4,AOC3,AXIN1,BASP1,BCL2,BHLHE40,CALCR,CASP8,CCL4,CCND2,CDH2,CDKN1A,CFLAR,CHST11,CIITA,COL10A1,COL12A1,COL1A1,COL1A2,COL5A1,CTSK,CXCL8,CXCR4,F10,FBLN2,FGF10,FN1,GLI2,HNRNPAB,HSPG2,IGFBP3,IGFBP5,ILK,ITGA1,JUNB,LOX,MMP15,NEDD9,PHLDB1	CEBPA,CEBPB,FOXO1,IFNG,IL6,MYC,NFKBIA,NFkB (complex),RELA,SMAD3,SP1,STAT3,TGFB1,TNF,TP53,Tgf beta
prebiotic p 0.1 - 2020-06-15 10:01 AM		HNF1A		transcription regulator		0.676		0.204	-0.283	0.00912	AADAC,ABCC9,ACE2,AIMP1,AK2,ALKBH6,ALS2,ANPEP,ANXA4,APCS,AQP3,ASB7,ASGR1,ATG2B,ATG3,ATG4C,BACH2,BAG6,BCL6,CDC45,CDH8,CERS5,CLYBL,COQ7,CYP27A1,DTL,ELF3,F11,FABP1,FAM107B,FGB,FGF10,FGL1,FOXA3,FOXJ3,FUT6,G0S2,G6PC,GDI2,GLA,GSTCD,HCAR2,HPX,HSPA5,IGFBP1,INS,KDM2B,KIF13A,KIF20A,KLF11,MIA2,MSH5,MSH6,MTMR11,MTTP,NBR1,NOP16,ONECUT1,PCK1,PGK1	CEBPA,CREB1,FOS,FOXO1,HNF1A,HNF4A,INS,NR3C1,PPARA,SP1
prebiotic p 0.1 - 2020-06-15 10:01 AM		leukotriene D4		chemical - endogenous mammalian		-0.399		0.215	-1.097	0.0093	APOLD1,ARID5B,CCL4,CREM,CXCL8,DUSP1,EGR1,EGR3,F3,FOSL2,NEDD9	CREBBP,EP300,ERK,ERK1/2,FOXO1,MAPK1,MYC,NFKBIA,NFkB (complex),RELA,SMAD3,SP1,SRC,STAT3,TP53,TWIST1,estrogen receptor,leukotriene D4
prebiotic p 0.1 - 2020-06-15 10:01 AM		oblimersen		biologic drug		0.282		0.207	-0.401	0.0093	ADM,ATG13,BCL2,BRD2,CDKN1A,CXCL8,DUSP1,IFI27,IFI35,IFI44,IFIT1
prebiotic p 0.1 - 2020-06-15 10:01 AM		RUNX3		transcription regulator		-0.922		-0.153	-0.307	0.00931	ABCC1,ABCC5,AGTRAP,BAX,BCL2L11,CDKN1A,CFLAR,CIITA,COL12A1,CRIM1,CXCL8,EXTL3,FZD2,GLI2,GNAQ,IL6ST,ILK,LOX,MACF1,PAPPA	FOXO1,HDAC1,MYC,NFkB (complex),RB1,RUNX3,STAT3,TP53,TP63,TP73,Vegf
prebiotic p 0.1 - 2020-06-15 10:01 AM		celecoxib		chemical drug		-0.405		-0.068	-0.148	0.00931	ABCG2,ALOX5,ATF4,ATR,BAX,BCL2,BFAR,BIRC6,BLK,CDKN1A,CENPF,CFLAR,CLDN4,CTSK,F3,HSPA5,KDR,MAGI1,MUC2,PECAM1	CEBPA,CEBPB,ERK,ERK1/2,FOXO1,IL6,NFKBIA,NFkB (complex),RELA,SMAD3,STAT3,TNF,TP53,TP63,celecoxib,doxorubicin
prebiotic p 0.1 - 2020-06-15 10:01 AM		simvastatin		chemical drug		0.267		-0.049	0.485	0.00939	ABCG1,ABCG5,ACP5,ADCYAP1R1,ADRB2,ANGPT2,ANXA3,ARHGDIA,ARHGEF2,BAX,BCL2,CCL20,CCND2,CD40,CD81,CDKN1A,CFLAR,CIITA,COL10A1,COTL1,CXCL8,ETV4,F3,FABP1,GPAT4,HS3ST1,IGFBP3,LGALS8,MAPT,NFATC1	CTNNB1,ERK1/2,FOXO1,LDL,NFKB1,NFKBIA,NFkB (complex),RELA,SMAD3,SP1,STAT3,TP53,VEGFA,simvastatin
prebiotic p 0.1 - 2020-06-15 10:01 AM		dopamine		chemical - endogenous mammalian		1.007		0.085	0.622	0.00951	ADRA2C,ATP1A1,ATP8B1,BAX,BCL2,CCK,CDC14A,CTSK,CXCL8,EGR1,EGR3,GPR12,GPR68,GPRC5B,GRIA4,HRH3,KCNJ13,KIF26A,NFATC1,NPAS4,PDE10A,PHOX2A	CEBPB,CREB1,CREBBP,CREM,CTNNB1,ERK,ERK1/2,FOXO1,NCOA2,NFKBIA,NFkB (complex),RELA,RNA polymerase II,SMAD3,STAT3,TP53,VDR,VEGFA,dopamine
prebiotic p 0.1 - 2020-06-15 10:01 AM		NGF		growth factor		-0.822		0.14	-1.448	0.00955	A2M,ACHE,ADGRL2,ADM,AKR1B10,ANXA2,BAX,BCL2,BCL2L11,CCL4,CD40,CDK5R1,CDKN1A,DLG4,DUSP1,EGR1,EPAS1,ERRFI1,ETV4,FOSL2,FRRS1,GCH1,GRIA4,HRH3,ITGA1,JUNB,KIF2A,LRP1,MAP3K12,NGFR,NKD1,NPY	APP,CEBPB,ERK,ERK1/2,FOXO1,IL6,MYC,NFKB1,NFKBIA,NFkB (complex),NGF,NR3C1,RELA,SMAD3,SP1,STAT3,TP53
prebiotic p 0.1 - 2020-06-15 10:01 AM		RRP1B		transcription regulator						0.00972	ALDH5A1,ANAPC13,AREG,BMP7,BRCA1,BRCA2,CCNB2,CDC6,CDKN1A,CREBBP,EIF3H,FOXO1,FZD6,HPX,MCM5,NCOA2,ORC1,PERP
prebiotic p 0.1 - 2020-06-15 10:01 AM		HSPA9		other		1.294		0.134	0.918	0.00975	CDKN1A,CLMN,CRABP2,FN1,FOXO1,KRT18,KRT8,NEDD9,PBX1	FOXO1,HSPA9,MYC,RB1,TP53,TP63,TP73
prebiotic p 0.1 - 2020-06-15 10:01 AM		conjugated linoleic acid		chemical drug		-0.896		0	-0.896	0.00975	ACOX1,ANGPTL4,CALCR,CTSK,CXCL8,CXCR4,DUSP1,IL10RA,NFATC1	CEBPB,D-glucose,FOXO1,IFNG,MYC,NFKB1,NFKBIA,NFkB (complex),PDX1,RELA,SP1,STAT3,conjugated linoleic acid
prebiotic p 0.1 - 2020-06-15 10:01 AM		CCN1		other		0.726		0.15	0.171	0.00983	BAX,BCL2L11,C3,CCL4,CCND2,CDKN1A,COL1A1,COL1A2,CXCL8,DVL2,FBXW2,FN1,IL6ST,KDR,PECAM1	CCN1,EPAS1,ERK1/2,FGF2,FOXO1,MYC,NFKB1,NFKBIA,NFkB (complex),RELA,SMAD3,SP1,STAT3,TP53
prebiotic p 0.1 - 2020-06-15 10:01 AM		IL6R		transmembrane receptor		0.576		0.133	0.075	0.00983	A2M,ABCC1,CCK,CCL20,CDKN1A,COL1A1,COL1A2,COL2A1,CXCL6,CXCL8,FN1,IGFBP1,IGFBP5,IL6ST,NPY	CEBPB,ERK1/2,FOXO1,IL6,IL6R,MYC,NFKB1,NFKBIA,NFkB (complex),RELA,SMAD3,SP1,STAT3
prebiotic p 0.1 - 2020-06-15 10:01 AM		TGFBR1		kinase		1.69		0.147	1.143	0.00983	AHR,BHLHE40,CD40,CDKN1A,COL1A1,COL1A2,FBLN5,FGF10,FN1,G6PC,GAS1,LEFTY1,MUC2,NODAL,PIGF	BRCA1,CEBPA,CEBPB,CREBBP,EP300,FOXO1,HDAC1,MYC,NFKB1,NFKBIA,NFkB (complex),RELA,RNA polymerase II,SMAD3,SP1,STAT3,TGFB1,TGFBR1,TP53
prebiotic p 0.1 - 2020-06-15 10:01 AM		PSEN2		peptidase		-1.249		-0.022	-1.175	0.00984	ACSL1,ANXA5,BAX,BCL2,CDX1,COX7A2,COX8A,CTSC,ENPP2,FZD4,GDF11,GFAP,GNB1,HES5,KIF5B,MBP,NDUFS8	APP,FOXO1,MYC,NFKB1,NFKBIA,NFkB (complex),NR3C1,PSEN1,PSEN2,RELA,SOD1,SP1,STAT3,TP53
prebiotic p 0.1 - 2020-06-15 10:01 AM		CALCA		other		1.883		0.076	1.582	0.00988	AHNAK,AKAP13,CALCR,CARD14,CCL4,CREM,CTSK,CXCL8,CXCR4,CYBA,GFAP,GOLGB1,JUNB,KDR,KIF26A,MAX	CALCA,CEBPA,CEBPB,CREB1,CREBBP,CREM,ERK1/2,FOXO1,IFNG,NFKB1,NFKBIA,NFkB (complex),RELA,RNA polymerase II,SMAD3,SP1,STAT3,TNF
prebiotic p 0.1 - 2020-06-15 10:01 AM		etoposide		chemical drug		-0.737		0.106	-1.26	0.00989	ABCB1,ABCG1,ACHE,ADAM10,ADAM17,BAX,BCL2,BCL2L11,BCL2L14,BLM,CD40,CDKN1A,CFLAR,COL1A2,CSNK1D,CXCL8,DFFB,DUSP1,GADD45G,GLS2,H2AX,IER3,LPAR6,MDC1,NPY,PEBP1,PFKM,PIK3R3,SEPTIN9	CTNNB1,EP300,ERK,FOXO1,MYC,NFKB1,NFKBIA,NFkB (complex),RB1,RELA,SMAD3,SP1,STAT3,TP53,TP63,TP73,etoposide
prebiotic p 0.1 - 2020-06-15 10:01 AM		EGR1	-0.607	transcription regulator		0.363		0.164	-0.448	0.0103	ABCB1,ACHE,AREG,BAIAP2,BAX,BCL2L11,CASP6,CASP8,CCL4,CCND2,CDK5R1,CDKN1A,CHRNA7,COL1A1,COL1A2,COL2A1,CREM,CXCL6,CXCL8,DLG4,EGR1,F3,FN1,HPGD,JUNB,MYBL1,PCSK2
prebiotic p 0.1 - 2020-06-15 10:01 AM		IL13		cytokine		1.044		0.108	0.304	0.0103	ACADVL,ACOX1,ACSL1,ADA,ADAM8,ADORA1,ARG1,BAX,C3,CALCR,CASP6,CASP8,CCL20,CCL4,CD101,CD40,CIDEB,COL1A1,COL1A2,CTSC,CTSH,CTSK,CXCL6,CXCL8,CXCR4,DHCR24,DMBT1,DNAJC16,DUSP10,EGR1,ENPP2,EPAS1,ERBB4,F3,FGFR3,FKBP1A,FOXA3,FZR1,G0S2,GAS7,GRM5,GSN,HS3ST1,JAKMIP2,MAP3K7CL,MATK,MRC1,MTSS1,MUC2,MUC5B,NFATC1,NID1,NTN1,PITRM1
prebiotic p 0.1 - 2020-06-15 10:01 AM		SMARCA4		transcription regulator		0.962		0.189	-0.329	0.0104	A2M,ABCB1,ACE2,ACTA1,AGMAT,AHNAK,AHR,ALDH1A3,ANGPTL2,ANO1,ANTXR2,AP1S2,AREG,ARL4C,ASNS,BCL2,BEND5,BNIP3L,CCDC169,CCNE2,CD63,CDC6,CDK20,CDKN1A,CIITA,CKM,CLIC2,COL1A1,COTL1,CRYBG1,CTSH,CXCR4,CYP1A1,CYP26A1,ECM2,EFNB1,EGR1,ELOVL6,EPHB2,ESPNL,F3,FABP6,FKBP5,FN1,FOSL2,GADD45G,GMFG,GPM6A,GPR183,GPR68,HBB,HKDC1,HPGD,HS3ST1,IER3,IFI27,IFIT1,IGFBP5,IGFBP7,INHBA,KDR,KIFAP3,KIFC3,KRT18,LOX,MAPK13,MBP,MC5R,M…
prebiotic p 0.1 - 2020-06-15 10:01 AM		STAT6		transcription regulator		0.083		0.029	-0.1	0.0105	ABLIM1,ACOX1,ACP5,ACSL1,ADAM11,ADAM19,AHNAK,AKAP13,ANO1,APOLD1,AREG,ARG1,ARID5A,AUH,BAX,BCL2,BCL6,CASP6,CCL20,CCND2,CD2,CD40,CDKN1A,CIDEB,CMPK2,COL1A1,COL1A2,CRADD,DCSTAMP,DENND4A,EGR1,FABP1,FAM20B,FKBP5,FLRT2,GADD45G,GNB4,ICOSLG/LOC102723996,IFI44,IFI44L,IFIT1B,IGF2R,IL10RA,IL6ST,ITPK1,KSR1,LCP2,LPIN2,LY75,MPEG1,NEDD9,NFATC1,NFIL3
prebiotic p 0.1 - 2020-06-15 10:01 AM		5-azacytidine		chemical drug		0.127		0.152	-0.591	0.0105	ABCB1,ANXA2,ATP5F1B,ATR,BRCA1,BRCA2,BTG3,CALR,CASP8,CDKN1A,CIITA,COL1A1,DUSP1,F3,GJB3,GSK3A,HSP90B1,HSPA5,INHBA,KDR,KEAP1,LOX,MGMT,MUC2,MYH7
prebiotic p 0.1 - 2020-06-15 10:01 AM		apomorphine		chemical drug		0.06		0.016	0.019	0.0106	APC,BAX,BCL2,EGR1,ERF,IL6ST,PDIA4
prebiotic p 0.1 - 2020-06-15 10:01 AM		SNAI1		transcription regulator		-0.332		-0.017	-0.267	0.0107	ANKRD1,AXL,CCND2,CDH2,CDKN1A,CLDN4,COL1A1,COL1A2,COL2A1,CXCL8,ESPN,FMNL2,FN1,GFAP,GLI2,GSN,HPGD,KRT18,KRT8,L1CAM,MSI1,OCLN,PEBP1
prebiotic p 0.1 - 2020-06-15 10:01 AM		F2		peptidase		0.402		0.202	-0.717	0.0108	ADAMTS9,ANGPT1,ANGPT2,ANGPTL4,BAX,CAD,CALR,CCL20,CCND2,CD63,CDC6,CDKN1A,CFLAR,COL1A1,COTL1,CXCL8,CXCR4,DAAM1,DIO3,DUSP1,ECE1,EGR1,F2RL3,F3,FN1,FOSL2,HIVEP1,IER3,IGFBP5,JUNB,KDR,KIF13A,LAMP1,MTSS1,MYBL2,PDIA4
prebiotic p 0.1 - 2020-06-15 10:01 AM		DYSF		other						0.0108	ACOT9,ANKRD1,ANXA2,CFD,CHMP1A,CTSH,CYBA,ERRFI1,FN1,GDF11,HLA-A,HSPB1,MPEG1,MRC1
prebiotic p 0.1 - 2020-06-15 10:01 AM		TAZ		enzyme		0.308		0.145	-0.123	0.0108	ADRB2,ALDOC,ANKRD1,ARHGAP29,AXL,BASP1,CDH2,COL1A1,COL5A1,CYP1B1,DICER1,DUSP1,ENPP2,FN1,H2AX,LOX,PGM1
prebiotic p 0.1 - 2020-06-15 10:01 AM		ATF4	-0.791	transcription regulator		-0.483		0.188	-1.345	0.011	AARS1,ABCG2,ABCG5,ABCG8,AMPD1,ANKRD1,AREG,ARHGAP24,ASNS,ATF4,ATXN1,CALR,CDKN1A,CYP27A1,DENND1B,FN1,GCH1,HERPUD1,HSP90B1,HSPA5,HYOU1,IGFBP5,IGFBP7,KLF9,MARS1,NUPR1,PCK1
prebiotic p 0.1 - 2020-06-15 10:01 AM		APLN		other		0.102		0.114	-0.258	0.0112	ACE2,ALAS2,BAX,BCL2,EGR1,GFAP,KDR,MYH7,NKD1,PECAM1
prebiotic p 0.1 - 2020-06-15 10:01 AM		BAPTA-AM		chemical reagent		0.608		-0.16	1.105	0.0112	CCK,CDKN1A,COL1A1,CXCL8,CYP1A1,EGR1,FN1,HSPA5,MMP16,NFATC1
prebiotic p 0.1 - 2020-06-15 10:01 AM		IL24		cytokine		0		0.093	-0.29	0.0112	BAX,BCL2,BCL2L11,BCL6,CASP8,CCL20,CXCL8,GADD45G,HSP90B1,HSPA5
prebiotic p 0.1 - 2020-06-15 10:01 AM		TEAD3		transcription regulator		-0.333		0.203	-0.943	0.0112	ACTA1,ADM,ARID5B,FIBIN,IGFBP5,LOXL1,MTMR10,MYH4,MYH7,PCDH18
prebiotic p 0.1 - 2020-06-15 10:01 AM		Histone h3		group						0.0112	ABCB1,ABCB11,ABCD2,ACRV1,ACTA1,ADAM10,ADGRB1,ADRA1A,ADRA1B,AKAP12,ANK1,AP1S3,ATF7IP,ATOH1,BAX,BCL2,BCL2L11,BTG3,CA4,CCND2,CD40,CDC6,CDKN1A,CFLAR,CIITA,COL1A2,CSPG4,CXCL8,DAB2IP,DNTT,DUSP10,EGR1,EML5,EPHB3,FGF4,FKBP5,GABRG3,HBB,HOXA9,HSPA5,IGF2R,IGFBP3,INS,KDR,KL,KMT2C,L1CAM,MCM5,MEIS2,MGMT,MYBL2,NDUFA12,NDUFB6,NKD1,NODAL,NOG,NRF1,PAX7
prebiotic p 0.1 - 2020-06-15 10:01 AM		geldanamycin		chemical drug		-0.801		-0.063	-0.421	0.0112	AARSD1,AGO2,AHSA1,AKT2,ANXA2,ARF1,BAX,BCL2,CASP8,CCNT1,CD40,CDC37,CELF2,CFLAR,CIITA,COX18,CUL5,CXCL8,CYP1A1,DBH,EGR3,FAT1,FAU,FBLN2,FKBP5,GNAO1,H2AX,HSP90B1,HSPA5,IGF2R,KPNA2,MAPT,NHLH2,NLRP3,NTN1,NUDC,NUP58,PDCD4
prebiotic p 0.1 - 2020-06-15 10:01 AM		BMP2		growth factor		0.578		0.125	-0.064	0.0113	ACAN,ACP5,ALPL,ASGR1,BCL2,BHLHE40,BMPR2,BTG3,CAMK4,CDKN1A,COL10A1,COL1A1,COL1A2,COL2A1,CTSK,DBH,F3,FN1,FOXO1,FZD1,GFAP,HES5,IGFBP5,JUNB,KLF9,L1CAM,NFATC1,NOG,PHOX2A
prebiotic p 0.1 - 2020-06-15 10:01 AM		Hif		complex		1.253		0.189	0.835	0.0113	ANGPTL4,CKB,CKM,CXCL8,L1CAM
prebiotic p 0.1 - 2020-06-15 10:01 AM		NEUROG2		transcription regulator						0.0113	CDK5R1,FOXG1,INS,INSM2,PAX6
prebiotic p 0.1 - 2020-06-15 10:01 AM		PURA		transcription regulator		1.109		0.102	0.884	0.0113	CASP8,CDKN1A,GFAP,MBP,NEFH
prebiotic p 0.1 - 2020-06-15 10:01 AM		salubrinal		chemical reagent		0.633		-0.14	0.938	0.0113	ATF4,CTSK,DLG4,HSPA5,NFATC1
prebiotic p 0.1 - 2020-06-15 10:01 AM		TERC		other						0.0113	CDKN1A,CLEC4F,CRY1,EGR1,GFAP,GPI,MCM10,NUPR1
prebiotic p 0.1 - 2020-06-15 10:01 AM		formaldehyde		chemical - endogenous mammalian		-0.378		0.193	-0.888	0.0113	BAX,CCK,CYP1A1,EGR1,FOSL2,GABBR2,JUNB,NGFR
prebiotic p 0.1 - 2020-06-15 10:01 AM		ACVR1C		kinase		1.342		0.117	1.08	0.0114	CASP8,CDKN1A,JUNB,LEFTY1,NODAL,NPY
prebiotic p 0.1 - 2020-06-15 10:01 AM		LILRB1		transmembrane receptor		-0.186		-0.224	0.354	0.0114	ADM,BCL2,CXCL8,FGFR3,HSPB1,TENT5C
prebiotic p 0.1 - 2020-06-15 10:01 AM		NFIX		transcription regulator		0.744		0.05	0.636	0.0114	ADRA1B,ALAS1,CKM,CLEC3B,CXCL8,GFAP
prebiotic p 0.1 - 2020-06-15 10:01 AM		RAPGEF3		other		1		0.089	0.784	0.0114	BCL2L11,CTSK,CYP1B1,FN1,MBP,NFATC1
prebiotic p 0.1 - 2020-06-15 10:01 AM		TRPC1		ion channel		0.842		0.061	0.695	0.0114	BAX,CCND2,CDKN1A,FOXO1,IGFBP1,KDR
prebiotic p 0.1 - 2020-06-15 10:01 AM		ATF1		transcription regulator		1.982		0.118	1.748	0.0114	ATP1A1,BCL2,CCK,CIITA,COL24A1,CREB1,EGR1,INHBA,MUC5B
prebiotic p 0.1 - 2020-06-15 10:01 AM		HOXC6		transcription regulator		1.278		0.083	1.034	0.0114	ABCB1,APBB1,BCL2,BCO2,BMP7,ERRFI1,IGFBP3,MEGF10,SEPTIN7
prebiotic p 0.1 - 2020-06-15 10:01 AM		ATM		kinase		0.859		0.145	0.387	0.0118	ATR,BAX,BLM,CDKN1A,CFLAR,CXCL8,DUSP1,DUSP10,FN1,GADD45G,GPHN,H2AX,LPIN1
prebiotic p 0.1 - 2020-06-15 10:01 AM		GNA14		enzyme						0.0118	ABCB1,ADM,AGTR1,AKAP12,ANKRD1,ANPEP,ANXA3,ARG1,CREM,CSPG4,CXCL8,DPYS,NFIL3
prebiotic p 0.1 - 2020-06-15 10:01 AM		MEF2D		transcription regulator		0.92		0.13	0.479	0.0118	ACTA1,BACH2,BLK,CCNE2,CDC6,CKM,COL1A2,FN1,GCLM,HDAC5,JUNB,MCM5,MYH7
prebiotic p 0.1 - 2020-06-15 10:01 AM		linoleic acid		chemical - endogenous mammalian		0.859		0.081	0.574	0.0118	ANGPTL4,CCK,DGKZ,DUSP1,FABP1,G6PC,GEMIN2,HSP90B1,HSPA5,KDR,MTTP,NEDD4L,PECAM1
prebiotic p 0.1 - 2020-06-15 10:01 AM		ADCY5		enzyme						0.012	ADCY2,ADCY6,BCL2
prebiotic p 0.1 - 2020-06-15 10:01 AM		AMER1		other						0.012	AREG,BAX,CDKN1A
prebiotic p 0.1 - 2020-06-15 10:01 AM		BARD1		transcription regulator						0.012	AURKB,BRCA1,CYP1A1
prebiotic p 0.1 - 2020-06-15 10:01 AM		CA9		enzyme						0.012	COL10A1,COL2A1,EPAS1
prebiotic p 0.1 - 2020-06-15 10:01 AM		CPXM1		peptidase						0.012	COL14A1,COL16A1,COL5A1
prebiotic p 0.1 - 2020-06-15 10:01 AM		EIF5A		translation regulator						0.012	BAX,CDK5R1,CDKN1A
prebiotic p 0.1 - 2020-06-15 10:01 AM		EN2		transcription regulator						0.012	ALDOC,NGFR,PAX6
prebiotic p 0.1 - 2020-06-15 10:01 AM		G6PC	-0.905	phosphatase						0.012	G6PC,HSPA5,HYOU1
prebiotic p 0.1 - 2020-06-15 10:01 AM		PAPPA	2.726	peptidase						0.012	ABCG1,IGFBP5,PAPPA
prebiotic p 0.1 - 2020-06-15 10:01 AM		PPP1R14B		phosphatase						0.012	EPAS1,KDR,PECAM1
prebiotic p 0.1 - 2020-06-15 10:01 AM		RASSF3		other						0.012	BAX,BCL2,CDKN1A
prebiotic p 0.1 - 2020-06-15 10:01 AM		SF1		transcription regulator						0.012	COL1A1,FN1,MYL6
prebiotic p 0.1 - 2020-06-15 10:01 AM		YOD1		enzyme						0.012	ANKRD1,INHBA,LATS1
prebiotic p 0.1 - 2020-06-15 10:01 AM		dibenzoylmethane		chemical toxicant						0.012	CDKN1A,CYP1A1,CYP1B1
prebiotic p 0.1 - 2020-06-15 10:01 AM		gallium nitrate		chemical drug						0.012	CALCR,MATK,NFATC1
prebiotic p 0.1 - 2020-06-15 10:01 AM		histidinol		chemical - endogenous mammalian						0.012	ASNS,ATF4,EGR1
prebiotic p 0.1 - 2020-06-15 10:01 AM		sparfosic acid		chemical drug						0.012	BCL2,BCL2L11,CDKN1A
prebiotic p 0.1 - 2020-06-15 10:01 AM		tacedinaline		chemical drug						0.012	ADCY6,ELF3,NPAS4
prebiotic p 0.1 - 2020-06-15 10:01 AM		HDAC5	1.709	transcription regulator		-0.389		0.019	-0.451	0.012	ACSL1,ACTA1,ATP5F1B,CASP8,CDK7,CDKN1A,CKM,DAPK1,G6PC,IGFBP1,MAG,MBP,MMD2,MYH7
prebiotic p 0.1 - 2020-06-15 10:01 AM		PPP3CA		phosphatase		0.808		0.165	0.407	0.012	B3GAT1,BCL2,C3,CD2,CD82,CDH2,CDKN1A,FN1,GFAP,KRT18,KRT8,LITAF,LPAR1,NFATC1
prebiotic p 0.1 - 2020-06-15 10:01 AM		USF1		transcription regulator		-1.4		0.167	-1.866	0.012	ACP5,AGTRAP,AKAP12,BAX,BRCA2,CAD,CD2,CIITA,DUSP1,G6PC,IGF2R,IGFBP1,IGFBP3,PCK1
prebiotic p 0.1 - 2020-06-15 10:01 AM		bucladesine		chemical toxicant	Activated	2.124		0.127	1.412	0.012	AANAT,ABCA3,ADCY8,ADGRL2,ADM,AKR1B10,ANKRD52,BCL2,CALCR,CAMK1G,CDH2,CDK5R1,CDKN1A,CREB1,CREM,CXCL8,CXCR4,DUSP1,EGR1,ENO2,ERRFI1,ETV4,F3,FOSL2,FOXO1,FRRS1,G6PC,GCH1,GFAP,GLS2,HRH3,HS3ST1,IGFBP1,IGFBP3,IGFBP5,IL12RB1,ITGA1,JUNB,LPCAT1,NKD1,NPHP4,PCK1,PDE10A,PDE5A,PDE8B
prebiotic p 0.1 - 2020-06-15 10:01 AM		FGFR1		kinase	Activated	2.706		0.116	2.277	0.012	BAX,BMP7,CCND2,CDKN1A,COL10A1,COL1A1,DUS2,EIF5B,FGF10,FGF4,FGFR3,GRINA,LEPROT,MBP,NCK1,PDCD4
prebiotic p 0.1 - 2020-06-15 10:01 AM		LDLR		transporter		0.762		-0.057	0.876	0.0121	ABCG1,ALCAM,ANLN,AURKB,CCL4,CCNB2,CCNE2,CD40,CDKN1A,CENPF,CTSC,CYP27A1,DUSP1,EGR1,ELOVL6,F3,FAM3C,FGL2,G6PC,GADD45G,HSPA5,HSPG2,IER3,IL12RB1,KIF20A,KIF23,KNTC1,LCP2,LRP1,NUSAP1
prebiotic p 0.1 - 2020-06-15 10:01 AM		MAP2K7	2.549	kinase		1.664		0.086	1.455	0.0122	ANGPT2,CDKN1A,CXCL8,DYRK4,ENPP2,FN1,HSPA5,JUNB,MTTP,MUC5B,MYH7
prebiotic p 0.1 - 2020-06-15 10:01 AM		POR		enzyme		-0.477		-0.083	-0.148	0.0124	AASDH,ACADVL,ACER1,ACSL1,ACTA1,AHR,ANTXR2,ANXA5,APCDD1,AQP8,ASNS,CAPRIN2,CHMP4C,CIITA,CYP1A1,CYP26A1,CYP8B1,DHCR24,ELOVL6,FGL1,GPHN,HLA-A,HLF,HSD17B10,KDR,NSDHL
prebiotic p 0.1 - 2020-06-15 10:01 AM		STK11		kinase		-0.945		0.058	-1.294	0.0125	A2M,ADSL,AK2,ALCAM,ATP5F1C,ATP5MC2,ATP5MC3,ATP5MF,BCL2L11,BTF3,CDH8,CDKN1A,COX6A1,COX7A2,COX8A,CXCL6,CYC1,ECM2,ETV4,FBXO9,FN1,GPI,IGFBP1,IGFBP5,JUNB,KCNQ2,KLHL29,MSH4,NDUFA11,NDUFA13,NDUFA2,NDUFS8,NEDD9,NET1,NT5E,PGK1,PGM1,PHC2
prebiotic p 0.1 - 2020-06-15 10:01 AM		atorvastatin		chemical drug		-0.101		-0.035	0.085	0.0128	ABCB1,ABCC1,ABCG1,ABCG5,ABCG8,ABRAXAS1,ACE2,ARRB1,BCL2,CCNE2,CD40,COL1A1,COPS5,CXCL8,CXCR4,CYBA,CYP27A1,CYP8B1,DHCR24,DMC1,DUSP1,EGR1,ELF3,F3,HBB,IER3,JUNB,MTTP,NSDHL
prebiotic p 0.1 - 2020-06-15 10:01 AM		12-(3-adamantan-1-yl-ureido) dodecanoic acid		chemical reagent		1		0	1	0.0128	BAX,BCL2,BCL2L11,BNIP1,BNIP2,CASP6,CASP8,CASP8AP2,CD40,CFLAR,CIDEB,DFFB
prebiotic p 0.1 - 2020-06-15 10:01 AM		NEUROG1		transcription regulator		0		-0.046	0.16	0.0128	AMIGO2,C3,CCND2,CD82,CDK5R1,CFH,EPAS1,FN1,INHBA,NOG,P4HA2,PAPPA
prebiotic p 0.1 - 2020-06-15 10:01 AM		CHADL		other		1.134		-0.039	1.236	0.0129	CADM1,CDKN1A,COL10A1,COL2A1,CSPG4,IGFBP3,PHEX
prebiotic p 0.1 - 2020-06-15 10:01 AM		SH3TC2		other		1.134		0.193	0.624	0.0129	AACS,ACSL1,DHCR24,EGR1,MAG,MBP,NSDHL
prebiotic p 0.1 - 2020-06-15 10:01 AM		dasatinib		chemical drug		-0.436		-0.069	-0.255	0.0129	ABCG5,ABCG8,ANKRD1,COL1A1,COL1A2,FN1,G6PC
prebiotic p 0.1 - 2020-06-15 10:01 AM		taurocholic acid		chemical - endogenous mammalian		-0.128		0.034	-0.212	0.0129	CYP27A1,CYP8B1,EGR1,FABP6,G6PC,KDR,LPIN2
prebiotic p 0.1 - 2020-06-15 10:01 AM		vitamin K3		chemical drug	Inhibited	-2.392		0.174	-2.808	0.0129	ABCC1,BAX,BCL2,CCL20,CFLAR,EGR1,HSPA5
prebiotic p 0.1 - 2020-06-15 10:01 AM		bisphenol A		chemical - endogenous mammalian		0.836		0.121	0.314	0.013	ALAS1,ALDH5A1,ATG3,ATP5PO,ATP6AP1,BAX,BCL2,C3,CDKN1A,CFD,DLG4,EGR1,ENO2,GABRA2,GABRG3,GAD2,HSP90B1,KDR,LCP2,NME7,NUMB,OCLN,PAX6,PEBP1,PICALM
prebiotic p 0.1 - 2020-06-15 10:01 AM		CA074-methyl ester		chemical reagent		1		0.02	0.959	0.0131	BCL2,GFAP,LAMP1,NLRP3
prebiotic p 0.1 - 2020-06-15 10:01 AM		CNB-001		chemical reagent		-1.067		0.183	-1.43	0.0131	ALOX5,ASNS,ATF4,HERPUD1
prebiotic p 0.1 - 2020-06-15 10:01 AM		EPHB1		kinase		0		0.183	-0.362	0.0131	EGR1,IL6ST,JUNB,PCK1
prebiotic p 0.1 - 2020-06-15 10:01 AM		LB-205		chemical reagent		1.067		0.061	0.947	0.0131	BAX,BCL2,GFAP,NGFR
prebiotic p 0.1 - 2020-06-15 10:01 AM		OSTM1		other						0.0131	BCL6,CTSK,DCSTAMP,NFATC1
prebiotic p 0.1 - 2020-06-15 10:01 AM		PBRM1		other						0.0131	CDKN1A,CENPE,CENPF,CRABP2
prebiotic p 0.1 - 2020-06-15 10:01 AM		kukoamine A		chemical - endogenous non-mammalian		-1.084		-0.102	-0.881	0.0131	ALOX5,BAX,BCL2,CDH2
prebiotic p 0.1 - 2020-06-15 10:01 AM		manumycin A		chemical reagent		-0.371		-0.142	-0.092	0.0131	ANPEP,CXCL8,FN1,MUC5B
prebiotic p 0.1 - 2020-06-15 10:01 AM		theophylline		chemical drug		0		0.045	-0.089	0.0131	CXCL8,GFAP,HS3ST1,LRP1
prebiotic p 0.1 - 2020-06-15 10:01 AM		CDK2AP1		other						0.0133	AXIN1,CCND2,CSNK2A1,DAAM1,DIXDC1,FZD1,FZD5,NKD1,TLE5
prebiotic p 0.1 - 2020-06-15 10:01 AM		apigenin		chemical - endogenous non-mammalian		-0.266		-0.158	0.252	0.0134	ABCB1,BAX,BCL2,CASP8,CCL4,CCND2,CDKN1A,CKMT2,CREM,CXCL8,CYP1A1,DGAT2,DVL2,GCLM
prebiotic p 0.1 - 2020-06-15 10:01 AM		RUNX2		transcription regulator		-1.214		0.112	-1.616	0.0134	ABCB1,ALPL,BAX,BCL2,CDH2,CDHR5,CDKN1A,CIITA,COL10A1,COL11A1,COL1A1,COL1A2,COL24A1,CXCL8,FABP6,FLRT2,FN1,HAPLN1,PCDH18
prebiotic p 0.1 - 2020-06-15 10:01 AM		ETV4	-0.442	transcription regulator		0.338		0.149	-0.044	0.0134	BAX,CXCL8,CXCR4,ETV4,FN1,GGT1,HPGD,JUP
prebiotic p 0.1 - 2020-06-15 10:01 AM		PLP1		other						0.0134	ATF4,CCL20,ENPP2,HSPA5,MBP,MOG,SEPTIN2,SEPTIN4
prebiotic p 0.1 - 2020-06-15 10:01 AM		SPRY2		other		1.51		-0.083	1.743	0.0134	CDKN1A,EPAS1,EPHB4,ETV1,ETV4,FGFR3,OCLN,PGK1
prebiotic p 0.1 - 2020-06-15 10:01 AM		SS18		transcription regulator		-0.707		0.224	-1.34	0.0134	BCL2L11,CAMK2B,CRLF1,EPHB3,GCH1,NFATC1,NGFR,TENT5C
prebiotic p 0.1 - 2020-06-15 10:01 AM		FOXO3		transcription regulator		0.181		0.046	-0.04	0.0136	AHR,ANGPT1,ANGPT2,ANXA3,BAX,BCL10,BCL2,BCL2L11,BCL6,BNIP2,BNIP3L,CAD,CASP8,CCNB2,CCND2,CCNE2,CDC42EP3,CDC45,CDC6,CDCA8,CDKN1A,CDKN3,CERS5,CFLAR,COMP,CXCL8,CXCR4,EGR1,ENO2,FN1,FOXO1,HDAC8,IER3,IGFBP1,IGFBP7,INHBA,JUNB,LCP2,MAX,NT5E,NUPR1,PECAM1,PIK3CA
prebiotic p 0.1 - 2020-06-15 10:01 AM		SIRT6		enzyme		0.714		-0.098	0.928	0.0138	AACS,ACSL3,AKT3,CXCL8,ELOVL6,FABP6,G6PC,GPAT4,IGF2R,LIPH,PCK1
prebiotic p 0.1 - 2020-06-15 10:01 AM		GATA1		transcription regulator		0.071		0.084	-0.332	0.0138	ABCC4,AEBP2,AGGF1,ALAS2,ALOX5,ANGPT2,ANK1,AQP1,ARHGAP4,BACH2,BCL2,BCL2L11,BLVRB,CA1,CALR,CCND2,CIITA,COPS5,CREM,DICER1,DMTN,DNTT,EGR1,EXOC1,F10,GP1BB,HBB,HNRNPAB,IL6ST,JAZF1,JUNB,KDR,MAMDC2,MBP,MCM5,NEFH,NFIL3,PECAM1
prebiotic p 0.1 - 2020-06-15 10:01 AM		NOTCH1		transcription regulator		-0.255		0.031	-0.419	0.0142	ADAM19,ANGPT1,ANKRD1,AQP3,ASB2,ATOH1,BCL2,BCL6,CAD,CCND2,CD82,CDKN1A,CFD,CFLAR,CHST1,CKM,COL1A1,COL1A2,CXCL8,CXCR4,ENO2,EPAS1,G6PC,GFAP,GLI2,HES5,IGFBP3,KRT8,LOX,MESP2,MUC2,MYH7,NDUFV2,NGFR,OAT
prebiotic p 0.1 - 2020-06-15 10:01 AM		BRD7		transcription regulator		0.611		0.179	0.221	0.0143	BAX,CDKN1A,CYP1A1,DICER1,FN1,KRT8
prebiotic p 0.1 - 2020-06-15 10:01 AM		COPS5	-0.451	transcription regulator		1.671		0.049	1.554	0.0143	AIMP1,BAX,CDKN1A,GPS1,H2AX,MARS1
prebiotic p 0.1 - 2020-06-15 10:01 AM		DYRK1A		kinase		-0.221		-0.081	-0.023	0.0143	CDC6,CDKN1A,DLG4,KDM2B,KNTC1,MYBL2
prebiotic p 0.1 - 2020-06-15 10:01 AM		IGFBP5	1.734	other		-0.565		0.049	-0.682	0.0143	BAX,BCL2,BHLHE40,COL1A1,F3,MYH7
prebiotic p 0.1 - 2020-06-15 10:01 AM		E2F2		transcription regulator		-0.49		0.178	-0.953	0.0144	BCL2,CASP6,CCNB2,CDC45,CDC6,CDKN1A,ECE1,JMY,MCM10,MCM5,MYBL2,ORC1
prebiotic p 0.1 - 2020-06-15 10:01 AM		SMAD4		transcription regulator		-0.254		0.106	-0.73	0.0144	ANGPT1,ANGPT2,ANGPTL4,AREG,ARHGEF2,BMP7,CAB39,CCL20,CCND2,CDC42EP3,CDH2,CDK17,CDKN1A,CELF2,CNMD,COL10A1,COL1A2,COL2A1,DAPK1,DNAH2,FGFR3,FN1,GCNT1,GUCY2F,IER3,IL17B,JAM2,KLF15,LPAR1,MUC2,PAK3,PAX6
prebiotic p 0.1 - 2020-06-15 10:01 AM		EIF2AK2		kinase		1.175		0.203	0.395	0.0145	AKT2,ARG1,ATF4,BAX,BCL2,BHLHE40,CDKN1A,CFLAR,CXCL8,EGR1,ERAP2,IFI27,IFI35,IFIT1,NEDD9,PARP12
prebiotic p 0.1 - 2020-06-15 10:01 AM		phosphate		chemical - endogenous mammalian		-1.324		0.079	-1.639	0.0145	A2M,ACADSB,ADAMTS2,ALPL,AXL,BIRC6,CHST12,COL19A1,COL5A1,CYC1,DAAM2,ECSIT,EGR1,EMILIN1,ETV4,NDUFA12
prebiotic p 0.1 - 2020-06-15 10:01 AM		HSPA5	-1.486	enzyme		1.21		0.068	0.998	0.0147	ACADVL,BAX,BCL2,ERN1,G6PC,HSP90B1,HSPA5,IFIT1,MAG,MBP
prebiotic p 0.1 - 2020-06-15 10:01 AM		2-arachidonoylglycerol		chemical - endogenous mammalian		-0.159		0.145	-0.474	0.0148	ANGPTL4,F3,G6PC,LPIN1,PCK1
prebiotic p 0.1 - 2020-06-15 10:01 AM		DAXX		transcription regulator		-1.091		-0.128	-0.84	0.0148	ATOH1,BCL2,CASP8,CDKN1A,HSPB1
prebiotic p 0.1 - 2020-06-15 10:01 AM		KDM4A		transcription regulator		1		0.194	0.612	0.0148	ALS2,CDKN1A,CHD5,KLF5,PIM3
prebiotic p 0.1 - 2020-06-15 10:01 AM		NEDD4		enzyme		0.152		-0.192	0.533	0.0148	ABCG1,CDKN1A,ERRFI1,FN1,LATS1
prebiotic p 0.1 - 2020-06-15 10:01 AM		TOR1A		enzyme						0.0148	BASP1,HSPA5,NEFL,PDE10A,PEA15
prebiotic p 0.1 - 2020-06-15 10:01 AM		decursin		chemical - endogenous non-mammalian		0		-0.134	0.268	0.0148	AIFM1,ANGPT2,BAX,CDKN1A,KDR
prebiotic p 0.1 - 2020-06-15 10:01 AM		MBD3		other						0.0148	ALOX12B,APC,AXIN1,CCND2,CSNK2A1,DAAM1,DIXDC1,DVL2,FZD1,FZD4,FZD5,NKD1,PAX6,TLE5
prebiotic p 0.1 - 2020-06-15 10:01 AM		diethylstilbestrol		chemical drug		-0.13		0.098	-0.632	0.0149	ABCG2,ACTA1,ADCY6,ADCYAP1R1,ADGRD1,AHR,ALDH1A3,ALPL,AQP3,AREG,ATXN3,AURKB,BCL6,C3,CCNB2,CD200,CDH13,CDKN1A,CENPE,CENPF,CLSTN2,COL1A1,COMP,CRABP2,CTSK,CXCL6,EGR1,F3,FBLN1,GGT1,HIC1,HLA-A,HOXA9,HSP90B1,IGFBP3,INHBA,KDR,KIF22,NPDC1,OPN5
prebiotic p 0.1 - 2020-06-15 10:01 AM		EPO		cytokine		-0.844		0.107	-1.355	0.0153	ALAS2,ANGPT2,ANK1,ARL6,ATOH8,BAX,BCL2,BCL2L11,BCL6,BLM,BLVRB,BNIP3L,CA1,CCND2,CDKN1A,CHIT1,CPSF3,CTSK,CXCR4,DCSTAMP,DHCR24,DNAI2,EGR1,FABP1,G6PC,GBA,H2AZ1,HBB,JUNB,KAT2B,KCNV2,KPNA2,KPNB1,MIA2,NFATC1,NUPR1,PAX6,PDCD4
prebiotic p 0.1 - 2020-06-15 10:01 AM		palmitic acid		chemical - endogenous mammalian		0.688		0.088	0.221	0.0153	ACSL1,ADCYAP1R1,AHR,ATF4,ATP5MF,BAX,BCL2,BCL2L11,CCL4,CDKN1A,CKM,CXCL8,CYBA,DGAT2,ELOVL6,ERN1,FABP1,FN1,FOXO1,G6PC,HSPA5,HTR7,IGFBP1,INHBA,INS,NPAS4,NPY,NTN1,PAX6,PCK1,PFKM
prebiotic p 0.1 - 2020-06-15 10:01 AM		ANGPT1	-0.541	growth factor		0.283		0.075	0.135	0.0155	ACTA1,ADAMTS9,ALCAM,ANGPT2,BAX,BCL2,DUSP1,ILK,MYH7
prebiotic p 0.1 - 2020-06-15 10:01 AM		CITED2		transcription regulator		0.992		-0.022	1.051	0.0155	ACOX1,ADM,ANGPTL4,ARG1,CXCL8,DUSP1,MRC1,NODAL,PGK1
prebiotic p 0.1 - 2020-06-15 10:01 AM		TNC		other		0.478		0.096	0.226	0.0155	BCL2,CCL20,CCL4,CDKN1A,COL2A1,CXCL6,KHDRBS1,MBP,MSI1
prebiotic p 0.1 - 2020-06-15 10:01 AM		5-N-ethylcarboxamido adenosine		chemical reagent		1.121		-0.01	1.163	0.0155	ADM,AQP8,ARG1,BAG3,BHLHE40,CCL20,CIITA,COL1A2,CREM,CXCL8,EGR1,FZD1,INHBA,JUNB,NFIL3,NT5E,PDE5A
prebiotic p 0.1 - 2020-06-15 10:01 AM		Esrra		transcription regulator		-1.662		0.057	-1.885	0.0155	ACE2,ACO1,ACOX1,ALDOC,ATP1A1,ATP5F1B,ATP5MC3,ATP5MF,ATP5PO,COX8A,CYC1,ENO2,EPAS1,FABP1,NDUFA2,PCK1,PGM1
prebiotic p 0.1 - 2020-06-15 10:01 AM		ARRB1	0.656	other						0.0156	ABCG2,ADRB2,BCL2,CXCL8,EGR1,F3,JUNB
prebiotic p 0.1 - 2020-06-15 10:01 AM		HISTONE		group						0.0156	ABL1,AHR,BCL2,CIITA,HPGD,NOD2,PAG1
prebiotic p 0.1 - 2020-06-15 10:01 AM		Nuclear factor 1		group	Activated	2.17		0.102	1.95	0.0156	ADRA1B,ALAS1,CIITA,COL1A1,CYP1A1,GFAP,LOX
prebiotic p 0.1 - 2020-06-15 10:01 AM		5-fluorouracil		chemical drug		-0.399		-0.058	-0.061	0.0157	ABHD4,ACVR1B,AEN,AHSA1,ANKRA2,ANXA2,ANXA4,ASB11,ATF4,ATP5F1B,ATP5F1C,ATP5PO,BAIAP2,BAX,BCL2,BCL2L11,BNIP3L,BTF3,CCND2,CD40,CD81,CD82,CDKN1A,CFLAR,COL1A2,COX6A1,COX8A,DRAM1,EEF1G,EGR1,EIF1,FKBP1A,FOXO1,GSN,HNRNPAB,HNRNPC,NDUFS8,NDUFV2,NNT,PGK1
prebiotic p 0.1 - 2020-06-15 10:01 AM		TERT		enzyme		-0.208		0.059	-0.334	0.0157	AFAP1L1,ALDH1A3,ASAP1,ASNS,BAX,CDKN1A,CTSC,CXCL8,ELK3,FRMD6,GLB1,GSN,HDHD5,IFIT1,JUP,KDM5C,KHDRBS1,MTHFD1L,PAX6,PCDHGA1,PRXL2A
prebiotic p 0.1 - 2020-06-15 10:01 AM		fenofibrate		chemical drug		1.098		0.063	0.779	0.0158	ABCD2,ACACB,ACADVL,ACOX1,ACSL1,ACSL3,ADIPOR1,ANGPTL4,ASNS,BCL2L11,CD200,CD40,CDH2,COL1A1,CXCL8,DGAT2,ECI2,FABP1,FGB,FOXA3,G6PC,GNB4,GYG1,HSPA5,IL6ST,KDR,KPNA1,MGMT,MLYCD,MTTP,MYBL2,MYH7,NACC1,PDZK1,PIK3R3
prebiotic p 0.1 - 2020-06-15 10:01 AM		QKI		other		0.314		0.025	0.249	0.0158	AXIN1,BRSK2,ERCC2,GFAP,GPHN,GPM6A,LAMP1,PEA15
prebiotic p 0.1 - 2020-06-15 10:01 AM		PTEN		phosphatase		-0.714		-0.006	-0.667	0.0158	ABCC4,ABHD4,ABTB1,ACOX1,ACSL1,ADM,AKAP1,ANGPT1,ANGPT2,ARG1,ARHGAP10,ARHGDIA,AURKB,BAX,BCL2,BCL2L11,C3,CAD,CAMK2B,CCNB2,CD40,CDH2,CDKN1A,CFD,CLDN23,COPS5,COX8A,CSTF3,CXCL8,CXCR4,CYP27A1,DUSP1,DYNC1LI2,ECI2,ELOVL6,EPAS1,F3,FGF10,FGFR3,FN1,FOXO1,FZD6,G0S2,GGT1,GPHN,GPM6A,GPR12,GPR142,GPR19,GPR4,GTPBP2,HDAC5,IGFBP3,IGFBP5,KDR,KIF3A,KLF5,L1CAM,LAMP1,LEPROT,LMX1B,MBP,MFAP3L,MRC1,MYBL2,NFATC1,NFIL3,NGFR…
prebiotic p 0.1 - 2020-06-15 10:01 AM		TEAD4		transcription regulator		-0.47		0.145	-0.947	0.0159	ACTA1,ADM,ARID5B,CCK,CCNE2,CDKN1A,CKM,DGAT2,FIBIN,IGFBP5,JUNB,LOXL1,MTMR10,MYH4,MYH7,PCDH18
prebiotic p 0.1 - 2020-06-15 10:01 AM		HAND2		transcription regulator		0.213		0.132	-0.182	0.0161	ACE2,ACTA1,ACTN2,ALX4,CCL4,CLSTN2,COL1A1,COL1A2,CXCL6,CXCR4,DBH,ECM2
prebiotic p 0.1 - 2020-06-15 10:01 AM		N-acetyl-L-cysteine		chemical drug		-0.739		-0.131	-0.029	0.0162	ABCB1,ACTA1,ADGRE1,ADIPOR1,ADM,AQP1,ATF4,ATP1A1,BAX,BCL2,BCL2L11,C3,CCL20,CCND2,CDKN1A,CFLAR,COL1A1,CTSK,CXCL8,CXCR4,CYBA,DICER1,DUSP1,EGR1,GCLM,GLB1,HSPA5,INS,LTB4R,MRC1,NFATC1,NLRP3
prebiotic p 0.1 - 2020-06-15 10:01 AM		bexarotene		chemical drug		0.96		0.097	0.462	0.0162	ACOX1,ADRB2,AKT2,ALCAM,ARL6IP5,ASNS,AXL,BCL2,BMP7,BNIP2,CCK,CFD,COX6A1,COX8A,CTSH,CYP26A1,DACH1,DCTN3,DUSP1,EGR3,EIF1,EMX1,ERBB4,GFAP,HERPUD1,NGFR,PAX6
prebiotic p 0.1 - 2020-06-15 10:01 AM		cobalt chloride		chemical reagent		0.466		0.152	-0.095	0.0164	ADM,ANPEP,BCL2,BHLHE40,BHLHE41,CDKN1A,CXCL8,CXCR4,CYP1A1,CYP1B1,DUSP1,EPAS1,NCOA2,PGK1
prebiotic p 0.1 - 2020-06-15 10:01 AM		BTK		kinase		-0.16		0.03	-0.27	0.0164	BAG1,C1D,CCL4,CCND2,CD2,CD40,CDKN1A,CXCL8,CXCR4,DCSTAMP,FOXO1,IFI35,IFI44L,IFIT1,IGLL1/IGLL5,IL10RA,IL21R,NFATC1
prebiotic p 0.1 - 2020-06-15 10:01 AM		l-asparaginase		biologic drug		-1.094		-0.173	-0.367	0.0164	ALDH1L2,ASNS,AURKB,BUB1,CCNB2,CCNE2,CDC6,CDKN1A,CENPF,CENPL,KIF20B,KIF22,KNTC1,MCM5,MYBL2,NSDHL,NUPR1,ORC1
prebiotic p 0.1 - 2020-06-15 10:01 AM		Ca2+		chemical - endogenous mammalian	Activated	2.1		0.122	1.447	0.0167	ABCB1,ABCG5,AHR,BCL2,CALR,CASR,CCK,CCND2,CDKN1A,COL1A1,COL2A1,CREM,CRY1,CXCL8,CXCR4,CYP1A1,CYP1B1,CYP27B1,DUSP1,E2F5,EGR1,ELF3,FN1,FOSL2,GAD2,GUCY1A2,HSPA5,ICOSLG/LOC102723996,JUNB,KRT8,MAG,MYH7,NGFR,NPY,PEBP1
prebiotic p 0.1 - 2020-06-15 10:01 AM		Ige		complex		1.319		0.168	0.344	0.0167	ADAM8,ALAS1,ALOX5,AQP3,AREG,ARG1,ARRB1,ASB2,BAIAP2,BCL2,BCL2L11,BCL6,C3,CCL4,CCND2,CD40,CDKN1A,CHST11,CHST8,CMPK2,COQ7,CTSK,CXCL8,E2F5,EGR1,EMILIN1,ENO2,ERRFI1,FXYD6,GSN,HIP1R,IER3,JUNB,LAMA5,LCP2,NFATC1,NGFR,NPY,PEA15,PEBP1,PECAM1,PIP4K2B
prebiotic p 0.1 - 2020-06-15 10:01 AM		MSTN		growth factor		-0.138		0.031	-0.226	0.0168	CAV3,CDKN1A,CKM,FN1,IGFBP3,IGFBP5,INHBA,MYH4,MYH7,NFATC1
prebiotic p 0.1 - 2020-06-15 10:01 AM		resveratrol		chemical drug		0.583		-0.029	0.748	0.0169	ADAM17,ALOX5,BAX,BCL2,CAV3,CCND2,CDKN1A,CFLAR,CNBP,CREBBP,CTSK,CXCL8,CYP1A1,CYP1B1,DAPK1,DNTTIP1,ECE1,EGR1,F3,FN1,FOSL2,FOXO1,G6PC,GLB1,HSPA5,IFIT1,IGFBP1,IGFBP3,ITGA1,KDR,LITAF,MRC1,NDUFA13,NDUFA2,NFATC1,NRF1,PCK1,PDCD4
prebiotic p 0.1 - 2020-06-15 10:01 AM		aspirin		chemical drug		-0.294		-0.135	0.375	0.017	ABCG1,ADM,ADRB2,AFAP1L1,AHR,AKAP12,BCL2,CADM1,CCL4,CD40,CDKN1A,CXCL8,CXCR4,DACH1,DLC1,DLG4,FBLN5,HPGD,IER3,IGFBP3,ITGA1,KDR,NGFR,OCLN,PECAM1
prebiotic p 0.1 - 2020-06-15 10:01 AM		HIF1A		transcription regulator		-0.02		0.156	-0.982	0.017	ABCB1,ABCF2,ACAN,ACO1,ADAM10,ADAM17,ADM,AKAP12,ALDOC,ANGPTL4,ASNS,AXL,BACH2,BAX,BCL2,BHLHE40,BHLHE41,BNIP3L,BRCA1,CCNT1,CDH2,CDKN1A,CEACAM5,CXCL8,CXCR4,ENO2,EPAS1,ERBB4,FN1,FZD2,GPI,H2AX,HSPA5,HSPB1,IGFBP3,IGFBP5,ITGA1,JUP,KIAA1217,KRT18,L1CAM,LOX,MGMT,MYH7,NEFL,NODAL,NRF1,NT5E,P4HA2,PDHA1,PGF,PGK1
prebiotic p 0.1 - 2020-06-15 10:01 AM		8-bromo-cAMP		chemical reagent		-0.137		0.126	-0.761	0.0171	ACOX1,ADM,ARG1,BMP7,CD82,COL10A1,CREB1,CREM,CYP1B1,DBH,DMRT1,DUSP1,EGR1,FOXO1,G6PC,GCH1,GFAP,HPGD,IGFBP1,IL12RB1,KDR,KRT8,LOX,MYH7,NFIL3,PCK1
prebiotic p 0.1 - 2020-06-15 10:01 AM		Akt		group		-0.746		0.072	-1.136	0.0172	A2M,ADM,AIMP2,ANGPT1,ANKRD1,ANKRD2,AQP3,ATF4,BAX,BCL2,BCL2L11,BCL6,BHLHE40,BRCA1,CAV3,CCND2,CDKN1A,CFLAR,COL2A1,CXCL8,CXCR4,EPAS1,F3,FKBP5,FN1,FOXO1,GLI2,HPGD,IER3,KL,MSI1,NET1,NFATC1,NFIL3,NRF1,PCK1,PEA15
prebiotic p 0.1 - 2020-06-15 10:01 AM		IL4		cytokine		1.526		0.116	0.482	0.0173	ABLIM1,ACOD1,ACOT9,ACOX1,ACP5,ACSL1,ADAM17,ADAM19,ADGRE1,ADRM1,AHNAK,AHR,AK2,AKAP13,ALAS1,ALDOC,ALOX15B,ALOX5,ANO1,ANXA2,ANXA4,APOLD1,APRT,ARG1,ARID5A,ASCC3,AUH,BAX,BCL2,BCL6,BHLHE40,BNIP3L,BOP1,C3,CAD,CALCR,CAND1,CARM1,CASP6,CBX3,CCL20,CCL4,CCND2,CD2,CD200,CD276,CD40,CD6,CDKN1A,CELF2,CFLAR,CIITA,CLIP1,CLUH,CMPK2,COL1A1,COL1A2,COL6A3,CRADD,CTSC,CTSK,CXCL6,CXCL8,CXCR4,DARS2,DCSTAMP,DENND4A,EPAS1,E…
prebiotic p 0.1 - 2020-06-15 10:01 AM		CD40LG		cytokine		1.556		0.185	0.572	0.0174	ACY1,ADAM17,AHR,AKAP13,ALCAM,APRT,ASCC3,AUH,AXL,BAX,BCL2,BCL6,BTG3,CBX3,CCL20,CCL4,CD40,CD63,CDKN1A,CELF2,CFLAR,CIITA,CLIP1,CLUH,CTSC,CXCL8,CXCR4,CYP1B1,DAPP1,DUSP1,EGR1,F3,FOSL2,G0S2,GCH1,GPR183,ICOSLG/LOC102723996,IDO2,IFI44,IFIT1,IL10RA,IL12RB1,IL21R,INHBA,JUNB,KIF2A,NEFH,NET1,ORC5
prebiotic p 0.1 - 2020-06-15 10:01 AM		LEP		growth factor		1.227		0.09	0.648	0.0175	ABCB11,ABCG5,ABCG8,ACADVL,ACER1,ACO1,ACOX1,ACSL3,ADAM8,ADGRE1,AGRP,AGTR1,ANGPT2,ANGPTL4,AQP3,ASAH1,ASB4,BAX,BCL2,CASP6,CCK,CD40,CD63,CDKN1A,CFD,COL1A1,COL2A1,CYBA,CYP27B1,DFFB,DGKZ,EGR1,ELOVL6,ETFDH,F3,G6PC,GFAP,GNPAT,HPX,HSPA5,IGFBP3,INS,JUNB,KCNB1,KHDRBS1,KIF3A,LIPC,MBP,MSI1,MUC5B,MYH7,NHLH2,NPY,PCK1,PCSK2,PECAM1
prebiotic p 0.1 - 2020-06-15 10:01 AM		KLF3		transcription regulator		0.413		-0.069	0.852	0.0175	ABHD14B,ACOT11,ACOT9,AGGF1,AHNAK,ALDH3B1,ANK1,ANXA5,AP1M2,APRT,ARFGAP2,ARHGEF3,ARID5A,ATF4,BAHD1,BCL2,BLOC1S1,CHCHD10,CMPK2,CTSC,DTNB,FMNL3,GCNT1,GIMAP8,GPR174,HBB,HS3ST1,JKAMP,KCNK13,KCTD14,KDM5C,KLHL6,LENG9,MAN2A2,MATK,MCAT,NELFB,NSUN2,PARP3,PDE7A,PECAM1,SEPTIN6
prebiotic p 0.1 - 2020-06-15 10:01 AM		Cdkn1c		other						0.0176	BAX,CDC6,CDKN1A,CXCR4,EGR1,NGFR
prebiotic p 0.1 - 2020-06-15 10:01 AM		HOXA5		transcription regulator		1.213		0.157	0.871	0.0176	CDKN1A,COL1A1,CXCL8,EGR1,FGF10,IGFBP1
prebiotic p 0.1 - 2020-06-15 10:01 AM		dexamethasone phosphate		chemical drug		-0.816		0.056	-0.953	0.0176	BCL6,CXCR4,DUSP1,ERRFI1,GADD45G,HES5
prebiotic p 0.1 - 2020-06-15 10:01 AM		diosgenin		chemical - endogenous non-mammalian		0		0.01	-0.024	0.0176	ABCG5,ABCG8,ALOX5,BAX,BCL2,F3
prebiotic p 0.1 - 2020-06-15 10:01 AM		CDKN1B		kinase		0.298		-0.163	0.935	0.0178	AGTRAP,APCDD1,BCL2,BLNK,CAPN1,CDKN1A,CLDN6,COPS5,CSDC2,EGR1,GAB2,GRIA4,HSPA5,LGR4,MCM5,MEIS2,MMP16,PES1
prebiotic p 0.1 - 2020-06-15 10:01 AM		A2M	-0.466	transporter		1.177		0.094	0.899	0.0178	ATF4,BCL2,CCL4,CDH2,CREB1,ERN1,FOXO1,HSPA5,LRP1
prebiotic p 0.1 - 2020-06-15 10:01 AM		Lh		complex		0.061		0.062	-0.14	0.0179	ACP5,ACTA1,AKAP12,ALPL,AREG,ARHGAP1,ARHGAP35,ARHGEF5,ARL4C,ARL6IP5,ARPC1A,ATP5IF1,ATP9A,AXL,BAG1,BNIP3L,CCND2,CDK16,CFLAR,CREB1,CXCL8,CXCR4,DAPK1,DUSP1,FKBP5,GK,GNB1,GPRC5B,ILK,KRT18,P4HA2,PGK1,PI4K2A
prebiotic p 0.1 - 2020-06-15 10:01 AM		LMO2		transcription regulator	Inhibited	-2.466		-0.008	-2.418	0.018	ACVR1B,ADAMTS9,AHR,ANGPT1,BCL2,BCL9,BMP7,BMPR2,CCND2,CDH13,CDKN1A,CLDN4,DAB2IP,DYRK4,ENO2,EPHB4,FBLN1,FGFR3,FZD5,FZD6,GDF11,GIMAP8,GPR183,GPRC5B,GSN,ICOSLG/LOC102723996,IGF2R,INPP5B,KCTD17,KIFAP3,KLF11,LEFTY1,LPIN2,NOD2,NT5E,PAG1,PBX1
prebiotic p 0.1 - 2020-06-15 10:01 AM		prostaglandin E2		chemical - endogenous mammalian		0.647		0.075	0.219	0.0181	ABCG1,AHR,ANGPT1,ANGPT2,ANGPTL4,ANXA2,AQP3,AREG,ARG1,BAX,BCL2,BCL2L11,CALCR,CASP6,CCL20,CCL4,CD40,CDKN1A,COL1A1,CREM,CXCL8,CXCR4,DUSP1,EGR1,FN1,FOSL2,FOXO1,GCNT1,GFAP,IER3,IGFBP1,IGFBP5,IGFBP7,IL12RB1,MRC1,MUC2,NEDD9,NFIL3,NT5E,PGF
prebiotic p 0.1 - 2020-06-15 10:01 AM		RBL1		transcription regulator		-0.623		-0.167	-0.191	0.0182	AURKB,BCL2L11,CASP6,CDC6,CDKN1A,CRADD,DUSP10,F3,MCM10,MCM5,MYBL2,NEK2,ORC1
prebiotic p 0.1 - 2020-06-15 10:01 AM		ZNF217		transcription regulator		0		-0.176	0.557	0.0182	ADM,CCNE2,CXXC4,HAPLN1,IGFBP3,KLHL4,KRT18,LYPD1,MPZL2,NEFL,NLGN1,PAK3,PAX6
prebiotic p 0.1 - 2020-06-15 10:01 AM		MAPKAPK3		kinase		-0.132		0	-0.132	0.0183	BCL2,HSPA5,HSPB1,MKNK1
prebiotic p 0.1 - 2020-06-15 10:01 AM		PRDM8		transcription regulator	Inhibited	-2		-0.224	-1.553	0.0183	ANTXR2,EPHA6,GJD2,NHLH2
prebiotic p 0.1 - 2020-06-15 10:01 AM		TOP1		enzyme		-0.593		0.124	-0.802	0.0183	ASNS,CDKN1A,F3,GLB1
prebiotic p 0.1 - 2020-06-15 10:01 AM		androstenediol		chemical - endogenous mammalian						0.0183	BAX,BCL2,CDKN1A,FKBP5
prebiotic p 0.1 - 2020-06-15 10:01 AM		quinacrine		chemical drug						0.0183	BAX,BCL2,CDKN1A,CFLAR
prebiotic p 0.1 - 2020-06-15 10:01 AM		zinostatin		biologic drug		-0.132		0.186	-0.503	0.0183	BAX,BCL2,CDKN1A,DUSP10
prebiotic p 0.1 - 2020-06-15 10:01 AM		CAMK4	-0.475	kinase		0.726		0.156	0.289	0.0185	ACTA1,BCL2,CAMK4,CDKN1A,CREM,F3,FOSL2,JUNB
prebiotic p 0.1 - 2020-06-15 10:01 AM		nitrofen		chemical toxicant		0.563		-0.224	1.192	0.0185	AGTRAP,AQP1,CACNA1D,EGR1,EPAS1,FGFR3,G6PC,HYOU1
prebiotic p 0.1 - 2020-06-15 10:01 AM		thalidomide		chemical drug		-0.659		-0.186	-0.139	0.0185	ANGPT1,ANGPT2,CFLAR,COL1A1,CRBN,CXCL8,KDR,PECAM1
prebiotic p 0.1 - 2020-06-15 10:01 AM		ACKR3		g-protein coupled receptor		1.477		0.106	1.242	0.0186	ADM,AXL,BCL2,CDKN1A,CFH,CXCR4,IGFBP7
prebiotic p 0.1 - 2020-06-15 10:01 AM		ARID1A	1.439	transcription regulator		1.534		0.124	1.237	0.0186	ALPL,CCNB2,CDKN1A,FZD1,FZD2,FZD4,FZD5
prebiotic p 0.1 - 2020-06-15 10:01 AM		MYOG		transcription regulator		0.489		0.149	0.162	0.0186	ACACB,ACHE,ACTA1,CAV3,CDKN1A,CKM,PAX7
prebiotic p 0.1 - 2020-06-15 10:01 AM		LDB1		transcription regulator	Inhibited	-2.466		-0.004	-2.442	0.0189	ACVR1B,ADAMTS9,AHR,ANGPT1,BCL2,BCL9,BMP7,BMPR2,CCND2,CDH13,CDKN1A,CLDN4,DAB2IP,DYRK4,ENO2,EPHB4,FBLN1,FGFR3,FZD5,FZD6,GDF11,GIMAP8,GPR183,GPRC5B,GSN,ICOSLG/LOC102723996,IGF2R,INPP5B,KCTD17,KIFAP3,KLF11,LEFTY1,LPIN2,NOD2,NT5E,PAG1,PBX1
prebiotic p 0.1 - 2020-06-15 10:01 AM		ARHGDIG		other		0.447		-0.224	0.947	0.019	ALCAM,ANO9,JUP,KANK1,LPAR1
prebiotic p 0.1 - 2020-06-15 10:01 AM		HULC		other		-0.714		0.092	-0.915	0.019	BAX,BCL2,CDH2,KDR,LAMP1
prebiotic p 0.1 - 2020-06-15 10:01 AM		acadesine		chemical drug		-1		-0.056	-0.888	0.019	CDKN1A,EGR1,F3,NPY,OAT
prebiotic p 0.1 - 2020-06-15 10:01 AM		melphalan		chemical drug		-1.289		0.118	-1.521	0.019	ABCG2,ADAM10,BAX,BCL2L11,CDKN1A
prebiotic p 0.1 - 2020-06-15 10:01 AM		telapristone acetate		chemical drug						0.019	ACSL1,AURKB,BUB1,CCNB2,CENPF
prebiotic p 0.1 - 2020-06-15 10:01 AM		HDAC4		transcription regulator		0		-0.04	0.112	0.0191	ACTA1,ANGPTL4,C1QC,CACNA2D1,CDKL5,CDKN1A,CHN1,CKM,G6PC,GABRA4,GABRA5,GABRG3,GPHN,GPM6A,HDAC5,IGFBP1,LGI1,MAG,MBP,MMD2
prebiotic p 0.1 - 2020-06-15 10:01 AM		pioglitazone		chemical drug		-0.695		0.018	-0.775	0.0191	ABCG1,ACE2,ACTA1,ANGPTL4,AQP1,ATF4,BAX,BCL2,BRCA1,CDKN1A,CFD,CKM,CMKLR1,CXCL8,DFFB,EGR1,EPAS1,FN1,GFAP,HPGD,HSPA5,INS,LIPC,LPIN1
prebiotic p 0.1 - 2020-06-15 10:01 AM		IL2		cytokine	Activated	2.655		0.135	1.668	0.0191	ABCC1,ACVR1B,ACVR2A,ADAM19,ADAM8,ADCY3,AHR,ARAP1,AREG,ARHGAP1,ARHGAP25,ARHGDIA,ARHGEF18,ARHGEF2,ARHGEF3,BAG1,BAX,BCL2,BCL6,BHLHE40,C3,CACNG3,CAPN5,CCL4,CCND2,CCNE2,CD2,CD40,CDC6,CDK5R1,CDKN1A,CFLAR,CMKLR1,CREB1,CRMP1,CTSC,CXCL8,CXCR4,CYP1A1,CYP27A1,DAPK1,DARS2,DDX21,DKC1,DOCK9,ELF1,ENPP2,EPAS1,FAM13B,FGL2,FOXO1,GADD45G,GCNT1,GFAP,GNAQ,HSP90B1,HSPA5,IER3,IL10RA,IL12RB1,ITGA1,ITSN2,L1CAM,LCP2,LTB4R…
prebiotic p 0.1 - 2020-06-15 10:01 AM		EGFR		kinase		1.781		0.101	1.105	0.0193	ABCG2,ABI1,ACOT7,ACTA1,ACY1,AGO2,AREG,ARG1,BAX,BCL2,BCL2L11,BCL6,CAD,CCAR1,CDKN1A,CELF1,COL1A1,CRMP1,CTSK,CUL3,CXCL8,CXCR4,DUSP1,EGR1,EGR3,ERBB4,ETV4,F3,FBLN2,FOSL2,GFAP,HERPUD1,HSP90B1,HSPA5,HSPB1,IER3,IGFBP3,IGFBP5,JUNB,KPNB1,MACF1,MBP,MTHFR,MYBL2,NSUN2,NUDC,PBX1,PDIA2,PIP4K2B,PRORP
prebiotic p 0.1 - 2020-06-15 10:01 AM		STAT4		transcription regulator		1.146		0.224	-0.069	0.0193	ACSS1,AHNAK,ALDOC,AP2A2,ARFGAP3,ARHGAP15,ARL5B,ATF4,BCL2,BCL2L11,C3,CAPN5,DHX8,DPM3,ENO2,ERRFI1,GADD45G,IER3,IFIT1B,IL10RA,IL12RB1,INTS12,KDELR2,KLF9,KRT18,LPIN1,LRP1,MATK,MUC2,P4HA2
prebiotic p 0.1 - 2020-06-15 10:01 AM		Insulin		group		-0.316		0.08	-0.812	0.0193	ACOX1,ACSL1,ACTA1,ACVR2A,ADAM10,ADIPOR1,AGRP,AGTR1,ANGPTL4,ARRB1,ASB4,ATP5MC2,BCL2,BMPR2,CCK,CCL4,CCNE2,CDKN1A,CFLAR,COL1A1,COL1A2,COL5A1,CRABP2,CYP1A1,CYP27A1,CYP8B1,DGAT2,DUSP1,EGR1,ELOVL6,ENPP2,EPAS1,ERRFI1,FGB,FN1,FOXO1,G6PC,GFAP,GUCY2C,HSP90B1,HSPA5,IGFBP1,IGFBP3,INHBA,ITGA1,KCNJ3,LPIN1,MAPT,MTTP,NFE2L1,NFIL3,NPY,OCLN,PCK1,PGK1
prebiotic p 0.1 - 2020-06-15 10:01 AM		ANGPT2	0.409	growth factor		0.852		0.161	0.109	0.0194	ABCC1,ACTA1,ADA,AGTR1,APIP,ARHGEF2,ARL4C,BAG1,BCL2,BCL2L11,CALR,CDKN1A,COL1A1,COL1A2,CYBA,EIF1,EXT2,FN1,HDAC5,HSPA5,KIF1C,KLF5,KPNA2,MGMT,MYH7,NCOA2,NDE1,PDCD4,PDIA6
prebiotic p 0.1 - 2020-06-15 10:01 AM		NRG1		growth factor		1.16		0.126	0.507	0.0195	ACHE,ANGPT1,ANGPT2,ANKRD1,ARHGEF2,ARTN,ATF4,AXL,BCL2,BRCA1,CAPN1,CCND2,CDKN1A,CHCHD3,COL1A1,COL6A3,CRIM1,CXCL6,CXCL8,CXCR4,DUSP1,EGR1,EGR3,ELF3,ERRFI1,FN1,GPI,GUCY2C,HMMR,IER3,JUNB,L1CAM,MBP,MYBPC3,PDCD4
prebiotic p 0.1 - 2020-06-15 10:01 AM		ATF2		transcription regulator		0.045		0.216	-0.629	0.0195	ANGPTL2,ASNS,BCL2,COL24A1,CXCL8,DMBT1,DUSP1,DUSP10,EGR1,FN1,MEIS2,MYH7,NUPR1,PCK1,PGLYRP2
prebiotic p 0.1 - 2020-06-15 10:01 AM		KMT2A		transcription regulator		-0.156		0.218	-0.924	0.0195	ABCD2,ADRA1A,ADRA1B,BAG3,BCL2,CDKN1A,DUSP10,EGR1,ELF2,EML5,EPHB3,EPHB4,HOXA9,MEIS2,PBX1
prebiotic p 0.1 - 2020-06-15 10:01 AM		CAPNS1		peptidase						0.0196	CAPN1,CCND2,PIK3CA
prebiotic p 0.1 - 2020-06-15 10:01 AM		EGR4		transcription regulator						0.0196	CREM,EGR1,MYBL1
prebiotic p 0.1 - 2020-06-15 10:01 AM		MARCKSL1		other						0.0196	ACTA1,APC,MYH7
prebiotic p 0.1 - 2020-06-15 10:01 AM		NKX3-2		transcription regulator						0.0196	COL2A1,FGF10,FGFR3
prebiotic p 0.1 - 2020-06-15 10:01 AM		PDE3A		enzyme						0.0196	CDKN1A,CREM,DUSP1
prebiotic p 0.1 - 2020-06-15 10:01 AM		THOC1		transcription regulator						0.0196	BAX,BCL2L11,CALR
prebiotic p 0.1 - 2020-06-15 10:01 AM		ZNF746		transcription regulator						0.0196	G6PC,PCK1,PDHA1
prebiotic p 0.1 - 2020-06-15 10:01 AM		citric acid		chemical - endogenous mammalian						0.0196	BAX,BCL2,CASP8
prebiotic p 0.1 - 2020-06-15 10:01 AM		gliotoxin		chemical toxicant						0.0196	BCL2,CCL20,IER3
prebiotic p 0.1 - 2020-06-15 10:01 AM		miR-124 mimic		chemical reagent						0.0196	BAX,BCL2,KDR
prebiotic p 0.1 - 2020-06-15 10:01 AM		taurodeoxycholic acid		chemical - endogenous mammalian						0.0196	ABCB11,HPGD,HSPA5
prebiotic p 0.1 - 2020-06-15 10:01 AM		SCD		enzyme		-1.394		-0.067	-1.179	0.0198	ACACB,ACADVL,ACOX1,ANGPTL4,BCL2,CXCL8,G6PC,HERPUD1,HSPA5,IFIT1B,PCK1
prebiotic p 0.1 - 2020-06-15 10:01 AM		TNFRSF8		transmembrane receptor		1.234		0.018	1.175	0.0198	AHNAK,ALDH18A1,CCL4,CDKN1A,CTSC,CXCL8,CXCR4,JUNB,LCP2,MRTO4,PFKM
prebiotic p 0.1 - 2020-06-15 10:01 AM		tanespimycin		chemical drug	Inhibited	-2.534		-0.113	-2.056	0.02	AHR,AHSA1,AKT2,AKT3,AXL,BCL2,BRAF,CAPN1,CDKN1A,CFLAR,CXCL8,DLG4,HNRNPAB,HNRNPC,HNRNPM,HSP90B1,HSPA5,KRT18,KRT8
prebiotic p 0.1 - 2020-06-15 10:01 AM		plicamycin		chemical drug		-0.56		-0.091	-0.205	0.02	ABCG2,AFAP1L1,AHR,AKT2,ALOX15B,AXL,BNIP3L,CACNG2,CAMK1G,CDKN1A,COL1A1,COL1A2,F3,KDR,MUC2,MUC5B,NGFR
prebiotic p 0.1 - 2020-06-15 10:01 AM		ANXA7		ion channel		0.093		0.088	-0.209	0.0201	ADORA3,ALOX15B,APC,BRCA1,BRCA2,CDH2,CRABP2,DCC,ELF1,EPHB2,NFIA,PAX6
prebiotic p 0.1 - 2020-06-15 10:01 AM		COLQ		other		-1.093		0.026	-1.177	0.0201	ACHE,ADAMTS2,COL11A1,COL2A1,COL6A3,DTNA,FBLN5,FN1,FRAS1,HSPG2,MMP16,NID1
prebiotic p 0.1 - 2020-06-15 10:01 AM		FASN		enzyme		1.424		0.119	1.051	0.0201	ABCG1,ACOX1,ALOX5,CDH2,CFD,CXCL8,DGAT2,ELOVL6,ETV4,FOXO1,MLYCD,PCK1
prebiotic p 0.1 - 2020-06-15 10:01 AM		NRF1	0.822	transcription regulator		0.44		0.124	0.013	0.0201	ALAS1,ATP1A1,CCL20,CDH2,COX5B,COX6A1,COX7A2,COX8A,CXCL8,GCLM,HBB,HPCAL1
prebiotic p 0.1 - 2020-06-15 10:01 AM		androgen		chemical drug		0.1		-0.005	0.12	0.0202	ADAMTS15,ADI1,APOD,ARHGEF26,AXIN1,BCL2,CALR,CDX1,COL10A1,COL12A1,CREB3L4,CXCR4,DHCR24,ENO2,FGF10,FGF4,GGT1,GSN,IGFBP5,INHBA,KLF5,PDS5B,TLE5
prebiotic p 0.1 - 2020-06-15 10:01 AM		MASTL	1.92	kinase		-1.82		0.195	-2.397	0.0204	ANLN,ARHGEF2,ASAP1,BMPR2,CUL5,CYP1B1,DICER1,HYOU1,PAPPA
prebiotic p 0.1 - 2020-06-15 10:01 AM		PRKAA		group		-0.987		-0.049	-0.843	0.0204	ACOX1,BAX,BCL2,CDKN1A,DUSP1,FKBP5,G6PC,HYOU1,PCK1
prebiotic p 0.1 - 2020-06-15 10:01 AM		PRKACA		kinase		1.457		0.149	1.096	0.0204	ALAS1,ANTXR2,BCL2L11,CCK,CCND2,CREM,DBH,G6PC,PCK1
prebiotic p 0.1 - 2020-06-15 10:01 AM		SERPINA1		other		-1.189		0.032	-1.251	0.0204	ACAN,ANGPTL4,ATF4,COL2A1,CXCL8,CYP8B1,DERL1,HSP90B1,HSPA5
prebiotic p 0.1 - 2020-06-15 10:01 AM		MAPK14		kinase		-0.453		0.128	-1.075	0.0206	ACP5,ACTA1,ANKRD1,AREG,ATP5MF,BAX,BCL2,CALR,CD40,CKM,COL10A1,COL1A1,CXCL8,DUSP1,FN1,FOSL2,G6PC,JUNB,KDR,MAPT,MUC5B,NFATC1,NGFR,NPY,PCK1,PECAM1
prebiotic p 0.1 - 2020-06-15 10:01 AM		PTGER2		g-protein coupled receptor		0.16		0.151	-0.422	0.0207	ADGRE1,AREG,ARFGEF1,CCNB2,CDKN3,CENPE,CENPF,CXCL8,CXCR4,EGR1,H2AX,KIF20A,KIF22,MASTL,NEK2,NUSAP1
prebiotic p 0.1 - 2020-06-15 10:01 AM		oleic acid		chemical - endogenous mammalian		-1.156		0.06	-1.385	0.0208	ACSL1,ALOX5,ANGPTL4,AQP3,ARG1,ATF4,BAX,CXCL8,DGAT2,DUSP1,EGR1,FABP1,G6PC,HSPA5,IGFBP3,MTTP,NPY,PCK1
prebiotic p 0.1 - 2020-06-15 10:01 AM		filgrastim		biologic drug		-0.901		-0.054	-0.514	0.0211	ACSL1,ACSL3,ADORA3,ALOX5,ALPL,ANGPT1,ANXA3,AOC3,ARHGAP24,ARHGAP25,ARRB1,ATP11B,ATP13A3,ATP1A1,ATP9A,BRF1,CCL4,CDC42EP3,CFAP100,CHIT1,CRTC3,CRYBG1,CXCL8,CXCR4,CYP1B1,CYP27A1,DACH1,DLC1,EGR3,FGL2,FKBP5,G0S2,GP1BB,GPAT4,GPR183,GRINA,GUCA1A,HPGD,IFI44,IFIT1,ITPK1,KLF9,LGALS8,LPAR6,LTB4R,LY75,MPEG1,NDUFB6,NDUFV2,NLRP3,P2RY14,PECR,TLE5
prebiotic p 0.1 - 2020-06-15 10:01 AM		FOLR1		transporter						0.0213	ADA,ALDOC,AOC3,AP1S2,ATR,BASP1,CELF2,COQ7,ECI2,GBA,LPAR1,NPHP1,NSDHL,PDCD4,PIP5K1B
prebiotic p 0.1 - 2020-06-15 10:01 AM		CGAS		enzyme	Activated	2.44		0.224	1.894	0.0215	CDKN1A,CXCL8,IFI44,IFI44L,IFIT1,IFIT1B
prebiotic p 0.1 - 2020-06-15 10:01 AM		EBF2		transcription regulator		0.391		0.224	-0.105	0.0215	ADAMTS15,ADCY3,ARHGAP26,C1QL3,LGI1,LGI2
prebiotic p 0.1 - 2020-06-15 10:01 AM		GW7647		chemical drug		1.455		0.186	1.003	0.0215	ABCC1,ABCG2,FABP1,IGFBP1,IGFBP5,MLYCD
prebiotic p 0.1 - 2020-06-15 10:01 AM		HSD17B4		enzyme		-1.387		-0.205	-0.932	0.0215	ACOX1,ACSL1,ALOX5,FGF4,GLI2,PEX11A
prebiotic p 0.1 - 2020-06-15 10:01 AM		JAG2		growth factor		-1.238		-0.12	-0.899	0.0215	AIMP1,BCL6,BMP7,C3,CCL20,CXCL6,IL10RA,LTB4R
prebiotic p 0.1 - 2020-06-15 10:01 AM		SET		phosphatase		-0.378		-0.16	0.045	0.0215	AP1AR,BRCA1,DTYMK,H2AZ1,METTL14,MRPL22,MRPS30,PHIP
prebiotic p 0.1 - 2020-06-15 10:01 AM		NFKBIB		transcription regulator		0.317		0.07	0.181	0.0216	BCL2L11,CASP6,CASR,CD40,CFLAR,CRADD,CXCL8,DAPK1,EGR1,FGF10
prebiotic p 0.1 - 2020-06-15 10:01 AM		salirasib		chemical drug		-0.266		-0.174	0.276	0.0216	ADM,ALDOC,ATF4,BHLHE40,COL5A1,ENO2,OCLN,PGAM1,PGK1,PGM1
prebiotic p 0.1 - 2020-06-15 10:01 AM		AGN194204		chemical drug		0.031		0.134	-0.643	0.0216	ABCG1,ADAM19,AEBP2,AHR,ANGPTL4,ANGPTL7,ANXA11,ANXA2,ARL4C,ATP1A1,BNIP3L,CCL4,CD6,CDKN1A,COTL1,CRABP2,CRYBG1,DKK2,DOCK8,DUSP1,FOXA3,H2AX,H2AZ1,HIC1,IL12RB1,KIF20A,LAMP1,NDST4,NSDHL,PDCD4
prebiotic p 0.1 - 2020-06-15 10:01 AM		PRKAA2		kinase		-0.419		-0.098	-0.053	0.0217	ACOT7,ACTA1,ALAS1,ATP5MC2,BAX,CAMK4,CDKN1A,EGR1,ERN1,FN1,HIGD1A,HSPA5,INS,KCNQ2,KLHL29,OAT,PARP3
prebiotic p 0.1 - 2020-06-15 10:01 AM		MAPK8		kinase		1.116		0.085	0.717	0.0218	ABCB1,ADARB1,AGRP,APOD,AQP1,BCL2,BCL2L11,BRF1,CDH2,CDKN1A,COL1A1,CXCL8,CYP1A1,CYP27A1,CYP8B1,DUSP1,EGR1,FOSL2,FOXO1,G6PC,MTHFR,MTTP,MUC5B,NEFL
prebiotic p 0.1 - 2020-06-15 10:01 AM		KDM1A		enzyme		-0.979		-0.045	-0.753	0.0218	ADM,APC,ATP6V0E2,BLM,BRCA1,BRCA2,CAD,CCND2,CDA,CDKN1A,CENPF,CHN1,CIITA,CLCN2,COL1A1,COL1A2,CSGALNACT1,DAPP1,FGF10,FOXO1,GFAP,HBB,KRT18,KRT8,LEFTY1,MYBL2,NEBL,ONECUT2
prebiotic p 0.1 - 2020-06-15 10:01 AM		MYOCD		transcription regulator		1.628		0.105	1.244	0.0218	ACE2,ACTA1,ACTN2,ATF4,CACNA1D,CDKN1A,CLSTN2,COL1A1,COL1A2,COL2A1,ECM2,FN1,KCNJ3,MYH7
prebiotic p 0.1 - 2020-06-15 10:01 AM		dihydrotestosterone		chemical - endogenous mammalian	Inhibited	-2.716		0.106	-3.409	0.0219	ABCC4,ABCG1,ACADVL,ACSL3,ACTA1,ADM,AGTR1,ALAS1,ALDH1A3,ANO1,APOD,AQP1,AREG,ARFGAP3,ARG1,ASAP2,BASP1,BAX,BCL2,BCOR,BMPR2,CASP8,CCND2,CD63,CDC6,CDH2,CDKN1A,CKM,CMKLR1,CNTNAP2,CSNK2A1,DHCR24,DLG4,DPM3,DTL,DYNC1LI2,EGR1,ETV1,FKBP5,FN1,FOXO1,FZD6,G0S2,GFAP,GPI,GSN,HERC3,HLA-A,HPGD,HSPB1,IGFBP3,IGFBP5,IGFBP7,IL6ST,KPNA1,LAMA5,LDLRAP1,LOX,MCM10,MCM5,MYH4,MYRIP,NEDD4L,PCK1,PDCD4,PDE9A,PEA15,TLE5
prebiotic p 0.1 - 2020-06-15 10:01 AM		ELF3	0.438	transcription regulator		-1.502		0.155	-1.878	0.022	ANGPT1,ANGPTL4,CCL20,COL2A1,ELF3,FN1,KRT8
prebiotic p 0.1 - 2020-06-15 10:01 AM		NOSTRIN		transcription regulator		0.461		-0.224	1.046	0.022	ADAM17,ANXA5,BCL2,FN1,KDR,PECAM1,PGF
prebiotic p 0.1 - 2020-06-15 10:01 AM		TET3		enzyme		-0.351		0.126	-0.677	0.022	ACSL1,ADAMTS9,EPAS1,FOXG1,KLF9,MYH7,PAX6
prebiotic p 0.1 - 2020-06-15 10:01 AM		RHO		g-protein coupled receptor		0.905		0.035	0.787	0.0221	AP2A2,AQP1,COL1A2,FBLN1,GNB1,GNGT1,KCNB1,NID1,NT5E,PDC,PDE6G
prebiotic p 0.1 - 2020-06-15 10:01 AM		2-deoxyglucose		chemical drug		-0.906		-0.01	-0.87	0.0223	ABCB1,ABCG2,AGRP,ATF4,BCL2,BCL2L11,CASP8,CDKN1A,CFLAR,HSP90B1,HSPA5,NPY
prebiotic p 0.1 - 2020-06-15 10:01 AM		TEAD1		transcription regulator		-0.634		0.169	-1.211	0.0223	ACTA1,ADM,ARID5B,CDKN1A,FIBIN,GSK3A,IGFBP5,LOXL1,MTMR10,MYH4,MYH7,PCDH18
prebiotic p 0.1 - 2020-06-15 10:01 AM		F2R		g-protein coupled receptor		-1.488		0.145	-2.057	0.0225	AKT3,ANGPT1,ANGPT2,BCL2L11,CXCL8,DUSP1,ECE1,EGR1,EGR3,F11,F3,FN1,IGFBP1,IGFBP7,KDR,KRT8
prebiotic p 0.1 - 2020-06-15 10:01 AM		RXRA		ligand-dependent nuclear receptor		1.747		0.045	1.58	0.0226	ABCB1,ABCB11,ABCD2,ABCG1,ABCG2,ACACB,ACOX1,ACSL1,ACSL3,ARL4C,ASNS,BAAT,BRCA1,C3,CCL20,CDKN1A,CEACAM5,CLMN,COL1A1,CRABP2,CTSH,CYP26A1,CYP27B1,FABP1,FABP6,FOXA3,IER3,IGFBP1,ILK,KLF9,MARCO,MBP,MLYCD,NEDD9,NPY,ONECUT1,PCK1,PCSK2
prebiotic p 0.1 - 2020-06-15 10:01 AM		LIF		cytokine		-1.036		0.06	-1.315	0.0229	A2M,AHNAK,AREG,ARID1A,BMP7,CDKN1A,CXCL8,CYP26A1,DBH,DCAF11,EGR1,ELF3,ENPP2,FGB,FGF4,FN1,GFAP,GRAMD2B,HES5,IL6ST,JAM2,JUNB,KDR,MYH7,NPY,OMP,PAX6,PECAM1,PIM3
prebiotic p 0.1 - 2020-06-15 10:01 AM		WNT3A		cytokine		1.737		0.114	1.08	0.023	ACADS,ACADVL,ACAN,ADAM10,AHR,ALDH1A3,ALPL,ANGPT1,AQP3,ATOH1,BCL2,CALR,CAMK4,CCND2,CDH2,CDX1,CFD,COL1A1,COL2A1,DKK2,DVL2,EFNB1,EPAS1,FHOD3,FN1,FZD1,GADD45G,GAS1,IGFBP5,JAM2,KDR,LRRC17,NDNF,NGFR,NKD1,NUMB,PEX5
prebiotic p 0.1 - 2020-06-15 10:01 AM		1,2,5,6-dibenzanthracene		chemical toxicant						0.0231	CYP1A1,CYP1B1
prebiotic p 0.1 - 2020-06-15 10:01 AM		10-hydroxycamptothecin		chemical - endogenous mammalian						0.0231	BAX,BCL2
prebiotic p 0.1 - 2020-06-15 10:01 AM		2-amino-3-phosphonopropionic acid		chemical - endogenous mammalian						0.0231	EGR1,JUNB
prebiotic p 0.1 - 2020-06-15 10:01 AM		ARF4		enzyme						0.0231	CLDN4,OCLN
prebiotic p 0.1 - 2020-06-15 10:01 AM		CCNL2		other						0.0231	BAX,BCL2
prebiotic p 0.1 - 2020-06-15 10:01 AM		CERS4		transcription regulator						0.0231	ASAH1,CERS2
prebiotic p 0.1 - 2020-06-15 10:01 AM		CKLF		cytokine						0.0231	BAX,BCL2
prebiotic p 0.1 - 2020-06-15 10:01 AM		DGKH	-0.331	kinase						0.0231	CXCL8,DGKH
prebiotic p 0.1 - 2020-06-15 10:01 AM		EID2		other						0.0231	CDKN1A,CKM
prebiotic p 0.1 - 2020-06-15 10:01 AM		EXOC3L1		other						0.0231	CDKN1A,SEPTIN9
prebiotic p 0.1 - 2020-06-15 10:01 AM		GEM231		chemical drug						0.0231	BAX,BCL2
prebiotic p 0.1 - 2020-06-15 10:01 AM		Gm10768		other						0.0231	G6PC,PCK1
prebiotic p 0.1 - 2020-06-15 10:01 AM		HTR6		g-protein coupled receptor						0.0231	DYNC1I1,KIF3A
prebiotic p 0.1 - 2020-06-15 10:01 AM		INHBC		growth factor						0.0231	INHBA,JUNB
prebiotic p 0.1 - 2020-06-15 10:01 AM		KCNQ2	2.751	ion channel						0.0231	DLG4,KCNQ5
prebiotic p 0.1 - 2020-06-15 10:01 AM		KLF16		transcription regulator						0.0231	CDKN1A,CYP1A1
prebiotic p 0.1 - 2020-06-15 10:01 AM		L-tyrosine		chemical - endogenous mammalian						0.0231	BAX,BCL2
prebiotic p 0.1 - 2020-06-15 10:01 AM		LAPTM4B		other						0.0231	BAX,BCL2
prebiotic p 0.1 - 2020-06-15 10:01 AM		LIFR		transmembrane receptor						0.0231	FGB,GFAP
prebiotic p 0.1 - 2020-06-15 10:01 AM		MT3		other						0.0231	BAX,BCL2
prebiotic p 0.1 - 2020-06-15 10:01 AM		NPTX1		other						0.0231	DLG4,KCNQ2
prebiotic p 0.1 - 2020-06-15 10:01 AM		P4HB		enzyme						0.0231	AGO2,PDIA4
prebiotic p 0.1 - 2020-06-15 10:01 AM		PLEC		other						0.0231	CXCR4,KRT18
prebiotic p 0.1 - 2020-06-15 10:01 AM		RNF144B		enzyme						0.0231	BAX,CDKN1A
prebiotic p 0.1 - 2020-06-15 10:01 AM		S-adenosylhomocysteine		chemical - endogenous mammalian						0.0231	COL1A1,COL1A2
prebiotic p 0.1 - 2020-06-15 10:01 AM		SDF4		other						0.0231	BAX,HSPA5
prebiotic p 0.1 - 2020-06-15 10:01 AM		SEC23B		transporter						0.0231	BAX,HSP90B1
prebiotic p 0.1 - 2020-06-15 10:01 AM		SUCO		other						0.0231	COL1A1,COL1A2
prebiotic p 0.1 - 2020-06-15 10:01 AM		TSIX		other						0.0231	COL1A1,COL1A2
prebiotic p 0.1 - 2020-06-15 10:01 AM		TTC5		other						0.0231	BAX,CDKN1A
prebiotic p 0.1 - 2020-06-15 10:01 AM		UIMC1		other						0.0231	BAX,CDKN1A
prebiotic p 0.1 - 2020-06-15 10:01 AM		VAMP7		transporter						0.0231	CD82,L1CAM
prebiotic p 0.1 - 2020-06-15 10:01 AM		ZNF219		transcription regulator						0.0231	ACAN,COL2A1
prebiotic p 0.1 - 2020-06-15 10:01 AM		ZNF346		other						0.0231	BAX,CDKN1A
prebiotic p 0.1 - 2020-06-15 10:01 AM		aminooxyacetic acid		chemical reagent						0.0231	G6PC,PCK1
prebiotic p 0.1 - 2020-06-15 10:01 AM		cerebrolysin		chemical drug						0.0231	BAX,BCL2
prebiotic p 0.1 - 2020-06-15 10:01 AM		cetylpyridinium		chemical drug						0.0231	CTSK,NFATC1
prebiotic p 0.1 - 2020-06-15 10:01 AM		diosmin		chemical drug						0.0231	BAX,CYP1A1
prebiotic p 0.1 - 2020-06-15 10:01 AM		ezatiostat		biologic drug						0.0231	ABCC1,GCLM
prebiotic p 0.1 - 2020-06-15 10:01 AM		filipin		chemical - endogenous non-mammalian						0.0231	CXCL8,ENO2
prebiotic p 0.1 - 2020-06-15 10:01 AM		idronoxil		chemical drug						0.0231	CDKN1A,CFLAR
prebiotic p 0.1 - 2020-06-15 10:01 AM		imisopasem manganese		chemical drug						0.0231	BAX,BCL2
prebiotic p 0.1 - 2020-06-15 10:01 AM		lanthanum chloride		chemical reagent						0.0231	AXL,BAX
prebiotic p 0.1 - 2020-06-15 10:01 AM		lead nitrate		chemical toxicant						0.0231	BAX,BCL2
prebiotic p 0.1 - 2020-06-15 10:01 AM		norisoboldine		chemical - endogenous non-mammalian						0.0231	CTSK,NFATC1
prebiotic p 0.1 - 2020-06-15 10:01 AM		ofloxacin		chemical drug						0.0231	BAX,CDKN1A
prebiotic p 0.1 - 2020-06-15 10:01 AM		prochloraz		chemical reagent						0.0231	CYP1A1,CYP1B1
prebiotic p 0.1 - 2020-06-15 10:01 AM		tarenflurbil		chemical drug						0.0231	JUNB,NGFR
prebiotic p 0.1 - 2020-06-15 10:01 AM		PPIF		enzyme		-0.258		0.012	-0.304	0.0233	ACKR4,AMIGO2,ARHGAP22,CCL20,CCL4,CHST1,CMKLR1,CMTM6,CXCL6,CXCR4,GJB3,LRRC8D,MEIS2,PAIP1,PDZRN3
prebiotic p 0.1 - 2020-06-15 10:01 AM		Hsp27		group		-0.493		0.006	-0.506	0.0233	BAX,BCL2,CASP8,CDKN1A,CXCL8,GBA,GCH1,MAPT,NGFR
prebiotic p 0.1 - 2020-06-15 10:01 AM		triptolide		chemical drug		-1.129		-0.169	-0.394	0.0237	ADM,AFAP1L1,AHR,AKAP12,BAX,BCL2,CADM1,CDKN1A,CXCL8,DACH1,DLC1,DUSP1,FBLN5,HPGD,IER3,IGFBP3,ITGA1,KDR,OCLN,PECAM1
prebiotic p 0.1 - 2020-06-15 10:01 AM		CCK	-0.525	other		1.067		0	1.067	0.0239	CFLAR,CREM,EGR1,HSPA5,NPY
prebiotic p 0.1 - 2020-06-15 10:01 AM		CREBZF		transcription regulator		0.391		-0.224	0.886	0.0239	ATF4,ERN1,G6PC,HERPUD1,HSPA5
prebiotic p 0.1 - 2020-06-15 10:01 AM		CTBP2		transcription regulator						0.0239	HBB,JUP,KRT8,NEFL,OCLN
prebiotic p 0.1 - 2020-06-15 10:01 AM		ITGA6		transmembrane receptor		0.399		0.177	0.017	0.0239	BAX,BCL2,CCND2,DVL2,ENPP2
prebiotic p 0.1 - 2020-06-15 10:01 AM		PPP1R13L		transcription regulator		1.109		0.082	0.927	0.0239	CCND2,CDKN1A,H2AX,JUP,PERP
prebiotic p 0.1 - 2020-06-15 10:01 AM		leuprolide		biologic drug	Inhibited	-2.183		0.025	-2.237	0.0239	BAX,BCL2,CFLAR,EGR1,PEA15
prebiotic p 0.1 - 2020-06-15 10:01 AM		selumetinib		chemical drug		1.413		-0.012	1.438	0.0239	ABCC1,BCL2L11,CDK5R1,CDKN1A,DDX21
prebiotic p 0.1 - 2020-06-15 10:01 AM		trastuzumab		biologic drug		-0.861		-0.059	-0.732	0.0239	ANGPT2,ARTN,BNIP3L,CXCL8,PDCD4
prebiotic p 0.1 - 2020-06-15 10:01 AM		ERBB4	1.465	kinase		0.573		0.016	0.515	0.0239	ACTA1,ADAM19,ADAM9,BRCA1,CADM1,CDKN1A,DUSP1,EGR1,ERBB4,FBLN2,GJB3,IGFBP5,NID1,PGK1
prebiotic p 0.1 - 2020-06-15 10:01 AM		carboplatin		chemical drug		1.117		0.139	0.707	0.0243	A2M,ABCB1,ASNS,CLDN4,ELF3,FGB,IER3,IGFBP1,MRC1,NT5E
prebiotic p 0.1 - 2020-06-15 10:01 AM		SFTPA1		transporter		0.832		-0.084	1.136	0.0244	ADRB2,AGR3,ANGPTL4,ANPEP,COL1A1,CRLF1,CYP1B1,EGR1,ERN1,FRMD6,GPR68,LOX,MRC1
prebiotic p 0.1 - 2020-06-15 10:01 AM		SREBF2		transcription regulator		0.877		0.168	0.327	0.0244	AACS,ACSL1,ACSS2,ALDOC,CDKN1A,CXCL8,CYP8B1,ELOVL6,FABP6,LRP1,MTTP,NLRP3,NSDHL
prebiotic p 0.1 - 2020-06-15 10:01 AM		TBX5		transcription regulator		-0.045		0.143	-0.488	0.0244	ACE2,ACTN2,ANKRD1,CCL20,CCL4,CLSTN2,COL1A1,COL1A2,CXCL6,CXCL8,CXCR4,ECM2,FGF10
prebiotic p 0.1 - 2020-06-15 10:01 AM		Ahr-Arnt		complex		-0.898		0.224	-1.34	0.0245	ABCG2,AHRR,CYP1A1,CYP1B1
prebiotic p 0.1 - 2020-06-15 10:01 AM		CAMKK2		kinase		0		0.086	-0.172	0.0245	ADRB2,CDKN1A,G6PC,KCNB1
prebiotic p 0.1 - 2020-06-15 10:01 AM		CLCA2		ion channel		1.067		0.052	0.965	0.0245	CASP8,CDH2,CDKN1A,FN1
prebiotic p 0.1 - 2020-06-15 10:01 AM		LAMA2		other		-0.371		0.02	-0.411	0.0245	CSK,MBP,OCLN,PAG1
prebiotic p 0.1 - 2020-06-15 10:01 AM		Ppp2c		group		0		-0.017	0.034	0.0245	BCL2,CDKN1A,COL10A1,DUSP1
prebiotic p 0.1 - 2020-06-15 10:01 AM		RYR2		ion channel	Activated	2		0.086	1.828	0.0245	FOXO1,KRT8,MYLK4,PCK1
prebiotic p 0.1 - 2020-06-15 10:01 AM		SERPINB5		other		-0.246		0	-0.246	0.0245	BAX,CDH2,CDKN1A,KRT18
prebiotic p 0.1 - 2020-06-15 10:01 AM		TLE1		transcription regulator						0.0245	DUSP1,EGR1,MEIS2,NUPR1
prebiotic p 0.1 - 2020-06-15 10:01 AM		harmine		chemical - endogenous non-mammalian		0.152		-0.052	0.255	0.0245	BAX,BCL2,CYP1A1,NFATC1
prebiotic p 0.1 - 2020-06-15 10:01 AM		thermozymocidin		chemical reagent		0		-0.102	0.203	0.0245	ADGRE1,GJD2,MRC1,NLRP3
prebiotic p 0.1 - 2020-06-15 10:01 AM		vatalanib		chemical drug		-0.882		-0.149	-0.589	0.0245	BCL2,CDKN1A,COL1A1,PECAM1
prebiotic p 0.1 - 2020-06-15 10:01 AM		GATA4		transcription regulator		-0.626		0.056	-0.89	0.0246	ABCG5,ABCG8,ACE2,ACOD1,ACTA1,ACTN2,ADORA1,AGTR1,ANKRD1,ATOH1,BCL2,CCK,CCL4,CDCA8,CLSTN2,COL1A1,COL1A2,CRABP2,CXCL6,CXCR4,ECM2,F10,FABP1,FABP6,HSPA5,MYH7,NUSAP1
prebiotic p 0.1 - 2020-06-15 10:01 AM		PPP3R1		phosphatase		0.777		0.06	0.578	0.0247	ABCA3,ABCA5,ADRB2,AQP1,BAG3,CCND2,CYYR1,GIMAP4,MYH7,PDE9A,PIP5KL1
prebiotic p 0.1 - 2020-06-15 10:01 AM		CDK4/6		group		-1.236		-0.054	-1.052	0.0247	AHI1,AHNAK,ARHGEF2,CDC45,CDC6,ERRFI1,HSPB1,ITIH2,ITSN2,MACF1,MYO7A,PCYT1B
prebiotic p 0.1 - 2020-06-15 10:01 AM		Calcineurin protein(s)		complex		0.701		0.126	0.289	0.0247	ABRA,BCL2,BCL2L11,CCL4,CKM,CKMT2,CXCL8,DUSP1,EGR1,KCNQ2,MYH7,NFIL3
prebiotic p 0.1 - 2020-06-15 10:01 AM		MAP2K3		kinase		-0.174		0.197	-0.69	0.0247	ACTA1,ARL1,BAX,CDKN1A,COL10A1,COL1A1,COL1A2,CTSK,CXCL8,MUC5B,MYH7,NFATC1
prebiotic p 0.1 - 2020-06-15 10:01 AM		BMPR1A		kinase		0.391		0.137	0.04	0.0248	ACAN,AGRP,CDKN1A,COL2A1,CSPG4,FGF4,HAPLN1,NOG
prebiotic p 0.1 - 2020-06-15 10:01 AM		PGF	0.485	growth factor		0.817		0.164	0.426	0.0248	ALOX5,ANGPTL4,BCL2,CCL20,CCL4,CXCL8,CXCR4,EGR1
prebiotic p 0.1 - 2020-06-15 10:01 AM		mitoxantrone		chemical drug		-0.431		0.056	-0.583	0.0248	ABCG2,BAX,BCL2L11,CDKN1A,COL1A1,COL1A2,CXCL8,PERP
prebiotic p 0.1 - 2020-06-15 10:01 AM		NFE2L2		transcription regulator		1.361		0.145	0.388	0.0252	ABCB11,ABCC1,ABCC4,ABCG2,ACE2,AHR,AKR1B10,AKR7A2,ALAS1,ALAS2,ANG,APCS,ARF1,ARHGEF3,ATF4,ATF7,ATP1A1,BCL2,BRCA1,CDKN1A,CFD,COL1A1,COPS5,COQ7,CTSK,CXCL6,CXCL8,DCSTAMP,DCTN3,EPAS1,EPHB4,F10,FABP1,FKBP5,FN1,GABRA2,GADD45G,GCLM,GFAP,HERPUD1,HSP90B1,HYOU1,KEAP1,L1CAM,LGALS8,MATK,MCFD2,NBR1,NFE2L1,OAT,PDIA4,PDIA6
prebiotic p 0.1 - 2020-06-15 10:01 AM		cyclic AMP		chemical - endogenous mammalian		1.176		0.143	0.385	0.0253	ACHE,ADRA2A,ANTXR2,AOC3,ARG1,BCL2,BLZF1,CCND2,CDC37,CDH2,CDKN1A,CREB1,CREM,DBH,DNTT,EGR1,ENO2,F3,FN1,FOSL2,G6PC,GCH1,GTF3A,IGFBP1,IGFBP3,IGFBP5,INHBA,JUNB,KCNJ13,KDR,KIF23,NFATC1,OAT,PCK1
prebiotic p 0.1 - 2020-06-15 10:01 AM		CD36		transmembrane receptor		0.491		0.176	-0.17	0.0254	AREG,ARG1,ATP5F1B,AXL,CCL20,COL1A1,CXCL6,CXCL8,ERN1,FABP1,HSPA5,IGFBP7,LRP1,MTTP,NLRP3
prebiotic p 0.1 - 2020-06-15 10:01 AM		REST		transcription regulator		-1.969		-0.193	-1.589	0.0254	ARRDC3,B3GAT1,CACNG2,CBLN1,CMKLR1,DRD3,FGF14,GJD2,GRIK3,HPGD,JAM2,KCNQ2,KCNQ5,L1CAM,LIN28A,NEFH,NKAIN2,NPTXR,OAT,PHKB
prebiotic p 0.1 - 2020-06-15 10:01 AM		ARHGAP31	-0.539	other		-0.378		-0.047	-0.252	0.0258	ARHGEF18,BMP7,CDH2,COL5A1,FN1,GDF11,OCLN
prebiotic p 0.1 - 2020-06-15 10:01 AM		BMS-690514		chemical drug		-0.378		-0.102	-0.109	0.0258	BAG2,BCL2L11,BRCA1,CTSH,DNAJC9,MCM10,MCM5
prebiotic p 0.1 - 2020-06-15 10:01 AM		HLX		transcription regulator		1.195		-0.098	1.453	0.0258	ANKRD1,AREG,CXCL8,CYP1B1,EGR1,FER1L6,PAPPA
prebiotic p 0.1 - 2020-06-15 10:01 AM		NFATC4		transcription regulator						0.0258	ALPL,B3GAT1,CALCR,COL1A1,CTSK,MYH7,NFATC1
prebiotic p 0.1 - 2020-06-15 10:01 AM		SU6656		chemical toxicant		-0.896		-0.224	-0.352	0.0258	ADM,EGR1,IER3,INHBA,JUNB,KRT8,NFIL3
prebiotic p 0.1 - 2020-06-15 10:01 AM		E2F5	-0.741	transcription regulator						0.0258	AURKB,BAX,CASP6,CDKN1A,DUSP10,MYBL2
prebiotic p 0.1 - 2020-06-15 10:01 AM		PROX1		transcription regulator		0.728		0.009	0.706	0.0258	AKT2,ANGPT2,CCNE2,FGFR3,ITGA9,KDR
prebiotic p 0.1 - 2020-06-15 10:01 AM		sirolimus		chemical drug		1.227		-0.13	2.155	0.0261	ACACB,ACADVL,ADA,ADM,ANXA5,AQP3,ARF1,ARG1,ASNS,ATF4,ATP1A1,ATP5F1C,ATP6V0B,ATP6V0C,AURKB,BAG1,BAX,BCL2,BCL2L11,BCORL1,CCNB2,CCND2,CD40,CDA,CDKN1A,CFD,CFLAR,COL1A1,COL1A2,COX6A1,CSNK2A1,CTSK,CXCR4,DCSTAMP,DLG4,EGR1,F3,FN1,GGA2,GLA,HDAC5,HSP90B1,HSPA5,IGFBP1,IGFBP5,JUNB,KDR,KL,LPIN1,MAPT,MBP,MRC1,MUC2,MYBPC3,NUDT1,PDCD4,PDHA1,PGK1,PGM1
prebiotic p 0.1 - 2020-06-15 10:01 AM		NEDD9	0.786	other		1.069		-0.033	1.194	0.0262	ACSS3,ADM,ALOX5,ALOXE3,ARMC4,BHLHE40,DNALI1,ELF3,ERRFI1,FABP1,LRP1,LYPD1,PCK1,PGK1
prebiotic p 0.1 - 2020-06-15 10:01 AM		INHBA	3.802	growth factor		-0.099		0.118	-0.652	0.0262	ACVR1B,ACVR2A,ACVR2B,ADRB2,ANKRD1,ARFGEF1,BAX,BCL2,CCND2,CDKN1A,CHMP4B,COX6A1,CXCL8,CXCR4,DACH1,DTNA,ERBB4,FN1,HIC2,INHBA,JUNB,LEFTY1,LOX,NODAL,PCSK5
prebiotic p 0.1 - 2020-06-15 10:01 AM		KLF15	0.355	transcription regulator		0.354		0.114	0.037	0.0264	ACADS,ACADVL,ACOX1,ACSL1,ACSS1,ATG3,CMKLR1,DGAT2,MLYCD
prebiotic p 0.1 - 2020-06-15 10:01 AM		MYBL2	0.352	transcription regulator	Activated	2.154		0.142	1.765	0.0264	BCL2,BCL2L11,BUB1,CASP6,CCNB2,CENPE,FGF4,IGFBP5,MYBL2
prebiotic p 0.1 - 2020-06-15 10:01 AM		omeprazole		chemical drug						0.0264	A2M,ADORA1,BRD2,CDKN1A,CELF2,CXCR4,CYP1A1,EGR1,EPAS1
prebiotic p 0.1 - 2020-06-15 10:01 AM		valsartan		chemical drug		-1.762		-0.136	-1.36	0.0264	ANGPT2,AQP1,CAPN1,COL1A1,CYBA,DLG4,F3,FN1,GFAP
prebiotic p 0.1 - 2020-06-15 10:01 AM		KDM3B		enzyme		0		-0.182	0.516	0.0273	ABCA12,ADRA2A,APOD,ARL6IP1,DAPK1,DGKH,FKBP1A,FN1,FRMD4B,MAP7D1,NEDD4L,PAPPA
prebiotic p 0.1 - 2020-06-15 10:01 AM		PPARGC1B		transcription regulator		-0.08		0.178	-0.689	0.0273	ACACB,ACADVL,ATP5F1B,ATP5MF,ATP5PO,C3,CKB,DHCR24,G6PC,MTTP,NDUFV2,PCK1
prebiotic p 0.1 - 2020-06-15 10:01 AM		CCR2		g-protein coupled receptor		1.098		0.14	0.549	0.0274	ARG1,B3GAT2,C1QC,CCL4,CD40,COL12A1,COL14A1,COL1A1,COL1A2,COL6A3,CXCL6,CXCR4,FBLN1,FBLN2,FN1,HSPG2,ITIH3
prebiotic p 0.1 - 2020-06-15 10:01 AM		PLN		transporter						0.0275	ADAM17,ADAM9,AK1,ANXA2,ATP1A1,BLK,HSP90B1,MYH7,MYL6,NUMB,PGK1
prebiotic p 0.1 - 2020-06-15 10:01 AM		Pdgf (complex)		complex		0.792		0.135	0.281	0.0276	BAX,BCL2,CCND2,CDKN1A,CYBA,DIO3,EGR1,ERRFI1,F10,F3,FN1,FOXO1,INHBA,JUNB,PIK3R3
prebiotic p 0.1 - 2020-06-15 10:01 AM		GATA6		transcription regulator		1.113		0.002	1.101	0.0276	ABCB1,ACO1,ACOD1,ARG1,ATP6V0A1,ATP6V0C,ATP6V1H,BMPR2,BRAF,CALML4,CDCA8,CDKN1A,CRABP2,ECSIT,FKBP14,FOXA3,GPI,LEFTY1,MARCO,MRC1,MYH7,NFIA,NODAL,NUSAP1,PECAM1,PGK1
prebiotic p 0.1 - 2020-06-15 10:01 AM		tetradecanoylphorbol acetate		chemical drug		1.618		0.116	0.438	0.028	ABCB1,ACHE,ACO1,ADAM17,ADAM8,ADAM9,ADCY3,ADM,AGTR1,AHSA1,AKR1B10,ALAS1,ALDH1A3,ALOX15B,ALOXE3,AMER2,AMIGO2,ANGPT1,ANGPT2,ANGPTL4,APRT,AREG,ARF1,ARG1,ATP11B,AURKB,AXL,BAX,BCL2,BLM,BMP7,BNIP3L,C3,CACNA1B,CALCR,CCL20,CCL4,CCND2,CCNT1,CD276,CDK5R1,CDK7,CDKN1A,CFAP46,CFLAR,CIITA,CKM,CREB1,CREBBP,CREM,CRHBP,CRHR1,CTSH,CUL3,CXCL6,CXCL8,CXCR4,CYBA,CYP1A1,CYP27B1,DENND3,DIO3,DMBT1,DMRT1,DNTT,DTL,DUSP1,DYN…
prebiotic p 0.1 - 2020-06-15 10:01 AM		tetrachlorodibenzodioxin		chemical toxicant		0.614		0.019	0.518	0.028	AARS1,ABCB1,ABCG2,ACHE,ACOX1,ACTL6A,ADM,AHR,AHRR,ALOX5,ANGPT1,AQP3,ASNS,ATF4,ATOH8,BACH2,BAX,BCL2,BLNK,CACNA1D,CAPN9,CCK,CCKAR,CCNE2,CDH13,CDKN1A,CRLF3,CXCL8,CYP1A1,CYP1B1,GLI2,HDAC5,IGFBP1,IL10RA,KHDRBS1,KPNA6,MARCO,MEGF10,MESP2,MKLN1,MMP15,NEDD9,NMT2,PCK1,PCSK2,PERP
prebiotic p 0.1 - 2020-06-15 10:01 AM		CLDN7		other		-0.071		0.004	-0.087	0.0282	ABLIM1,ANXA3,ASAP1,C3,CCL20,CEACAM5,CLIP4,CXCL8,DPM3,F3,FZD2,GRINA,HELZ2,IFI44,IGFBP7,LGR4,NSA2,NTPCR
prebiotic p 0.1 - 2020-06-15 10:01 AM		laminaran		chemical drug		0.707		0.213	0.105	0.0284	ACOD1,CCL20,CCL4,CXCL8,G0S2,GCH1,IFI44L,INHBA
prebiotic p 0.1 - 2020-06-15 10:01 AM		ANGPTL8		other						0.0293	ACACB,ACSS2,ELOVL6
prebiotic p 0.1 - 2020-06-15 10:01 AM		BLM	-1.562	enzyme						0.0293	CDKN1A,IFI44L,IFIT1
prebiotic p 0.1 - 2020-06-15 10:01 AM		CCX771		chemical reagent						0.0293	CXCR4,OCLN,PECAM1
prebiotic p 0.1 - 2020-06-15 10:01 AM		CLTC		other						0.0293	CDKN1A,HLA-A,KDR
prebiotic p 0.1 - 2020-06-15 10:01 AM		CXCR1		g-protein coupled receptor						0.0293	BAX,BCL2,CXCL8
prebiotic p 0.1 - 2020-06-15 10:01 AM		DES		other						0.0293	ANKRD1,KRT18,KRT8
prebiotic p 0.1 - 2020-06-15 10:01 AM		GAL3ST1		enzyme						0.0293	GLS2,MBP,PCK1
prebiotic p 0.1 - 2020-06-15 10:01 AM		GALNT3		enzyme						0.0293	CDH2,FN1,KL
prebiotic p 0.1 - 2020-06-15 10:01 AM		GCS-100		chemical drug						0.0293	CCND2,CCNE2,CDKN1A
prebiotic p 0.1 - 2020-06-15 10:01 AM		Lefty		group						0.0293	CDKN1A,FOXO1,IGFBP1
prebiotic p 0.1 - 2020-06-15 10:01 AM		MTBP		other						0.0293	CAD,CCND2,CDKN1A
prebiotic p 0.1 - 2020-06-15 10:01 AM		PKD2		ion channel						0.0293	CDKN1A,LEFTY1,NODAL
prebiotic p 0.1 - 2020-06-15 10:01 AM		RAB1A		enzyme						0.0293	ADRA1A,ADRA1B,ADRB2
prebiotic p 0.1 - 2020-06-15 10:01 AM		Retinoic acid-RAR-RXR		complex						0.0293	CRABP2,DUSP1,IGFBP3
prebiotic p 0.1 - 2020-06-15 10:01 AM		TNRC6A		other						0.0293	BCL2L11,CDKN1A,LATS1
prebiotic p 0.1 - 2020-06-15 10:01 AM		chlorpyrifos		chemical toxicant						0.0293	ABCG2,CCK,NPY
prebiotic p 0.1 - 2020-06-15 10:01 AM		cholestyramine		chemical drug						0.0293	CCK,CYP27A1,FABP6
prebiotic p 0.1 - 2020-06-15 10:01 AM		dihematoporphyrin ether		chemical drug						0.0293	CDKN1A,DUSP1,HSP90B1
prebiotic p 0.1 - 2020-06-15 10:01 AM		proteasome inhibitor		chemical drug						0.0293	AQP1,BAX,CFLAR
prebiotic p 0.1 - 2020-06-15 10:01 AM		rhodamine 6G		chemical toxicant						0.0293	BCL2,CCNB2,CCNE2
prebiotic p 0.1 - 2020-06-15 10:01 AM		tyrphostin		chemical drug						0.0293	APC,ARG1,CFLAR
prebiotic p 0.1 - 2020-06-15 10:01 AM		MACROH2A1		other		0.635		-0.062	0.838	0.0294	ALDH1A3,ANXA2,ASB2,ATP5F1C,BRCA2,CCND2,CDK5R1,CDKN1A,EGR1,FN1,G6PC,LIN28B,NDUFB6
prebiotic p 0.1 - 2020-06-15 10:01 AM		gefitinib		chemical drug		0.083		-0.066	0.267	0.0295	ADAMTS15,ANO9,AREG,AURKB,BCL2,BCL2L11,BRCA1,BUB1,C3,CCAR1,CCNE2,CDC6,CDH2,CELSR2,CFLAR,COL1A1,CXCL8,EGR3,ETV4,HSP90B1,HSPB1,IGFBP5,KIF23,MMP15
prebiotic p 0.1 - 2020-06-15 10:01 AM		7-ketocholesterol		chemical - endogenous mammalian		-0.2		0.045	-0.298	0.0295	BAX,CXCL8,CYP1A1,EGR1,HSPA5
prebiotic p 0.1 - 2020-06-15 10:01 AM		SMARCD3		transcription regulator		-0.555		0.224	-1.051	0.0295	ACAN,ALCAM,COL1A1,COL2A1,HAPLN1
prebiotic p 0.1 - 2020-06-15 10:01 AM		TFAM		transcription regulator		0.447		0.112	0.197	0.0295	ACADS,ACOX1,AUH,PGAM1,PGK1
prebiotic p 0.1 - 2020-06-15 10:01 AM		TREX1		enzyme	Inhibited	-2.169		-0.2	-1.735	0.0295	ATR,IFI44,IFI44L,IFIT1,IFIT1B
prebiotic p 0.1 - 2020-06-15 10:01 AM		farnesol		chemical reagent		1.091		0.157	0.749	0.0295	CDKN1A,HERPUD1,HSP90B1,HSPA5,PDIA4
prebiotic p 0.1 - 2020-06-15 10:01 AM		puromycin		chemical - endogenous non-mammalian		-1.432		0	-1.432	0.0295	ABCC1,CD40,CYP1A1,F3,HSPA5
prebiotic p 0.1 - 2020-06-15 10:01 AM		mifepristone		chemical drug		0.132		-0.047	0.416	0.0297	ABCB1,ABCB11,ACOD1,ADM,ALAS1,ALPL,AQP1,AREG,ARG1,BAX,BCL2,BMP7,C3,CASP8,CDH2,CDKN1A,CLEC3B,COL2A1,CYBA,DBH,DLC1,DUSP1,EGR1,EPHB3,F3,FBLN2,FKBP5,GLB1,HPGD,HSPA5,IGFBP3,JAM2,JUNB,JUP,KLF11,LAMA5,LEFTY1,LOX,LRP1,NPY
prebiotic p 0.1 - 2020-06-15 10:01 AM		guanidinopropionic acid		chemical - endogenous non-mammalian		0.497		0.224	-0.17	0.0299	ABCC10,ALAS1,ATP2B3,ATP5PO,CAMK4,CYC1,NDUFA11,NDUFA12,NRF1
prebiotic p 0.1 - 2020-06-15 10:01 AM		GAB2	0.613	other		0.522		0.156	0.115	0.03	ANGPT1,BCL2,CCL4,GSN,KDR,MUC2,MUC5B
prebiotic p 0.1 - 2020-06-15 10:01 AM		MTTP	0.451	transporter		0.315		-0.041	0.416	0.03	ABCG5,ABCG8,CCL4,CFD,ERN1,HSPA5,MTTP
prebiotic p 0.1 - 2020-06-15 10:01 AM		Rar		group		-0.391		0.099	-0.611	0.03	ABCG2,ADAM10,AQP3,ARG1,BCL2,CDKN1A,EGR1
prebiotic p 0.1 - 2020-06-15 10:01 AM		ZBED6		transcription regulator		-1.633		-0.152	-1.26	0.03	ANKRD50,ARL4C,BOP1,CRIM1,FOSL2,MAP3K14,MYBL1
prebiotic p 0.1 - 2020-06-15 10:01 AM		naringenin		chemical - endogenous non-mammalian		-0.557		-0.063	-0.406	0.03	CCL4,CLDN4,COL1A1,CXCL8,CYP1A1,HSPA5,MTTP
prebiotic p 0.1 - 2020-06-15 10:01 AM		AGER		transmembrane receptor		0.662		0.08	0.442	0.0301	ARG1,BCL2,CALCR,CCL4,CDKN1A,CKM,CTSK,CXCL8,EGR1,F3,IFIT1,NEFL
prebiotic p 0.1 - 2020-06-15 10:01 AM		heparin		chemical - endogenous mammalian		-0.816		0.061	-1.015	0.0301	ACADVL,ALAS1,AREG,CD40,COL1A1,DUSP1,EPHB2,F3,FN1,IGFBP3,IL6ST,PAPPA
prebiotic p 0.1 - 2020-06-15 10:01 AM		GPER1		g-protein coupled receptor		-0.426		0.184	-0.975	0.0305	ASAH1,BAX,BHLHE40,CACNA1D,CDKN1A,DUSP1,EGR1,ERRFI1,HSPA5,ITPRIP
prebiotic p 0.1 - 2020-06-15 10:01 AM		SERPINF1		other		0.146		-0.014	0.185	0.0305	BAX,BCL2,CSPG4,CXCL8,CYBA,ENO2,G0S2,LOXL1,NEFH,OCLN
prebiotic p 0.1 - 2020-06-15 10:01 AM		sulindac		chemical drug		0.141		0.012	0.118	0.0305	ABCB1,CCNB2,CDC16,CDC6,CDKN1A,CYP1A1,CYP1B1,E2F5,G0S2,KDM5A,SEPTIN7
prebiotic p 0.1 - 2020-06-15 10:01 AM		AHR	0.474	ligand-dependent nuclear receptor		-0.128		0.025	-0.274	0.0306	A2M,ABCC4,ABCG2,ACOX1,ACTL6A,ADAM19,ADAMTS2,ADGRE1,ADM,AHRR,ALOX5,AREG,ATOH8,BAX,CASP8,CDH2,CDKN1A,COL11A1,COL12A1,COL14A1,COL16A1,COL1A1,COL1A2,COL5A1,COL6A3,COX8A,CYP1A1,CYP1B1,EMILIN1,FBLN2,FBLN5,FN1,GAS1,HSPA5,IDO2,IGFBP1,JUNB,MMD2,MYH7,NEDD9,NID1,NMT2,PCK1,PI4K2A
prebiotic p 0.1 - 2020-06-15 10:01 AM		Immunoglobulin		complex		0.497		0.009	0.433	0.0306	ACO1,ACSL1,ADAM19,ADIPOR1,ADM,ALAS2,ANPEP,AREG,ATP5F1B,ATP5MC3,BCL10,BCL2,BCL6,BLVRB,BRD4,C6,CALR,CCL20,CCL4,CCND2,CD40,CD63,CDH2,CFD,CIITA,COX11,COX6A1,COX7A2,COX8A,CRISPLD2,CTSH,CXCL6,CXCL8,CXCR4,CYP1B1,CYP27B1,DCTN3,DUSP1,EGR1,EGR3,ENO2,F3,FKBP5,FN1,G6PC,GAS7,GFAP,GPI,GSK3A,H2AX,HLA-A,ICOSLG/LOC102723996,IER3,IFIT1B,IL10RA,INHBA,JUP,KDR,LTB4R,MAP3K14,MAPT,MSS51,NDUFS8,NEB,NFATC1,NFIL3,NLRP3,NT…
prebiotic p 0.1 - 2020-06-15 10:01 AM		ATOH1	0.199	transcription regulator						0.0307	ANXA4,ATOH1,CHRNA10,HES5,MUC2,PCP4
prebiotic p 0.1 - 2020-06-15 10:01 AM		BAG1	0.299	other		0.851		0.13	0.568	0.0307	BCL2,BCL2L11,CDKN1A,FKBP5,MAPT,NEDD4L
prebiotic p 0.1 - 2020-06-15 10:01 AM		BCAP31		transporter		0.808		-0.157	1.19	0.0307	ADGRE1,CD81,DERL1,ERN1,G6PC,HSPA5
prebiotic p 0.1 - 2020-06-15 10:01 AM		ESRRB		transcription regulator		-1		0.196	-1.392	0.0307	ADIPOR1,BCL2,CDKN1A,GUCA1A,LOXL1,MYBL2
prebiotic p 0.1 - 2020-06-15 10:01 AM		MAC		complex		-1.709		0.207	-2.205	0.0307	AREG,BCL2,CASP8,EGR1,FN1,ITPRIP
prebiotic p 0.1 - 2020-06-15 10:01 AM		TRIM37		enzyme		0.447		-0.17	0.827	0.0307	CD63,CKB,DDR1,EGR1,MYH7,PEX5
prebiotic p 0.1 - 2020-06-15 10:01 AM		ceramide		chemical - endogenous mammalian		-1.329		0.075	-1.494	0.0307	ABCA12,BAX,BCL2,CFLAR,COL1A1,CXCL8
prebiotic p 0.1 - 2020-06-15 10:01 AM		picrotoxin		chemical toxicant		0		0.185	-0.448	0.0307	ADRA1B,ADRA2A,ADRB2,AGTR1,CCKAR,CYP1A1
prebiotic p 0.1 - 2020-06-15 10:01 AM		rifaximin		chemical drug		1.633		0.008	1.613	0.0307	ANXA11,ANXA5,HNRNPC,HSD17B10,HYOU1,PGK1
prebiotic p 0.1 - 2020-06-15 10:01 AM		CDK4		kinase						0.0311	AQP3,BCL2L11,BRCA1,CDC45,CDC6,CDCA2,CDCA8,CDKN1A,CENPF,DTL,ENPP2,JKAMP,KIF20A,KIF20B,KLHDC1,LRRTM2,MAGI2,MYBL1,NT5E,PDCD4
prebiotic p 0.1 - 2020-06-15 10:01 AM		acetaminophen		chemical drug		-1.101		0.081	-1.439	0.0313	A2M,ABCB1,ABCB11,ABCC1,ABCC4,ABCC5,ABCG2,ACO1,BCL2,CASP8,CDKN1A,CSNK2A1,DMBT1,FABP1,HSPA5,IGFBP1,IGFBP3,KDR,LIPC,NGFR,PECAM1
prebiotic p 0.1 - 2020-06-15 10:01 AM		LEPR		transmembrane receptor		1.335		0.052	1.118	0.0313	ABCG1,ABCG5,ABCG8,ACOX1,ADAM8,ADGRE1,AGRP,ANGPTL4,ANXA5,BCL2,CASP8,CCAR1,CD63,COL1A1,FN1,GADD45G,GFAP,HPX,IGFBP3,LAMP1,LIPC,MBP,MTTP,NPY
prebiotic p 0.1 - 2020-06-15 10:01 AM		NR1H4		ligand-dependent nuclear receptor		0.62		-0.008	0.654	0.0313	ABCB11,ABCC4,ABCG1,ABCG5,ABCG8,ABHD5,ACSS1,ADRB2,ATP8B1,BAAT,C3,CYP8B1,FABP1,FABP6,FGB,G6PC,GCLM,HSPA5,LIPC,MTTP,NAGS,PCK1,PGAM1,PGM1
prebiotic p 0.1 - 2020-06-15 10:01 AM		MRTFB		transcription regulator		-1.114		0.097	-1.501	0.0314	ACTA1,ADM,ANKRD1,ANLN,ARID5B,CDC42EP3,CRIM1,CXCL6,CXCR4,CYBA,DHCR24,EGR1,EGR3,FIBIN,G0S2,HLA-A,HPGD,IGFBP5,INHBA,LOXL1,MAPK13,MTMR10,PCDH18
prebiotic p 0.1 - 2020-06-15 10:01 AM		EGR2		transcription regulator		-0.173		0.184	-1.004	0.0314	ABCC1,BCL2,BCL2L11,BCL6,BHLHE40,BNIP3L,CAMK4,CDKN1A,CHRNA7,CLCN2,COL11A1,DMBT1,EGR1,EIF5B,GNB4,GOLGB1,HSPA5,KDR,MAG,MBP,MR1,PDE7A
prebiotic p 0.1 - 2020-06-15 10:01 AM		vorinostat		chemical drug		-1.18		-0.011	-1.124	0.0316	ABCD2,ABCG1,ACKR4,ALPL,BAX,BCL2,BCL2L11,BFAR,BNIP2,BRAF,BRCA1,BRCA2,CASP8,CCND2,CD276,CDH2,CDKN1A,CFLAR,CXCL8,CYP27B1,CYP8B1,DLC1,DUSP1,EGR1,HPGD,HSPA5,LGI1,MMP15,MYBL2
prebiotic p 0.1 - 2020-06-15 10:01 AM		TGFB2		growth factor		0.808		0.088	0.464	0.0319	AHR,ANGPTL4,BHLHE40,CD40,CFLAR,CIITA,COL10A1,COL1A1,COL1A2,EGR1,FN1,GAS1,HSPG2,INHBA,JAM2,KDR,PECAM1
prebiotic p 0.1 - 2020-06-15 10:01 AM		calcimycin		chemical reagent		0.825		0.145	0.247	0.0319	AGTR1,BCL2L11,CALR,CASR,CD40,CXCL8,EGR1,FN1,GCH1,HERPUD1,HSP90B1,HSPA5,INHBA,JUNB,MTHFR,MUC2,PDIA2
prebiotic p 0.1 - 2020-06-15 10:01 AM		5,8,11,14-eicosatetraynoic acid		chemical reagent		0		0.086	-0.172	0.032	CFD,CKM,DUSP1,PCK1
prebiotic p 0.1 - 2020-06-15 10:01 AM		APOA4		transporter						0.032	DGAT2,FOXO1,G6PC,MTTP
prebiotic p 0.1 - 2020-06-15 10:01 AM		BCR		kinase						0.032	CCL20,CFLAR,HBB,NFATC1
prebiotic p 0.1 - 2020-06-15 10:01 AM		CBX2		transcription regulator						0.032	AHR,CCND2,CDKN1A,HBB
prebiotic p 0.1 - 2020-06-15 10:01 AM		DNAJC3		other						0.032	ATF4,BASP1,NEFL,PEA15
prebiotic p 0.1 - 2020-06-15 10:01 AM		GABBR1		g-protein coupled receptor		-1.117		-0.064	-0.994	0.032	ATF4,CASR,COL10A1,COL2A1
prebiotic p 0.1 - 2020-06-15 10:01 AM		GTF2I		transcription regulator						0.032	CDKN1A,HSPA5,KDR,PDIA4
prebiotic p 0.1 - 2020-06-15 10:01 AM		LPAR1	0.496	g-protein coupled receptor		1.98		0.224	1.537	0.032	AKT2,CACNA2D1,CXCL8,KLF5
prebiotic p 0.1 - 2020-06-15 10:01 AM		NAE1		enzyme		0.577		0.037	0.513	0.032	AURKB,BRCA1,CDK5RAP1,CDKN1A
prebiotic p 0.1 - 2020-06-15 10:01 AM		WNT3		other		-0.762		-0.017	-0.728	0.032	APC,ATOH1,CDKN1A,GLI2
prebiotic p 0.1 - 2020-06-15 10:01 AM		moxonidine		chemical drug		-1.091		0.032	-1.154	0.032	ANPEP,CDKN1A,KL,NISCH
prebiotic p 0.1 - 2020-06-15 10:01 AM		NFYB		transcription regulator		-0.168		0.224	-0.709	0.0321	ABCD2,ABCG2,APC,ATP5F1B,BCL2,BCL2L11,BRD2,BRF1,CAPN3,CCDC174,CCNB2,CDCA8,CDH2,CENPF,CNTN4,COL1A1,COL1A2,CYRIB,DCC,DCLRE1B,DTL,EPAS1,FLRT2,G6PC,GABRA4,GLA,GRIA4,LPIN1,METTL9,OAT,PCK1,PDIA4,SEPTIN7,TAFA2
prebiotic p 0.1 - 2020-06-15 10:01 AM		MTPN		transcription regulator		-0.437		0.224	-1.238	0.0322	APOD,BAX,BCL2,CASP8,CASQ1,CCNB2,CCND2,COL1A1,COL1A2,DBH,FBLN1,FN1,MYH7
prebiotic p 0.1 - 2020-06-15 10:01 AM		IRS2		enzyme		-1.844		0.034	-1.936	0.0324	DLG4,DVL2,EGR1,G6PC,GSK3A,IGFBP1,INS,PCK1
prebiotic p 0.1 - 2020-06-15 10:01 AM		phenacetin		chemical drug		0.647		0.202	0.08	0.0324	A2M,ANXA2,CLDN4,ELF3,FGB,IER3,IGFBP1,MRC1
prebiotic p 0.1 - 2020-06-15 10:01 AM		N-nitro-L-arginine methyl ester		chemical drug		0.173		0.003	0.164	0.0324	ACO1,ACTA1,ADM,ADNP,AGTR1,BAX,BCL2,COL1A2,CXCL8,CYBA,FN1,G6PC,GFAP,MYH7,PERP
prebiotic p 0.1 - 2020-06-15 10:01 AM		RGS2		enzyme		-0.775		-0.115	-0.328	0.0324	ADM,ANXA4,AQP3,BCAR3,CHMP4B,ERRFI1,F3,GLA,GRINA,HSP90B1,IGFBP3,ILVBL,MARCO,MED10,PDIA4
prebiotic p 0.1 - 2020-06-15 10:01 AM		EIF2AK3		kinase	Inhibited	-2.412		0.162	-2.803	0.0335	AARS1,ABCF2,ALDH18A1,ANG,ASNS,ATF4,CCL20,CTSC,DLG4,EGR1,GCH1,HERPUD1,HSPA5,MTHFR,NFIL3,NUPR1
prebiotic p 0.1 - 2020-06-15 10:01 AM		TRPS1		transcription regulator		-0.426		-0.096	-0.14	0.0336	ACSL1,ALPL,AURKB,BUB1,CCNB2,CENPF,DPEP2,FN1,PHEX
prebiotic p 0.1 - 2020-06-15 10:01 AM		fluocinolone acetonide		chemical drug		1		-0.033	1.1	0.0336	ACKR4,ANGPTL4,ANGPTL7,AQP1,BUB3,FKBP5,KCNB1,KLF15,OCA2
prebiotic p 0.1 - 2020-06-15 10:01 AM		hydroxyurea		chemical drug		0.041		0.159	-0.457	0.0337	ABCB1,BAX,CCND2,CDC45,CDC6,CDKN1A,H2AX,HBB,IFIT1,KRT18,MCM5
prebiotic p 0.1 - 2020-06-15 10:01 AM		6-hydroxydopamine		chemical toxicant		-0.643		0.113	-1.044	0.0338	ACO1,ATF4,BAX,BCL2,BNIP3L,C3,CALR,DRD3,GADD45G,GFAP,HERPUD1,HSPA5,HSPBP1,NPY
prebiotic p 0.1 - 2020-06-15 10:01 AM		GDF2		growth factor		0.633		0.203	-0.114	0.0338	ABCG2,ANXA3,ATP1A1,BMPR2,COL1A1,CXCL8,CXCR4,ENPP2,FGFR3,NCAN,NGFR,NOG,NPY,PIM3
prebiotic p 0.1 - 2020-06-15 10:01 AM		PTK2		kinase		-0.14		0.087	-0.331	0.0339	ACTA1,CDKN1A,COL1A1,COL1A2,CSPG4,FN1,KRT18,KRT8,MYH7,OCLN
prebiotic p 0.1 - 2020-06-15 10:01 AM		CD44		other		-0.351		0.164	-1.024	0.0341	AAK1,ABCA5,ABCB1,ABCG2,ACTA1,ADAM8,ADGRE1,ADRB2,ANXA11,BCL2,CALR,CCL4,CCND2,CD63,CDKN1A,COL1A1,CRABP2,CTSK,CXCL6,EMILIN1,EPN2,FKBP5,FN1,HMMR,MAP2K7,PDCD4,PECAM1
prebiotic p 0.1 - 2020-06-15 10:01 AM		RAC1		enzyme		-0.775		0.157	-1.311	0.0342	ABCB1,ACP5,ANKRD1,APBB1,BCL6,CDH2,CIITA,CKM,COL1A2,COL2A1,CXCL8,DUSP1,FN1,FOXO1,GSN,HSPB1,MYH7
prebiotic p 0.1 - 2020-06-15 10:01 AM		DICER1	-0.215	enzyme		-0.783		-0.057	-0.508	0.0344	AGO2,AGRP,ANGPT2,ANGPTL4,ANPEP,APOD,BCL2L11,CCND2,CDKN1A,CELF2,CXCL8,CXCR4,DHCR24,DLG4,EGR1,EGR3,EPHA3,FGF10,GAD2,GREB1L,H2AX,HIC2,IGF2R,KDR,MAG,MYH7,NEFH,NFATC1,NGFR,PDCD4
prebiotic p 0.1 - 2020-06-15 10:01 AM		DIO3	-0.252	enzyme		-0.655		0.007	-0.672	0.0347	ABCD2,FXYD6,GLS2,INHBA,INS,ITIH3,MAMDC2
prebiotic p 0.1 - 2020-06-15 10:01 AM		ING1		transcription regulator		0.503		-0.013	0.537	0.0347	ADNP,ANGPTL4,BAX,CDKN1A,ERN1,ITSN2,TLE5
prebiotic p 0.1 - 2020-06-15 10:01 AM		cycloheximide		chemical reagent		-1.62		-0.029	-1.446	0.0349	ABCB1,ACOX1,ADM,ADRA1B,AGTR1,AHR,APBB1IP,AREG,BAX,BRAF,BRCA1,CALR,CCK,CCL20,CCL4,CDKN1A,CFLAR,CKM,COL1A1,COL2A1,COL5A1,CXCL8,CXCR4,CYP1A1,DIO3,DTYMK,DUSP1,EGR1,FABP1,FN1,FOSL2,GADD45G,GAS7,GCLM,GLB1,IFIT1,IGFBP1,IGFBP5,JUNB,KLF5,KSR2,PDIA2,PERP,PEX5,PGK1
prebiotic p 0.1 - 2020-06-15 10:01 AM		AICAR		chemical - endogenous mammalian		-0.666		0.022	-0.738	0.0351	ABCG1,ACTA1,AGRP,ARG1,BAX,CCNE2,CDKN1A,FN1,FOXO1,G6PC,HYOU1,INS,NPY
prebiotic p 0.1 - 2020-06-15 10:01 AM		HDAC2		transcription regulator		-0.113		0.01	-0.148	0.0352	ACAN,ALOX5,BCL6,BRCA1,CCNE2,CDKN1A,COL11A1,COL1A2,COL2A1,COMP,CXCL8,DCLRE1C,EGR1,F3,FABP1,MCM10,MCM5,MTA3,NFATC1
prebiotic p 0.1 - 2020-06-15 10:01 AM		CSF2		cytokine		1.88		0.177	0.713	0.0354	ABCG1,ACP5,ADA,ADAM17,ADAM8,ALOX5,ANLN,ARG1,ARRB1,ATXN1,BAX,BCL2,BCL2L11,BUB1,C3,CA4,CCL4,CCND2,CD101,CD276,CD40,CD63,CDC123,CDCA2,CDCA8,CDKN1A,CENPE,CFH,CHST11,CIITA,CREB1,CTSC,CXCL8,CXCR4,EGR1,EGR3,F3,GCH1,GCLM,GK,GLB1,HCAR2,ICOSLG/LOC102723996,IDO2,IER3,INHBA,JUNB,KNTC1,LY75,MARCO,MCM5,MKNK1,MRC1,NEK2,NET1,NFATC1,NLRP3,NUSAP1,PECAM1,PIM3
prebiotic p 0.1 - 2020-06-15 10:01 AM		RAF1		kinase		-0.436		0.196	-1.365	0.0355	ACOT7,AKAP12,ANKRD1,ANKRD2,AP2B1,AREG,BCL2,BCL2L11,BCL6,CDC6,CDKN1A,CHN1,CRTC2,CTSH,EGR1,EGR3,HNRNPAB,HPCAL1,HSPB1,IER3,IGFBP3,INS,MGAT5,MYBL2,NPY,OCLN,PCK1,PRORP
prebiotic p 0.1 - 2020-06-15 10:01 AM		BCOR	0.658	transcription regulator						0.036	ARID5B,CDKN1A,CIITA,GLI2,NFATC1
prebiotic p 0.1 - 2020-06-15 10:01 AM		HDAC7		transcription regulator		-0.485		-0.022	-0.436	0.036	ALCAM,CDKN1A,IGFBP1,MMD2,NFATC1
prebiotic p 0.1 - 2020-06-15 10:01 AM		LIN9	0.319	other		0.391		0.179	-0.006	0.036	BUB1,CDC6,CDKN1A,CENPE,MYBL2
prebiotic p 0.1 - 2020-06-15 10:01 AM		PCDH11Y		other		-1.387		0.224	-1.883	0.036	AXIN1,CDX1,ENO2,FGF4,TLE5
prebiotic p 0.1 - 2020-06-15 10:01 AM		chrysin		chemical - endogenous non-mammalian						0.036	AQP3,DBH,GCLM,IL6ST,PDE5A
prebiotic p 0.1 - 2020-06-15 10:01 AM		ADA	-0.672	enzyme		0.2		-0.205	0.653	0.0362	ADA,ADORA1,ADORA3,COL1A2,DCK,PDE5A
prebiotic p 0.1 - 2020-06-15 10:01 AM		CD47		transmembrane receptor		0.447		0.088	0.251	0.0362	CALCR,COL1A1,CTSK,DCSTAMP,KDR,NFATC1
prebiotic p 0.1 - 2020-06-15 10:01 AM		CLDN6	-0.711	other						0.0362	ATF4,BRF1,CLDN4,EIF2AK4,ERN1,HSPA5
prebiotic p 0.1 - 2020-06-15 10:01 AM		ELOVL5		enzyme		-1.777		-0.144	-1.428	0.0362	ABCG8,ABHD5,ELOVL6,FOXO1,G6PC,PCK1
prebiotic p 0.1 - 2020-06-15 10:01 AM		Mir122a,b		group		0.714		-0.02	0.753	0.0362	ADAM10,ADAM17,BCL2,CCK,GALNT10,LAMP1
prebiotic p 0.1 - 2020-06-15 10:01 AM		RASSF5		other		0.956		0.048	0.842	0.0362	BTG3,CDKN1A,DTYMK,FAT1,GTF3A,PDCD2
prebiotic p 0.1 - 2020-06-15 10:01 AM		phorbol 12,13-didecanoate		chemical toxicant		-0.256		-0.025	-0.202	0.0362	ABCB1,CALCR,CCK,CDKN1A,DUSP1,MAX
prebiotic p 0.1 - 2020-06-15 10:01 AM		sterol		chemical - endogenous mammalian		0.206		-0.116	0.487	0.0362	ABCD2,ABCG1,ACSL1,ACSS2,LPIN1,MTTP
prebiotic p 0.1 - 2020-06-15 10:01 AM		NTRK2		kinase		-0.378		0.188	-0.875	0.0362	ABCB1,ABCG2,ANGPT1,BCL2L11,CCND2,CCNE2,CDC6,CDCA8,CDKN1A,DAPK1,EGR1,MCM5
prebiotic p 0.1 - 2020-06-15 10:01 AM		TBP		transcription regulator						0.0371	ALAS2,ASNS,BCL2,CDKN1A,COL1A1,FN1,HLA-A,HOXA9,IER3,LEFTY1,NKD1
prebiotic p 0.1 - 2020-06-15 10:01 AM		VHL		transcription regulator		0.458		-0.083	0.703	0.0376	ARPC1A,ATF4,BCL2,BCL2L11,BHLHE40,CDH2,CDKN1A,CLDN4,COPS5,CXCR4,ENO2,EPAS1,F3,FN1,GLO1,H2AX,IER3,LOX,NEDD9
prebiotic p 0.1 - 2020-06-15 10:01 AM		H2AB3 (includes others)		other	Activated	3		0.224	2.329	0.0377	AQP3,BCL2L11,BLK,CDKN1A,GAS1,GMFG,HIP1R,LIPH,LYPD1
prebiotic p 0.1 - 2020-06-15 10:01 AM		FOXC2		transcription regulator		0.457		0.144	0.032	0.0377	ADRB2,ANGPT2,BAX,CDH2,CFD,CXCR4,FN1,HES5,KDR,MESP2
prebiotic p 0.1 - 2020-06-15 10:01 AM		CEBPD		transcription regulator		1.652		0.113	1.318	0.0379	ASNS,B9D1,BRCA1,BRCA2,C3,CCL20,CCNB2,CDKN1A,COL10A1,CXCL8,CXCR4,CYP1A1,GFAP,IGFBP5,MBP
prebiotic p 0.1 - 2020-06-15 10:01 AM		KRAS		enzyme		-1.859		0.009	-1.905	0.0385	ABCC4,ABCC5,ACY1,ADAR,AEN,AGO2,AHNAK,AHR,AIMP2,AKR1B10,ALDOC,ANPEP,AREG,ARG1,AURKB,AXL,BAG1,BCL2,BCL2L14,CAD,CAMK1,CDH2,CDKN1A,COL1A1,CXCL6,CXCL8,DUSP1,E2F5,EGFL6,EGR1,EPHB4,ETV1,ETV4,F3,FBLN2,FGF10,FLII,FN1,GAS1,GBA,GCLM,GFAP,GFPT1,GGT1,GLI2,GPC5,GSN,HSPA5,HSPB1,HYOU1,IER3,IFIT1,IFIT1B,ILK,JUNB,KIF22,KPNB1,LAMA5,LAMP1,LOX,MRC1,MYBL2,NDE1,NKD1,NSUN2,NT5E,NUDC,OCLN,P2RY14,PARG,PDIA2,PECAM1,PHC2,PI…
prebiotic p 0.1 - 2020-06-15 10:01 AM		FOXO4		transcription regulator		0.563		0.004	0.546	0.0388	ANGPT1,ANXA3,BCL2L11,BCL6,CASP8,CCND2,CDC42EP3,CDKN1A,CERS5,COMP,DHCR24,ELOVL6,IER3,IGFBP1,IGFBP7,LCP2
prebiotic p 0.1 - 2020-06-15 10:01 AM		Creb		group		-1.679		0.115	-2.204	0.039	ACVR2B,ADCY8,ADM,ALOX5,ANKRA2,ANTXR2,APBA2,AREG,ARG1,ARPC5,BCL2,CACNA1S,CCK,CDKN1A,CFLAR,CLMN,CREM,CXCL8,DBH,DCTN3,DUSP1,DYNC1LI2,EGR1,EGR3,ELL,EPHA3,EPHB4,G6PC,GIMAP8,GNB4,HPGD,IER3,JUNB,KDM2B,MUC5B,NCOA2,NEDD9,PCK1,PGK1
prebiotic p 0.1 - 2020-06-15 10:01 AM		ASCL1		transcription regulator	Activated	2.779		0.166	2.216	0.0397	CDK5R1,CDKN1A,CIITA,DBH,DCC,EPHB3,FOXG1,GADD45G,GRM5,HES5,INS,LMX1B,NPY,PHOX2A
prebiotic p 0.1 - 2020-06-15 10:01 AM		HDAC3		transcription regulator		-1.526		-0.059	-1.397	0.0397	ACACB,ALOX5,CCNB2,CD82,CDH2,CDKN1A,COL1A2,CXCL8,ELOVL6,ENPP2,FITM1,GDF11,JUP,NFATC1
prebiotic p 0.1 - 2020-06-15 10:01 AM		PITX2		transcription regulator		0.186		0.128	-0.331	0.0398	ATP1A1,CCND2,CDH2,COL1A2,COL8A2,DACH1,EGR1,FOXJ3,FOXO1,FZD2,FZD4,GCDH,HPGD,LMX1B,NDUFA13,NDUFS8,NGFR,OGFOD2
prebiotic p 0.1 - 2020-06-15 10:01 AM		ACVRL1		kinase		-0.577		0.069	-0.697	0.0398	ANGPT2,BMPR2,CDKN1A,CXCL8,CXCR4,JUP,KDR
prebiotic p 0.1 - 2020-06-15 10:01 AM		NORAD		other		0.378		0.224	-0.214	0.0398	BASP1,BHLHE40,CHST11,COL5A1,IGFBP3,JUNB,PHLDB1
prebiotic p 0.1 - 2020-06-15 10:01 AM		GFI1		transcription regulator		-1.632		-0.189	-0.87	0.0401	BAX,CASP8,CCND2,CD40,CDKN1A,CELA2A,CEP95,CFLAR,CREBBP,CXCL8,CXCR4,E2F5,FOSL2,FOXO1,GADD45G,GIMAP4,GPR183,KAT2B,LPAR1,NT5E
prebiotic p 0.1 - 2020-06-15 10:01 AM		CBX8		other						0.0405	CDKN1A,FGF4,HOXA9,PAX7
prebiotic p 0.1 - 2020-06-15 10:01 AM		NUP62		transporter		-0.021		-0.045	0.068	0.0405	ADA,CDKN1A,GLI2,PERP
prebiotic p 0.1 - 2020-06-15 10:01 AM		PLAGL1		transcription regulator		0.958		0.164	0.633	0.0405	ADCYAP1R1,ANGPTL4,CDKN1A,FABP1
prebiotic p 0.1 - 2020-06-15 10:01 AM		TGFBR3		kinase		1.982		-0.096	2.173	0.0405	BAX,BCL2,FN1,GEMIN2
prebiotic p 0.1 - 2020-06-15 10:01 AM		ZBTB33		transcription regulator						0.0405	BAX,BCL6,CDKN1A,PGK1
prebiotic p 0.1 - 2020-06-15 10:01 AM		alpha-amanitin		chemical toxicant						0.0405	CDKN1A,COL1A1,GFAP,HBB
prebiotic p 0.1 - 2020-06-15 10:01 AM		cetuximab		biologic drug		-1.257		-0.015	-1.228	0.0405	BCL2,BNIP3L,FN1,HSPB1
prebiotic p 0.1 - 2020-06-15 10:01 AM		monorden		chemical - endogenous non-mammalian		0		0.015	-0.03	0.0405	BAX,GSN,HSP90B1,HSPA5
prebiotic p 0.1 - 2020-06-15 10:01 AM		Igm		complex		1		0.017	0.966	0.0408	BCAR3,BCL2,BCL2L11,CCND2,CD22,CD40,CDKN1A,CFLAR,CXCL8,EGR1,PDCD4
prebiotic p 0.1 - 2020-06-15 10:01 AM		trovafloxacin		chemical drug		1.508		0.086	1.224	0.0408	ADRB2,BHLHE40,CDKN1A,CRK,ERRFI1,G6PC,HLA-A,IGFBP1,JUNB,MAP2K7,NEDD4L
prebiotic p 0.1 - 2020-06-15 10:01 AM		IL1B		cytokine		0.751		0.086	-0.007	0.0409	A2M,ABCB11,ABCG2,ACAN,ACHE,ACOD1,ADAM8,ADAMTS3,ADM,ADRB2,AGTR1,ALDH7A1,ALPL,ANGPT1,ANGPTL4,APCS,APOL6,ARG1,ARL6IP5,ASB7,ATF4,ATP1A1,BAX,BCL2,BCL6,C3,CASR,CCKAR,CCL20,CCL4,CD40,CD82,CDKN1A,CDX1,CFLAR,CHST6,CIITA,CMPK2,COL10A1,COL1A1,COL2A1,CREM,CRHR1,CXCL6,CXCL8,CXCR4,CYBA,CYP1A1,CYP27B1,CYP8B1,DACH1,DUSP1,EGR1,ELF3,ENPP2,EPAS1,ERRFI1,F3,FABP1,FERMT3,FGB,FGFR3,FKBP5,FN1,FOXO1,G0S2,GAD2,GCH1,GGT1,G…
prebiotic p 0.1 - 2020-06-15 10:01 AM		6-aminonicotinamide		chemical reagent						0.041	G6PC,HSPA5,IGFBP1
prebiotic p 0.1 - 2020-06-15 10:01 AM		AP3B1		transporter						0.041	AP3D1,CD63,LAMP1
prebiotic p 0.1 - 2020-06-15 10:01 AM		DIAPH1		other						0.041	APC,EGR1,PAX6
prebiotic p 0.1 - 2020-06-15 10:01 AM		DUSP6		phosphatase						0.041	CDKN1A,G6PC,PCK1
prebiotic p 0.1 - 2020-06-15 10:01 AM		GPR183	1.244	g-protein coupled receptor						0.041	BCL2,BCL2L11,BCL2L14
prebiotic p 0.1 - 2020-06-15 10:01 AM		HUWE1		transcription regulator						0.041	ABCG1,CCND2,CDKN1A
prebiotic p 0.1 - 2020-06-15 10:01 AM		RGS4		enzyme						0.041	ACTA1,KDR,MYH7
prebiotic p 0.1 - 2020-06-15 10:01 AM		S100P		other						0.041	COTL1,KRT18,KRT8
prebiotic p 0.1 - 2020-06-15 10:01 AM		SERPINB2		other						0.041	BAX,BCL2,CASP8
prebiotic p 0.1 - 2020-06-15 10:01 AM		SHANK3		other						0.041	DLG4,NLGN1,NLGN3
prebiotic p 0.1 - 2020-06-15 10:01 AM		TIP60		complex						0.041	BAX,CDKN1A,COL2A1
prebiotic p 0.1 - 2020-06-15 10:01 AM		TNFRSF17		transmembrane receptor						0.041	BAX,BCL2,CD40
prebiotic p 0.1 - 2020-06-15 10:01 AM		WNT5B		other						0.041	COL1A1,COL2A1,FN1
prebiotic p 0.1 - 2020-06-15 10:01 AM		benazepril		chemical drug						0.041	BCL2,CDKN1A,OCLN
prebiotic p 0.1 - 2020-06-15 10:01 AM		brimonidine		chemical drug						0.041	BCL2,GFAP,JUP
prebiotic p 0.1 - 2020-06-15 10:01 AM		butylhydroxybutylnitrosamine		chemical toxicant						0.041	AREG,CDKN1A,CYP1A1
prebiotic p 0.1 - 2020-06-15 10:01 AM		carnosine		chemical - endogenous mammalian						0.041	AIFM1,BAX,G6PC
prebiotic p 0.1 - 2020-06-15 10:01 AM		dantrolene		chemical drug						0.041	BCL2,CAPN1,HSPA5
prebiotic p 0.1 - 2020-06-15 10:01 AM		pictilisib		chemical drug						0.041	ANGPTL4,BCL2L11,CXCL8
prebiotic p 0.1 - 2020-06-15 10:01 AM		prodigiosin		chemical toxicant						0.041	BCL2,CDKN1A,HSPA5
prebiotic p 0.1 - 2020-06-15 10:01 AM		rhodioloside		chemical - endogenous non-mammalian						0.041	BAX,BCL2,COL1A1
prebiotic p 0.1 - 2020-06-15 10:01 AM		testosterone		chemical - endogenous mammalian		1.828		0.098	1.236	0.0412	A2M,ABCC9,ACSL1,ADRA2A,ANGPT1,ANKRD1,ANPEP,ANXA3,BAX,BCL2,BMP7,BMPR2,BNIP1,CAMK4,CASP8,CDH2,CDKAL1,CDKN1A,CIZ1,CRHR1,CRK,DFFB,DHCR24,EGR1,FGF10,FGFR3,FN1,FOSL2,FOXO1,GALR1,GDI2,GGT1,IGFBP1,IGFBP3,IGFBP5,INHBA,MTTP,NGFR,NPY,OAT,OCLN,PDE5A,PDIA4
prebiotic p 0.1 - 2020-06-15 10:01 AM		IgG		complex		-1.61		-0.077	-1.213	0.0412	ADM,ADORA3,ASAH1,C3,CALR,CCL4,CCND2,CD40,CDKN1A,CKM,CLDN4,CRABP2,CTSC,CXCL8,CYP27A1,DUSP1,EGR1,EGR3,FN1,FOXO1,GFAP,HSPA5,HSPB1,INHBA,KRT18,MGMT,NPAS4,PEA15
prebiotic p 0.1 - 2020-06-15 10:01 AM		NKX2-3		transcription regulator		0.038		0.004	0.016	0.0412	ACO1,ADAMTSL2,ADM,ALPL,ANGPT2,ANGPTL4,ANLN,AOC3,ASNS,CCNB2,CDKN1A,CDKN3,CMPK2,CXCL8,F2RL3,FLRT2,GCH1,GIMAP7,HELZ2,HMMR,LYPD1,MAMDC2,MCTP1,MTURN,NT5DC2,PARP10,PARP12,PIM3
prebiotic p 0.1 - 2020-06-15 10:01 AM		HOXA10		transcription regulator		0		-0.07	0.329	0.0414	ACTA1,ADM,AIMP2,ALAS2,ALPL,AQP1,ARL2,BCL2L11,CDKN1A,CFD,ENPP2,FN1,FZD1,FZD5,HLF,IGFBP3,IGFBP5,KCNAB1,KLF9,KRT18,MAX,MEIS2,NRF1,PCP4
prebiotic p 0.1 - 2020-06-15 10:01 AM		NME1		kinase		-1.674		-0.086	-1.455	0.0416	BAX,BCL2,BOP1,CDKN1A,FZD1,L1CAM,LPAR1,NPAS4
prebiotic p 0.1 - 2020-06-15 10:01 AM		advanced glycation end-products		chemical - endogenous mammalian		0.447		0.118	0.182	0.0416	ABCG1,BAX,BCL2,CASP8,CDKN1A,CXCL8,FN1,FOXO1
prebiotic p 0.1 - 2020-06-15 10:01 AM		temozolomide		chemical drug		-1.187		0.005	-1.203	0.0416	BAX,BCL2,CDKN1A,CFLAR,CXCL8,H2AX,MGMT,MSH6
prebiotic p 0.1 - 2020-06-15 10:01 AM		P38 MAPK		group		0.34		0.179	-0.713	0.0417	ADAM17,ANGPT1,ANK1,ANXA5,BAX,BCL2,BNIP3L,CAV3,CCK,CCND2,CD40,CD82,CDKN1A,CFLAR,CRHR1,CTSK,CXCL6,CXCL8,CXCR4,CYP1A1,DIO3,DUSP1,EGR1,F3,FGF10,FN1,HSPA5,IER3,IGFBP5,INHBA,JAM2,JUNB,KCNB1,KLF15,KLF5,LBX1,MUC2,MUC5B,NBR1,NFATC1,NGFR,OCLN,PCK1,SEPTIN4
prebiotic p 0.1 - 2020-06-15 10:01 AM		SPARC		other		0.802		-0.03	0.921	0.0417	ABCC4,BHLHE40,BLM,BRCA1,BRCA2,CFD,CIART,CLDN4,COL1A1,COL1A2,CYP1A1,CYP8B1,FN1,MID2,NPY,PAG1
prebiotic p 0.1 - 2020-06-15 10:01 AM		BNIP3L	-0.912	other		-0.632		-0.034	-0.525	0.0417	ALAS2,ANK1,BLNK,CCNE2,CD22,CDKN3,CENPE,CENPF,GSN,MYBL2
prebiotic p 0.1 - 2020-06-15 10:01 AM		FSHR		g-protein coupled receptor		1.342		0.137	1.035	0.042	ADIPOR1,DUSP1,ESPN,G6PC,GDE1,IGFBP3,INHBA,MSI1,PCK1
prebiotic p 0.1 - 2020-06-15 10:01 AM		oxaliplatin		chemical drug		-1.008		0.101	-1.268	0.042	AIFM1,ANXA2,BAX,BCL2,BCL2L11,CDKN1A,CFLAR,GFAP,H2AX
prebiotic p 0.1 - 2020-06-15 10:01 AM		IGF1		growth factor		0.831		0.109	0.079	0.0421	A2M,ABCF2,ACSS2,ACTA1,ADA,ADM,ANGPT2,ANPEP,APLF,BAX,BCL2,BCL2L11,BHLHE40,BRCA1,CACNA1S,CCL4,CCND2,CDKN1A,CFLAR,COL1A1,COL2A1,CREB1,CXCL6,CXCL8,CYBA,CYP27B1,DUSP1,EGR1,EPAS1,ERRFI1,F3,FN1,FOXG1,FOXO1,GADD45G,GFAP,H2AX,HAPLN1,HBB,HSPA5,IER3,IGFBP1,IGFBP3,IGFBP5,JUNB,KCNQ2,LAMP1,MAPT,MBP,MUC5B,NEFH,NOG,NTN1,NUPR1,OCLN
prebiotic p 0.1 - 2020-06-15 10:01 AM		HNF1B		transcription regulator		-0.983		0.007	-1.01	0.0422	ACADVL,ANXA4,BHLHE40,COL5A1,DUSP1,FGB,FN1,FOXA3,FZD1,FZD2,GDI2,IGFBP1,IGFBP3,KIFAP3,MPZL2,OCLN,ONECUT1
prebiotic p 0.1 - 2020-06-15 10:01 AM		CASP3		peptidase		-0.6		0.075	-0.764	0.0423	BAX,BCL2,CAMK4,CAPN1,CDKN1A,CTSK
prebiotic p 0.1 - 2020-06-15 10:01 AM		CRTC2	-0.318	other		-1		0.224	-1.447	0.0423	AANAT,BACH2,BCL2,G6PC,MTA3,PCK1
prebiotic p 0.1 - 2020-06-15 10:01 AM		PD 123319		chemical drug		0.816		-0.034	0.901	0.0423	ANGPT2,BAX,COL1A1,CYBA,FOSL2,KDR
prebiotic p 0.1 - 2020-06-15 10:01 AM		ROCK1		kinase		1.698		0.208	1.194	0.0423	ACTA1,CCND2,COL1A1,COL5A1,FBLN2,MYH7
prebiotic p 0.1 - 2020-06-15 10:01 AM		S100A6		transporter		0		0	0	0.0423	CCL20,CDKN3,CXCL8,HS3ST1,INHBA,NEK2
prebiotic p 0.1 - 2020-06-15 10:01 AM		LINC00963		other		-1.543		0.102	-1.765	0.0432	BAX,BCL2,CXCR4,FN1,ITGA9
prebiotic p 0.1 - 2020-06-15 10:01 AM		NCL		other		1.131		-0.032	1.195	0.0432	ANGPT2,CDKN1A,DICER1,HBB,PDCD4
prebiotic p 0.1 - 2020-06-15 10:01 AM		PTPN3		phosphatase		0.371		0.142	0.054	0.0432	ADAM17,ANGPTL4,CDKN1A,COL1A1,FN1
prebiotic p 0.1 - 2020-06-15 10:01 AM		cuprizone		chemical toxicant		-1.491		0.124	-1.766	0.0432	CCL4,CSPG4,GFAP,MAG,MBP
prebiotic p 0.1 - 2020-06-15 10:01 AM		PRKCE		kinase		0.031		0.186	-0.563	0.0432	ABCB1,AMIGO2,BAX,BCL2,CDKN1A,CXCL8,DLG4,EGR1,HSPA5,IL6ST,JUNB,PDCD4
prebiotic p 0.1 - 2020-06-15 10:01 AM		1-methyl-2-pyrrolidinone		chemical drug						0.0434	CTSK,NFATC1
prebiotic p 0.1 - 2020-06-15 10:01 AM		AKAP5		other						0.0434	KCNQ2,MYH7
prebiotic p 0.1 - 2020-06-15 10:01 AM		ANXA5	-0.655	transporter						0.0434	CDKN1A,F3
prebiotic p 0.1 - 2020-06-15 10:01 AM		ASPN		other						0.0434	ACAN,COL2A1
prebiotic p 0.1 - 2020-06-15 10:01 AM		ATP2A1		transporter						0.0434	CALR,HSPA5
prebiotic p 0.1 - 2020-06-15 10:01 AM		BICD2	-0.623	other						0.0434	IFI27,IFIT1
prebiotic p 0.1 - 2020-06-15 10:01 AM		BOP1	0.889	other						0.0434	BOP1,CDKN1A
prebiotic p 0.1 - 2020-06-15 10:01 AM		BRD3		kinase						0.0434	ALAS2,LIN28B
prebiotic p 0.1 - 2020-06-15 10:01 AM		C1QTNF3		other						0.0434	G6PC,PCK1
prebiotic p 0.1 - 2020-06-15 10:01 AM		CANX		other						0.0434	BAX,BCL2
prebiotic p 0.1 - 2020-06-15 10:01 AM		CC8490		chemical drug						0.0434	CXCL8,IER3
prebiotic p 0.1 - 2020-06-15 10:01 AM		CCI-007		chemical reagent						0.0434	BCL2,HOXA9
prebiotic p 0.1 - 2020-06-15 10:01 AM		CDH3		other						0.0434	CDH15,CDH2
prebiotic p 0.1 - 2020-06-15 10:01 AM		CELF2	0.325	other						0.0434	BAX,BCL2
prebiotic p 0.1 - 2020-06-15 10:01 AM		COL1A2	0.265	other						0.0434	CDKN1A,COL1A2
prebiotic p 0.1 - 2020-06-15 10:01 AM		CYP8B1	-1.55	enzyme						0.0434	ABCG5,ABCG8
prebiotic p 0.1 - 2020-06-15 10:01 AM		DCC	0.813	transmembrane receptor						0.0434	MAG,MBP
prebiotic p 0.1 - 2020-06-15 10:01 AM		EEF2K		kinase						0.0434	CDKN1A,KLF5
prebiotic p 0.1 - 2020-06-15 10:01 AM		GGA1	2.374	transporter						0.0434	GGA2,GGA3
prebiotic p 0.1 - 2020-06-15 10:01 AM		GGA3	0.682	transporter						0.0434	GGA1,GGA2
prebiotic p 0.1 - 2020-06-15 10:01 AM		HABP2		peptidase						0.0434	CXCL8,F3
prebiotic p 0.1 - 2020-06-15 10:01 AM		HSPB6		other						0.0434	BCL2,CXCL8
prebiotic p 0.1 - 2020-06-15 10:01 AM		ITGAX		transmembrane receptor						0.0434	CCL4,CXCL8
prebiotic p 0.1 - 2020-06-15 10:01 AM		KLF7	3.806	transcription regulator						0.0434	CDKN1A,HBB
prebiotic p 0.1 - 2020-06-15 10:01 AM		KLK6		peptidase						0.0434	ADAM10,BCL2L11
prebiotic p 0.1 - 2020-06-15 10:01 AM		LETMD1		other						0.0434	BAX,CDKN1A
prebiotic p 0.1 - 2020-06-15 10:01 AM		LGALS2		other						0.0434	BAX,BCL2
prebiotic p 0.1 - 2020-06-15 10:01 AM		LPAR3		g-protein coupled receptor						0.0434	CXCL8,KLF5
prebiotic p 0.1 - 2020-06-15 10:01 AM		NOC2L		transcription regulator						0.0434	BAX,CDKN1A
prebiotic p 0.1 - 2020-06-15 10:01 AM		NT157		chemical reagent						0.0434	CXCL8,PECAM1
prebiotic p 0.1 - 2020-06-15 10:01 AM		P-TEFb		complex						0.0434	CDKN1A,CXCL8
prebiotic p 0.1 - 2020-06-15 10:01 AM		PKIA		other						0.0434	FN1,PCK1
prebiotic p 0.1 - 2020-06-15 10:01 AM		RAPGEF4		other						0.0434	CTSK,NFATC1
prebiotic p 0.1 - 2020-06-15 10:01 AM		RRM2B		enzyme						0.0434	BAX,CDKN1A
prebiotic p 0.1 - 2020-06-15 10:01 AM		Rsk		group						0.0434	ATF4,CXCL8
prebiotic p 0.1 - 2020-06-15 10:01 AM		SKL-2001		chemical reagent						0.0434	ACADS,ACADVL
prebiotic p 0.1 - 2020-06-15 10:01 AM		SMAD1/5/9		group						0.0434	CDKN1A,COL10A1
prebiotic p 0.1 - 2020-06-15 10:01 AM		SNHG1		other						0.0434	BAX,CDKN1A
prebiotic p 0.1 - 2020-06-15 10:01 AM		SSTR3		g-protein coupled receptor						0.0434	DYNC1I1,KIF3A
prebiotic p 0.1 - 2020-06-15 10:01 AM		TAS-103		chemical drug						0.0434	ATP6V0C,BCL2
prebiotic p 0.1 - 2020-06-15 10:01 AM		TOP3A		enzyme						0.0434	BLM,CDKN1A
prebiotic p 0.1 - 2020-06-15 10:01 AM		TOPORS		enzyme						0.0434	BAX,CDKN1A
prebiotic p 0.1 - 2020-06-15 10:01 AM		TRDN		other						0.0434	CACNA1S,CASQ1
prebiotic p 0.1 - 2020-06-15 10:01 AM		UTP3		other						0.0434	CCND2,IGLL1/IGLL5
prebiotic p 0.1 - 2020-06-15 10:01 AM		WTAP		other						0.0434	AREG,BCL2
prebiotic p 0.1 - 2020-06-15 10:01 AM		ZNF24		transcription regulator						0.0434	CCND2,CDKN3
prebiotic p 0.1 - 2020-06-15 10:01 AM		adenine		chemical - endogenous mammalian						0.0434	CXCL8,FABP1
prebiotic p 0.1 - 2020-06-15 10:01 AM		atipamezole		chemical drug						0.0434	EGR1,JUNB
prebiotic p 0.1 - 2020-06-15 10:01 AM		cathepsin L inhibitor		chemical drug						0.0434	C3,MYH7
prebiotic p 0.1 - 2020-06-15 10:01 AM		cilazapril		chemical drug						0.0434	ACTA1,MYH7
prebiotic p 0.1 - 2020-06-15 10:01 AM		farnesyltransferase inhibitor		chemical drug						0.0434	CDKN1A,COL1A2
prebiotic p 0.1 - 2020-06-15 10:01 AM		galanthamine		chemical drug						0.0434	BCL2,CHRNA7
prebiotic p 0.1 - 2020-06-15 10:01 AM		glucuronyl glucosamine glycan sulfate		chemical drug						0.0434	FN1,HSPG2
prebiotic p 0.1 - 2020-06-15 10:01 AM		griseofulvin		chemical drug						0.0434	ALAS1,KRT18
prebiotic p 0.1 - 2020-06-15 10:01 AM		insulin glargine		biologic drug						0.0434	NPY,ONECUT1
prebiotic p 0.1 - 2020-06-15 10:01 AM		p38 MAP kinase inhibitor		chemical drug						0.0434	CDKN1A,COL1A1
prebiotic p 0.1 - 2020-06-15 10:01 AM		pyridoxal phosphate		chemical - endogenous mammalian						0.0434	BCL2,COL1A1
prebiotic p 0.1 - 2020-06-15 10:01 AM		rubitecan		chemical drug						0.0434	CFLAR,PEBP1
prebiotic p 0.1 - 2020-06-15 10:01 AM		steroid hormone		chemical - other						0.0434	AIFM1,CXCR4
prebiotic p 0.1 - 2020-06-15 10:01 AM		tozasertib		chemical drug						0.0434	BAX,CDKN1A
prebiotic p 0.1 - 2020-06-15 10:01 AM		SPP1		cytokine		0.425		0.14	-0.177	0.0437	ABCG2,ANGPT1,ARG1,BAX,BCL2,BCL2L11,BRCA1,CASP8,CCL20,CCL4,CDH2,CDKN1A,COL1A1,CXCL6,CXCL8,EPDR1,FN1,GCDH,GFAP,ILK,KRT18,LOX,NDUFS8,OCLN
prebiotic p 0.1 - 2020-06-15 10:01 AM		ATF3		transcription regulator		0.067		-0.054	0.251	0.044	ADIPOR1,ARF1,ASNS,ATF4,AURKB,BHLHE41,CD82,CDKN1A,G6PC,GSN,HSPA5,HSPB1,ITGA1,NEK2,PCK1
prebiotic p 0.1 - 2020-06-15 10:01 AM		CCN2		growth factor		-0.371		0.122	-0.838	0.044	ACAN,BCL2,CFLAR,COL10A1,COL1A1,COL2A1,EGR1,EMILIN1,FN1,FZD2,HAPLN1,ILK,ITGA1,LOX,PDE7A
prebiotic p 0.1 - 2020-06-15 10:01 AM		FANCC		other	Activated	2.449		-0.081	2.649	0.0448	ANKRD6,CAMK2B,CASK,FZD2,FZD4,FZD6,IFI44L,IGFBP3,MTUS2,NKD1,OAT
prebiotic p 0.1 - 2020-06-15 10:01 AM		deferoxamine		chemical drug		-0.382		0.112	-0.947	0.0448	ACO1,ADM,ANGPT2,ANGPT4,ANGPTL4,ANXA2,BCL2,BHLHE40,CCL20,CCL4,CCND2,CDKN1A,CFLAR,CXCL8,DUSP1,DUSP10,EPAS1,F3,FAM20C,GAS7,IGFBP3,IGFBP5,LY75,NFIL3,PGK1,PIP5K1B
prebiotic p 0.1 - 2020-06-15 10:01 AM		HMGB1		transcription regulator		0.796		0.183	0.208	0.045	BAX,BRCA1,CCL20,CCL4,CD40,CDKN1A,CKM,CXCL6,CXCL8,FGL1,GFAP,IFIT1,MRC1
prebiotic p 0.1 - 2020-06-15 10:01 AM		homocysteine		chemical - endogenous mammalian		0.131		0.104	-0.208	0.045	ANXA2,ATF4,BAX,BCL2,CDKN1A,CXCL8,F3,FOSL2,HCAR2,HERPUD1,HSPA5,MTHFR,PGF
prebiotic p 0.1 - 2020-06-15 10:01 AM		GW3965		chemical reagent		-0.563		-0.024	-0.47	0.0451	ABCG1,ABCG5,ABCG8,ABHD5,ADCY3,ADRA2A,APOD,CCL4,CENPF,CXCL8,DGAT2,DUSP1,FAM3C,GADD45G,HCAR2,IER3,KIF23
prebiotic p 0.1 - 2020-06-15 10:01 AM		KDM5A	-0.366	transcription regulator		0		-0.196	0.832	0.0454	ACTN2,ATP1A1,CACNA1S,CERT1,CHCHD3,COA3,COL1A2,COQ7,COX6A1,COX7A2,DNAJC11,MAP2K7,MCAT,MLYCD,MYH4,MYH7,NDUFA13,NDUFA2
prebiotic p 0.1 - 2020-06-15 10:01 AM		TET2		enzyme		-0.471		0.089	-0.851	0.0454	ADAM8,AGAP1,AHNAK,ANXA2,AQP8,BCL2L11,BHLHE40,CHST11,CMPK2,CRB1,CXCL6,FGL2,FN1,FOSL2,FOXG1,H2AX,MTSS1,MYH7,PAX6
prebiotic p 0.1 - 2020-06-15 10:01 AM		GNB2		enzyme						0.0454	AHR,CCL4,CDKN1A,CREM,DUSP1,FOSL2,IER3
prebiotic p 0.1 - 2020-06-15 10:01 AM		MEX3A	1.332	other		-0.378		-0.018	-0.33	0.0454	ABCG5,ABCG8,ACOX1,ANGPTL4,CYP27A1,FZD2,PCK1
prebiotic p 0.1 - 2020-06-15 10:01 AM		histone deacetylase inhibitor		chemical drug		1.298		0.062	1.136	0.0454	ABL1,BAX,BCL2,BCL2L11,CDKN1A,GSN,IGFBP3
prebiotic p 0.1 - 2020-06-15 10:01 AM		nafenopin		chemical drug						0.0454	ACOX1,AQP3,ATP5F1B,CELA2A,HSP90B1,IGFBP1,LIPC
prebiotic p 0.1 - 2020-06-15 10:01 AM		RORA		ligand-dependent nuclear receptor		-1.915		0.117	-2.219	0.0455	ABCD2,ABCG5,ACACB,ACSL6,ADIPOR1,AKR1D1,AQP8,ASNS,CAV3,CCL4,CKMT2,CXCL8,CYP27A1,CYP8B1,DHCR24,ELOVL6,G6PC,HPGD,HSD17B10,IGFBP1,LPIN2,MUC5B,NLGN1,NSDHL,PCK1
prebiotic p 0.1 - 2020-06-15 10:01 AM		JUN		transcription regulator		-0.143		0.123	-0.849	0.0463	A2M,ABCB1,ACP5,AKAP12,AKT3,ALAS1,ANGPTL2,ANKRD2,ANXA2,ARG1,ARTN,ASNS,AXL,BAX,BCL2L11,BCL9,BRCA1,C3,CCL20,CCND2,CDK5R1,CDKN1A,CFD,CFLAR,COL1A1,COL1A2,COL24A1,CXCL8,CYP1B1,CYP2J2,CYP8B1,DBH,DICER1,DUSP1,EPAS1,F3,FBLN5,FN1,HPGD,IGF2R,IGFBP1,IGFBP3,IGFBP7,JUNB,KDR,LPAR1,MBP,MTHFR,NEFH,NFATC1,NRAP,PAK3,PDCD4,PEA15,PGLYRP2
prebiotic p 0.1 - 2020-06-15 10:01 AM		okadaic acid		chemical toxicant		0.924		0.066	0.678	0.0464	BCL2L11,BCL6,CCND2,CRABP2,CXCL8,CYP1B1,DBH,EGR1,ELF1,FOSL2,GCH1,IL21R,JUNB,MAPT
prebiotic p 0.1 - 2020-06-15 10:01 AM		IFNB1		cytokine		-0.034		0.097	-0.526	0.0466	ACOD1,ADAM17,ANXA5,APOL6,AXL,BCL2,BHLHE40,BTN3A3,CALCR,CASP8,CCL4,CD40,CDH2,CDKN1A,CMPK2,COL12A1,CREM,CTSK,CXCL6,CXCL8,CYP1A1,DICER1,FBLN2,GAS1,GNB4,HLA-A,ICOSLG/LOC102723996,IFI27,IFIT1,IFIT1B,MCM10,NDUFA13,NFATC1,NOD2,PARP12
prebiotic p 0.1 - 2020-06-15 10:01 AM		estrogen		chemical drug		-0.585		0.146	-1.396	0.0466	AP3D1,APCS,AREG,AXL,BCL2,BOP1,BRCA1,CCK,CCKAR,CCNB2,CCNE2,CDKN1A,CKB,COL14A1,COL1A1,COL5A1,DLG4,DNTT,DUSP1,EGR1,EPAS1,FBLN1,FN1,GRIN2D,IGFBP1,IGFBP5,JUNB,KDR,LIPC,MCM5,MTA3,MYBL1,NFIL3,NGFR,OAT
prebiotic p 0.1 - 2020-06-15 10:01 AM		BAX	-0.442	transporter		-0.67		0.173	-1.184	0.0467	BAX,BCL2,BCL2L11,CDKN1A,CTSH,CTSK,ETV1,HLA-A,PDIA6
prebiotic p 0.1 - 2020-06-15 10:01 AM		bromodeoxyuridine		chemical drug		1.066		0.215	0.423	0.0467	BMP7,CXCL8,F3,IFI27,IFI44,IFIT1,IGFBP3,INHBA,NODAL
prebiotic p 0.1 - 2020-06-15 10:01 AM		GCG		other		1.027		0.109	0.66	0.0471	ACADS,AQP8,BCL2,FN1,FOSL2,G6PC,IGFBP1,INS,LPIN1,PCK1,PDHA1,PDZK1
prebiotic p 0.1 - 2020-06-15 10:01 AM		TGFB3		growth factor		-0.525		0.162	-1.106	0.0479	ACAN,ACTA1,ADAM19,BCL2,BHLHE40,CDH2,CDKN1A,COL10A1,COL11A1,COL1A1,COL1A2,COL2A1,COL5A1,FN1,FOSL2,OCLN
prebiotic p 0.1 - 2020-06-15 10:01 AM		LCN2		transporter		-0.18		0.078	-0.398	0.0488	ACTL6A,ANLN,ARG1,BAX,CCL20,CCL4,CDH2,COL1A1,CXCL6,GFAP,KIF23,MRC1,NDE1
prebiotic p 0.1 - 2020-06-15 10:01 AM		haloperidol		chemical drug		-0.194		0.127	-0.615	0.0488	AXIN1,BAX,BCL2,CACNA1D,DLG4,EGR1,GFAP,GGT1,GPR12,GSK3A,HSPG2,NGFR,PCSK2
prebiotic p 0.1 - 2020-06-15 10:01 AM		MAP2K1/2		group		-0.523		0.153	-1.021	0.0489	BCL2L11,C3,CCL4,CCND2,DUSP1,EGR1,H2AX,HERPUD1,HSPA5,HSPB1,KLF5
prebiotic p 0.1 - 2020-06-15 10:01 AM		NFATC3		transcription regulator		1.501		0.153	1.13	0.0489	ABCA3,ACAN,ANGPT1,B3GAT1,BCL2,COL1A1,EGR3,F3,MUC2,MYH7,NFATC1
prebiotic p 0.1 - 2020-06-15 10:01 AM		GCK		kinase		0.391		-0.027	0.45	0.049	ATP5F1C,ATP5MC2,CCND2,G6PC,NPY,PCK1
prebiotic p 0.1 - 2020-06-15 10:01 AM		ZNF281		transcription regulator		-0.816		-0.016	-0.777	0.049	BLM,CCL4,CXCL6,CXCR4,GADD45G,MDC1
prebiotic p 0.1 - 2020-06-15 10:01 AM		garcinol		chemical - endogenous non-mammalian		-1.941		-0.1	-1.58	0.0568	ARHGAP35,BAX,BAZ1A,BCL6,BFAR,BLZF1,DAPK1,DVL2,FAIM2,GTF3A,NFE2L1,PAK6,PERP
prebiotic p 0.1 - 2020-06-15 10:01 AM		SPHK1		kinase		-1.998		0.075	-2.193	0.0581	BCL2L11,CDKN1A,COL1A2,CXCL8,EGR1,ERN1,FN1,GCH1
prebiotic p 0.1 - 2020-06-15 10:01 AM		AR		ligand-dependent nuclear receptor		1.923		0.134	1.107	0.0629	ABCC4,ABCG1,ACTA1,ADGRA3,ADM,ALOX15B,AMBRA1,ANKRD1,AQP3,AQP8,ARG1,BASP1,BMPR2,BUB1,C3,CA4,CDH2,CDKN1A,CENPE,CFLAR,CLCN1,CYC1,DHCR24,DISP2,EGR1,EIF2B5,ENO2,EPAS1,ERN1,ESPN,ETV1,FGF10,FKBP5,FOXO1,FZD2,GFAP,GLCCI1,GSN,HSPA5,IGFBP3,IGFBP5,KCNJ3,KDELR2,KIF22,KNTC1,KPNA2,LAMA5,MSI1,NAGS,NEK2,NGFR,NMRK2,NUPR1,NUSAP1,OCLN,PCBD1,PDE9A
prebiotic p 0.1 - 2020-06-15 10:01 AM		cholecalciferol		chemical - endogenous mammalian	Activated	2.027		0.123	1.545	0.0662	ABCB11,ALOX5,ANXA2,BCL2,CALCR,CD40,CDA,COL1A1,CTSK,DKK2,FABP6,FAM20C,GAS7,IGFBP3,LY75,PIP5K1B
prebiotic p 0.1 - 2020-06-15 10:01 AM		Ngf		group		-1.857		0.148	-2.315	0.0719	ACHE,ANXA2,BCL2,BCL2L11,CDKN1A,DUSP1,EGR1,ENO2,MYBL2,NGFR
prebiotic p 0.1 - 2020-06-15 10:01 AM		ITGAV		transmembrane receptor	Activated	2.375		0.134	2.056	0.0727	BAX,BCL2,CDKN1A,COL1A1,COL1A2,FN1
prebiotic p 0.1 - 2020-06-15 10:01 AM		IKBKG		kinase	Activated	2.643		0.16	1.978	0.0729	ACOD1,ACTA1,BAX,C3,CDH13,CFLAR,CLDN23,CXCL6,CXCL8,ENPP2,EPAS1,GCH1,HLA-A,IFIT1B,JUNB,KLF5,MYH7,NID1
prebiotic p 0.1 - 2020-06-15 10:01 AM		AGO2	0.47	translation regulator		-1.897		-0.145	-1.622	0.0733	BCL2L11,CADM1,CXCR4,NFATC1
prebiotic p 0.1 - 2020-06-15 10:01 AM		ATP2A2		transporter	Activated	2		-0.124	2.249	0.0733	ACACB,ATP2B3,DGAT2,NFATC1
prebiotic p 0.1 - 2020-06-15 10:01 AM		E. coli B4 lipopolysaccharide		chemical toxicant	Activated	2.337		0.144	1.549	0.0758	ABCB11,ABCG5,ABCG8,ACOD1,ANXA11,AQP1,BAX,BAZ1A,BCL2,CALML4,CASP6,CASP8,CCL20,CCL4,CD40,CRADD,CXCL6,CXCL8,CYP27A1,CYP8B1,ELF1,F3,FGL2,FIBIN,GADD45G,HLA-A,IFI35,IFIT1B,KIF20B,KL,KLHL6,LCP2,MRC1
prebiotic p 0.1 - 2020-06-15 10:01 AM		EGLN3		enzyme		1.928		-0.092	2.105	0.0865	ADM,BCL2L11,EPAS1,OCLN
prebiotic p 0.1 - 2020-06-15 10:01 AM		GSK3A	1.023	kinase		1.966		-0.124	2.21	0.0865	BAX,CFLAR,GSK3A,KDR
prebiotic p 0.1 - 2020-06-15 10:01 AM		INT-767		chemical drug		1.974		0.059	1.858	0.0865	CYP27A1,CYP8B1,GPBAR1,MRC1
prebiotic p 0.1 - 2020-06-15 10:01 AM		nitric oxide		chemical - endogenous mammalian		1.983		0.082	1.676	0.0865	AGTR1,AHR,BAX,BCL2,CAV3,CDKN1A,CTSH,CXCL8,DUSP1,ECE1,EGR1,GCLM,HSPG2,IER3,JUNB,NID1,NPY,PDIA4,PECAM1,PGF
prebiotic p 0.1 - 2020-06-15 10:01 AM		SRSF2		transcription regulator	Activated	2.159		0.12	1.899	0.0893	ABCC9,AKR1D1,ATF4,AURKB,BAAT,COL1A1,MAPT
prebiotic p 0.1 - 2020-06-15 10:01 AM		ESRRG		ligand-dependent nuclear receptor	Activated	2.035		0.065	1.856	0.0911	ACO1,ALDOC,ATP5F1B,ATP5MC3,CDKN1A,G6PC,KCNJ1,LPIN1,PCK1,PDHA1
prebiotic p 0.1 - 2020-06-15 10:01 AM		MAP3K8		kinase	Activated	2.02		0.027	1.911	0.0975	ADORA3,ARG1,ARHGAP22,ARRDC3,CASP8,CCL20,CCL4,CDK5R1,CFLAR,CIITA,CXCL8,ECI2,FAAP24,FAM107B,IER3,INHBA,JUNB,KIF5C,MARCO
prebiotic p 0.1 - 2020-06-15 10:01 AM		TUG1		other		1.987		-0.112	2.209	0.101	BAX,BCL2,CELF1,HSPA5
prebiotic p 0.1 - 2020-06-15 10:01 AM		CA4	0.867	enzyme	Activated	2		-0.186	2.373	0.103	ACTA1,ANK1,CA1,HSPA5,KEL
prebiotic p 0.1 - 2020-06-15 10:01 AM		cardiotoxin		chemical - other		1.897		0.224	1.19	0.109	ACOX1,ADAM10,AOC3,APRT,CCL4,CCND2,CCNE2,COL1A1,COL1A2,CXCR4,HSPA5,IGFBP7,IL10RA,ITGA1,KPNA2,LTB4R,MMP15,MRC1,PAX7,PGAM1
prebiotic p 0.1 - 2020-06-15 10:01 AM		Jnk		group		-1.805		0.146	-2.501	0.112	A2M,ADARB1,AGRP,ANXA5,ASAH1,BAX,BCL2L11,BRCA1,CCL4,CD40,CDH2,CELF2,CFLAR,COL1A1,CXCL6,CXCL8,CXCR4,DUSP1,EGR1,F3,FN1,HSPA5,INS,MRC1,OCLN
prebiotic p 0.1 - 2020-06-15 10:01 AM		Hmgb1		transcription regulator	Activated	2		0.179	1.642	0.116	BCL2,CDKN1A,CXCL8,NEFL
prebiotic p 0.1 - 2020-06-15 10:01 AM		TNFRSF13B		transmembrane receptor	Inhibited	-2		0.011	-2.021	0.116	BAX,BCL2,BCL2L11,CFLAR
prebiotic p 0.1 - 2020-06-15 10:01 AM		deoxynivalenol		chemical toxicant	Activated	2.189		0.124	1.917	0.116	CLDN4,CXCL8,ERN1,HSPA5,OCLN
prebiotic p 0.1 - 2020-06-15 10:01 AM		GSK2816126		chemical drug		1.89		0.119	1.575	0.128	ALPL,CCL20,CD200,CDH2,CNMD,KLF5,NOG
prebiotic p 0.1 - 2020-06-15 10:01 AM		R-WIN 55,212		chemical reagent	Inhibited	-2.22		-0.149	-1.889	0.13	BAX,BCL2,CASP6,CCND2,CXCL8
prebiotic p 0.1 - 2020-06-15 10:01 AM		SOX11		transcription regulator	Activated	2.034		0.144	1.46	0.13	ADAM10,ADAM9,CASP6,CXCR4,DENND10,DMBT1,DNAJC16,EGR1,ERBB4,FGFR3,GRM5,HS3ST1,IL6ST,NTN1,PAG1,PAX7,SEPTIN2
prebiotic p 0.1 - 2020-06-15 10:01 AM		IgG1		complex	Inhibited	-2		-0.035	-1.929	0.132	BAX,BCL2,CD40,CXCL8
prebiotic p 0.1 - 2020-06-15 10:01 AM		APC	-0.755	enzyme	Inhibited	-2.178		-0.1	-1.897	0.138	ADGRV1,APCDD1,AREG,ATOH1,CCK,CCND2,CDH2,CDKN1A,CHRNA7,EPHB3,FABP6,FGF10,GLI2,IGFBP5,MUC2
prebiotic p 0.1 - 2020-06-15 10:01 AM		PRKCD		kinase		1.876		0.106	1.39	0.138	ALOXE3,BCL2,CCL20,CDKN1A,CIITA,COL1A1,COL1A2,CXCL8,DENND3,FOSL2,FZD1,GFAP,ICOSLG/LOC102723996,JUNB,KLF5,LAMP1,MAST4,MSI1,MUC5B,OSR2,PDCD4,PDLIM7
prebiotic p 0.1 - 2020-06-15 10:01 AM		lysophosphatidylinositol		chemical - endogenous mammalian	Activated	2.646		0.224	2.054	0.139	ANGPT2,C3,CXCL6,CXCL8,F3,ITGA1,PFKM
prebiotic p 0.1 - 2020-06-15 10:01 AM		vitamin D		chemical drug		1.89		0.005	1.877	0.14	BAX,BCL2,CASR,CDKN1A,CYP1A1,IFI27,IGFBP1,KL
prebiotic p 0.1 - 2020-06-15 10:01 AM		DKK1		growth factor	Inhibited	-2.178		-0.123	-1.834	0.149	ANGPT2,CDKN1A,COL1A1,DLG4,EPHB2,FOXG1,KRT18,MYH7,NUMB
prebiotic p 0.1 - 2020-06-15 10:01 AM		levothyroxine		chemical - endogenous mammalian	Inhibited	-2.287		0.087	-2.545	0.149	ABCB1,ACP5,BNIP3L,CAMK4,CCK,CDKN1A,DIO3,IGFBP3,NGFR
prebiotic p 0.1 - 2020-06-15 10:01 AM		9Z,11E-octadecadienoic acid		chemical - endogenous mammalian		1.969		-0.01	1.988	0.149	ACOX1,FABP1,IL10RA,IL6ST
prebiotic p 0.1 - 2020-06-15 10:01 AM		MAP2K4		kinase	Activated	2.607		0.197	2.094	0.15	BCL2,CDKN1A,CFLAR,CXCL8,ERRFI1,KIF2A,MUC5B,MYH7
prebiotic p 0.1 - 2020-06-15 10:01 AM		SCARB1		transporter		1.89		-0.036	1.986	0.151	ABCG1,ABCG5,ABCG8,APOD,F3,FOXO1,NLRP3
prebiotic p 0.1 - 2020-06-15 10:01 AM		baicalin		chemical - endogenous non-mammalian	Activated	2.219		0.112	1.971	0.151	BCL2,CCL20,COL1A1,CXCL8,IGFBP5,KCNJ13,MBP
prebiotic p 0.1 - 2020-06-15 10:01 AM		hymecromone		chemical drug	Inhibited	-2.236		-0.086	-2.044	0.158	BCL2,CASP8,CXCL8,CXCR4,HMMR
prebiotic p 0.1 - 2020-06-15 10:01 AM		ZAP70		kinase	Activated	2.121		0.224	1.489	0.161	ALAS1,ANG,BCL2L11,CLCN1,CYBA,EDIL3,FKBP5,NDUFB6
prebiotic p 0.1 - 2020-06-15 10:01 AM		FEV		transcription regulator	Activated	2.714		0.213	2.007	0.161	ADRA1B,ANXA2,CALCR,CXCR4,GRIA4,JAM2,LPAR1,NFIA,NLGN3,NPY,NTN1
prebiotic p 0.1 - 2020-06-15 10:01 AM		FGF1		growth factor		-1.763		-0.04	-1.616	0.166	ACTA1,ADGRE1,AHR,AKR1B10,CDKN1A,CELA2A,DIO3,EGR1,FHOD3,FZD1,FZD2,GADD45G,GCLM,LRRC17,NDNF
prebiotic p 0.1 - 2020-06-15 10:01 AM		ZBTB7B		transcription regulator	Activated	2.15		0.134	1.775	0.169	ACADVL,AHR,COL1A1,COL1A2,COL2A1,COX6A1,NDUFAB1,NDUFV2,PDP2
prebiotic p 0.1 - 2020-06-15 10:01 AM		KLF6		transcription regulator		1.897		0.025	1.82	0.175	ALOX5,ARG1,BCL2L11,BCL6,CDH2,CDKN1A,COL1A1,CXCL8,CYP1A1,MRC1
prebiotic p 0.1 - 2020-06-15 10:01 AM		brefeldin A		chemical - endogenous non-mammalian		-1.97		-0.013	-1.936	0.187	ABCA12,ADRA1B,BCL2,CHRNA7,COX5B,HLA-A,HSPA5
prebiotic p 0.1 - 2020-06-15 10:01 AM		mirdametinib		chemical drug		1.96		0.129	1.707	0.19	BCL2L11,CXCL8,CYP27B1,ETV1,MRC1
prebiotic p 0.1 - 2020-06-15 10:01 AM		PRDM16		transcription regulator		-1.934		-0.079	-1.781	0.19	CDKN1A,GADD45G,IFI44,IFIT1B,MYH7
prebiotic p 0.1 - 2020-06-15 10:01 AM		ITGB3		transmembrane receptor	Activated	2.421		0.078	2.233	0.19	BCL2,CD40,COL1A1,COL1A2,FN1,HSP90B1,ILK,KDR,LAPTM4A
prebiotic p 0.1 - 2020-06-15 10:01 AM		FOXP3		transcription regulator		1.765		-0.066	1.936	0.192	AKT3,BCL2,BCL2L11,BRCA1,CD101,CDKN1A,FGL2,HLA-A,JMY,NFIL3,NT5E,PDCD4
prebiotic p 0.1 - 2020-06-15 10:01 AM		phytohemagglutinin		chemical drug	Activated	2.755		0.211	1.575	0.192	ACOX1,ADORA3,AKT2,ALAS2,C6,CCL4,CCND2,CCNT1,CDK7,CHN1,CLCN4,CLIC2,COL1A2,CRHR1,CRMP1,CXCL8,CXCR4,ERF,FGFR3,FOSL2,FOXA3,GAB2,GGT1,HIVEP1,HPGD,IL21R,KIF23,LAMP1,MBP,MEIS2,NT5E,PGF
prebiotic p 0.1 - 2020-06-15 10:01 AM		MTORC1		complex		1.97		0.175	1.516	0.2	AHR,ATF4,MAG,MBP,MOG,NFE2L1,NFIL3
prebiotic p 0.1 - 2020-06-15 10:01 AM		linolenic acid		chemical - endogenous mammalian		1.982		-0.034	2.051	0.205	ABCD2,ACSL1,FABP1,G6PC
prebiotic p 0.1 - 2020-06-15 10:01 AM		TGFA		growth factor		1.869		0.16	1.396	0.205	AREG,CCL20,CDKN1A,CXCL8,ERRFI1,FOSL2,GFAP,JUNB,MUC2,PECAM1
prebiotic p 0.1 - 2020-06-15 10:01 AM		choline		chemical - endogenous mammalian	Inhibited	-2.186		-0.115	-1.934	0.206	ADORA3,CDKN1A,ERRFI1,MTTP,MYH7
prebiotic p 0.1 - 2020-06-15 10:01 AM		FGF8		growth factor		1.976		0.073	1.741	0.208	ATOH1,CDK20,ERRFI1,FBXL16,FGF10,FGF4,FOXG1,GPR4,LMX1A,NOG,PAX6
prebiotic p 0.1 - 2020-06-15 10:01 AM		ECSIT	0.384	transcription regulator	Activated	2		0.224	1.553	0.224	CFLAR,CXCL8,IER3,JUNB
prebiotic p 0.1 - 2020-06-15 10:01 AM		ITK		kinase	Activated	2.53		0.149	2.058	0.227	AHR,ARL4D,BAX,CRIM1,CXCL8,DENND4A,HLA-A,IL10RA,ITGA1,LPAR6
prebiotic p 0.1 - 2020-06-15 10:01 AM		FOSL2	0.413	transcription regulator	Activated	2.19		0.147	1.869	0.227	BRCA1,COL1A2,CXCL8,CYP2J2,DBH,F3,HPGD
prebiotic p 0.1 - 2020-06-15 10:01 AM		ETS2		transcription regulator		1.937		0.182	1.462	0.232	ANPEP,BRCA1,CDKN1A,CYP27A1,HPGD,JUNB,KRT18,MGAT5
prebiotic p 0.1 - 2020-06-15 10:01 AM		DSCAM		other	Activated	2.111		0.114	1.732	0.239	ARHGAP4,EMX1,GABBR2,GADD45G,GSN,IPO4,KLF9,L1CAM,MAPT,NEFH,NLGN2
prebiotic p 0.1 - 2020-06-15 10:01 AM		alvocidib		chemical drug	Inhibited	-2.197		-0.174	-1.815	0.24	AEN,BAG1,BCL2,CDKN1A,CFLAR
prebiotic p 0.1 - 2020-06-15 10:01 AM		daidzein		chemical drug		-1.911		0.079	-2.169	0.25	A2M,ABCG1,ARG1,BAX,BCL2,CYP1A1,FERMT3,GFAP,HLA-A,LCP2,MTTP
prebiotic p 0.1 - 2020-06-15 10:01 AM		FOSL1		transcription regulator	Activated	2.041		0.007	2.021	0.26	ADM,AXL,CCL4,CXCL6,CXCL8,CYP2J2,EGR1,HPGD,JUNB
prebiotic p 0.1 - 2020-06-15 10:01 AM		MTOR		kinase		1.823		0.067	1.571	0.265	AATF,ACACB,ACOX1,ADM,AIFM1,AKAP13,ALDH1A3,ARL4C,BCL2,BCL2L11,CASP8,CAV3,CD40,CDKN1A,CFLAR,CRADD,CXCL8,CXCR4,DLG4,EPAS1,FGB,FGFR3,FKBP1A,FN1,GPHN,HSP90B1,HSPB1,LDHD,MAG,MAPT,MBP,MLYCD,MOG,NSUN2,PDHA1,PECAM1
prebiotic p 0.1 - 2020-06-15 10:01 AM		UPF1		enzyme	Inhibited	-2		-0.116	-1.769	0.265	ADAM9,ANGPTL4,HBB,NRM
prebiotic p 0.1 - 2020-06-15 10:01 AM		CCL11		cytokine		1.781		0.208	1.26	0.269	BCL2,CCL4,CXCL6,CXCL8,FGF10,GFAP,ITGA1
prebiotic p 0.1 - 2020-06-15 10:01 AM		Gcg		other		-1.89		0.093	-2.135	0.269	ADGRV1,ARG1,CTSC,GLS2,MMD2,OAT,PEX11A
prebiotic p 0.1 - 2020-06-15 10:01 AM		1-methyl-4-phenyl-1,2,3,6-tetrahydropyridine		chemical toxicant	Inhibited	-2.219		0.108	-2.489	0.272	ADGRE1,BAX,BCL2,CASP8,DRD3,EGR1,EGR3,GFAP,HSPB1
prebiotic p 0.1 - 2020-06-15 10:01 AM		MAP3K7		kinase		1.773		0.099	1.502	0.284	ACTA1,CCL20,CXCL6,CXCL8,GCH1,IFI44,IFIT1,MUC2,MYH7
prebiotic p 0.1 - 2020-06-15 10:01 AM		IFNAR1		transmembrane receptor	Activated	2.017		0.14	1.582	0.291	ACOD1,ARG1,AXL,BCL2L14,CCL20,CCL4,CD40,CIITA,CMPK2,CXCL6,F10,HLA-A,IFI44,IFIT1B,PARP12,SEPTIN4
prebiotic p 0.1 - 2020-06-15 10:01 AM		histone deacetylase		complex	Inhibited	-2.236		-0.119	-1.969	0.293	BCL2,CXCR4,JUNB,KEAP1,KL
prebiotic p 0.1 - 2020-06-15 10:01 AM		crocidolite asbestos		chemical toxicant		1.981		0.224	1.537	0.307	FOSL2,GCLM,ILK,JUNB
prebiotic p 0.1 - 2020-06-15 10:01 AM		TLR7		transmembrane receptor	Activated	2.26		0.218	1.415	0.311	BCL2,CCL20,CCL4,CD40,CDKN1A,CFH,CLDN6,CXCL8,ETV4,HIVEP2,IER3,IFI35,IFI44,IFI44L,IFIT1,IFIT1B,IL10RA,IL21R,JUNB,MLPH,MOG,TAFA4
prebiotic p 0.1 - 2020-06-15 10:01 AM		isoprenaline		chemical drug	Inhibited	-2.2		0.091	-2.4	0.312	ABLIM1,AEBP2,CCK,HBB,KLF5
prebiotic p 0.1 - 2020-06-15 10:01 AM		gemfibrozil		chemical drug	Activated	2.153		0.104	1.863	0.312	ACADVL,ACOX1,BMP7,FGB,MBP,MOG,PCSK5,PDCD4
prebiotic p 0.1 - 2020-06-15 10:01 AM		PRKCZ		kinase		1.982		0.134	1.716	0.328	BAX,BCL2,COL1A2,CXCL8
prebiotic p 0.1 - 2020-06-15 10:01 AM		TRPM2		ion channel		1.969		0.054	1.862	0.328	ATG3,CXCL8,ENO2,EPAS1
prebiotic p 0.1 - 2020-06-15 10:01 AM		selenium		chemical drug	Activated	2		0.045	1.911	0.328	CDKN1A,HSPA5,MRC1,MSRB1
prebiotic p 0.1 - 2020-06-15 10:01 AM		carrageenan		chemical drug		1.751		0.214	1.236	0.33	BCL10,CXCL8,EGR1,FOSL2,GFAP,JUNB
prebiotic p 0.1 - 2020-06-15 10:01 AM		ZEB2		transcription regulator	Activated	2.194		-0.081	2.371	0.346	ALPL,AXL,ESRP2,GAB2,KRT18,MTA3
prebiotic p 0.1 - 2020-06-15 10:01 AM		IL22		cytokine	Activated	2.089		0.126	1.63	0.357	ABCG1,BCL2,C3,CCL20,CCL4,CXCL6,CXCL8,CYBA,DMBT1,GRPR,HSPA5,HSPB1,MUC2,MUC5B
prebiotic p 0.1 - 2020-06-15 10:01 AM		NOS2		enzyme		1.803		0.027	1.698	0.358	ACO1,ACTA1,BAX,BCL2,CAV3,CCL4,CDKN1A,CFD,CTSC,CXCL8,DLG4,FOXO1,G6PC,IFIT1B,KDR,LPAR1,MCM5,MYH7,PERP
prebiotic p 0.1 - 2020-06-15 10:01 AM		HDAC6		transcription regulator	Activated	2.219		0.054	2.098	0.367	BAX,BCL2,COL1A1,JUNB,NOG
prebiotic p 0.1 - 2020-06-15 10:01 AM		Wnt		group	Inhibited	-2		0.118	-2.237	0.367	ADAM10,CDH15,CDH2,COL10A1,KDR
prebiotic p 0.1 - 2020-06-15 10:01 AM		CHUK		kinase	Activated	2.156		0.181	1.383	0.373	ACOD1,ARL6IP5,C3,CCL4,CDH13,CDKN1A,CLDN23,CRLF1,CXCL6,CXCL8,CYBA,ENPP2,F3,GCH1,HLA-A,IFI35,IFIT1B,JUNB,KLF5,NID1,NUMB
prebiotic p 0.1 - 2020-06-15 10:01 AM		MRTFA		transcription regulator		-1.772		0.051	-1.949	0.382	ACTA1,ANKRD1,ANLN,CDC42BPA,CDC42EP3,CRK,CXCL6,CXCR4,CYBA,DHCR24,EGR1,EGR3,FIBIN,G0S2,HLA-A,HPGD,MAPK13,MMP16
prebiotic p 0.1 - 2020-06-15 10:01 AM		IRAK4		kinase		1.967		0.134	1.703	0.41	CCL20,CXCL6,CXCL8,EGR1,ERRFI1,IFIT1B,MARCO,NLRP3
prebiotic p 0.1 - 2020-06-15 10:01 AM		EIF4E		translation regulator		1.897		0.224	1.19	0.414	ADAMTS15,ADAMTS16,ATR,BCL2,BIRC6,CDKN1A,CHMP1A,CRADD,DEDD2,DLG4,FBXW2,FN1,GPS1,KAT2B,PDS5B,PGF
prebiotic p 0.1 - 2020-06-15 10:01 AM		PTPN11		phosphatase		-1.787		0.03	-1.859	0.424	ABCA3,BAX,CDKN1A,CXCL8,EGR1,KDR,NFATC1,PERP
prebiotic p 0.1 - 2020-06-15 10:01 AM		tempol		chemical drug		-1.982		-0.112	-1.761	0.434	BRCA1,CXCL8,F3,GCH1
prebiotic p 0.1 - 2020-06-15 10:01 AM		lithium chloride		chemical drug	Activated	2.512		0.12	2.147	0.436	AHR,BAX,BCL2,BMP7,CDC6,CDKN1A,CKM,GFAP,HAPLN1,IDS,MAPT,MTHFR
prebiotic p 0.1 - 2020-06-15 10:01 AM		CCL2		cytokine	Activated	2.138		0.093	1.877	0.441	ABCG1,BCL2,CD40,CFLAR,CXCL8,F3,INHBA,ITGA1,LAMP1
prebiotic p 0.1 - 2020-06-15 10:01 AM		YAP1		transcription regulator		-1.805		0.168	-2.555	0.451	ANKRD1,ANLN,AREG,AURKB,BAX,BCL2L11,CASP8,CDC42EP3,CDC6,CDKN1A,CRIM1,CXCL8,DICER1,DTYMK,EGR1,FN1,H2AX,INHBA,KIF23,MYH7,NDUFS8,NEK2,NUPR1,OCLN,PAX7
prebiotic p 0.1 - 2020-06-15 10:01 AM		parthenolide		chemical drug		-1.972		-0.118	-1.739	0.454	ANKRD1,BCL2,CXCL8,NKD1
prebiotic p 0.1 - 2020-06-15 10:01 AM		ELAVL1		other		1.816		0.148	1.231	0.456	ACHE,ANXA11,APOD,CDC6,CDH2,CDKN1A,CENPE,CFD,DCDC2,DUSP1,EIF4ENIF1,GLS2,HBB,HLA-A,IFI44,KIF18A,MPEG1,MYBL2,NEK2
prebiotic p 0.1 - 2020-06-15 10:01 AM		IRF3		transcription regulator		1.916		0.177	1.206	0.456	ADAM9,ADAR,AHNAK,ANXA4,CCL4,CD40,CDH2,CMPK2,CXCL8,FN1,HELZ2,IFI27,IFI44,IFI44L,IFIT1,IFIT1B,JUNB,NRAP,PARP12
prebiotic p 0.1 - 2020-06-15 10:01 AM		CX3CR1		g-protein coupled receptor		1.807		0.065	1.556	0.501	ABHD14B,ADGRV1,AHI1,ANXA5,ARL3,ARL6,ATP11B,CDK5RAP1,CEP250,CRYBB1,EGR1,GAS8,GJD2,GLI2,GUCA1A,MSI1
prebiotic p 0.1 - 2020-06-15 10:01 AM		CDX1	-0.301	transcription regulator		-1.982		0.005	-1.993	0.512	ATOH1,BCL2,CCK,CCND2,CDX1
prebiotic p 0.1 - 2020-06-15 10:01 AM		BTNL2		transmembrane receptor	Activated	2.646		0.087	2.417	0.524	CAPN3,DAPP1,FGL2,IGFLR1,NT5E,PDE7A,PRXL2A
prebiotic p 0.1 - 2020-06-15 10:01 AM		GNA12		enzyme		-1.982		0.141	-2.262	0.538	ARPC5,BAIAP2,BCL2,BRAF,CXCL8,GCLM,PIK3CA
prebiotic p 0.1 - 2020-06-15 10:01 AM		CIP2A		other	Inhibited	-2.236		-0.084	-2.048	1	BCL2,CRLF1,FAM110D,GPR183,IER3,PDLIM7
prebiotic p 0.1 - 2020-06-15 10:01 AM		DLL4		other		1.886		0.041	1.809	1	CXCR4,EPHB4,KDR,PECAM1
prebiotic p 0.1 - 2020-06-15 10:01 AM		GDNF		growth factor	Inhibited	-2.2		0.1	-2.421	1	EGR1,ETV4,FN1,GFAP,GNB1,PAX6
prebiotic p 0.1 - 2020-06-15 10:01 AM		HOXA3		transcription regulator	Inhibited	-2		-0.041	-1.918	1	ALOX5,ANXA2,DAPP1,EPAS1
prebiotic p 0.1 - 2020-06-15 10:01 AM		IL11RA		transmembrane receptor	Inhibited	-2		0.201	-2.403	1	CCL20,CCL4,JUNB,KLF5
prebiotic p 0.1 - 2020-06-15 10:01 AM		Ifnar		group		1.768		0.209	1.223	1	AXL,C3,CD40,HLA-A,IFI35,IFIT1B,NLRP3
prebiotic p 0.1 - 2020-06-15 10:01 AM		KLF11	1.214	transcription regulator	Inhibited	-2.4		0.059	-2.541	1	APOL6,BCL2,BMP7,COL1A2,CXCR4,ILK,INS,ITGA1,LOX
prebiotic p 0.1 - 2020-06-15 10:01 AM		PTTG1		transcription regulator	Inhibited	-2.144		-0.132	-1.861	1	BCL2,CDH2,CDKN1A,MGMT,MLH3
prebiotic p 0.1 - 2020-06-15 10:01 AM		STING1		other	Activated	2.183		0.224	1.694	1	CXCL8,GAS7,IFI44,IFIT1B,IL22RA2
prebiotic p 0.1 - 2020-06-15 10:01 AM		dimethylnitrosamine		chemical toxicant		1.982		0.155	1.675	1	CDKN1A,COL1A1,COL1A2,IGFBP5
prebiotic p 0.1 - 2020-06-15 10:01 AM		sodium chloride		chemical - endogenous mammalian	Activated	2.191		0.182	1.791	1	ADRA2A,AQP1,COL1A1,CXCL8,CYBA,FN1
Causal Networks for My Projects->Kai_Saponins_2017->prebiotic p 0.1 - 2020-06-15 10:01 AM
Master Regulator	Molecule Type	Expr Log Ratio	Depth	Predicted Activation State	Notes	Activation z-score	p-value of overlap	Network bias-corrected p-value	Participating regulators	Target molecules in dataset	Causal network	Target-connected regulators	Relationships Between Master Regulators(Increases/Downstream)	Relationships Between Master Regulators(Decreases/Downstream)	Relationships Between Master Regulators(Affects/Downstream)	Relationships Between Master Regulators(Increases/Upstream)	Relationships Between Master Regulators(Decreases/Upstream)	Relationships Between Master Regulators(Affects/Upstream)	Relationships Between Master Regulators(Increases/Both)	Relationships Between Master Regulators(Decreases/Both)	Relationships Between Master Regulators(Affects/Both)
NFKBIA	transcription regulator		3	Activated		2.036	2.04e-26	0.0001	26s Proteasome,AMPK,Ap1,APEX1,APP,AR,ASCL1,ATF4,BCL2,BCL2L1,BTRC,Ca2+,CASP2,CASP3,CASP8,CASP9,caspase,CBX7,CDKN1B,CEBPA,CEBPB,CFTR,CHUK,Creb,CREB1,CREM,CRTC2,CTNNB1,DICER1,DUSP1,E2F1,EGFR,EIF4E,ELAVL1,ELK1,ERK,ERN1,ESR1,estrogen receptor,ETV5,FAS,FOS,FOXA2,FOXO1,GABPA,GATA4,GLI1,GLI3,glucocorticoid,HNF4A,HNRNPK,HSF1,HTT,IKBKB,IKBKE,IL18,IL2,IL6,INSR,IRF5,IRF7,ITCH,LIN28B,MAPK8,MAPK9,MAPT,MBD4,MEF…	A2M,AACS,AADAC,AARS1,AATF,ABCA12,ABCA3,ABCA4,ABCC1,ABCC5,ABCF2,ABCG2,ABCG4,ABRA,ACACB,ACAD9,ACADS,ACADVL,ACO1,ACOD1,ACOT1,ACOT11,ACOT7,ACP5,ACSF2,ACSF3,ACSL1,ACSL3,ACSL6,ACSS1,ACSS2,ACVR2B,ADA,ADAM10,ADAM11,ADAM17,ADAMTS2,ADARB1,ADARB2,ADCY8,ADGRA3,ADGRB1,ADGRB3,ADGRG6,ADGRL3,ADGRV1,ADRA1A,ADRM1,AEN,AGA,AGPS,AGRP,AGTR1,AHR,AHSA1,AIFM1,AK1,AK2,AKAP12,AKR7A2,AKT3,ALAS1,ALDH18A1,ALDH1A3,ALDH4A1,ALK,…	652 (128)	124	4-hydroxytamoxifen,ABL1,actinomycin D,ADRB,AHR,AKR1B1,AKT1,AKT2,androgen,ATM,BCR (complex),beta-estradiol,BTK,Calcineurin protein(s),CAND1,Ck2,CSNK2A1,dexamethasone phosphate,dihydrotestosterone,E. coli serotype 0127B8 lipopolysaccharide,EIF2AK2,ERBB2,ERK1/2,ethanol,F2,forskolin,FOXO3,GAB1,GPER1,GSK3B,heparin,HGF,HSPA1A/HSPA1B,hyaluronic acid,hydrocortisone,IKBKE,IL10,Ins1,L-methionine,LCK,MAP3K8…	alpha-pinene,arachidonic acid,arsenite,ascorbic acid,BAPTA-AM,bucladesine,Ca2+,caffeic acid phenethyl ester,calpeptin,CAT,CG,COL4A3,cyclosporin A,DNAJA3,DYNLL1,E2F1,EGF,emodin,ESR1,genistein,GnRH analog,green tea polyphenol,HOXB13,HRAS,IGF1,imatinib,Integrin alpha 3 beta 1,KLHL21,mannosylated lipoarabinomannan,methotrexate,morin,okadaic acid,paclitaxel,PI3K (complex),PLK1,PPP2R5C,quercetin,RAS,so…		A2M,ANKRD1,AURKB,BMP2,CCNC,Cdkn1c,CHI3L1,CREB3L3,CRYAB,CTNNB1,CTSB,EIF4G2,ERK,GZMB,HK2,ITGAV,ITGB1,LIFR,MAPK8,MAPK9,nitric oxide,PLAU,PTGS2,RRM1,VEGFC	FHL2,GNRH1,GSTM5,HSPA8,NDRG2,SOX9,TGFB1I1,TMPO,TWIST1,UBE3A,YAP1
Creb	group		3			0.528	8.43e-25	0.0001	26s Proteasome,AMPK,APC,APP,ATF2,ATF3,ATF4,ATM,AXIN1,BCL2L1,CASP1,CASP8,CCND1,CDKN1A,CDKN2A,CEBPA,Creb,CREB1,CREB3,CREB3L3,CREBBP,CTNNB1,E2F1,EIF4E,EPO,ERBB2,ERK,ESR1,ESRRA,Esrra,ESRRG,estrogen receptor,EZH2,FAS,FOS,FOXM1,FOXO1,FOXO3,GATA1,GLI1,GSK3B,H2AX,Hif1,HIF1A,HNF4A,IFITM1,IGF1R,IL2,IL6,INSR,IRF7,KLF1,LEF1,MAP2K1,MAPK1,MAPK3,MAPK9,MAPT,MEF2C,Mek,mitomycin C,MMP2,MTOR,MYC,MYOD1,NANOG,NCOA1,N…	A2M,AACS,AADAC,AARS1,AATF,ABCA3,ABCA4,ABCB1,ABCC1,ABCC9,ABCF2,ABCG1,ABCG4,ABCG5,ABCG8,ABHD5,ABL1,ABLIM1,ACACB,ACADS,ACHE,ACKR4,ACO1,ACOD1,ACOT11,ACOX1,ACSF2,ACSF3,ACSL1,ACSL3,ACSL6,ACSS1,ACSS2,ACVR2A,ACVR2B,ACY1,ADA,ADAM10,ADAM23,ADAM8,ADAMTS2,ADAMTS20,ADAR,ADARB2,ADCY8,ADCYAP1R1,ADGRB1,ADGRB3,ADGRG6,ADGRL3,ADGRV1,ADM,ADORA3,ADRA1A,ADRB2,ADRM1,AEBP2,AEN,AGGF1,AGTR1,AHI1,AIFM1,AKAP1,AKAP12,AKAP13,…	702 (116)	115	2-deoxyglucose,8-bromo-cAMP,ADRB,AGT,AR,ATM,beta-estradiol,bisphenol A,BMP2,bucladesine,Ca2+,caffeine,Camk,CG,Ck2,cocaine,CXCL12,dihydrotestosterone,E. coli serotype 0127B8 lipopolysaccharide,EGF,ERK,ERK1/2,Esr1-Esr1-estrogen-estrogen,ethanol,F2R,FFAR1,FGF2,FHL2,folic acid,formaldehyde,forskolin,FSH,GNRH,GNRH1,GPER1,HGF,hydroxyurea,IGF1R,isobutylmethylxanthine,LMNB1,MAP2,Mapk,MAPK14,MAPK3,MAPK8,M…	BAPTA-AM,Calcineurin protein(s),CDK5R1,CREM,CSNK2A1,daidzein,ethylene glycol tetraacetic acid,genistein,GRM3,liquiritigenin,lithium chloride,losartan potassium,mifepristone,NR0B2,PANX3,PIK3R1,PP2A,PRKD2,PSEN1,SPP1,troglitazone		ADIPOQ,AKT1,CTH,CTNNB1,CTSB,EGR4,EIF4EBP2,IL10,MITF,nitric oxide,NR3C1,NR4A1,NR4A3,PPARGC1A,PSENEN,SKIL,UCP1,WNT1	ADK,COMT,GRK3,MYB,TP53
SMG1	kinase		3			-1.538	5.37e-24	0.0001	ADAM10,ADAM17,AKT1,APP,AR,ARNT,ATF2,ATM,BCL2L1,BCL6,CBX7,CCND1,CCR2,CDKN1B,CDKN2A,CEBPA,CEBPB,CEBPD,Creb,CREB1,CREBBP,CREM,CSF1,DUSP1,E2f,E2F1,EGFR,EGR1,EIF2AK3,EIF4EBP1,ELK1,ERBB2,ERK,ERK1/2,ESR1,ETS1,ETS2,FAS,FOS,FOXO3,FOXO4,GATA1,GATA4,GLI1,H2AX,HAS2,Hif1,HIF1A,HNF4A,HSF1,HSF4,HSPB8,IGF1R,IL10,IL6,IRS1,ITGB1,Jnk,JUN,JUND,MAP2K1,MAPK3,MAPK8,MED1,Mek,MET,MITF,MKNK1,MMP2,MYC,MYOCD,NANOG,Nfat (fam…	A2M,AADAC,AANAT,AATF,ABCA12,ABCA3,ABCA4,ABCB1,ABCC1,ABCC9,ABCF2,ABCG2,ABCG4,ABHD4,ABHD5,ABL1,ABLIM1,ABRA,ACACB,ACADS,ACADVL,ACAN,ACKR4,ACO1,ACOT1,ACOT11,ACSF2,ACSF3,ACSL1,ACSL3,ACSL6,ACSS1,ACSS2,ACVR1B,ACVR2B,ACY1,ADA,ADAM10,ADAM17,ADAM23,ADAM9,ADAMTS2,ADAMTS9,ADAMTSL1,ADCY8,ADCYAP1R1,ADGRA3,ADGRB1,ADGRB3,ADGRF5,ADGRG6,ADGRL2,ADGRL3,ADM,ADORA3,ADRA1A,ADRA2A,ADRA2C,AEBP2,AEN,AGGF1,AGRP,AGTR1,AGTRA…	676 (120)	119				EIF4EBP1,TP53	ERK1/2,MAPK3
HEXIM1	transcription regulator		3			-0.782	1.14e-22	0.0001	AHR,AJUBA,Akt,AMPK,APP,AR,ATF4,ATM,BCL2L1,BRCA1,BRD4,CASP1,CASP3,CCND1,CCNK,CDK9,CDKN1A,CDKN2A,CEBPA,CREB1,CRTC2,CTNNB1,E2f,E2F1,EGF,EGFR,EIF4E,EIF4G1,ERBB2,ERK,ERK1/2,ESR1,ESR2,FAS,FOXO3,GATA1,GATA4,GLI1,H2AX,HEXIM1,Hif1,HIF1A,HNF4A,IL6,IRF2BP1,IRS1,JUN,L-type Calcium Channel,LMNA,MAP2K1,MAPK1,MAPK3,MAPK8,MAPK9,MAPT,Mek,MTOR,MYOD1,NANOG,NCOA3,NFATC1,NFKB1,NFKBIA,NOS3,NOTCH1,NPAT,Nr1h,NR3C1,OSBPL…	A2M,AACS,AANAT,AARS1,AATF,ABCA3,ABCA4,ABCB1,ABCB11,ABCC1,ABCG2,ABCG5,ABCG8,ABI1,ABL1,ABLIM1,ACACB,ACADS,ACADVL,ACE2,ACER1,ACKR4,ACO1,ACOT11,ACOX1,ACSF2,ACSF3,ACSL1,ACSL3,ACSL6,ACSS1,ACSS2,ACVR1B,ACY1,ADA,ADAM10,ADAM17,ADAM23,ADAMTS2,ADAMTS3,ADAR,ADGRA3,ADGRB1,ADGRB3,ADGRG6,ADGRV1,ADIPOR1,ADORA1,ADORA3,ADRA1A,ADRB2,AEBP2,AEN,AGGF1,AGRP,AGTR1,AHI1,AHNAK,AIFM1,AIMP2,AK1,AK2,AK7,AKAP12,AKAP13,AKT2,AK…	654 (98)	97	2-(4-amino-1-isopropyl-1H-pyrazolo[3,4-d]pyrimidin-3-yl)-1H-indol-5-ol	TGFB1		TP53	ESR1,FGF2,P-TEFb,Vegf
genistein	chemical drug		2			0.086	1.99e-22	0.0001	AHR,Akt,AKT1,AMPK,Ap1,AR,BCL2,CD247,CFTR,CHEK1,CHEK2,CHRNA7,Creb,CREB1,CTNNB1,CYP1A2,DIO2,EGFR,ERBB4,ERK,ERK1/2,ESR1,ESR2,FGFR4,FN1,FYN,GAB1,GAL3ST1,genistein,H/K/NRAS,IFNAR1,INSR,JAK2,Jnk,KAT5,KDR,LCK,Mapk,MAPK1,MAPK14,MAPK3,MAPK7,MAPK8,MAPKAPK2,MBD2,MERTK,MMP2,MTTP,NFE2,NFkB (complex),NFKBIA,Nos,NOS1,NOS2,NOS3,NR1I3,NTRK1,p70 S6k,PAK2,PI3K (complex),Pka,Pkc(s),PRKCA,PRKD1,Pro-inflammatory Cytok…	A2M,AACS,AATF,ABCA4,ABCB11,ABCC1,ABCG5,ABCG8,ABLIM1,ABRA,ACACB,ACADS,ACAN,ACE2,ACER1,ACHE,ACOD1,ACOT11,ACOT7,ACOX1,ACP5,ACSF2,ACSF3,ACSL3,ACSL6,ACSS1,ACSS2,ACVR1B,ACVR2A,ACVR2B,ACY1,ADAM10,ADAM17,ADAM19,ADAM9,ADAMTS2,ADAMTS9,ADAR,ADARB1,ADCY8,ADGRA3,ADGRB1,ADGRB3,ADGRE1,ADGRV1,ADIPOR1,ADM,ADORA1,ADRA1A,ADRA2A,ADRA2C,ADRB2,AEN,AGA,AGGF1,AGO2,AGRP,AHNAK,AHR,AHRR,AIMP2,AK2,AK7,AKAP12,AKR1B10,ALAS1,A…	536 (79)	79				A2M,AHR,AMPK,ASAH1,BMP2,CAT,CFTR,CHEK1,chloride,CTSA,CTSB,CXCL12,CYP,ESR1,ESR2,GGA1,GGA2,Growth hormone,HSPA1A/HSPA1B,IGF1,IL10,Ins1,LAPTM4B,MDC1,NFKB1,PIK3R1,Pka,PPT1,Rsk,SLC1A5,SMAD3,SPP1,TP53,VDR	ACP3,ADK,AKT1,BIRC5,Ca2+,CCNB1,Creb,CREB1,CTNNB1,CYP1A2,DIO2,DNA-methyltransferase,DNMT1,EPHB1,ERBB2,ERK,ERK1/2,EXT1,Focal adhesion kinase,FSH,GAB1,Glycine Receptor,H/K/NRAS,HOXA10,IGF1R,KAT5,KDR,LCK,malondialdehyde,Mapk,MAPK14,MAPK3,MAPK8,MAPKAPK2,MYB,MYC,NCOR1,NFKBIA,nitric oxide,NR3C1,NTRK1,PI3K (complex),PLK1,PRLR,prostaglandin E2,PTGS2,RAC1,RAS,reactive oxygen species,RHOA,SRC,Tgf beta,TPD52…
RYR2	ion channel		3			-0.101	2.65e-22	0.0001	ABCG1,Akt,AKT1,ATF2,ATF4,BAX,calpain,CAPN3,CAPNS1,CASP3,CASP8,Creb,CREB1,CREB3L3,CREBBP,CTNNB1,DICER1,GNAS,IL1A,MAPT,Mmp,MMP2,PPARG,PPARGC1A,RB1,RYR2,TAC1,Tgf beta,TP53	A2M,AARS1,ABCB1,ABCC1,ABCG1,ABCG5,ABCG8,ACACB,ACADS,ACHE,ACO1,ACOD1,ACOT11,ACOX1,ACSF2,ACSF3,ACSL1,ACSL3,ACSL6,ACSS1,ACSS2,ACTN2,ACVR2A,ACVR2B,ADA,ADAM17,ADAMTS2,ADAMTS20,ADCY8,ADGRB1,ADGRB3,ADGRV1,ADM,ADRA1A,ADRB2,AEN,AGO2,AGRP,AGTR1,AIMP2,AKAP12,AKAP13,AKR1B10,ALCAM,ALDH18A1,ALDH4A1,ALOX15B,ALOX5,ALOXE3,ALPL,AMPD1,ANGPT2,ANGPTL1,ANGPTL2,ANK1,ANLN,ANTXR2,ANXA2,ANXA3,ANXA4,AOC3,APBA2,APBB2,APCS,A…	390 (29)	29	ARNTL,ATP,CXCL12,Pka,Pka catalytic subunit,SRSF2,Tgf beta	beta-estradiol,CALR,CASQ2,FKBP1B,Pde3,TP53		FOXO1,PPARGC1A,UCP1
MAP2	other		3			0.366	2.67e-22	0.0001	ATF2,ATF4,Creb,CREB1,CREB3L3,CREBBP,CTNNB1,FABP2,FASN,MAP2,MMP2,PPARG,PPARGC1A,RHOA,TP53	A2M,AARS1,ABCB1,ABCC1,ABCG1,ABCG5,ABCG8,ACADS,ACHE,ACO1,ACOD1,ACOT11,ACOX1,ACSF2,ACSF3,ACSL1,ACSL3,ACSL6,ACSS1,ACSS2,ACTA1,ACVR2A,ACVR2B,ADA,ADAMTS2,ADAMTS20,ADCY8,ADGRB1,ADGRB3,ADGRV1,ADM,ADRA1A,ADRB2,AEN,AGTR1,AKAP12,AKAP13,AKT3,ALAS1,ALCAM,ALDH18A1,ALDH1A3,ALDH4A1,ALOX15B,ALOX5,ALOXE3,AMPD1,ANGPTL1,ANGPTL2,ANGPTL4,ANK1,ANLN,ANTXR2,ANXA2,ANXA3,ANXA4,APBA2,APBB2,APCS,APOD,APOLD1,AQP11,AQP3,AREG,…	365 (15)	14	AGRN,AGT,CDK5,dopamine,ERK,ESR1,ethanol,GnRH analog,losartan potassium,Mapk,MAPK8,MAPK9,MARK4,MRTFA,NGF,nitric oxide,OSM,PI3K (complex),PLAG1,S-nitroso-N-acetyl-DL-penicillamine,tazemetostat	CDK5R1,CG,DICER1,forskolin,KDM1A,PDX1,Pka,Pp1c,PP2A		Creb,CREB1,Pka catalytic subunit
PANX3	other		3			-0.366	2.67e-22	0.0001	ATF2,ATF4,Creb,CREB1,CREB3L3,CREBBP,CTNNB1,FABP2,FASN,MMP2,PANX3,PPARG,PPARGC1A,RHOA,TP53	A2M,AARS1,ABCB1,ABCC1,ABCG1,ABCG5,ABCG8,ACADS,ACHE,ACO1,ACOD1,ACOT11,ACOX1,ACSF2,ACSF3,ACSL1,ACSL3,ACSL6,ACSS1,ACSS2,ACTA1,ACVR2A,ACVR2B,ADA,ADAMTS2,ADAMTS20,ADCY8,ADGRB1,ADGRB3,ADGRV1,ADM,ADRA1A,ADRB2,AEN,AGTR1,AKAP12,AKAP13,AKT3,ALAS1,ALCAM,ALDH18A1,ALDH1A3,ALDH4A1,ALOX15B,ALOX5,ALOXE3,AMPD1,ANGPTL1,ANGPTL2,ANGPTL4,ANK1,ANLN,ANTXR2,ANXA2,ANXA3,ANXA4,APBA2,APBB2,APCS,APOD,APOLD1,AQP11,AQP3,AREG,…	365 (15)	14					Creb,CREB1
MKK6/7	group		3			0.13	3.06e-22	0.0001	Ahr-aryl hydrocarbon-Arnt,AKT1,AKT2,Ap1,APP,ATF2,ATF7,BAX,BCL2L1,BCL2L11,CASP3,CCND1,CDK1,CDKN1A,CHEK2,Creb,CRYAB,CTNNB1,DTX1,E2F1,EGFR,ELK1,ERK,ESR1,ETV1,FADD,FOXO3,FOXO4,GABPA,glucocorticoid,H2AX,HES1,HIF1A,HNF4A,HSF1,IKBKB,INSR,IRF3,IRF7,IRS,IRS1,ITCH,Jnk,JUN,JUNB,JUND,MAP2K6,MAP2K7,MAPK1,MAPK11,MAPK14,MAPK8,MAPT,MKK6/7,MMP2,MYC,MYOD1,NFAT5,NFATC1,NFkB (complex),NR3C1,NR4A1,P38 MAPK,PAX2,PITX2…	AATF,ABCA4,ABCB1,ABCD2,ABCF2,ABCG1,ABCG4,ABCG5,ABCG8,ABL1,ACAN,ACOD1,ACOT1,ACOT11,ACOT7,ACSF2,ACSF3,ACSL6,ACSS2,ACTA1,ACTN2,ACVR1B,ACVR2B,ADAM19,ADAM23,ADAMTS9,ADARB1,ADCY8,ADGRB1,ADGRB3,ADGRE1,ADGRG6,ADGRV1,ADIPOR1,ADORA1,ADRA1A,ADRA2A,ADRA2C,ADRB2,AEN,AGGF1,AGO2,AGRP,AGTRAP,AHI1,AHRR,AHSA1,AIFM1,AK2,AKAP1,AKAP12,AKAP13,AKT2,AKT3,ALCAM,ALDH18A1,ALDH4A1,ALDH7A1,ALDOC,ALK,ALPL,ANGPTL2,ANGPTL7,ANK1…	535 (84)	81				MAPK8
SIRT7	enzyme		3			0.329	3.47e-22	0.0002	AMPK,Ap1,APEX1,ATF4,CASP1,caspase,CDKN1B,CEBPA,CRTC2,CXCR4,DKK1,E2F1,EGFR,EIF2AK3,EPAS1,ERBB2,ERBB4,ERK,ESR1,F2,FAS,GATA4,GLI1,H2AX,Hif1,HIF1A,HNF4A,HSF1,IGF1R,IL6,IRS1,IRS2,Jnk,MAP2K1,MAP2K1/2,MAPK8,Mek,MET,MMP9,MTOR,MYC,NANOG,NFkB (complex),NFKB1,NFKBIA,NOS3,NOTCH1,NPAT,PDPK1,PGR,PIK3R1,Pka,PPARG,PPIF,PRKAA1,PRKCA,PRKCD,PTEN,PTK2,RACK1,RBL2,RICTOR,RNA polymerase I,RPTOR,SFRP1,SGK1,SIRT1,SIRT7,S…	A2M,AACS,AANAT,AARS1,AATF,ABCA3,ABCA4,ABCC4,ABCD2,ABCF2,ABCG2,ABCG4,ABCG5,ABCG8,ABHD4,ABHD5,ABL1,ABLIM1,ACACB,ACADS,ACADVL,ACAN,ACE2,ACKR4,ACO1,ACOT1,ACOT11,ACOT7,ACSF2,ACSF3,ACSL1,ACSL3,ACSL6,ACSS1,ACSS2,ACTA1,ACTN2,ACVR1B,ACVR2A,ADA,ADAM10,ADAM17,ADAM23,ADAM9,ADAR,ADARB1,ADCYAP1R1,ADGRB1,ADGRB3,ADGRG6,ADIPOR1,ADM,ADORA1,ADORA3,ADRA1A,ADRA2A,ADRA2C,ADRB2,AEN,AGGF1,AGO2,AGTR1,AHR,AHSA1,AIMP2,AK1,…	590 (78)	77	M344			TP53BP1	ATP,EPAS1,MYC,TP53
sodium selenite	chemical drug		3			1.378	5.06e-22	0.0001	Akt,Ap1,APEX1,APP,AR,ATM,BCL2L1,BCL6,BMI1,CASP3,CASP9,CCR2,CDKN1B,CDKN2A,CEBPB,CHUK,Creb,CREB1,CREBBP,CREM,CTNNB1,DICER1,disulfiram,E2F1,EGFR,EGR1,EIF4E,ERBB2,ERBB4,ERK,ERK1/2,ESR1,ESR2,estrogen receptor,EZH2,FAS,FOS,FOXC1,FOXO1,FOXP3,GABPA,GATA1,GLI1,glucocorticoid,GPX1,HAS2,HIPK2,HNF4A,HSF1,Hsp27,HTT,IKBKG,IL10,IL18,IL6,INSR,IRF1,ITGB1,Jnk,JUND,LEF1,MAP2K1,MAP3K8,MAPK8,MAPT,MED1,MEF2D,Mek,MITF,…	AADAC,AANAT,AATF,ABCA4,ABCB1,ABCC1,ABCC9,ABCD2,ABCF2,ABCG2,ABCG4,ABL1,ABRA,ACACB,ACADS,ACADVL,ACER1,ACO1,ACOT1,ACOT11,ACSF2,ACSF3,ACSL1,ACSL3,ACSL6,ACSS1,ACSS2,ACVR1B,ACVR2B,ADA,ADAM23,ADAM8,ADAM9,ADAMTS20,ADAMTSL1,ADARB1,ADCY8,ADGRA3,ADGRB1,ADGRB3,ADGRE1,ADGRF5,ADGRG6,ADGRL2,ADGRL3,ADGRV1,ADIPOR1,ADM,ADORA3,ADRA1A,ADSL,AEBP2,AEN,AFAP1L1,AGMAT,AGRP,AGTR1,AGTRAP,AHSA1,AIFM1,AIMP2,AK1,AK7,AKAP12,AK…	645 (139)	137				ATM,ERK1/2,MAPK8,TP53	CTNNB1,malondialdehyde,PTGS2
CUL7	enzyme		3			0.426	6.02e-22	0.0001	AKT1,APEX1,ATM,BCL2L1,BIRC5,CASP1,CASP3,CASP8,caspase,CCND1,CDKN1A,CDKN2A,CEBPA,CREB1,CTNNB1,CUL7,E2f,E2F1,EIF2AK3,EIF4E,ERBB2,ERK,FAS,FOXO1,FOXO3,GLI1,H2AX,HDAC1,Hif1,HIF1A,HMGA1,HNF4A,IL6,INSR,Insulin,IRS1,MAP2K1,MAP2K1/2,MAPK3,MAPK8,MAPK9,MAPT,MTOR,MYC,NANOG,NFKB1,NFKBIA,NOTCH1,NPAT,NPM1,NR3C1,P38 MAPK,p70 S6k,PGR,PIK3CG,PPARG,PPIF,PRKAA,PRKAA1,PRKCE,PTK2,RB1,RELA,SHC1,SMAD3,STAT3,TERT,TP53,TP…	A2M,ABCB1,ABCC1,ABCD2,ABCF2,ABCG2,ABCG4,ABCG5,ABCG8,ABHD5,ABL1,ACACB,ACADS,ACADVL,ACKR4,ACO1,ACOT1,ACOT11,ACOT7,ACSF2,ACSF3,ACSL1,ACSL3,ACSL6,ACSS1,ACSS2,ACTN2,ACVR2A,ACY1,ADA,ADAM23,ADGRB1,ADGRB3,ADGRE1,ADGRG6,ADGRV1,ADORA1,ADORA3,ADRA1A,ADRB2,AEN,AGGF1,AGO2,AGTR1,AHI1,AHNAK,AHRR,AIFM1,AK1,AK2,AKAP1,AKAP12,AKAP13,AKT2,AKT3,ALCAM,ALDH18A1,ALDH1A3,ALDH1L1,ALDH4A1,ALDOC,ALK,ALOX15B,ALOX5,ALOXE3,ANG…	550 (71)	71		caffeine		BIRC5,SNAI2,ZEB1	TP53
CAND1	transcription regulator	-0.445	3			1.093	6.63e-22	0.0001	Akt,AKT1,androgen,Ap1,AR,ATM,BCL2,BRCA1,CAND1,CASP3,CASP8,caspase,CCNE1,CHUK,Creb,CREB1,CREBBP,EGFR,EP300,ERBB2,ERK,ESR1,GSK3B,Hsp27,IKBKB,Jnk,Mapk,MAPK1,MAPK3,MAPK7,MAPK8,MAPK9,Mek,MTOR,NCOA2,NCOA4,NFkB (complex),NFKB2,NFKBIA,NOS3,Nr1h,NR3C1,NR4A1,Pka,PRKACA,PTGS2,REL,RELA,RELB,SHC1,SMAD3,SRC,SRC (family),SREBF2,STUB1,TP53,Wnt	A2M,AACS,AATF,ABCA4,ABCB11,ABCC1,ABCC4,ABCG1,ABCG2,ABL1,ABLIM1,ACACB,ACAD9,ACADS,ACADVL,ACE2,ACHE,ACO1,ACOD1,ACOT1,ACOT11,ACOT7,ACOX1,ACP5,ACSF2,ACSF3,ACSL1,ACSL3,ACSL6,ACSS1,ACTA1,ACVR1B,ACVR2A,ACVR2B,ACY1,ADAM10,ADAM17,ADAM19,ADAMTS3,ADAMTS9,ADAR,ADARB1,ADCY8,ADGRA3,ADGRB1,ADGRB3,ADGRE1,ADGRL3,ADM,ADORA1,ADORA3,ADRA2A,ADRA2C,ADRB2,AEN,AGA,AGGF1,AGO2,AGPS,AGRP,AGTR1,AHNAK,AHRR,AIMP2,AK1,AK2,AKAP…	523 (57)	56		TP53		AR,NFKBIA
zinc chloride	chemical reagent		3			-1.006	7.01e-22	0.0001	ACHE,Ahr-aryl hydrocarbon-Arnt,Akt,AKT1,AKT2,Ap1,AR,ARNT,BAX,BTK,CASP3,CASP6,CASP8,CCND1,CCNE1,Cdk,CEBPA,CEBPB,CHEK1,Creb,CREB1,DFFA,E2F1,EGR1,ERK,EZR,FLNA,FMR1,FOXO3,GATA4,GSK3B,Hif1,IGF2R,IRS1,JUN,LMNA,MAPK14,MAPK3,MAPK8,MDM2,MEF2C,MTF1,MTOR,MTORC1,MYOD1,NFKB1,NOS3,NR4A1,NR4A2,NR4A3,P38 MAPK,PI3K (complex),PIP5K1A,PPARG,PRKCE,PRMT5,PTEN,RAF1,RB1,RICTOR,RPS6KB1,SRC,SREBF1,SYK,TERT,TP53,Vegf,VPS2…	ABCA3,ABCB11,ABCC1,ABCC4,ABCG2,ABHD4,ACACB,ACADVL,ACKR4,ACO1,ACOT11,ACOT7,ACOX1,ACP5,ACSF2,ACSF3,ACSL3,ACSL6,ACSS1,ACSS2,ACTN2,ACVR2A,ADA,ADARB1,ADCY8,ADGRA3,ADGRB1,ADGRB3,ADGRE1,ADGRF5,ADGRG6,ADGRL2,ADIPOR1,ADM,ADORA1,ADRB2,AEN,AGAP1,AGO2,AGRP,AGTR1,AHI1,AHNAK,AIMP2,AK1,AKAP1,AKT2,AKT3,ALAS1,ALAS2,ALDH18A1,ALDH1A3,ALDH4A1,ALDH7A1,ALOX15B,ALOX5,ALOXE3,ALPL,AMBRA1,AMIGO2,ANGEL1,ANGPT1,ANGPT2,ANGPT…	478 (70)	67				ERK,RPS6KB1	RB1
SSRP1	transcription regulator		3			0	9.81e-22	0.0002	Akt,AKT1,APEX1,ATM,BCL2L1,Casein,CASP1,CASP3,CASP8,caspase,CCND1,CDKN1A,CDKN2A,CEBPA,CSN2,CTNNB1,E2f,E2F1,EIF2AK3,EIF4E,EP300,ERBB2,ERK1/2,FAS,FOS,FOXO3,GLI1,H2AX,Hif1,HIF1A,HNF4A,IGF1R,IL6,IRS1,JUN,MAP2K1,MAP2K1/2,MAPK3,MAPK8,MAPK9,MAPT,Mek,MTOR,NANOG,NFkB (complex),NFKB1,NFKBIA,NOTCH1,NPAT,NPM1,NR3C1,P38 MAPK,p70 S6k,PGR,PI3K (complex),PIK3R1,PPARG,PPIF,PRKAA,PRKAA1,PRKCE,PTK2,RAC1,RB1,RELA,RNA…	A2M,ABCA3,ABCB1,ABCC1,ABCD2,ABCG1,ABCG2,ABCG5,ABCG8,ABL1,ABRA,ACACB,ACADS,ACADVL,ACHE,ACKR4,ACO1,ACOT1,ACOT11,ACOT7,ACSF2,ACSF3,ACSL1,ACSL3,ACSL6,ACSS1,ACSS2,ACTA1,ACTN2,ACVR2A,ACY1,ADA,ADAM10,ADAM23,ADAMTS9,ADGRB1,ADGRB3,ADGRE1,ADGRV1,ADIPOR1,ADM,ADORA1,ADORA3,ADRA1A,ADRA2A,ADRA2C,ADRB2,AEN,AFAP1L1,AGGF1,AGO2,AGRP,AGTR1,AHI1,AHNAK,AHRR,AIFM1,AIMP2,AK1,AK2,AKAP12,AKAP13,AKT2,AKT3,ALCAM,ALDH18A1,A…	558 (75)	74	TGFB1	Ck2,CSNK2A1,CST5		TP53
SMURF2	enzyme		3			0.415	1.06e-21	0.0001	Akt,APEX1,AR,ATF2,ATM,AXIN1,BCL2L1,BRCA1,CASP1,CCL2,CCN2,CCND1,CD44,CDKN1A,CDKN1B,CDKN2A,CEBPA,Creb,E2f,E2F1,EGFR,EIF2AK3,EIF4E,EP300,ERBB2,ERK,ERK1/2,estrogen receptor,EZR,FAS,FOXM1,FOXO1,GGA3,GLI1,GSK3B,H2AX,HIF1A,HNF4A,IGF1R,IL6,IRF7,IRS1,ITCH,JAK1,Jnk,JUN,LEF1,MAP2K1,MAPK3,MAPK8,MAPK9,MAPT,MYC,NANOG,NFKB1,NOTCH1,NPAT,NPM1,NR3C1,PDPK1,PGR,PI3K (complex),PIK3R1,Pka catalytic subunit,PPARG,PPARG…	A2M,ABCA3,ABCB1,ABCC1,ABCD2,ABCF2,ABCG2,ABCG4,ABCG5,ABCG8,ABL1,ACACB,ACADS,ACADVL,ACE2,ACHE,ACKR4,ACO1,ACOT1,ACOT11,ACSF2,ACSF3,ACSL1,ACSL3,ACSL6,ACSS1,ACSS2,ACTN2,ACVR1B,ACY1,ADA,ADAM23,ADAM8,ADAMTS20,ADAMTS3,ADAR,ADCY8,ADGRA3,ADGRB1,ADGRB3,ADGRE1,ADGRG2,ADGRG6,ADI1,ADIPOR1,ADORA3,ADRA1A,ADRB2,ADSL,AEN,AGGF1,AGTR1,AGTRAP,AHI1,AHNAK,AHR,AHRR,AIFM1,AK1,AKAP1,AKAP12,AKAP13,AKT3,ALDH18A1,ALDH1A3,ALD…	582 (99)	98	CG,TGFB1	ESR1,KDM1A,TP63		TP53	AXIN1,SKIL,SMAD3,Type I Receptor-Type II Receptor,YY1
CREB1	transcription regulator	0.619	3			0.831	1.15e-21	0.0001	ABL1,CASP8,caspase,CCNB1,Cdc42,CDKN1B,CHUK,CREB1,DIAPH1,ERK,ERK1/2,FABP2,FASN,Focal adhesion kinase,GJA1,Hdac,HRAS,IRS1,LIPE,MAP2K1/2,MAPK1,MAPK14,MAPK3,MAPK8,MRTFA,NFATC1,NFkB (complex),NFKB1,Nos,NOS3,PI3K (complex),PLD2,PPARG,PRKCA,PTK2,RAF1,RELA,RHOA,ROCK,ROCK1,SCNN1A,SCNN1B,SCNN1G,SRF,STAT3,STAT5a/b,Tgf beta,TP53	ABCB11,ABCC1,ABCC4,ABCG1,ABCG2,ABCG5,ABCG8,ABRA,ACACB,ACADVL,ACE2,ACHE,ACOD1,ACOT11,ACOT7,ACOX1,ACP5,ACSF2,ACSF3,ACSL3,ACSL6,ACSS1,ACSS2,ACTA1,ACVR2A,ACVR2B,ADA,ADAM10,ADAM17,ADAMTS9,ADAR,ADGRB1,ADGRB3,ADGRG6,ADGRL3,ADIPOR1,ADORA1,ADRA1A,ADRA2A,ADRA2C,ADRB2,AEN,AGO2,AGTR1,AGTRAP,AHRR,AK1,AKAP12,AKAP13,AKR1B10,AKT3,ALAS1,ALAS2,ALDH18A1,ALDH1A3,ALDH4A1,ALDH7A1,ALOX15B,ALOX5,ALOXE3,ANGPT2,ANK1,ANKRD…	419 (48)	48	8-bromo-cAMP,A2M,ABCC4,ADP,AGRN,AGT,AKT1,anisomycin,AR,arsenite,ATM,ATP,ATR,atropine,BCR (complex),beta-estradiol,beta-eudesmol,BMP2,bryostatin 1,bucladesine,butylbenzyl phthalate,Ca2+,Camk,CaMK I,CD40LG,CG,Ck2,cocaine,CXCL12,CXCL5,cyclosporin A,dihydrotestosterone,dopamine,DYRK1A,EGF,ERK,ERK1/2,estrogen,ethanol,ethyl ether,F2,FGF2,FHL2,FHL3,formaldehyde,forskolin,FSH,glucagon,GNAS,GSK3B,HRAS,hyd…	[Ac-His1,D-Phe2,Lys15,Arg16,Leu27]VIP-(3-7)-GRF-(8-27),BACE1,BAPTA-AM,Calcineurin protein(s),candesartan,CARM1,CCL17,ESR1,fulvestrant,genistein,halothane,imatinib,lithium chloride,losartan potassium,MTNR1A,MTNR1B,nisoldipine,PANX3,PD184352,PP2A,quercetin,rottlerin,sirolimus,tazemetostat,testosterone,troglitazone,XDH		ARHGAP35,BAG3,BIRC5,CARTPT,CCNB1,CDA,DIO2,EGR4,ERRFI1,GAL,GNRH2,LAPTM4B,MYC,NR4A1,NR4A3,PDE3B,PRCP,PRL,PSEN1,PTGS2,RB1,RNH1,SIAH2,SULT2B1,TAF13	CDK19,CREM,MARCKSL1,Ptprd,RHOA,SEMA7A,TRPS1
TADA3	transcription regulator		3			0.171	1.3e-21	0.0001	Akt,AKT1,APEX1,ATM,BCL2L1,CASP1,CASP3,CASP8,caspase,CCND1,CDKN1A,CDKN2A,CEBPA,CTNNB1,E2f,E2F1,EIF2AK3,EIF4E,EP300,ERBB2,ERK1/2,FAS,FOXO3,GLI1,H2AX,Hif1,HIF1A,HNF4A,IGF1R,IL6,IRS1,JUN,KAT2A,MAP2K1,MAP2K1/2,MAPK3,MAPK8,MAPK9,MAPT,Mek,MTOR,NANOG,NFkB (complex),NFKB1,NFKBIA,NOTCH1,NPAT,NPM1,NR3C1,P38 MAPK,p70 S6k,PGR,PI3K (complex),PIK3R1,PPARG,PPARGC1A,PPIF,PRKAA,PRKAA1,PRKCE,PTK2,RAC1,RB1,RELA,Rxr,…	A2M,ABCA3,ABCB1,ABCC1,ABCD2,ABCG1,ABCG2,ABCG5,ABCG8,ABL1,ACACB,ACADS,ACADVL,ACHE,ACKR4,ACO1,ACOT1,ACOT11,ACOT7,ACSF2,ACSF3,ACSL1,ACSL3,ACSL6,ACSS1,ACSS2,ACTN2,ACVR2A,ACY1,ADA,ADAM23,ADAMTS2,ADAMTS20,ADAMTS9,ADGRB1,ADGRB3,ADGRE1,ADGRV1,ADIPOR1,ADM,ADORA1,ADORA3,ADRA1A,ADRA2A,ADRA2C,ADRB2,AEN,AFAP1L1,AGGF1,AGO2,AGRP,AGTR1,AHI1,AHNAK,AHRR,AIFM1,AIMP2,AK1,AK2,AKAP12,AKAP13,AKT2,AKT3,ALCAM,ALDH18A1,AL…	550 (73)	73	imatinib			TP53
ethynodiol diacetate	chemical drug		3			0.306	1.38e-21	0.0002	AHR,Akt,AKT1,AMPK,APP,BRCA1,Calcineurin protein(s),CREB1,CTNNB1,EGF,EGFR,ERK,ERK1/2,ESR1,ESR2,estrogen receptor,ethynodiol diacetate,GATA1,HSD17B4,IFN alpha/beta,IGF1R,L-type Calcium Channel,MAPK1,MAPK3,Mmp,NCOA1,NCOA3,NFkB (complex),Nos,NOS3,Nr1h,P38 MAPK,PGR,PI3K (complex),PLC,PRKCD,PTK2,RELA,RUNX2,SP1,SRC,STAT3,STAT5A,tamoxifen,TERT,TP53	AACS,AATF,ABCA4,ABCB1,ABCB11,ABCC1,ABCG5,ABCG8,ABI1,ABLIM1,ACADS,ACE2,ACER1,ACHE,ACO1,ACOD1,ACOT7,ACP5,ACSF2,ACSF3,ACSL1,ACSS1,ACSS2,ACTN2,ACVR1B,ACVR2A,ACY1,ADA,ADAM10,ADAM17,ADAM19,ADAMTS2,ADAMTS3,ADAMTS9,ADAR,ADARB1,ADGRB1,ADGRB3,ADGRE1,ADGRG6,ADIPOR1,ADORA1,ADRA1A,ADRA2A,ADRA2C,AEBP2,AEN,AFAP1L1,AGGF1,AGRP,AGTR1,AHNAK,AIMP2,AK1,AK7,AKAP13,AKR1B10,AKT2,ALAS1,ALCAM,ALDH18A1,ALDH1A3,ALDH4A1,ALDH…	523 (46)	45				ESR1
etonogestrel	chemical drug		3			0.306	1.38e-21	0.0002	AHR,Akt,AKT1,AMPK,APP,BRCA1,Calcineurin protein(s),CREB1,CTNNB1,EGF,EGFR,ERK,ERK1/2,ESR1,ESR2,estrogen receptor,etonogestrel,GATA1,HSD17B4,IFN alpha/beta,IGF1R,L-type Calcium Channel,MAPK1,MAPK3,Mmp,NCOA1,NCOA3,NFkB (complex),Nos,NOS3,Nr1h,P38 MAPK,PGR,PI3K (complex),PLC,PRKCD,PTK2,RELA,RUNX2,SP1,SRC,STAT3,STAT5A,tamoxifen,TERT,TP53	AACS,AATF,ABCA4,ABCB1,ABCB11,ABCC1,ABCG5,ABCG8,ABI1,ABLIM1,ACADS,ACE2,ACER1,ACHE,ACO1,ACOD1,ACOT7,ACP5,ACSF2,ACSF3,ACSL1,ACSS1,ACSS2,ACTN2,ACVR1B,ACVR2A,ACY1,ADA,ADAM10,ADAM17,ADAM19,ADAMTS2,ADAMTS3,ADAMTS9,ADAR,ADARB1,ADGRB1,ADGRB3,ADGRE1,ADGRG6,ADIPOR1,ADORA1,ADRA1A,ADRA2A,ADRA2C,AEBP2,AEN,AFAP1L1,AGGF1,AGRP,AGTR1,AHNAK,AIMP2,AK1,AK7,AKAP13,AKR1B10,AKT2,ALAS1,ALCAM,ALDH18A1,ALDH1A3,ALDH4A1,ALDH…	523 (46)	45				ESR1
desogestrel	chemical drug		3			0.306	1.55e-21	0.0002	AHR,Akt,AKT1,AMPK,APP,BRCA1,Calcineurin protein(s),CREB1,CTNNB1,desogestrel,EGF,EGFR,ERK,ERK1/2,ESR1,ESR2,estrogen receptor,GATA1,HSD17B4,IFN alpha/beta,IGF1R,L-type Calcium Channel,MAPK1,MAPK3,Mmp,NCOA1,NCOA3,NFkB (complex),Nos,NOS3,Nr1h,P38 MAPK,PGR,PI3K (complex),PLC,PRKCD,PTK2,RELA,RUNX2,SP1,SRC,STAT3,STAT5A,tamoxifen,TERT,TP53	AACS,AATF,ABCA4,ABCB1,ABCB11,ABCC1,ABCG5,ABCG8,ABI1,ABLIM1,ACADS,ACE2,ACER1,ACHE,ACO1,ACOD1,ACOT7,ACP5,ACSF2,ACSF3,ACSL1,ACSS1,ACSS2,ACTN2,ACVR1B,ACVR2A,ACY1,ADA,ADAM10,ADAM17,ADAM19,ADAMTS2,ADAMTS3,ADAMTS9,ADAR,ADARB1,ADGRB1,ADGRB3,ADGRE1,ADGRG6,ADIPOR1,ADORA1,ADRA1A,ADRA2A,ADRA2C,AEBP2,AEN,AFAP1L1,AGGF1,AGRP,AGTR1,AHNAK,AIMP2,AK1,AK7,AKAP13,AKR1B10,AKT2,ALAS1,ALCAM,ALDH18A1,ALDH1A3,ALDH4A1,ALDH…	523 (46)	45				ESR1	INHA,testosterone
SKP2	other		3			-0.41	1.61e-21	0.0001	Akt,APC,APEX1,ATF4,BCL2L1,BRD4,CASP1,CCNE1,CDK9,CDKN1A,CDKN1B,CDKN2D,CHUK,CREBBP,Cyclin A,disulfiram,DKK1,DUSP1,E2F3,EGFR,EGR1,EIF4E,ELF4,ERBB2,ERBB3,ESR1,ESR2,estrogen receptor,EZH2,F2,FADD,FAS,FOS,FOXC1,FOXM1,FOXO1,FOXO3,GABPA,GATA4,GCK,GLI1,HIF1A,HRAS,HSF1,HTT,ID3,IL2,IL6,JUN,LEF1,MAP2K1,MAP3K8,MEF2C,Mek,MMP12,MYC,NFAT5,NFATC1,NFKBIA,NPAT,NR3C1,NR4A1,NR4A2,NR4A3,PDX1,PIK3R1,PIKFYVE,PPARGC1A,PP…	A2M,AACS,AARS1,AATF,ABCA4,ABCC4,ABCG2,ABCG4,ABLIM1,ACACB,ACAD9,ACADS,ACADVL,ACAN,ACE2,ACER1,ACKR4,ACO1,ACOD1,ACOT11,ACSF2,ACSF3,ACSL1,ACSL3,ACSL6,ACSS1,ACSS2,ACTA1,ACTN2,ACVR1B,ACVR2A,ADA,ADAM10,ADAM17,ADAM9,ADAMTS20,ADARB1,ADGRB1,ADGRB3,ADGRF5,ADGRL2,ADGRL3,ADRA1A,ADSL,AEN,AGA,AGPS,AGRP,AGTR1,AGTRAP,AHR,AHSA1,AIFM1,AK1,AK2,AK7,AKAP1,AKAP12,AKNA,AKT2,AKT3,ALDH18A1,ALDH1A3,ALDH1L1,ALDH1L2,ALDH4A1,…	594 (101)	98	AKT1,AR,beta-estradiol,ELK1,ESR1,estrogen,F2,Focal adhesion kinase,HGF,NR4A3,UFD1,Vegf,YAP1	2-(4-amino-1-isopropyl-1H-pyrazolo[3,4-d]pyrimidin-3-yl)-1H-indol-5-ol,androgen,ESR2,fulvestrant,levodopa,NUPR1,orlistat,rosiglitazone,troglitazone,tunicamycin		NFATC4,RHOA,S100A4,TWIST1,ZEB1	CDT1,E2F1,PHB2,RB1,TOB1,TP53,TWIST
KLF9	transcription regulator	0.696	3			-0.306	1.64e-21	0.0002	AHR,Akt,AKT1,AMPK,APP,BRCA1,Calcineurin protein(s),CREB1,CTNNB1,EGF,EGFR,ERK,ERK1/2,ESR1,ESR2,estrogen receptor,GATA1,HSD17B4,IFN alpha/beta,IGF1R,KLF9,L-type Calcium Channel,MAPK1,MAPK3,Mmp,NCOA1,NCOA3,NFkB (complex),Nos,NOS3,Nr1h,P38 MAPK,PGR,PI3K (complex),PLC,PRKCD,PTK2,RELA,RUNX2,SP1,SRC,STAT3,STAT5A,tamoxifen,TERT,TP53	AACS,AATF,ABCA4,ABCB1,ABCB11,ABCC1,ABCG5,ABCG8,ABI1,ABLIM1,ACADS,ACE2,ACER1,ACHE,ACO1,ACOD1,ACOT7,ACP5,ACSF2,ACSF3,ACSL1,ACSS1,ACSS2,ACTN2,ACVR1B,ACVR2A,ACY1,ADA,ADAM10,ADAM17,ADAM19,ADAMTS2,ADAMTS3,ADAMTS9,ADAR,ADARB1,ADGRB1,ADGRB3,ADGRE1,ADGRG6,ADIPOR1,ADORA1,ADRA1A,ADRA2A,ADRA2C,AEBP2,AEN,AFAP1L1,AGGF1,AGRP,AGTR1,AHNAK,AIMP2,AK1,AK7,AKAP13,AKR1B10,AKT2,ALAS1,ALCAM,ALDH18A1,ALDH1A3,ALDH4A1,ALDH…	523 (46)	46	levodopa,methylprednisolone,triamcinolone acetonide	BCR (complex),beta-estradiol,Rhox5			ESR1
NFYA	transcription regulator		3			-0.106	1.86e-21	0.0001	ATF2,ATF4,Creb,CREB1,CREB3L3,CREBBP,CTNNB1,MMP2,NFYA,PPARG,PPARGC1A,TP53	A2M,AARS1,ABCB1,ABCC1,ABCG1,ABCG5,ABCG8,ACACB,ACADS,ACHE,ACO1,ACOD1,ACOT11,ACOX1,ACSF2,ACSF3,ACSL1,ACSL3,ACSL6,ACSS1,ACSS2,ACVR2A,ACVR2B,ADA,ADAMTS2,ADAMTS20,ADCY8,ADGRB1,ADGRB3,ADGRV1,ADM,ADRA1A,ADRB2,AEN,AGTR1,AKAP12,AKAP13,ALCAM,ALDH18A1,ALDH1A3,ALDH4A1,ALOX15B,ALOX5,ALOXE3,AMPD1,ANGPTL1,ANGPTL2,ANGPTL4,ANK1,ANLN,ANTXR2,ANXA2,ANXA3,ANXA4,APBA2,APBB2,APCS,APOD,APOLD1,AQP11,AQP3,AREG,ARG1,ARHGAP…	356 (12)	12	8-bromo-cAMP,beta-estradiol,BMP2,TAF12	TAF11,TAF13		CCNB1,CDC42,Creb,NOTCH1
12(S)-HPETE	chemical - endogenous mammalian		3			0.175	1.88e-21	0.0001	12(S)-HPETE,Ahr-aryl hydrocarbon-Arnt,Akt,AKT1,AKT2,Ap1,APP,ATF2,ATF4,BAX,BCL2L1,BCL2L11,CASP3,caspase,CCND1,CDKN1A,Creb,CTNNB1,DTX1,E2F1,EGFR,EIF2AK3,ELK1,ERK,ESR1,ETV1,FOXO3,FOXO4,GABPA,glucocorticoid,H2AX,HES1,HIF1A,HNF4A,HSF1,INSR,IRF3,IRF7,IRS,IRS1,ITCH,Jnk,JUN,JUNB,JUND,MAPK8,MAPT,MMP2,MYC,NFATC1,NFATC3,NFE2L2,NFKBIA,NR3C1,NR4A1,PAX2,PRKN,RARA,RELA,RICTOR,RPTOR,RXRA,SHC1,SIRT1,SMAD2,SMAD3,S…	AARS1,AATF,ABCA4,ABCB1,ABCD2,ABCF2,ABCG1,ABCG4,ACAN,ACOT1,ACOT11,ACOT7,ACSF2,ACSF3,ACSL6,ACSS1,ACSS2,ACTA1,ACTN2,ACVR1B,ACVR2B,ADARB1,ADCY8,ADGRB1,ADGRB3,ADGRE1,ADGRG6,ADGRV1,ADIPOR1,ADORA1,ADRA1A,ADRB2,AEN,AGGF1,AGO2,AGRP,AGTRAP,AHI1,AHR,AHRR,AHSA1,AIFM1,AKAP1,AKAP12,AKAP13,AKR7A2,AKT2,AKT3,ALAS2,ALCAM,ALDH18A1,ALDH4A1,ALDOC,ALK,ALOX15B,ALPL,AMPD1,ANGPTL2,ANGPTL4,ANGPTL7,ANK1,ANKRD2,ANLN,ANO1,AN…	524 (71)	70				MAPK8
salsolinol	chemical - endogenous mammalian		3			0.57	2.44e-21	0.0001	Ahr-aryl hydrocarbon-Arnt,Akt,AKT1,AKT2,Ap1,APP,ATF2,BAX,BCL2L1,BCL2L11,CASP3,caspase,CCND1,CDKN1A,Creb,CTNNB1,DTX1,E2F1,EGFR,EIF2AK3,ELK1,ESR1,ETV1,FOXO3,FOXO4,GABPA,glucocorticoid,H2AX,HES1,HIF1A,HNF4A,HSF1,INSR,IRF3,IRF7,IRS,IRS1,ITCH,Jnk,JUN,JUNB,JUND,LRP6,MAPK8,MAPT,MMP2,MYC,NFATC1,NFATC3,NFE2L2,NR3C1,NR4A1,PAX2,PRKN,RARA,RELA,RICTOR,RPTOR,RXRA,salsolinol,SHC1,SIRT1,SMAD2,SMAD3,SPIB,STAT3,ta…	AATF,ABCA4,ABCB1,ABCD2,ABCF2,ABCG1,ABCG4,ABCG5,ABCG8,ACAN,ACOD1,ACOT1,ACOT11,ACOT7,ACSF2,ACSF3,ACSL6,ACSS1,ACSS2,ACTA1,ACTN2,ACVR1B,ACVR2B,ADARB1,ADCY8,ADGRB1,ADGRB3,ADGRE1,ADGRG6,ADGRV1,ADIPOR1,ADORA1,ADRA1A,ADRB2,AEN,AGGF1,AGO2,AGRP,AGTR1,AGTRAP,AHI1,AHR,AHRR,AHSA1,AIFM1,AK2,AKAP1,AKAP12,AKAP13,AKR7A2,AKT2,AKT3,ALAS2,ALCAM,ALDH18A1,ALDH4A1,ALDOC,ALK,ALPL,ANGPTL2,ANGPTL4,ANGPTL7,ANK1,ANKRD2,ANLN…	521 (70)	69				MAPK8
CHAF1A	other		3			-0.451	2.89e-21	0.0002	AKT1,APEX1,AR,ATF2,ATM,ATR,BCL2L1,BRCA1,CASP1,CASP3,CASP8,CASR,CCND1,CDKN1A,CDKN2A,CEBPA,CHAF1A,CREB1,CREBBP,CTNNB1,E2f,E2F1,EIF2AK3,EIF4E,EP300,ERBB2,ESR1,FAS,FHL2,FOXO3,GLI1,GSK3B,H2AX,Hif1,HIF1A,HNF4A,IL6,IRS1,JAK1,Jnk,MAP2K1,MAPK1,MAPK3,MAPT,Mek,MTOR,MYC,NANOG,NFkB (complex),NFKB1,NFKBIA,NOTCH1,NPAT,NR3C1,P38 MAPK,p70 S6k,PARP1,PIK3R1,POU2F1,PPARG,PPIF,PRKAA,PRKAA1,PTK2,RAC1,RB1,RELA,SMAD3,SP…	A2M,AATF,ABCA3,ABCA4,ABCB1,ABCC1,ABCD2,ABCF2,ABCG1,ABCG2,ABCG4,ABLIM1,ACACB,ACADS,ACADVL,ACHE,ACKR4,ACO1,ACOT1,ACOT11,ACOT7,ACSF2,ACSF3,ACSL1,ACSL3,ACSL6,ACSS1,ACSS2,ACTN2,ACVR1B,ACVR2A,ACY1,ADA,ADAM10,ADAM23,ADAMTS9,ADAR,ADGRA3,ADGRB1,ADGRB3,ADGRE1,ADGRG6,ADGRV1,ADORA3,ADRA1A,ADRA2A,ADRA2C,ADRB2,AEN,AFAP1L1,AGGF1,AGO2,AGTR1,AHI1,AHRR,AIFM1,AK1,AK2,AKAP1,AKAP12,AKT2,AKT3,ALCAM,ALDH18A1,ALDH1A3,AL…	595 (77)	75	CASR,MITF,VDR	fulvestrant			ATR,CSRP3,TP53
tin protoporphyrin IX	chemical drug		3			0	3.24e-21	0.0002	ATF1,ATF2,ATF4,Creb,CREB1,CREB3,CREB3L3,CREBBP,CTNNB1,HMOX1,Ho,MMP2,PPARG,PPARGC1A,tin protoporphyrin IX,TP53	A2M,AARS1,ABCB1,ABCC1,ABCG5,ABCG8,ACACB,ACADS,ACHE,ACO1,ACOD1,ACOT11,ACOX1,ACSF2,ACSF3,ACSL1,ACSL3,ACSL6,ACSS1,ACSS2,ACVR2A,ACVR2B,ADA,ADAMTS2,ADAMTS20,ADCY8,ADGRB1,ADGRB3,ADGRV1,ADM,ADRA1A,ADRB2,AEN,AGTR1,AKAP12,AKAP13,ALCAM,ALDH18A1,ALDH1A3,ALDH4A1,ALOX15B,ALOX5,ALOXE3,AMPD1,ANGPT1,ANGPT2,ANGPTL1,ANGPTL2,ANGPTL4,ANK1,ANLN,ANTXR2,ANXA2,ANXA3,ANXA4,APBA2,APBB2,APCS,APOD,APOLD1,AQP1,AQP11,AQP3,ARE…	354 (16)	14				Creb,MAPK14,reactive oxygen species
AKR1B1	enzyme		3			1.82	3.27e-21	0.0003	26s Proteasome,5-hydroxytryptamine,AHR,AKR1B1,ANXA7,Ap1,APEX1,APP,AR,ATF2,ATF6,ATF7,ATM,BCL2L1,Calmodulin,CASR,CBX7,CDKN1B,CDKN2A,CEBPB,CFTR,CHUK,CLOCK,Creb,CREB1,CREBBP,CREM,CSF1,CSF2,CTLA4,CTNNB1,DHCR24,E2F1,EGFR,EIF4E,ELAVL1,ELK1,ERK1/2,ESR1,estrogen receptor,FADD,FAS,FOS,FOSL2,FOXP3,GABPA,GATA1,GATA3,GLI1,HAS2,HMOX1,HNF4A,HOXA10,HRAS,HSF1,HSPB8,IFNG,IGF1,IGF1R,IL10,IL10RA,IL12 (family),IL1B,I…	A2M,AADAC,AAK1,AANAT,AATF,ABCA12,ABCA4,ABCC1,ABCC4,ABCC9,ABCF2,ABCG1,ABCG2,ABCG4,ABI1,ABR,ABRA,ABTB1,ACACB,ACADS,ACER1,ACKR4,ACO1,ACOD1,ACOT11,ACOX1,ACP5,ACSF2,ACSF3,ACSL3,ACSL6,ACSS1,ACSS2,ACVR1B,ACY1,ADA,ADAM11,ADAM19,ADAMTS20,ADAMTS9,ADAR,ADARB1,ADARB2,ADCY2,ADCY3,ADCY8,ADCYAP1R1,ADGRA3,ADGRB1,ADGRB3,ADGRG2,ADGRL2,ADGRV1,ADIPOR1,ADM,ADORA1,ADRA1A,ADRA2A,ADRA2C,ADRM1,AEBP2,AEN,AFAP1L1,AGRP,AGTR…	725 (157)	157	F2,FGF2,geldanamycin,IGF1,NCOA4,NFAT5,sorbitol	cyclosporin A,kaempferol,PDX1,phenylglyoxal,quercetin		chloride,E2F1,ERK1/2,MAPK3,NFKBIA,reactive oxygen species	Mg2+
LMNB1	other		3			-0.691	4.02e-21	0.0001	ATF2,ATF4,ATM,CDKN1A,CHEK1,Creb,CREB1,CREB3L3,CREBBP,CTNNB1,cytarabine,E2F1,E2F3,E2F8,EGFR,ERK1/2,H2AX,ING1,LATS2,LMNB1,MAPT,MDM4,NPM1,P38 MAPK,PLK1,PP2A,PPARG,PPARGC1A,PTK2,RASSF1,RB1,RELA,SRC,TP53,TP73	AARS1,ABCB11,ACACB,ACADS,ACHE,ACO1,ACOD1,ACOT11,ACOT7,ACOX1,ACSF2,ACSF3,ACSL1,ACSL3,ACSL6,ACSS1,ACSS2,ACTN2,ACVR2A,ACVR2B,ACY1,ADAM10,ADAM17,ADAM19,ADAM23,ADAMTS2,ADAMTS20,ADCY8,ADGRB1,ADGRB3,ADGRV1,ADM,ADNP,ADRA1A,ADRB2,AEN,AGGF1,AGO2,AGTR1,AHR,AHRR,AKAP12,AKAP13,AKNA,AKR1B10,ALAS2,ALCAM,ALDH18A1,ALDH1A3,ALDH4A1,ALK,ALOX15B,ALOX5,ALOXE3,ALPL,AMIGO2,AMPD1,ANGPT1,ANGPT2,ANGPTL1,ANGPTL2,ANGPTL4,ANK…	410 (35)	34	actinomycin D,bleomycin,caffeine,CDK5,PASK	NUPR1,tazemetostat		Creb,DDB1	CHEK1
FBH1	enzyme		3			0.247	5.94e-21	0.0002	AKT1,AMPK,APEX1,ATM,BCL2L1,BRCA1,CASP1,CASP8,CCND1,CDKN1A,CDKN2A,CEBPA,Creb,CREB1,CTNNB1,DNA-PK,E2f,E2F1,EIF2AK3,EIF4E,ELF4,EP300,ERBB2,ERK,ESR1,FAS,FBH1,FOXO3,GLI1,Hif1,HIF1A,HIPK2,HNF4A,Hsp27,IGF1R,IKBKB,IKBKG,IL6,IRF3,IRS1,MAP2K1,MAPK1,MAPK8,MAPK9,MAPT,MEF2D,Mek,MTOR,NANOG,NFAT5,NFKB1,NOTCH1,NPAT,NR3C1,P38 MAPK,p70 S6k,PDX1,PGR,PI3K (complex),PIK3R1,PPARG,PPIF,PRKAA,PRKAA1,PTK2,RAC1,RASSF1,REL…	A2M,AACS,AATF,ABCA3,ABCA4,ABCB1,ABCC1,ABCD2,ABCG2,ABCG8,ABL1,ABLIM1,ACACB,ACADS,ACADVL,ACE2,ACHE,ACKR4,ACO1,ACOT1,ACOT11,ACOT7,ACSF2,ACSF3,ACSL1,ACSL3,ACSL6,ACSS1,ACSS2,ACVR1B,ACVR2A,ACVR2B,ACY1,ADA,ADAM23,ADAM9,ADAR,ADCY8,ADGRB1,ADGRB3,ADGRE1,ADGRG6,ADGRV1,ADIPOR1,ADORA1,ADORA3,ADRA1A,ADRB2,ADSL,AEN,AFAP1L1,AGMAT,AGO2,AGRP,AGTR1,AHI1,AHRR,AIFM1,AK1,AKAP12,AKAP13,AKR7A2,AKT2,AKT3,ALDH18A1,ALDH1A3…	590 (83)	81				ATM,DNA-PK,TP53
SYVN1	transporter		3			-0.456	6.07e-21	0.0006	26s Proteasome,AKT1,APEX1,ATM,BCL2L1,BDNF,BMPR1A,Calcineurin protein(s),CASP1,caspase,CCND1,CDKN1A,CDKN2A,CEBPA,CREBBP,CTNNB1,E2f,E2F1,EIF4E,ERBB2,ERK,ERN1,FAS,FOXO3,GABRA1,GLI1,GSK3B,H2AX,HFE,Hif1,HIF1A,HMGCR,HNF4A,HTT,IGF1R,IL6,IRS1,Jnk,JUN,MAP2K1,MAP2K1/2,MAPK3,MAPK9,MAPT,Mek,MTOR,MYC,NANOG,NEUROD1,NFKB1,NFKBIA,NOTCH1,NPAT,NPM1,Nr1h,NR3C1,P38 MAPK,p70 S6k,PGR,PI3K (complex),PIK3R1,PPARG,PPIF,P…	A2M,ABCA12,ABCA3,ABCB1,ABCC1,ABCC4,ABCD2,ABCF2,ABCG2,ABCG4,ABL1,ACACB,ACADS,ACADVL,ACKR4,ACO1,ACOT1,ACOT11,ACOT7,ACSF2,ACSF3,ACSL1,ACSL3,ACSL6,ACSS1,ACSS2,ACTN2,ACY1,ADA,ADAM23,ADAM9,ADAMTS2,ADAMTS3,ADARB2,ADGRB1,ADGRB3,ADGRE1,ADGRG6,ADGRV1,ADIPOR1,ADORA1,ADORA3,ADRA1A,ADRB2,ADRM1,AEN,AFAP1L1,AGGF1,AGO2,AGTR1,AHI1,AHNAK,AHR,AHRR,AIFM1,AK1,AKAP1,AKAP12,AKAP13,AKT2,AKT3,ALCAM,ALDH18A1,ALDH1A3,ALDH1…	583 (82)	80	ERK1/2,thapsigargin,tunicamycin,XBP1			ABCC4,AHR,APLP2,CD44,CDA,CDK11B,DIO2,FANCG,IGF1R,ITGAV,ITGB1,MYOF,NUDT21,RNF31,SLC1A5,SLC3A2,SLC7A5,VAMP7	TP53
SPEN	transcription regulator		3			-0.965	6.12e-21	0.0002	AHR,Akt,AKT1,AMPK,Ap1,APP,BRCA1,Calcineurin protein(s),CASP3,CREB1,EGF,EGFR,ERK,ERK1/2,ESR1,ESR2,GATA1,HSD17B4,IGF1R,IKBKB,Jnk,L-type Calcium Channel,LCK,LEF1,MAPK8,Mmp,MTOR,NCOA3,NOS3,NOTCH1,NPHS1,Nr1h,P38 MAPK,p70 S6k,PDPK1,PI3K (complex),PLC,PRKAA,PRKCD,PTK2,RBPJ,ROCK1,SMAD2,SP1,SPEN,SRC,STAT3,STAT5A,STAT5B,tamoxifen,TCF3,TERT,TP53,Vegf	AACS,AATF,ABCA4,ABCB1,ABCB11,ABCC1,ABCD2,ABCG2,ABCG5,ABCG8,ABI1,ABLIM1,ACADS,ACAN,ACE2,ACER1,ACHE,ACKR4,ACOD1,ACOT1,ACOT11,ACOT7,ACOX1,ACP5,ACSF2,ACSF3,ACSL1,ACSS1,ACSS2,ACTN2,ACVR1B,ACVR2A,ACY1,ADA,ADAM10,ADAM17,ADAM19,ADAMTS2,ADAMTS3,ADGRB1,ADGRB3,ADGRE1,ADGRF5,ADGRG6,ADGRL2,ADGRV1,ADIPOR1,ADORA1,ADRA1A,AEBP2,AEN,AFAP1L1,AGGF1,AGO2,AGTR1,AHNAK,AIMP2,AK1,AK7,AKAP13,AKR1B10,ALAS1,ALAS2,ALDH18A1,A…	520 (54)	53	PAK1				ESR1,NOTCH1
PF-4217903	chemical drug		3			-0.682	6.26e-21	0.0001	ADAM17,Akt,AKT1,AMPK,Ap1,ARRB1,ASCL1,ATF2,BCL2L11,CASP3,CASP8,caspase,CBL,CCND1,CCNE1,CDH1,CEBPB,CHEK1,Creb,CREB1,CTNNB1,DDIT3,DUSP1,EDN1,EIF4E,ELK1,ERBB3,ERK,ERK1/2,ESR1,estrogen receptor,ETV1,ETV5,FADD,FOS,FOSL2,FOXO4,GAB1,GATA4,GSK3B,Jnk,JUN,LRP6,MAP2K1,MAPK1,MAPK3,MAPK7,MAPK8,MAPKAPK2,MAPKAPK3,MAPT,MEF2C,MET,MKNK1,MTOR,MYC,MYCN,NCOA2,Nfat (family),NFATC1,NFKB1,NGF,NOS1,p70 S6k,PARP1,PF-421790…	AACS,AATF,ABCA3,ABCA4,ABCD2,ABCF2,ABCG4,ABLIM1,ABRA,ACACB,ACADVL,ACAN,ACE2,ACHE,ACOT1,ACOT11,ACOT7,ACP5,ACSF2,ACSF3,ACSL6,ACSS2,ACTN2,ACVR1B,ACVR2B,ADAM10,ADAM11,ADAM19,ADAM9,ADAR,ADCY8,ADGRB1,ADGRB3,ADGRG6,ADGRV1,ADORA1,ADRB2,AEN,AFAP1L1,AGGF1,AGO2,AGRP,AGTR1,AGTRAP,AHI1,AHRR,AIMP2,AK2,AKAP1,AKAP12,AKR1B10,AKT3,ALAS1,ALAS2,ALCAM,ALDH18A1,ALDH1L1,ALDH4A1,ALK,ALOX15B,ALOXE3,ALPL,ANGPT1,ANGPT2,ANGP…	550 (95)	94					ERK
TOPORS	enzyme		3			0.123	6.33e-21	0.0001	androgen,Ap1,AR,ARRB2,ATM,BAX,BRCA1,calpain,CASP1,CDKN1A,CEBPA,Creb,CREB1,CREBBP,CTNNB1,E2F1,EGFR,EGR1,ERBB2,ERK,ERK1/2,ESR1,FAS,FOS,FOXO1,FOXO3,GATA3,GLI1,GSK3B,H2AX,HDAC1,HIPK2,HNF4A,Hsp27,IL6,IRF3,JUN,KAT5,MAP2K1,MAPK1,MAPT,MDM2,MTOR,MYC,MYCN,NANOG,NCOA2,NCOA4,NFATC1,NFE2L2,NFkB (complex),NFKB1,NFKBIA,NKX3-1,NOS3,NOTCH1,NPM1,Nr1h,NR4A1,p70 S6k,PARP1,PGR,PI3K (complex),PIK3R1,PIP5K1C,Pka,PPARG,…	A2M,AACS,AATF,ABCA4,ABCB1,ABCC1,ABCC4,ABCC5,ABCD2,ABCG1,ABCG2,ABL1,ABLIM1,ACACB,ACADS,ACADVL,ACKR4,ACO1,ACOT11,ACSF2,ACSF3,ACSL1,ACSL3,ACSL6,ACSS1,ACSS2,ACTA1,ACVR1B,ACVR2B,ACY1,ADA,ADAM10,ADAMTS3,ADAMTS9,ADCY8,ADGRA3,ADGRB1,ADGRB3,ADGRG6,ADGRV1,ADORA1,ADORA3,ADRA1A,ADRA2A,ADRA2C,AEN,AFAP1L1,AGTR1,AK1,AKAP1,AKAP12,AKR7A2,AKT3,ALCAM,ALDH18A1,ALDH1A3,ALDH1L1,ALDH4A1,ALDH7A1,ALK,ALOX15B,ALOX5,ALOXE3…	591 (86)	86	PLK1			AR	TP53
tarenflurbil	chemical drug		3			0.351	6.89e-21	0.0001	Ahr-aryl hydrocarbon-Arnt,Akt,AKT1,AKT2,Ap1,APP,ATF2,BAX,BCL2L1,BCL2L11,CASP3,caspase,CCND1,CDKN1A,Creb,CTNNB1,DTX1,E2F1,EGFR,EIF2AK3,ELK1,ESR1,ETV1,FOXO3,FOXO4,GABPA,glucocorticoid,H2AX,HES1,HIF1A,HNF4A,HSF1,INSR,IRF3,IRF7,IRS,IRS1,ITCH,Jnk,JUN,JUNB,JUND,LRP6,MAPK8,MAPT,MMP2,MYC,NFATC1,NFATC3,NFE2L2,NR3C1,NR4A1,PAX2,PRKN,RARA,RELA,RICTOR,RPTOR,RXRA,SHC1,SIRT1,SMAD2,SMAD3,SPIB,STAT3,tarenflurbil,…	AATF,ABCA4,ABCB1,ABCD2,ABCF2,ABCG1,ABCG4,ABCG5,ABCG8,ACAN,ACOD1,ACOT1,ACOT11,ACOT7,ACSF2,ACSF3,ACSL6,ACSS1,ACSS2,ACTA1,ACTN2,ACVR1B,ACVR2B,ADARB1,ADCY8,ADGRB1,ADGRB3,ADGRE1,ADGRG6,ADGRV1,ADIPOR1,ADORA1,ADRA1A,ADRB2,AEN,AGGF1,AGO2,AGRP,AGTR1,AGTRAP,AHI1,AHR,AHRR,AHSA1,AIFM1,AK2,AKAP1,AKAP12,AKAP13,AKR7A2,AKT2,AKT3,ALAS2,ALCAM,ALDH18A1,ALDH4A1,ALDOC,ALK,ALPL,ANGPTL2,ANGPTL4,ANGPTL7,ANK1,ANKRD2,ANLN…	518 (68)	68				MAPK8,NGFR
VIPR2	G-protein coupled receptor		3			-0.107	6.94e-21	0.0001	ATF2,ATF4,Creb,CREB1,CREB3,CREB3L3,CREBBP,CTNNB1,MMP2,PPARG,PPARGC1A,TP53,VIPR2	A2M,AARS1,ABCB1,ABCC1,ABCG1,ABCG5,ABCG8,ACACB,ACADS,ACHE,ACO1,ACOD1,ACOT11,ACOX1,ACSF2,ACSF3,ACSL1,ACSL3,ACSL6,ACSS1,ACSS2,ACVR2A,ACVR2B,ADA,ADAMTS2,ADAMTS20,ADCY8,ADGRB1,ADGRB3,ADGRV1,ADM,ADRA1A,ADRB2,AEN,AGTR1,AKAP12,AKAP13,ALCAM,ALDH18A1,ALDH1A3,ALDH4A1,ALOX15B,ALOX5,ALOXE3,AMPD1,ANGPTL1,ANGPTL2,ANGPTL4,ANK1,ANLN,ANTXR2,ANXA2,ANXA3,ANXA4,APBA2,APBB2,APCS,APOD,APOLD1,AQP11,AQP3,AREG,ARG1,ARHGAP…	352 (13)	13	cholic acid,GRK4	STK11,TCF3		Creb
NAALADL2	other		3			-0.107	7.44e-21	0.0001	ATF2,ATF4,Creb,CREB1,CREB3L3,CREBBP,CTNNB1,MMP2,NAALADL2,PPARG,PPARGC1A,TP53	A2M,AARS1,ABCB1,ABCC1,ABCG1,ABCG5,ABCG8,ACACB,ACADS,ACHE,ACO1,ACOD1,ACOT11,ACOX1,ACSF2,ACSF3,ACSL1,ACSL3,ACSL6,ACSS1,ACSS2,ACVR2A,ACVR2B,ADA,ADAMTS2,ADAMTS20,ADCY8,ADGRB1,ADGRB3,ADGRV1,ADM,ADRA1A,ADRB2,AEN,AGTR1,AKAP12,AKAP13,ALCAM,ALDH18A1,ALDH1A3,ALDH4A1,ALOX15B,ALOX5,ALOXE3,AMPD1,ANGPTL1,ANGPTL2,ANGPTL4,ANK1,ANLN,ANTXR2,ANXA2,ANXA3,ANXA4,APBA2,APBB2,APCS,APOD,APOLD1,AQP11,AQP3,AREG,ARG1,ARHGAP…	352 (12)	12				Creb
Cdkn1c	other		3			-0.351	8.14e-21	0.0001	Ahr-aryl hydrocarbon-Arnt,Akt,AKT1,AKT2,Ap1,APP,ATF2,BAX,BCL2L1,BCL2L11,CASP3,caspase,CCND1,CDKN1A,Cdkn1c,Creb,CTNNB1,DTX1,E2F1,EGFR,EIF2AK3,ELK1,ESR1,ETV1,FOXO3,FOXO4,GABPA,glucocorticoid,H2AX,HES1,HIF1A,HNF4A,HSF1,INSR,IRF3,IRF7,IRS,IRS1,ITCH,Jnk,JUN,JUNB,JUND,LRP6,MAPK8,MAPT,MMP2,MYC,NFATC1,NFATC3,NFE2L2,NR3C1,NR4A1,PAX2,PRKN,RARA,RELA,RICTOR,RPTOR,RXRA,SHC1,SIRT1,SMAD2,SMAD3,SPIB,STAT3,TFCP2,…	AATF,ABCA4,ABCB1,ABCD2,ABCF2,ABCG1,ABCG4,ABCG5,ABCG8,ACAN,ACOD1,ACOT1,ACOT11,ACOT7,ACSF2,ACSF3,ACSL6,ACSS1,ACSS2,ACTA1,ACTN2,ACVR1B,ACVR2B,ADARB1,ADCY8,ADGRB1,ADGRB3,ADGRE1,ADGRG6,ADGRV1,ADIPOR1,ADORA1,ADRA1A,ADRB2,AEN,AGGF1,AGO2,AGRP,AGTR1,AGTRAP,AHI1,AHR,AHRR,AHSA1,AIFM1,AK2,AKAP1,AKAP12,AKAP13,AKR7A2,AKT2,AKT3,ALAS2,ALCAM,ALDH18A1,ALDH4A1,ALDOC,ALK,ALPL,ANGPTL2,ANGPTL4,ANGPTL7,ANK1,ANKRD2,ANLN…	518 (68)	68	FBXW7,HNF4A,NFKBIA,OGA	AR,CHEK1,DICER1,DNMT1,FOXO1,HOXA10,KIF1B,levodopa,mifepristone,NOTCH1,RB1,TGFB1,WNT1			ATM,CDT1,MAPK8
TFAP4	transcription regulator		3			-0.48	9.04e-21	0.0002	Akt,APEX1,ATM,BCL2L1,CASP1,CASP3,CASP8,CASP9,caspase,CCND1,CDKN1A,CDKN2A,CEBPA,CTNNB1,E2f,E2F1,EIF2AK3,EIF4E,EP300,ERBB2,ERK1/2,FAS,FOXO3,GLI1,H2AX,Hif1,HIF1A,HNF4A,IGF1R,IL6,IRS1,JUN,MAP2K1,MAP2K1/2,MAPK3,MAPK8,MAPK9,MAPT,Mek,MTOR,NANOG,NFKB1,NFKBIA,NOTCH1,NPAT,NPM1,NR3C1,P38 MAPK,p70 S6k,PAK2,PGR,PI3K (complex),PIK3R1,PPARG,PPIF,PRKAA,PRKAA1,PRKCE,PTK2,RAC1,RB1,RELA,SMAD3,SP1,STAT3,TERT,TFAP4,T…	A2M,ABCA3,ABCB1,ABCC1,ABCD2,ABCG2,ABCG5,ABCG8,ABL1,ACACB,ACADS,ACADVL,ACHE,ACKR4,ACO1,ACOT1,ACOT11,ACOT7,ACSF2,ACSF3,ACSL1,ACSL3,ACSL6,ACSS1,ACSS2,ACTN2,ACVR2A,ACY1,ADA,ADAM10,ADAM23,ADGRB1,ADGRB3,ADGRE1,ADGRV1,ADIPOR1,ADORA1,ADORA3,ADRA1A,ADRB2,AEN,AFAP1L1,AGGF1,AGO2,AGRP,AGTR1,AHI1,AHNAK,AHRR,AIFM1,AIMP2,AK1,AK2,AKAP12,AKAP13,AKT2,AKT3,ALCAM,ALDH18A1,ALDH1A3,ALDH1L1,ALDH4A1,ALDOC,ALK,ALOX15B,AL…	525 (70)	69	CD40LG	TGFB1		CD44,ETV1,SALL2,SNAI1,TP53	DYRK1A
NADPH	chemical - endogenous mammalian		3			0.764	9.41e-21	0.0001	2-amino-1-methyl-6-phenylimidazo-4-5-b-pyridine,26s Proteasome,acetaminophen,Ap1,ATF2,ATM,BCL2L1,BCL6,benzo(a)pyrene,CASP1,CCR2,CDKN1A,CDKN1B,CDKN2A,CEBPB,CHUK,clopidogrel,Creb,CREB1,CREBBP,CREM,CSF2,CTNNB1,CXCL8,CYP,CYP1A2,CYP27A1,CYP2A6 (includes others),CYP2B6,CYP2C9,CYP3A4,diclofenac,DUSP1,E2f,E2F1,EGR1,EIF4E,ERBB2,ERBB4,ERK,ERK1/2,ESR1,FAS,FASN,FOS,FOXO1,GATA1,GLI1,GLRX,GSK3B,HAS2,Hdac,HNF4A…	A2M,AACS,AADAC,AANAT,AATF,ABCA4,ABCB1,ABCC1,ABCC5,ABCC9,ABCD2,ABCG2,ABCG8,ABHD4,ABL1,ABLIM1,ABRA,ACACB,ACADS,ACADVL,ACHE,ACKR4,ACO1,ACOT1,ACOT11,ACOX1,ACP5,ACSF2,ACSF3,ACSL1,ACSL3,ACSL6,ACSS1,ACSS2,ACVR1B,ACVR2A,ADA,ADAM23,ADAM8,ADAM9,ADAMTS2,ADAMTSL1,ADAR,ADARB2,ADCY8,ADGRB1,ADGRB3,ADGRE1,ADGRG6,ADGRV1,ADORA3,ADRA1B,ADRM1,AEBP2,AEN,AFAP1L1,AGTPBP1,AGTR1,AGTRAP,AHSA1,AIFM1,AK1,AKAP12,AKAP13,AKR1B…	619 (128)	120	Ca2+,lactic acid,NOTCH1	actinomycin D,aminooxyacetic acid,ascorbic acid,quercetin		CREB1,ERK1/2,Nfat (family),PTGS2,reactive oxygen species	CYP,CYP1A2,CYP2A6 (includes others)
Creb	group		2			-0.16	9.79e-21	0.0001	ATF2,ATF4,Creb,CREB1,CREB3,CREB3L3,CREBBP,CTNNB1,MMP2,PPARG,PPARGC1A,TP53	A2M,AARS1,ABCB1,ABCC1,ABCG1,ABCG5,ABCG8,ACACB,ACADS,ACHE,ACO1,ACOD1,ACOT11,ACOX1,ACSF2,ACSF3,ACSL1,ACSL3,ACSL6,ACSS1,ACSS2,ACVR2A,ACVR2B,ADA,ADAMTS2,ADAMTS20,ADCY8,ADGRB1,ADGRB3,ADGRV1,ADM,ADRA1A,ADRB2,AEN,AGTR1,AKAP12,AKAP13,ALCAM,ALDH18A1,ALDH1A3,ALDH4A1,ALOX15B,ALOX5,ALOXE3,AMPD1,ANGPTL1,ANGPTL2,ANGPTL4,ANK1,ANLN,ANTXR2,ANXA2,ANXA3,ANXA4,APBA2,APBB2,APCS,APOD,APOLD1,AQP11,AQP3,AREG,ARG1,ARHGAP…	351 (12)	12	2-deoxyglucose,8-bromo-cAMP,ADRB,AGT,AR,ATM,beta-estradiol,bisphenol A,BMP2,bucladesine,Ca2+,caffeine,Camk,CG,Ck2,cocaine,CXCL12,dihydrotestosterone,E. coli serotype 0127B8 lipopolysaccharide,EGF,ERK,ERK1/2,Esr1-Esr1-estrogen-estrogen,ethanol,F2R,FFAR1,FGF2,FHL2,folic acid,formaldehyde,forskolin,FSH,GNRH,GNRH1,GPER1,HGF,hydroxyurea,IGF1R,isobutylmethylxanthine,LMNB1,MAP2,Mapk,MAPK14,MAPK3,MAPK8,M…	BAPTA-AM,Calcineurin protein(s),CDK5R1,CREM,CSNK2A1,daidzein,ethylene glycol tetraacetic acid,genistein,GRM3,liquiritigenin,lithium chloride,losartan potassium,mifepristone,NR0B2,PANX3,PIK3R1,PP2A,PRKD2,PSEN1,SPP1,troglitazone		ADIPOQ,AKT1,CTH,CTNNB1,CTSB,EGR4,EIF4EBP2,IL10,MITF,nitric oxide,NR3C1,NR4A1,NR4A3,PPARGC1A,PSENEN,SKIL,UCP1,WNT1	ADK,COMT,GRK3,MYB,TP53
UBA6	enzyme		3			-0.537	1.04e-20	0.0003	AKT1,APEX1,AR,ATM,BCL2L1,CASP1,CASP8,caspase,CCND1,CDKN1A,CDKN2A,CEBPA,CHUK,CTNNB1,E2f,E2F1,EIF2AK3,EIF4E,EP300,ERBB2,ERK,ERK1/2,ESR1,FAS,FOXO3,GLI1,H2AX,Hif1,HIF1A,HNF4A,HTT,HUWE1,IGF1R,IL6,IRS1,Jnk,JUN,KRAS,LCK,LDLR,MAP2K1/2,MAP3K7,MAPK3,MAPK9,MAPT,MDM2,Mek,MTOR,MYC,NANOG,NFKB1,NFKBIA,NOS1,NOTCH1,NPAT,NPM1,NR3C1,P38 MAPK,p70 S6k,PGR,PIK3R1,PPARG,PPIF,PRKAA,PRKAA1,PRKCE,PSMD4,PTK2,RAC1,RB1,SMAD2…	A2M,AATF,ABCA3,ABCA4,ABCB1,ABCC1,ABCC5,ABCD2,ABCF2,ABCG1,ABCG2,ABCG4,ABL1,ABLIM1,ACACB,ACADS,ACADVL,ACHE,ACKR4,ACO1,ACOT1,ACOT11,ACOT7,ACSF2,ACSF3,ACSL1,ACSL3,ACSL6,ACSS1,ACSS2,ACVR1B,ACVR2A,ACY1,ADA,ADAM23,ADAMTS2,ADGRA3,ADGRB1,ADGRB3,ADGRE1,ADGRV1,ADORA3,ADRA1A,ADRB2,AEN,AFAP1L1,AGGF1,AGO2,AGTR1,AHI1,AIFM1,AK1,AK2,AKAP1,AKAP12,AKT2,AKT3,ALCAM,ALDH18A1,ALDH1A3,ALDH4A1,ALDOC,ALOX15B,ALOX5,ALPL,AM…	585 (86)	82		TOB1			TP53,UBE3A
mechlorethamine	chemical drug		3			-0.084	1.09e-20	0.0004	Akt,APEX1,ATF2,ATM,BCL2L1,CASP1,CCND1,CDKN1A,CDKN2A,CEBPA,CEBPB,Creb,CREB1,CTNNB1,DUSP1,E2f,E2F1,EIF4E,ELK1,EP300,ERBB2,ERK,ERK1/2,FAS,FGFR1,FLNA,FOXO3,GABPA,GATA4,GLI1,GSK3B,Hif1,HIF1A,HNF4A,Hsp27,IGF1R,IKBKB,IL6,JINK1/2,KCNIP2,L1CAM,MAP2K1,MAPK1,MAPT,mechlorethamine,Mek,MITF,NANOG,NFE2L2,NFkB (complex),NFKB1,NFKBIA,NOS3,NOTCH1,NPAT,NPM1,NR3C1,NR4A1,p70 S6k,PGR,PI3K (complex),PIK3R1,PPIF,PRKAA,P…	A2M,AACS,AANAT,ABCA3,ABCB1,ABCC1,ABCD2,ABCG2,ABCG4,ABL1,ABRA,ACACB,ACADS,ACADVL,ACHE,ACKR4,ACO1,ACOT1,ACOT11,ACOT7,ACSF2,ACSF3,ACSL1,ACSL3,ACSL6,ACSS1,ACSS2,ACTN2,ACVR2A,ACVR2B,ACY1,ADA,ADAM10,ADAM23,ADAMTS9,ADAR,ADCY8,ADGRB1,ADGRB3,ADGRG6,ADGRV1,ADIPOR1,ADORA1,ADORA3,ADRA1A,ADRA2A,ADRA2C,AEN,AFAP1L1,AGGF1,AGO2,AGTR1,AHI1,AIFM1,AIMP2,AK1,AK2,AKAP12,AKAP13,AKR7A2,AKT2,AKT3,ALCAM,ALDH18A1,ALDH1A3,A…	568 (88)	88				reactive oxygen species,Rsk,TP53
(S)-flurbiprofen	chemical drug		3			0.396	1.11e-20	0.0001	(S)-flurbiprofen,Ahr-aryl hydrocarbon-Arnt,Akt,AKT1,AKT2,Ap1,APP,ATF2,BAX,BCL2L1,BCL2L11,CASP3,caspase,CCND1,CDKN1A,Creb,CTNNB1,DTX1,E2F1,EGFR,EIF2AK3,ELK1,ESR1,ETV1,FOXO3,FOXO4,GABPA,glucocorticoid,H2AX,HES1,HIF1A,HNF4A,HSF1,INSR,IRF3,IRF7,IRS,IRS1,ITCH,Jnk,JUN,JUNB,JUND,LRP6,MAPK8,MAPT,MMP2,MYC,NFATC1,NFATC3,NFE2L2,NR3C1,NR4A1,PAX2,PRKN,RARA,RELA,RICTOR,RPTOR,RXRA,SHC1,SIRT1,SMAD2,SMAD3,SPIB,ST…	AATF,ABCA4,ABCB1,ABCD2,ABCF2,ABCG1,ABCG4,ABCG5,ABCG8,ACAN,ACOD1,ACOT1,ACOT11,ACOT7,ACSF2,ACSF3,ACSL6,ACSS1,ACSS2,ACTA1,ACTN2,ACVR1B,ACVR2B,ADARB1,ADCY8,ADGRB1,ADGRB3,ADGRE1,ADGRG6,ADGRV1,ADIPOR1,ADORA1,ADRA1A,ADRB2,AEN,AGGF1,AGO2,AGRP,AGTR1,AGTRAP,AHI1,AHR,AHRR,AHSA1,AIFM1,AK2,AKAP1,AKAP12,AKAP13,AKR7A2,AKT2,AKT3,ALAS2,ALCAM,ALDH18A1,ALDH4A1,ALDOC,ALK,ALPL,ANGPTL2,ANGPTL4,ANGPTL7,ANK1,ANKRD2,ANLN…	517 (68)	68				MAPK8
plicamycin	chemical drug		3			-0.385	1.13e-20	0.0004	ADAMTS4,Akt,AKT1,APEX1,ATM,BCL2L1,CASP1,CASP3,CASP8,caspase,CCND1,CDKN1A,CDKN2A,CEBPA,CTNNB1,E2f,E2F1,EIF2AK3,EIF4E,EP300,ERBB2,ERK1/2,FAS,FOXO3,GLI1,H2AX,Hif1,HIF1A,HNF4A,IGF1R,IL6,IRS1,JUN,MAP2K1,MAP2K1/2,MAPK3,MAPK8,MAPK9,MAPT,Mek,MTOR,NANOG,NFkB (complex),NFKB1,NFKBIA,NOTCH1,NPAT,NPM1,NR3C1,P38 MAPK,p70 S6k,PGR,PI3K (complex),PIK3R1,plicamycin,PPARG,PPIF,PRKAA,PRKAA1,PRKCE,PTK2,RAC1,RB1,RELA,…	A2M,ABCA3,ABCB1,ABCC1,ABCD2,ABCG1,ABCG2,ABCG5,ABCG8,ABL1,ACACB,ACADS,ACADVL,ACHE,ACKR4,ACO1,ACOT1,ACOT11,ACOT7,ACSF2,ACSF3,ACSL1,ACSL3,ACSL6,ACSS1,ACSS2,ACTN2,ACVR2A,ACY1,ADA,ADAM10,ADAM23,ADAMTS9,ADGRB1,ADGRB3,ADGRE1,ADGRV1,ADIPOR1,ADM,ADORA1,ADORA3,ADRA1A,ADRA2A,ADRA2C,ADRB2,AEN,AFAP1L1,AGGF1,AGO2,AGRP,AGTR1,AHI1,AHNAK,AHR,AHRR,AIFM1,AIMP2,AK1,AK2,AKAP12,AKAP13,AKT2,AKT3,ALCAM,ALDH18A1,ALDH1A3,…	547 (72)	71				AKT2,FBXW7,FOXO3,MAPK11,SEMA7A,TP53	AHR,CA9,HDAC4,KDR,NGFR,PRKCD,PRKDC,SETDB1,STX1A,VDR,Vegf
butylbenzyl phthalate	chemical toxicant		3			-0.297	1.14e-20	0.0002	2-amino-1-methyl-6-phenylimidazo-4-5-b-pyridine,ACOX1,ADAM17,AHR,Akt,AKT1,Ap1,APP,AR,ARNT,ATM,benzo(a)pyrene,butylbenzyl phthalate,CEBPA,Creb,CREB1,CTNNB1,CYP1A1,CYP1A2,CYP3A,E2f,EGFR,ERK,ERK1/2,ESR1,FABP2,GSK3B,IL2,IL22,IRS1,Jnk,JUN,Mapk,MITF,MMP9,Nfat (family),NFE2L2,NFkB (complex),PDPK1,PGR,Pka,PPARG,PPARGC1A,progesterone,RAC1,RAF1,RB1,SMAD2,SMAD3,SMAD4,STAT1,STAT3,STAT5a/b,STAT5B,tanespimycin…	A2M,AATF,ABCA3,ABCA4,ABCB11,ABCG1,ABCG2,ABCG4,ABCG5,ABCG8,ABHD4,ABLIM1,ACADS,ACADVL,ACAN,ACE2,ACHE,ACO1,ACOD1,ACOT1,ACOT11,ACOX1,ACSF2,ACSF3,ACSL3,ACSS1,ACTN2,ACVR1B,ACVR2A,ACVR2B,ACY1,ADA,ADAM17,ADAM19,ADAM8,ADAMTS2,ADAMTS20,ADAMTS9,ADCY8,ADCYAP1R1,ADGRA3,ADGRB1,ADGRB3,ADGRE1,ADGRV1,ADM,ADORA1,ADRA1A,ADRA2A,ADRA2C,ADRB2,AEN,AGGF1,AGO2,AGTPBP1,AHNAK,AHRR,AHSA1,AIMP2,AK1,AKAP13,AKR1B10,AKR7A2,AKT2…	557 (57)	56				AHR,CREB1,malondialdehyde,MYC	CYP1A2
TEAD1	transcription regulator		3			0.722	1.16e-20	0.0002	ADAM17,AMPK,Ap1,ARRB1,ASCL1,ATF2,BCL2L11,CASP8,caspase,CCND1,CCNE1,CEBPB,Creb,CREB1,DDIT3,DUSP1,EDN1,EIF4E,ELK1,ERK,ERK1/2,ESR1,estrogen receptor,ETV1,ETV5,FOS,FOSL2,FOXO4,GATA4,GSK3B,JUN,MAP2K1,MAPK1,MAPK3,MAPK7,MAPKAPK2,MAPKAPK3,MAPT,MEF2C,MKNK1,MTOR,MYC,MYCN,NCOA2,Nfat (family),NFATC1,NFkB (complex),NFKB1,NOS1,p70 S6k,PI3K (complex),PLA2G4A,PPARG,PRKDC,PTK2B,RAC1,RELA,RPS6KA3,RUNX2,RXRA,SHC1,S…	AACS,AATF,ABCA3,ABCA4,ABCD2,ABCF2,ABCG4,ABLIM1,ABRA,ACACB,ACADS,ACADVL,ACAN,ACE2,ACHE,ACOT1,ACOT11,ACOT7,ACP5,ACSF2,ACSF3,ACSL6,ACSS2,ACTA1,ACTN2,ACVR1B,ACVR2B,ADAM10,ADAM11,ADAM19,ADAMTS9,ADAR,ADARB1,ADCY8,ADGRB1,ADGRB3,ADGRG6,ADIPOR1,ADM,ADORA1,ADRA2A,ADRA2C,ADRB2,AEN,AFAP1L1,AGGF1,AGO2,AGRP,AGTR1,AGTRAP,AHI1,AHRR,AIMP2,AK2,AKAP1,AKAP12,AKR1B10,AKT3,ALAS1,ALAS2,ALDH18A1,ALDH1L1,ALDH4A1,ALDH7A1,…	555 (76)	76	MYC,PRKCB,PRKCD	GMNN,SOX2		CDK6,ERK,MSLN,PTGS2,PURA,RB1,THBS1	GSK3B,TP63
RALB	enzyme		3			-0.083	1.37e-20	0.0001	AMPK,APEX1,ATM,BCL2L1,CASP1,CASP8,CCND1,CDKN1A,CDKN2A,CEBPA,Creb,CREB1,CTNNB1,E2f,E2F1,EIF2AK3,EIF4E,ELF4,EP300,ERBB2,ERK,FAS,FOXO3,GLI1,Hif1,HIF1A,HIPK2,HNF4A,Hsp27,IGF1R,IKBKG,IL6,IRF3,IRF5,IRF7,IRS1,Jnk,JUN,MAP2K1,MAP3K8,MAPK1,MAPK8,MAPK9,MAPT,MEF2D,Mek,MTOR,MYC,NANOG,NFAT5,NFKB1,NOTCH1,NPAT,NR3C1,P38 MAPK,p70 S6k,PGR,PI3K (complex),PIK3R1,PPARG,PPIF,PRKAA,PRKAA1,PRKCE,PTK2,RAC1,RALB,RALBP1,RA…	A2M,AACS,ABCA3,ABCB1,ABCC1,ABCD2,ABCF2,ABCG2,ABCG4,ABCG5,ABCG8,ABL1,ACACB,ACAD9,ACADS,ACADVL,ACE2,ACHE,ACKR4,ACO1,ACOD1,ACOT1,ACOT11,ACOT7,ACSF2,ACSF3,ACSL1,ACSL3,ACSL6,ACSS1,ACSS2,ACVR2B,ACY1,ADA,ADAM23,ADAM9,ADCY8,ADGRB1,ADGRB3,ADGRE1,ADGRG6,ADGRV1,ADIPOR1,ADORA1,ADRA1A,ADRB2,ADSL,AEN,AFAP1L1,AGA,AGGF1,AGMAT,AGO2,AGPS,AGRP,AGTR1,AHI1,AHNAK,AIFM1,AK1,AKAP1,AKAP12,AKAP13,AKT2,AKT3,ALDH18A1,ALDH1A…	582 (88)	88	CDK5,EGF,ERBB2,NGF,PRL,SRC,TGFB1	tetradecanoylphorbol acetate			ATM,TP53
HDAC4	transcription regulator		3			-0.122	1.38e-20	0.0004	AKT1,AMPK,androgen,Ap1,AR,ATM,BCL2L1,BRCA1,CASP1,CASP8,CCND1,CCNE1,CDKN1A,CEBPB,Creb,CREB1,CREBBP,CSF2,CTNNB1,CXCL8,CXCR4,DMD,EGFR,EIF2AK2,ERBB2,ERK1/2,ESR1,FANCC,FN1,FOS,FOXO4,FOXP3,GATA1,GATA2,GATA3,GATA4,GATA6,GSK3B,HDAC4,Hif1,HIF1A,Hsp27,IGF1,IL2,Jnk,MAPK1,MAPK3,MAPK7,MAPK8,MDM2,MEF2,MEF2A,MEF2C,MEF2D,Mek,MET,MTORC1,MYOD1,NCOA2,NCOA4,NFkB (complex),Nos,NOS2,NOS3,NOTCH1,Nr1h,NR3C1,NR4A1,P38 MA…	A2M,AACS,AATF,ABCA3,ABCA4,ABCB11,ABCC1,ABCC4,ABCF2,ABCG1,ABHD4,ABHD5,ABL1,ABLIM1,ACACB,ACADVL,ACAN,ACE2,ACHE,ACKR4,ACOD1,ACOT1,ACOT11,ACOT7,ACSF2,ACSF3,ACSL3,ACSL6,ACSS1,ACTA1,ACTN2,ACVR1B,ACVR2A,ACVR2B,ACY1,ADAM10,ADAM17,ADAM8,ADAMTS3,ADAMTS9,ADAR,ADCY8,ADCYAP1R1,ADGRA3,ADGRB1,ADGRB3,ADGRE1,ADGRF5,ADGRG6,ADGRL2,ADGRV1,ADM,ADORA3,ADRA2A,ADRA2C,AEBP2,AEN,AGO2,AGTR1,AHI1,AHRR,AIFM1,AKAP1,AKT2,ALCAM…	609 (96)	95	2-amino-5-phosphonovaleric acid,Calcineurin protein(s),Camk,GSK3B,M344,Pka,SMARCA4,SP3,STK11,tetrachlorodibenzodioxin	4-phenylbutyric acid,8-bromo-cAMP,beta-estradiol,corticotropin,dacinostat,folic acid,forskolin,plicamycin,romidepsin,tributyrin		CALCB,TP53BP1	AR,NR4A1,PTGS2,Vegf
USP15	peptidase		3	Activated		2.452	1.39e-20	0.0003	AKT1,APC,APEX1,AR,ATM,BCL2L1,CASP1,caspase,CDKN1A,CDKN2A,CEBPA,CHUK,CTNNB1,E2F1,EIF4E,EP300,ERBB2,ERK,ERK1/2,ESRRA,EZH2,FAS,FOXO3,FOXO4,FOXP3,GLI1,H2AX,HDAC1,Hif1,HNF4A,IFITM1,IGF1R,IKBKB,IL6,IRS1,JUN,LEF1,MAP2K1,MAP2K1/2,MAPK3,MAPT,MYC,NFKB1,NFKB2,NFKBIA,NOTCH1,NPAT,NPM1,NR3C1,P38 MAPK,p70 S6k,PGR,PI3K (complex),PIK3R1,PPARG,PPIF,PPP2CA,PRKAA1,PRKACA,PRKCE,PTGS2,PTK2,RAC1,RAF1,RB1,RBL2,REL,RELA,…	A2M,ABCA3,ABCC1,ABCD2,ABCF2,ABCG2,ABCG4,ABCG5,ABCG8,ACACB,ACAD9,ACADVL,ACHE,ACKR4,ACO1,ACOD1,ACOT1,ACOT11,ACOT7,ACSF2,ACSF3,ACSL1,ACSL3,ACSL6,ACSS1,ACSS2,ACTN2,ACY1,ADA,ADAM23,ADGRA3,ADGRB1,ADGRB3,ADGRE1,ADGRG6,ADGRL3,ADGRV1,ADIPOR1,ADORA1,ADORA3,ADRA1A,ADRB2,AEN,AFAP1L1,AGA,AGGF1,AGO2,AGPS,AGTR1,AHRR,AIFM1,AK1,AK2,AKAP1,AKAP12,AKAP13,AKT2,AKT3,ALCAM,ALDH18A1,ALDH1L1,ALDH4A1,ALK,ALOX15B,ALOX5,ALP…	579 (81)	80	Ca2+,morphine,Nfat (family),Tgf beta	sirolimus		CTNNB1,NFKBIA,TP53
MLK	group		3			0.656	1.49e-20	0.0001	Ahr-aryl hydrocarbon-Arnt,Akt,AKT1,AKT2,Ap1,APP,ATF2,BAX,BCL2L1,BCL2L11,CASP3,caspase,CCND1,CDKN1A,CHUK,Creb,CTNNB1,DTX1,E2F1,EGFR,ELK1,ERK,ERK1/2,ESR1,ETV1,FOXO3,FOXO4,GABPA,glucocorticoid,H2AX,HIF1A,HISTONE,HNF4A,HSF1,IKBKB,INSR,IRF3,IRF7,IRS,IRS1,ITCH,Jnk,JUN,JUND,MAP2K1,MAP2K3,MAP2K4,MAP2K4/7,MAP3K10,MAP3K11,MAP3K12,MAP3K20,MAP3K21,Mapk kinase,MAPK14,MAPK7,MAPK8,MAPT,MLK,MMP2,MYC,NEUROD1,NFAT…	AATF,ABCA4,ABCB1,ABCD2,ABCF2,ABCG1,ABCG4,ABCG5,ABCG8,ACAN,ACOD1,ACOT1,ACOT11,ACOT7,ACSF2,ACSF3,ACSL6,ACSS1,ACSS2,ACTA1,ACTN2,ACVR1B,ACVR2B,ADAMTS9,ADARB1,ADCY8,ADGRB1,ADGRB3,ADGRE1,ADGRG6,ADGRV1,ADIPOR1,ADORA1,ADRA1A,ADRA2A,ADRA2C,ADRB2,AEN,AGGF1,AGO2,AGRP,AGTR1,AGTRAP,AHI1,AHRR,AHSA1,AIFM1,AK2,AKAP1,AKAP12,AKAP13,AKR7A2,AKT2,AKT3,ALAS2,ALDH18A1,ALDH1L1,ALDH4A1,ALDH7A1,ALDOC,ALK,ANGPTL2,ANGPTL4,A…	523 (87)	81	CDC42,RAC1			MAPK8
norethindrone acetate	chemical drug		3			0.354	1.54e-20	0.0002	AHR,AKT1,AMPK,APP,BRCA1,Calcineurin protein(s),CREB1,CTNNB1,EGF,EGFR,ERK,ERK1/2,ESR1,ESR2,estrogen receptor,GATA1,HSD17B4,IFN alpha/beta,IGF1R,JUN,L-type Calcium Channel,MAPK1,MAPK3,MTOR,NCOA1,NCOA3,NFkB (complex),norethindrone acetate,NOS3,Nr1h,P38 MAPK,PGR,PI3K (complex),Pka,PLC,PPARG,PRKCD,PTK2,RAS,RELA,RUNX2,SRC,STAT5A,tamoxifen,TERT,TP53	AACS,AATF,ABCA4,ABCB1,ABCB11,ABCC1,ABCG5,ABCG8,ABI1,ABLIM1,ACADS,ACE2,ACER1,ACHE,ACO1,ACOD1,ACOT7,ACP5,ACSF2,ACSF3,ACSL1,ACSS2,ACTN2,ACVR1B,ACVR2A,ACY1,ADA,ADAM10,ADAM17,ADAM19,ADAMTS2,ADAMTS3,ADAMTS9,ADAR,ADARB1,ADGRB1,ADGRB3,ADGRE1,ADGRG6,ADIPOR1,ADORA1,ADRA1A,ADRA2A,ADRA2C,ADRB2,AEBP2,AEN,AGGF1,AGTR1,AHNAK,AK1,AK7,AKAP12,AKAP13,AKR1B10,AKT2,ALCAM,ALDH18A1,ALDH1A3,ALDH4A1,ALDH7A1,ALK,ALOX15B,AL…	510 (46)	45				ESR1,ESR2
MAPK8	kinase		2			0.352	1.68e-20	0.0001	Ahr-aryl hydrocarbon-Arnt,Akt,AKT1,AKT2,Ap1,APP,ATF2,BAX,BCL2L1,BCL2L11,CASP3,caspase,CCND1,CDKN1A,Creb,CTNNB1,DTX1,E2F1,EGFR,EIF2AK3,ELK1,ESR1,ETV1,FOXO3,FOXO4,GABPA,glucocorticoid,H2AX,HES1,HIF1A,HNF4A,HSF1,INSR,IRF3,IRF7,IRS,IRS1,ITCH,Jnk,JUN,JUNB,JUND,LRP6,MAPK8,MAPT,MMP2,MYC,NFATC1,NFATC3,NFE2L2,NR3C1,NR4A1,PAX2,PRKN,RARA,RELA,RICTOR,RPTOR,RXRA,SHC1,SIRT1,SMAD2,SMAD3,SPIB,STAT3,TFCP2,TP53	AATF,ABCA4,ABCB1,ABCD2,ABCF2,ABCG1,ABCG4,ABCG5,ABCG8,ACAN,ACOD1,ACOT1,ACOT11,ACOT7,ACSF2,ACSF3,ACSL6,ACSS1,ACSS2,ACTA1,ACTN2,ACVR1B,ACVR2B,ADARB1,ADCY8,ADGRB1,ADGRB3,ADGRE1,ADGRG6,ADGRV1,ADIPOR1,ADORA1,ADRA1A,ADRB2,AEN,AGGF1,AGO2,AGRP,AGTR1,AGTRAP,AHI1,AHR,AHRR,AHSA1,AIFM1,AK2,AKAP1,AKAP12,AKAP13,AKR7A2,AKT2,AKT3,ALAS2,ALCAM,ALDH18A1,ALDH4A1,ALDOC,ALK,ALPL,ANGPTL2,ANGPTL4,ANGPTL7,ANK1,ANKRD2,ANLN…	516 (67)	67	(S)-flurbiprofen,12(S)-HPETE,8-bromo-cAMP,ABL1,ADIPOQ,ADRA1,ADRB,AGT,AMPK,anisomycin,arachidonic acid,arsenite,AXIN1,BCR (complex),benzo(a)pyrene,bleomycin,BTK,bucladesine,caffeic acid phenethyl ester,CASR,CDC42,Ck2,CXCL12,DAXX,DCC,diethylstilbestrol,dihydrotestosterone,dopamine,EFNB1,EIF2AK2,ERBB2,ethanol,F10,F2,F2R,FGF2,Focal adhesion kinase,GAB1,ganglioside GM2,gemcitabine,GNRH,GNRH1,HGF,HRAS,…	4-phenylbutyric acid,ascorbic acid,ATP,BAPTA-AM,bisphenol A,capsaicin,CD40LG,Cdkn1c,CG,cyanidin,cyclosporin A,estrogen,ethylene glycol tetraacetic acid,forskolin,geldanamycin,genistein,Growth hormone,IGF1R,lithium chloride,losartan potassium,MAPK14,MAPKAPK2,N-ethylmaleimide,naringenin,NCOR1,NGF,NOTCH1,palmitoleic acid,PP2A,PPP5C,PSEN1,quercetin,RB1,rosiglitazone,rottlerin,S-nitroso-N-acetyl-DL-pe…		Ahr-aryl hydrocarbon-Arnt,APLP2,Creb,CTNNB1,DIO2,DNMT1,ELK1,ETV1,FOXO1,MAP2,MYC,NFAT (complex),NFATC1,NR3C1,PPARGC1A,prostaglandin E2,PTGS2,RPS6KA2,RPS6KB1,Rsk,SMAD3,TBP,Vegf	AKT2,E2F1,FOXO3,HNF4A,PPARGC1B,VEGFC
acetazolamide	chemical drug		3			-0.762	2.06e-20	0.0001	acetazolamide,ADAM17,AMPK,Ap1,AQP1,ARRB1,ASCL1,ATF2,BCL2L11,CA2,CA3,CA4,CA9,CASP8,caspase,CCND1,CCNE1,CEBPB,Creb,CREB1,CTNNB1,DDIT3,DUSP1,EDN1,EIF4E,ELK1,ERK,ERK1/2,ESR1,estrogen receptor,ETV1,ETV5,FOS,FOSL2,FOXO4,GATA4,GSK3B,JUN,MAP2K1,MAPK1,MAPK3,MAPK7,MAPKAPK2,MAPKAPK3,MAPT,MEF2C,MKNK1,MTOR,MYC,MYCN,NCOA2,Nfat (family),NFATC1,NFkB (complex),NFKB1,NOS1,p70 S6k,PI3K (complex),PLA2G4A,PPARG,PRKDC…	AACS,AATF,ABCA3,ABCA4,ABCD2,ABCF2,ABCG4,ABLIM1,ABRA,ACACB,ACADVL,ACAN,ACE2,ACHE,ACOT1,ACOT11,ACOT7,ACP5,ACSF2,ACSF3,ACSL6,ACSS2,ACTA1,ACTN2,ACVR1B,ACVR2B,ADAM10,ADAM11,ADAM19,ADAMTS9,ADAR,ADARB1,ADCY8,ADGRB1,ADGRB3,ADGRG6,ADGRV1,ADIPOR1,ADORA1,ADRA2A,ADRA2C,ADRB2,AEN,AFAP1L1,AGGF1,AGO2,AGRP,AGTR1,AGTRAP,AHI1,AHRR,AIMP2,AK2,AKAP1,AKAP12,AKR1B10,AKT3,ALAS1,ALAS2,ALCAM,ALDH18A1,ALDH1L1,ALDH4A1,ALDH7…	558 (83)	82				nitric oxide	CA9,ERK
ZMIZ1	transcription regulator		3			0.487	2.22e-20	0.0005	AKT1,androgen,AR,ATF2,ATF4,ATM,BAK1,BAX,BID,calpain,CASP3,caspase,CCN2,CCND1,Cdk,CDK4/6,CDKN1A,CDKN1B,CDKN2A,Creb,CREB1,CREBBP,CTNNB1,DKK1,EGFR,EIF2AK4,ELK1,EP300,ERBB2,ERK,ERK1/2,ESR1,F2,FOXO1,GCK,GLI1,HNF4A,Hsp27,IRF7,Mapk,MAPK1,MAPK14,MAPK7,MDM2,Mek,MMP9,MTOR,MTORC1,MYC,NCOA2,NCOA4,NFkB (complex),NFKBIA,NOS3,Nr1h,NR3C1,NR4A1,PDPK1,Pka,PP2A,PPARGC1A,PTEN,RB1,RBL2,SFRP1,SHC1,SKIL,SMAD3,SOX9,SP1,…	AARS1,AATF,ABCA4,ABCC1,ABCC4,ABCD2,ABCF2,ABCG1,ABCG4,ABHD4,ABL1,ABLIM1,ACACB,ACADS,ACAN,ACE2,ACHE,ACO1,ACOD1,ACOT7,ACP5,ACSL3,ACSL6,ACSS1,ACSS2,ACTA1,ACTN2,ACVR1B,ACVR2A,ACVR2B,ACY1,ADAM23,ADAMTS2,ADAMTS20,ADAMTS3,ADAMTS9,ADARB1,ADCY8,ADGRA3,ADGRE1,ADGRG2,ADGRG6,ADGRV1,ADI1,ADIPOR1,ADM,ADORA3,ADRA1A,ADRA2C,ADRB2,ADSL,AEN,AFAP1L1,AGGF1,AGO2,AGTR1,AGTRAP,AHI1,AHNAK,AHR,AIMP2,AK2,AKAP1,AKAP12,AKR1B1…	606 (84)	83				AR,MYC,NOTCH1,SMAD3
NFAT5	transcription regulator		3			0.214	2.29e-20	0.0006	Akt,AKT1,APEX1,ATM,BCL2L1,CASP1,CASP3,CASP8,caspase,CCND1,CDKN1A,CDKN2A,CEBPA,CTNNB1,E2f,E2F1,EIF2AK3,EIF4E,EP300,ERBB2,ERK1/2,FAS,FOXO3,GLI1,H2AX,Hif1,HIF1A,HNF4A,IGF1R,IL6,IRS1,JUN,MAP2K1,MAP2K1/2,MAPK3,MAPK8,MAPK9,MAPT,Mek,MTOR,NANOG,NFAT5,NFkB (complex),NFKB1,NFKBIA,NOTCH1,NPAT,NPM1,NR3C1,P38 MAPK,p70 S6k,PGR,PI3K (complex),PIK3R1,PPARG,PPIF,PRKAA,PRKAA1,PRKCE,PTK2,RAC1,RB1,RELA,SMAD3,SP1,STA…	A2M,ABCA3,ABCB1,ABCC1,ABCD2,ABCG1,ABCG2,ABCG5,ABCG8,ABL1,ACACB,ACADS,ACADVL,ACHE,ACKR4,ACO1,ACOT1,ACOT11,ACOT7,ACSF2,ACSF3,ACSL1,ACSL3,ACSL6,ACSS1,ACSS2,ACTN2,ACVR2A,ACY1,ADA,ADAM10,ADAM23,ADAMTS9,ADGRB1,ADGRB3,ADGRE1,ADGRV1,ADIPOR1,ADM,ADORA1,ADORA3,ADRA1A,ADRA2A,ADRA2C,ADRB2,AEN,AFAP1L1,AGGF1,AGO2,AGRP,AGTR1,AHI1,AHNAK,AHRR,AIFM1,AIMP2,AK1,AK2,AKAP12,AKAP13,AKT2,AKT3,ALCAM,ALDH18A1,ALDH1A3,ALDH…	545 (70)	70	ABL1,ATM,BMP2,CDK5,ESR1,MAP2K6,MAPK14,RAC1,tetradecanoylphorbol acetate,Tgf beta,TGFB1	cyclosporin A,DDX5,tacrolimus		AKR1B1,C1QTNF5,NFKB1,NFKBIA,SPP1	TP53
CDT1	other		3			-0.088	2.35e-20	0.0003	AKT1,APEX1,ATM,BCL2L1,CASP1,CASP3,CASP8,caspase,CCND1,CDKN1A,CDKN2A,CDT1,CEBPA,CTNNB1,E2f,E2F1,EIF2AK3,EIF4E,EP300,ERBB2,ERK1/2,FAS,FOXO3,GLI1,GSK3B,Hif1,HIF1A,HNF4A,IGF1R,IL6,IRS1,JUN,MAP2K1,MAP2K1/2,MAPK3,MAPK8,MAPK9,MAPT,Mek,NANOG,NBN,NFKB1,NFKBIA,NOTCH1,NPAT,NPM1,NR3C1,P38 MAPK,p70 S6k,PGR,PIK3R1,PPARG,PPIF,PRKAA,PRKAA1,PRKCE,PTK2,RAC1,RB1,RELA,SMAD3,SP1,STAT3,TERT,TOPBP1,TP53,TP73,TSC2	A2M,ABCA3,ABCB1,ABCC1,ABCD2,ABCG2,ABCG5,ABCG8,ABL1,ACACB,ACADS,ACADVL,ACHE,ACKR4,ACO1,ACOT1,ACOT11,ACOT7,ACSF2,ACSF3,ACSL1,ACSL3,ACSL6,ACSS1,ACSS2,ACTN2,ACVR2A,ACY1,ADA,ADAM10,ADAM23,ADGRB1,ADGRB3,ADGRE1,ADGRV1,ADORA1,ADORA3,ADRA1A,ADRB2,AEN,AFAP1L1,AGGF1,AGO2,AGRP,AGTR1,AHI1,AHNAK,AHRR,AIFM1,AK1,AK2,AKAP12,AKAP13,AKT2,AKT3,ALCAM,ALDH18A1,ALDH1A3,ALDH1L1,ALDH4A1,ALDOC,ALK,ALOX15B,ALOX5,ALPL,ANG,A…	514 (68)	67	beta-estradiol,CASR,MITF,MYC,VDR	AR,Cdkn1c,CUL4B,GMNN,MAPK9,SKP2,TOB1
MELK	kinase		3			-0.171	2.36e-20	0.0002	Akt,AKT1,APEX1,ATM,BCL2L1,BCL2L14,BRCA1,CASP1,CASP3,CASP8,caspase,CCND1,CDH1,CDKN1A,CDKN2A,CEBPA,CTNNB1,E2f,E2F1,EIF2AK3,EIF4E,EP300,ERBB2,ERK,ERK1/2,EZH2,FAS,FOXO3,GLI1,H2AX,Hif1,HIF1A,HNF4A,IGF1R,IL6,IRS1,JUN,MAP2K1,MAP2K1/2,MAPK1,MAPK3,MAPK8,MAPK9,MAPT,Mek,MELK,MTOR,MYOD1,NANOG,NFkB (complex),NFKB1,NFKBIA,NOTCH1,NPAT,NPM1,NR3C1,P38 MAPK,p70 S6k,PGR,PI3K (complex),PIK3R1,PPARG,PPIF,PRKAA,PRKAA1…	A2M,ABCA3,ABCB1,ABCC1,ABCD2,ABCG1,ABCG2,ABCG5,ABCG8,ABL1,ACACB,ACADS,ACADVL,ACHE,ACKR4,ACO1,ACOT1,ACOT11,ACOT7,ACSF2,ACSF3,ACSL1,ACSL3,ACSL6,ACSS1,ACSS2,ACTN2,ACVR2A,ACY1,ADA,ADAM10,ADAM23,ADAMTS9,ADAR,ADGRB1,ADGRB3,ADGRE1,ADGRG6,ADGRV1,ADIPOR1,ADORA1,ADORA3,ADRA1A,ADRA2A,ADRA2C,ADRB2,AEN,AFAP1L1,AGGF1,AGO2,AGTR1,AHI1,AHNAK,AHRR,AIFM1,AIMP2,AK1,AK2,AKAP12,AKAP13,AKT2,AKT3,ALCAM,ALDH18A1,ALDH1A3,A…	550 (78)	77	CAB39,HGF,STRADA,Vegf
USP36	peptidase		3			-1.488	2.47e-20	0.0012	Akt,AKT1,AMPK,androgen,Ap1,AR,ATF4,ATM,BAK1,BAX,BID,CCND1,CDH1,CDK4/6,CDKN1A,CDKN1B,CDKN2A,Creb,CREB1,CREBBP,CTNNB1,DKK1,EGFR,EIF2AK4,ELK1,EP300,ERBB2,ERK,ESR1,EZH2,F2,GCK,GLI1,Hsp27,Jnk,MAPK1,MAPK14,MAPK3,MAPK7,MDM2,Mek,MMP9,MYC,MYOD1,NCOA2,NCOA4,NFKB1,NFKBIA,NOS3,Nr1h,NR3C1,NR4A1,P38 MAPK,PRKAA,PTEN,RB1,RBL2,RELA,SFRP1,SHC1,SMAD3,SP1,SRC,SRC (family),SREBF2,STAT3,STUB1,TERT,Tgf beta,TP73,TRAF2,…	AACS,AARS1,AATF,ABCA4,ABCB11,ABCC1,ABCF2,ABCG1,ABCG4,ABHD4,ABL1,ABLIM1,ACAN,ACE2,ACO1,ACOD1,ACOT1,ACOT7,ACP5,ACSL3,ACSS1,ACSS2,ACTN2,ACVR1B,ACVR2A,ACVR2B,ACY1,ADAM19,ADAM23,ADAMTS3,ADAR,ADARB1,ADCY8,ADGRA3,ADGRE1,ADGRV1,ADIPOR1,ADM,ADORA1,ADORA3,ADRA1A,ADRB2,AEN,AFAP1L1,AGTR1,AGTRAP,AHI1,AHR,AIMP2,AK2,AKAP1,AKAP12,AKR1B10,AKT3,ALCAM,ALDH18A1,ALDOC,ALK,ALOX15B,ALOX5,ALOXE3,ALPL,AMBRA1,AMPD1,ANGPT1…	553 (76)	75	NUPR1,PRKCD,tetradecanoylphorbol acetate				AR
NR2F2	ligand-dependent nuclear receptor		3			0.127	2.55e-20	0.001	Akt,APEX1,ATM,BCL2L1,CASP1,CASP3,CASP8,caspase,CCND1,CDKN1A,CDKN2A,CEBPA,CREBBP,CTNNB1,E2f,E2F1,EIF2AK3,EIF4E,EP300,ERBB2,ERK1/2,FAS,FOXO3,GLI1,H2AX,Hif1,HIF1A,HNF4A,IGF1R,IL6,IL6ST,IRS1,JUN,MAP2K1,MAP2K1/2,MAPK3,MAPK8,MAPK9,MAPT,Mek,MTOR,NANOG,NFkB (complex),NFKB1,NFKBIA,NOTCH1,NPAT,NPM1,NR2F2,NR3C1,P38 MAPK,p70 S6k,PGR,PI3K (complex),PIK3R1,POU5F1,PPARG,PPIF,PRKAA,PRKAA1,PRKCE,PTK2,RAC1,RB1,REL…	A2M,AACS,ABCA3,ABCB1,ABCC1,ABCD2,ABCG1,ABCG2,ABCG5,ABCG8,ABL1,ACACB,ACADS,ACADVL,ACHE,ACKR4,ACO1,ACOD1,ACOT1,ACOT11,ACOT7,ACSF2,ACSF3,ACSL1,ACSL3,ACSL6,ACSS1,ACSS2,ACTN2,ACVR2A,ACY1,ADA,ADAM10,ADAM23,ADAMTS9,ADGRB1,ADGRB3,ADGRE1,ADGRV1,ADIPOR1,ADM,ADORA1,ADORA3,ADRA1A,ADRA2A,ADRA2C,ADRB2,AEN,AFAP1L1,AGGF1,AGO2,AGRP,AGTR1,AHI1,AHNAK,AHR,AHRR,AIFM1,AIMP2,AK1,AK2,AKAP12,AKAP13,AKR1B10,AKT3,ALCAM,ALD…	555 (74)	74	SMARCA4,trans-hydroxytamoxifen,troglitazone,Vegf	NOTCH1,okadaic acid		TFAP2A,TP53	KDR
SRSF2	transcription regulator		3			0.344	2.68e-20	0.0005	Akt,AKT1,APEX1,ATM,BCL2L1,CASP1,CASP3,CASP8,caspase,CCND1,CDKN1A,CDKN2A,CEBPA,CTNNB1,E2f,E2F1,EIF2AK3,EIF4E,EP300,ERBB2,ERK1/2,FAS,FOXO3,GLI1,H2AX,Hif1,HIF1A,HNF4A,IGF1R,IL6,IRS1,JUN,MAP2K1,MAP2K1/2,MAPK3,MAPK8,MAPK9,MAPT,Mek,MTOR,NANOG,NFkB (complex),NFKB1,NFKBIA,NOTCH1,NPAT,NPM1,NR3C1,P38 MAPK,p70 S6k,PGR,PI3K (complex),PIK3R1,PPARG,PPIF,PRKAA,PRKAA1,PRKCE,PTK2,RAC1,RB1,RELA,SMAD3,SP1,SRSF2,STA…	A2M,ABCA3,ABCB1,ABCC1,ABCC9,ABCD2,ABCG1,ABCG2,ABCG5,ABCG8,ABL1,ACACB,ACADS,ACADVL,ACHE,ACKR4,ACO1,ACOT1,ACOT11,ACOT7,ACSF2,ACSF3,ACSL1,ACSL3,ACSL6,ACSS1,ACSS2,ACTN2,ACVR2A,ACY1,ADA,ADAM10,ADAM23,ADAMTS9,ADGRB1,ADGRB3,ADGRE1,ADGRV1,ADIPOR1,ADM,ADORA1,ADORA3,ADRA1A,ADRA2A,ADRA2C,ADRB2,AEN,AFAP1L1,AGGF1,AGO2,AGRP,AGTR1,AHI1,AHNAK,AHRR,AIFM1,AIMP2,AK1,AK2,AKAP12,AKAP13,AKR1D1,AKT2,AKT3,ALCAM,ALDH18A1…	542 (70)	70	beta-estradiol,caffeine,CDK6,CSNK2A1,DYRK1A,estrogen,GSK3B,MYC,PTP4A1	bexarotene,imatinib,KAT5		RYR2	bilirubin,TP53
norgestimate	chemical drug		3			0	2.7e-20	0.0004	AHR,AMPK,APP,BRCA1,Calcineurin protein(s),CREB1,CTNNB1,EGF,EGFR,ERK1/2,ESR1,ESR2,estrogen receptor,GATA1,HSD17B4,IFN alpha/beta,IGF1R,L-type Calcium Channel,MAPK1,MAPK3,Mmp,NCOA1,NCOA3,Nfat (family),NFkB (complex),norgestimate,Nos,NOS3,Nr1h,P38 MAPK,PGR,PI3K (complex),PLC,PRKCD,PTK2,RELA,RUNX2,SP1,SRC,STAT3,STAT5A,tamoxifen,TERT,TP53,TRPC3,TRPC6	AACS,AATF,ABCA4,ABCB1,ABCB11,ABCC1,ABCG5,ABCG8,ABI1,ABLIM1,ACADS,ACE2,ACER1,ACHE,ACO1,ACOD1,ACOT7,ACP5,ACSF2,ACSF3,ACSL1,ACSS1,ACSS2,ACTN2,ACVR1B,ACVR2A,ACY1,ADA,ADAM17,ADAM19,ADAMTS2,ADAMTS3,ADAMTS9,ADAR,ADARB1,ADGRB1,ADGRB3,ADGRE1,ADGRG6,ADIPOR1,ADORA1,ADRA1A,ADRA2A,ADRA2C,AEBP2,AEN,AFAP1L1,AGGF1,AGRP,AGTR1,AHNAK,AK1,AK7,AKAP13,AKT2,ALAS1,ALCAM,ALDH18A1,ALDH1A3,ALDH4A1,ALDH7A1,ALK,ALOX5,ALOXE3,…	506 (46)	44				ESR1
PHF1	transcription regulator		3			-0.215	2.88e-20	0.0006	Akt,AKT1,APEX1,ATM,BCL2L1,BRCA1,CASP1,CASP3,CASP8,caspase,CCND1,CDH1,CDKN1A,CDKN2A,CEBPA,CTNNB1,E2f,E2F1,EED,EIF2AK3,EIF4E,EP300,ERBB2,ERK1/2,EZH2,FAS,FOXO3,GLI1,H2AX,Hif1,HIF1A,HNF4A,IGF1R,IL6,IRS1,JUN,MAP2K1,MAP2K1/2,MAPK3,MAPK8,MAPK9,MAPT,Mek,MTOR,MYOD1,NANOG,NFkB (complex),NFKB1,NFKBIA,NOTCH1,NPAT,NPM1,NR3C1,P38 MAPK,p70 S6k,PGR,PHF1,PI3K (complex),PIK3R1,PPARG,PPIF,PRKAA,PRKAA1,PRKCE,PTK2,RA…	A2M,ABCA3,ABCB1,ABCC1,ABCD2,ABCG1,ABCG2,ABCG5,ABCG8,ABL1,ACACB,ACADS,ACADVL,ACHE,ACKR4,ACO1,ACOT1,ACOT11,ACOT7,ACSF2,ACSF3,ACSL1,ACSL3,ACSL6,ACSS1,ACSS2,ACTN2,ACVR2A,ACY1,ADA,ADAM10,ADAM23,ADAMTS9,ADGRB1,ADGRB3,ADGRE1,ADGRV1,ADIPOR1,ADORA1,ADORA3,ADRA1A,ADRA2A,ADRA2C,ADRB2,AEN,AFAP1L1,AGGF1,AGO2,AGTR1,AHI1,AHNAK,AHRR,AIFM1,AIMP2,AK1,AK2,AKAP12,AKAP13,AKT2,AKT3,ALCAM,ALDH18A1,ALDH1A3,ALDH1L1,ALDH4…	543 (76)	76	DIO2			EED,SFN,TP53
FBXO32	enzyme		3			-0.6	2.93e-20	0.0001	Akt,AKT1,AMPK,APP,ATF4,BAK1,BAX,BID,BRCA1,Calcineurin A,Calcineurin protein(s),calpain,CASP3,CCNE1,CDKN1A,CDKN1B,CDKN2A,CHEK2,Creb,CREB1,CTNNB1,DKK1,DMD,E2f,EIF2AK4,ELK1,ERK1/2,F2,FBXO32,GAB2,GCK,GLI1,Hdac,HTT,L-type Calcium Channel,MAP2K1/2,MAPK1,MAPK8,MAPT,MEF2C,MMP9,MYC,MYD88,MYOD1,Nfat (family),Nfatc,NFATC1,NFATC2,NFkB (complex),NFKB1,NOS3,PIP5K1C,Pka,PPP3R1,PRKAA,PRKCA,PRKCB,PRKDC,PTEN,RAF1,…	AACS,AARS1,ABCA3,ABCA5,ABCB11,ABCC1,ABCC4,ABCF2,ABCG1,ABCG2,ABCG4,ABCG5,ABCG8,ABHD4,ACACB,ACADS,ACAN,ACHE,ACO1,ACOD1,ACOT7,ACSL1,ACSS1,ACTA1,ACVR2A,ADA,ADAM19,ADAMTS2,ADAMTS9,ADAR,ADARB1,ADCY8,ADGRE1,ADGRL3,ADGRV1,ADIPOR1,ADM,ADORA1,ADRA1A,ADRA2A,ADRA2C,ADRB2,AEN,AFAP1L1,AGGF1,AGO2,AGTRAP,AHR,AIFM1,AIMP2,AK1,AK2,AKAP1,AKAP12,AKAP13,AKR1B10,AKT2,AKT3,ALAS1,ALCAM,ALDH18A1,ALDH1A3,ALDH7A1,ALOX5,ALOX…	469 (74)	74	AMPK,CUL3,FOXO1,FOXO3,methylprednisolone,MITF	AKT1,CRYAB,ESRRG,IGF1,MTM1,PI3K (complex),PPARGC1A,PPARGC1B,UCP1		ABCC4,BHLHA15,CALR,DNAJC3,SERP1,XBP1	Calcineurin protein(s),PTGS2,SERPINB2
colcemid	chemical - endogenous non-mammalian		3			1.617	3.45e-20	0.0003	AKT1,Ap1,APEX1,APP,ARRB1,ATF2,ATM,BCL2L1,BCL2L11,caspase,CBX7,CDC7,CDKN1B,CDKN2A,CEBPA,CEBPB,colcemid,Creb,CREB1,CREBBP,CREM,CSF1,CTNNB1,DUSP1,E2f,E2F1,EGFR,EIF4E,ELK1,ERBB2,ERK,ESR1,ETV1,FAS,FOS,FOXO3,GABPA,GATA4,GLI1,GSK3B,H2AX,HDAC6,Hif1,HNF4A,HSF1,HSPB8,IGF1R,IL6,IRS1,JUND,KAT5,KLF4,L1CAM,MAP2K1/2,MAPK1,MAPK3,MAPT,MED1,Mek,MET,MKNK1,MYB,NANOG,NCOA1,NCOA2,NCOA3,NEUROD1,NFATC4,NFE2L2,NFKB1,NOTC…	A2M,AACS,AANAT,AATF,ABCA12,ABCA4,ABCB1,ABCC1,ABCD2,ABCG4,ABL1,ABLIM1,ACACB,ACADS,ACADVL,ACKR4,ACO1,ACOT1,ACOT11,ACOT7,ACRV1,ACSF2,ACSF3,ACSL1,ACSL3,ACSL6,ACSS1,ACSS2,ACVR1B,ACVR2B,ADA,ADAM23,ADAR,ADCY8,ADGRB1,ADGRB3,ADGRG6,ADGRV1,ADIPOR1,ADORA1,ADORA3,ADRA1A,ADRB2,AEN,AFAP1L1,AGO2,AGTR1,AGTRAP,AHRR,AHSA1,AIFM1,AK1,AKAP12,AKAP13,AKR7A2,AKT3,ALDH18A1,ALDH1A3,ALDH4A1,ALK,ALOX5,ALOXE3,AMPD1,ANK1,ANKR…	612 (111)	110				MAPK3,TP53	CCNB1
strychnine	chemical drug		3			-0.724	3.46e-20	0.0002	ADAM17,AMPK,Ap1,ARRB1,ASCL1,ATF2,BCL2L11,CASP8,caspase,CCND1,CCNE1,CEBPB,Creb,CREB1,DDIT3,DUSP1,EDN1,EIF4E,ELK1,ERK,ERK1/2,ESR1,estrogen receptor,ETV1,ETV5,FOS,FOSL2,FOXO4,GATA4,GSK3B,JUN,MAP2K1,MAPK1,MAPK3,MAPK7,MAPKAPK2,MAPKAPK3,MAPT,MEF2C,MKNK1,MTOR,MYC,MYCN,NAGLU,NCOA2,Nfat (family),NFATC1,NFkB (complex),NFKB1,NOS1,p70 S6k,PI3K (complex),PLA2G4A,PPARG,PRKAA1,PRKDC,PTK2B,RAC1,RELA,RPS6KA3,RUNX…	AACS,AATF,ABCA3,ABCA4,ABCD2,ABCF2,ABCG4,ABLIM1,ABRA,ACACB,ACADS,ACADVL,ACAN,ACE2,ACHE,ACOT1,ACOT11,ACOT7,ACP5,ACSF2,ACSF3,ACSL6,ACSS2,ACTA1,ACTN2,ACVR1B,ACVR2B,ADAM10,ADAM11,ADAM19,ADAMTS9,ADAR,ADARB1,ADCY8,ADGRB1,ADGRB3,ADGRG6,ADIPOR1,ADORA1,ADRA2A,ADRA2C,ADRB2,AEN,AFAP1L1,AGGF1,AGO2,AGRP,AGTR1,AGTRAP,AHI1,AHRR,AIMP2,AK2,AKAP1,AKAP12,AKR1B10,AKT3,ALAS1,ALAS2,ALDH18A1,ALDH1L1,ALDH4A1,ALDH7A1,ALK,…	551 (78)	77					ERK,Glycine Receptor,Vegf
MDC1	other	-0.337	3			0.204	3.64e-20	0.0005	ACACA,Akt,AKT1,APEX1,AR,ATF1,BCL2L1,BRCA1,CASP1,CASP8,caspase,CASR,CCND1,CDKN2A,CEBPA,CREBBP,CTNNB1,E2f,E2F1,E2F3,EIF2AK3,EIF4E,EP300,ERBB2,ERK1/2,ESR1,FAS,FOXO3,GLI1,H2AX,Hif1,HIF1A,HNF4A,IGF1R,IL6,IRS1,Jnk,JUN,MAP2K1,MAP2K1/2,MAPK1,MAPK8,MAPK9,MAPT,MDC1,Mek,MTOR,MYC,NANOG,NFkB (complex),NFKB1,NFKBIA,NOTCH1,NPAT,NR3C1,p70 S6k,PARP1,PGR,PI3K (complex),PIK3R1,PML,POU2F1,PPARG,PPIF,PRKAA,PRKAA1,PTK…	A2M,AATF,ABCA3,ABCA4,ABCB1,ABCC1,ABCD2,ABCF2,ABCG2,ABCG4,ABCG5,ABCG8,ABL1,ABLIM1,ACACB,ACADS,ACADVL,ACHE,ACKR4,ACO1,ACOT1,ACOT11,ACOT7,ACSF2,ACSF3,ACSL1,ACSL3,ACSL6,ACSS1,ACSS2,ACTN2,ACVR1B,ACY1,ADA,ADAM23,ADAMTS9,ADAR,ADGRA3,ADGRB1,ADGRB3,ADGRG6,ADGRV1,ADIPOR1,ADORA1,ADORA3,ADRA1A,ADRA2A,ADRA2C,ADRB2,AEN,AFAP1L1,AGO2,AGTR1,AHI1,AHNAK,AHRR,AIFM1,AKAP1,AKAP12,AKAP13,AKNA,AKR7A2,AKT3,ALAS2,ALDH18A1…	599 (78)	75	ATM,genistein,MITF,paclitaxel,PLK1	volasertib		TRIM28	TP53
NGF	growth factor		2			0.68	4.01e-20	0.0001	Akt,AKT1,Ap1,APP,BAX,CASP1,CASP3,Cdc42,CDK5,CHRM1,Creb,CREB1,CREBBP,EIF4E,ELK1,EP300,ERBB2,ERK,ERK1/2,FOSL2,FOXO3,GSK3B,H/K/NRAS,HRAS,INSR,IRS1,Jnk,JUN,L-type Calcium Channel,LRP1,MAP2K1,MAP2K1/2,MAP2K2,MAP3K8,Mapk,MAPK1,MAPK14,MAPK3,MAPK8,MAPK9,MAPKAPK2,MAPT,MEF2C,Mek,NCL,NFASC,Nfat (family),NFATC2,NFkB (complex),NFKB1,NFKBIA,NGF,Nos,NOS1,NR4A1,NRAS,NTRK2,P38 MAPK,PI3K (complex),Pkc(s),PPARG,PRK…	A2M,AACS,ABCB11,ABCC4,ABCF2,ABCG1,ABCG5,ABCG8,ABL1,ACACB,ACAD9,ACADS,ACE2,ACHE,ACKR4,ACOT11,ACOT7,ACOX1,ACSF2,ACSF3,ACSL1,ACSL3,ACSL6,ACSS1,ACVR2A,ACVR2B,ADA,ADAM10,ADAM19,ADAMTS9,ADAR,ADARB1,ADCY2,ADCY8,ADGRB1,ADGRB3,ADGRE1,ADGRG6,ADIPOR1,ADORA1,ADRA1A,ADRA2A,ADRA2C,AEN,AFAP1L1,AGA,AGO2,AGPS,AHRR,AIMP2,AK1,AK2,AKAP13,AKR1B10,AKT2,ALAS2,ALDH18A1,ALDH1A3,ALDH1L1,ALDH4A1,ALDH7A1,ALDOC,ALOX15B,ALOX5…	487 (83)	83	AGT,E. coli serotype 0127B8 lipopolysaccharide,EGF,estradiol valerate,forskolin,ginsenoside Rb1,kainic acid,Pka,SERPINF1,Type I BMP receptor,VDR	actinomycin D,bucladesine,Ins1,rosiglitazone,thapsigargin		A2M,AGRN,AKT1,Ap2,Ca2+,CALCB,CDC42,CDK5,CDK5R1,Creb,CREB1,CREBBP,dopamine,EGR4,EIF4EBP1,ELK1,ERBB2,ERK,ERK1/2,GAB1,H/K/NRAS,HRAS,LIFR,MAP2,Mapk,MAPK14,MAPK3,MAPK9,MAPKAPK2,MYC,NCL,Nfat (family),NFKB1,NR4A1,Ntrk dimer,NTRK1,Ntrk1 dimer,NTRK2,PI3K (complex),PPP2R2B,PRKCD,RAC1,Raf,RALB,REL,Rsk,SHC1,SP3,SRC,SYN1,TFAP2A,TXN,XBP1	ASCL1,CRYAB,EPAS1,FOXO3,GSK3B,L-type Calcium Channel,MAPK11,MAPK8,nitric oxide,RHOA,TERT,TP53
OXSR1	kinase		3			0.333	4.24e-20	0.001	Akt,APEX1,AR,ATM,BCL2L1,CASP1,CASP3,CASP8,caspase,CCND1,CDKN1A,CDKN2A,CEBPA,CTNNB1,E2f,E2F1,EIF2AK3,EIF4E,EP300,ERBB2,ESR1,FAS,FOXO3,GLI1,H2AX,Hif1,HIF1A,HNF4A,IGF1R,IL6,IRS1,JUN,MAP2K1/2,MAPK3,MAPK8,MAPK9,MAPT,Mek,MTOR,NANOG,NFkB (complex),NFKB1,NFKBIA,NOTCH1,NPAT,NPM1,NR3C1,OXSR1,P38 MAPK,p70 S6k,PGR,PI3K (complex),PIK3R1,PKN1,PPARG,PPIF,PRKAA,PRKAA1,PTK2,RAC1,RB1,RELA,SLC12A3,SMAD3,SP1,STAT3,T…	A2M,AATF,ABCA3,ABCA4,ABCB1,ABCC1,ABCD2,ABCG1,ABCG2,ABCG5,ABCG8,ABL1,ABLIM1,ACACB,ACADS,ACADVL,ACHE,ACKR4,ACO1,ACOT1,ACOT11,ACOT7,ACSF2,ACSF3,ACSL1,ACSL3,ACSL6,ACSS1,ACSS2,ACTN2,ACVR1B,ACVR2A,ACY1,ADA,ADAM10,ADAM23,ADAMTS9,ADGRA3,ADGRB1,ADGRB3,ADGRE1,ADGRG6,ADGRV1,ADIPOR1,ADORA1,ADORA3,ADRA1A,ADRA2A,ADRA2C,ADRB2,AEN,AFAP1L1,AGO2,AGRP,AGTR1,AHI1,AHNAK,AHRR,AIFM1,AIMP2,AK1,AK2,AKAP12,AKAP13,AKT2,AKT…	578 (70)	67	CAB39,PI3K (complex),sorbitol,WNK3	ADP		PKN1,TP53
PKR dimer	complex		3			0.803	4.84e-20	0.0002	Ap1,APEX1,ATF3,ATM,BCL2L1,BCL6,CCR2,CDKN1A,CDKN1B,CDKN2A,CEBPB,CHUK,Creb,CREB1,CREBBP,CREM,DUSP1,E2f,E2F1,EGFR,EGR1,EIF2AK2,EIF4E,EP300,ERBB2,ERBB4,ERK1/2,ESR1,FADD,FAS,FOS,GATA1,GLI1,HAS2,HNF4A,HTT,IFNB1,IGF1R,IKBKE,IKK (complex),IL10,IL1B,IL6,Inflammasome,IRF1,IRF3,IRF7,ITGB1,JUND,MAP2K1,MAP2K3,MAP3K14,MAPK1,MAPK3,MAPKAPK2,MAPT,MAVS,MED1,Mek,MITF,MKK3/6,MKNK1,MYC,MYOCD,NANOG,NFATC4,NFE2L2,NFKB2…	A2M,AACS,AADAC,AANAT,AATF,ABCA4,ABCB1,ABCC1,ABCC5,ABCC9,ABCD2,ABCF2,ABCG2,ABCG4,ABL1,ABLIM1,ABRA,ACACB,ACAD9,ACADS,ACADVL,ACHE,ACO1,ACOT1,ACOT11,ACSF2,ACSF3,ACSL1,ACSL3,ACSL6,ACSS1,ACSS2,ACVR1B,ACVR2B,ADA,ADAM23,ADAM8,ADAM9,ADAMTS2,ADAMTS3,ADAMTSL1,ADCY8,ADGRB1,ADGRB3,ADGRL3,ADORA3,ADRA1A,AEBP2,AEN,AFAP1L1,AGA,AGPS,AGRP,AGTR1,AGTRAP,AIFM1,AK1,AKAP1,AKAP12,AKAP13,AKR1B10,AKR7A2,AKT2,AKT3,ALAS2,ALD…	620 (109)	107				ERK1/2,TP53
SSB	enzyme		3			0.129	5.23e-20	0.0006	Akt,AKT1,APEX1,ATM,BCL2L1,CASP1,CASP3,CASP8,caspase,CCND1,CDKN1A,CDKN2A,CEBPA,CTNNB1,E2f,E2F1,EIF2AK3,EIF4E,EP300,ERBB2,ERK1/2,FAS,FOXO3,GLI1,H2AX,Hif1,HIF1A,HNF4A,IGF1R,IL6,IRS1,JUN,MAP2K1,MAP2K1/2,MAPK3,MAPK8,MAPK9,MAPT,Mek,MTOR,NANOG,NFkB (complex),NFKB1,NFKBIA,NOTCH1,NPAT,NPM1,NR3C1,P38 MAPK,p70 S6k,PGR,PI3K (complex),PIK3R1,PPARG,PPIF,PRKAA,PRKAA1,PRKCE,PTK2,RAC1,RB1,RELA,SMAD3,SP1,SSB,STAT3…	A2M,ABCA3,ABCB1,ABCC1,ABCD2,ABCG1,ABCG2,ABCG5,ABCG8,ABL1,ACACB,ACADS,ACADVL,ACHE,ACKR4,ACO1,ACOT1,ACOT11,ACOT7,ACSF2,ACSF3,ACSL1,ACSL3,ACSL6,ACSS1,ACSS2,ACTN2,ACVR2A,ACY1,ADA,ADAM10,ADAM23,ADAMTS9,ADGRB1,ADGRB3,ADGRE1,ADGRV1,ADIPOR1,ADM,ADORA1,ADORA3,ADRA1A,ADRA2A,ADRA2C,ADRB2,AEN,AFAP1L1,AGGF1,AGO2,AGRP,AGTR1,AHI1,AHNAK,AHRR,AIFM1,AIMP2,AK1,AK2,AKAP12,AKAP13,AKT2,AKT3,ALCAM,ALDH18A1,ALDH1A3,ALDH…	541 (70)	70	Ck2,CSNK2A1,SPP1	tetradecanoylphorbol acetate			TP53
NDST1	enzyme		3			1.291	5.43e-20	0.0002	Akt,Ap1,APP,AR,ATF2,BCL6,CBX7,CCND1,CCR2,CDKN1B,CEBPA,CEBPB,CEBPD,Creb,CREB1,CREBBP,CREM,CSF1,CTNNB1,DUSP1,EGFR,EGR1,ELK1,ERBB,ERBB2,ERF,ERK,ERK1/2,ESR1,FOS,GAB2,GABPA,GATA1,GATA4,GSK3B,HAS2,HDAC6,Hif1,HIF1A,HSF1,HSPB8,IL10,IRS1,ITGB1,Jnk,JUN,JUND,KAT5,KDR,KLF4,L1CAM,MAP2K1,MAPK1,MAPK14,MAPK3,MAPT,MED1,MET,MITF,MKNK1,MMP9,MTOR,MTORC1,MYB,MYC,MYOCD,NCOA1,NCOA2,NCOA3,NDST1,NEFH,NEUROD1,Nfat (family…	A2M,AACS,AADAC,AANAT,AATF,ABCA12,ABCA3,ABCA4,ABCC9,ABCD2,ABCF2,ABCG4,ABL1,ABLIM1,ABRA,ACADVL,ACKR4,ACO1,ACOT1,ACOT11,ACSF2,ACSF3,ACSL6,ACVR1B,ACVR2B,ACY1,ADAMTS2,ADAMTS9,ADAMTSL1,ADAR,ADCY8,ADGRA3,ADGRB1,ADGRB3,ADGRF5,ADGRG6,ADGRL2,ADGRL3,ADGRV1,ADORA3,ADRA2A,ADRA2C,AEBP2,AEN,AFAP1L1,AGGF1,AGTR1,AGTRAP,AHI1,AHSA1,AIMP2,AK2,AKAP1,AKAP13,AKR1B10,AKR7A2,AKT2,AKT3,ALDH18A1,ALDH1L1,ALDH4A1,ALDH7A1,ALD…	614 (130)	129	bucladesine	EXT1		BMP2,ERK1/2,KDR,MAPK3	FGF2
stallimycin	biologic drug		3			1.93	5.97e-20	0.0005	AKT1,Ap1,APEX1,AR,ATM,BCL2L1,CASP1,caspase,CCL2,CCND1,CDKN1A,CDKN2A,CHUK,CXCL10,E2f,E2F1,EIF2AK2,EIF2AK3,EIF4E,EP300,ERBB2,ERK,FANCC,FAS,FOS,FOXO3,GATA4,GC-GCR dimer,GLI1,GSK3B,H2AX,Hif1,HIF1A,HNF4A,Ifn,IGF1R,IL6,IRS1,MAP2K1,MAP2K1/2,MAPK1,MAPK3,MAPK8,MAPK9,MAPT,Mek,MET,MTOR,MYC,NANOG,NFkB (complex),NFKB1,NFKBIA,NOS2,NOTCH1,NPAT,NPM1,NR3C1,P38 MAPK,p70 S6k,PGR,PIK3R1,PPARG,PPIF,PRKAA,PRKAA1,PTK2,…	A2M,ABCB1,ABCC1,ABCC5,ABCD2,ABCF2,ABCG2,ABCG4,ABL1,ACACB,ACADS,ACADVL,ACE2,ACHE,ACKR4,ACO1,ACOD1,ACOT1,ACOT11,ACOT7,ACSF2,ACSF3,ACSL1,ACSL3,ACSL6,ACSS1,ACSS2,ACTN2,ACY1,ADA,ADAM23,ADAMTS9,ADAR,ADGRA3,ADGRB1,ADGRB3,ADGRE1,ADGRG6,ADM,ADORA1,ADORA3,ADRA1A,ADRA2A,ADRA2C,ADRB2,AEN,AFAP1L1,AGGF1,AGO2,AGRP,AGTR1,AHI1,AHNAK,AHRR,AIFM1,AK1,AKAP1,AKAP12,AKAP13,AKT2,AKT3,ALAS2,ALDH18A1,ALDH1L1,ALDH4A1,ALDH7…	568 (81)	81				IFITM1,IL20,TNFSF10,TP53
IFITM1	transmembrane receptor		3			-0.172	6.02e-20	0.0006	Akt,AKT1,APEX1,ATM,BCL2L1,CASP1,CASP3,CASP8,caspase,CCND1,CDKN1A,CDKN2A,CEBPA,CTNNB1,E2f,E2F1,EIF2AK3,EIF4E,EP300,ERBB2,ERK1/2,FAS,FOXO3,GLI1,H2AX,Hif1,HIF1A,HNF4A,IFITM1,IGF1R,IL6,IRS1,JUN,MAP2K1,MAP2K1/2,MAPK3,MAPK8,MAPK9,MAPT,Mek,MTOR,NANOG,NFkB (complex),NFKB1,NFKBIA,NOTCH1,NPAT,NPM1,NR3C1,P38 MAPK,p70 S6k,PGR,PI3K (complex),PIK3R1,PPARG,PPIF,PRKAA,PRKAA1,PRKCE,PTK2,RAC1,RB1,RELA,SMAD3,SP1,ST…	A2M,ABCA3,ABCB1,ABCC1,ABCD2,ABCG1,ABCG2,ABCG5,ABCG8,ABL1,ACACB,ACADS,ACADVL,ACHE,ACKR4,ACO1,ACOT1,ACOT11,ACOT7,ACSF2,ACSF3,ACSL1,ACSL3,ACSL6,ACSS1,ACSS2,ACTN2,ACVR2A,ACY1,ADA,ADAM10,ADAM23,ADAMTS9,ADGRB1,ADGRB3,ADGRE1,ADGRV1,ADIPOR1,ADM,ADORA1,ADORA3,ADRA1A,ADRA2A,ADRA2C,ADRB2,AEN,AFAP1L1,AGGF1,AGO2,AGRP,AGTR1,AHI1,AHNAK,AHRR,AIFM1,AIMP2,AK1,AK2,AKAP12,AKAP13,AKT2,AKT3,ALCAM,ALDH18A1,ALDH1A3,ALDH…	540 (70)	70	bromodeoxyuridine,CTNNB1,EIF2AK2,PRL,stallimycin,TNFSF10	BTK,ESR1		TP53
PCYT1A	enzyme		3			0.681	6.22e-20	0.0001	ADAM17,AMPK,Ap1,ARRB1,ASCL1,ATF2,BCL2L11,CASP8,CCND1,CCNE1,CEBPB,Creb,CREB1,DDIT3,DUSP1,EDN1,EIF4E,ELK1,ERK,ERK1/2,ERN1,ESR1,estrogen receptor,ETV1,ETV5,FOS,FOSL2,FOXO4,GATA4,GSK3B,JUN,MAP2K1,MAPK1,MAPK3,MAPK7,MAPKAPK2,MAPKAPK3,MAPT,MAT1A,MEF2C,MKNK1,MTOR,MYC,MYCN,NCOA2,Nfat (family),NFATC1,NFkB (complex),NFKB1,NOS1,p70 S6k,PCYT1A,PEMT,PI3K (complex),PLA2G4A,PPARG,PRKDC,PTK2B,RAC1,RELA,RPS6KA3,RU…	AACS,AATF,ABCA3,ABCA4,ABCD2,ABCF2,ABCG4,ABLIM1,ABRA,ACACB,ACADS,ACADVL,ACAN,ACE2,ACHE,ACOT1,ACOT11,ACOT7,ACP5,ACSF2,ACSF3,ACSL6,ACSS2,ACTA1,ACTN2,ACVR1B,ACVR2B,ADAM10,ADAM11,ADAM19,ADAMTS9,ADAR,ADARB1,ADCY8,ADGRB1,ADGRB3,ADGRG6,ADIPOR1,ADORA1,ADRA2A,ADRA2C,ADRB2,AEN,AFAP1L1,AGGF1,AGO2,AGRP,AGTR1,AGTRAP,AHI1,AHRR,AIMP2,AK2,AKAP1,AKAP12,AKR1B10,AKT3,ALAS1,ALAS2,ALDH18A1,ALDH1L1,ALDH4A1,ALDH7A1,ALK,…	552 (78)	78	CCNE1,Ck2,HRAS,methotrexate,methylprednisolone,SP3,XBP1			ERK,MAPKAPK2
L-isoleucine	chemical - endogenous mammalian		3			0.726	6.27e-20	0.0002	ADAM17,AKT1,AMPK,Ap1,ARRB1,ASCL1,ATF2,BCL2L11,BECN1,CASP8,caspase,CCND1,CCNE1,CDKN2A,CEBPB,Creb,CREB1,CREM,DDIT3,DUSP1,EDN1,EIF4E,ELK1,ERK,ERK1/2,ESR1,estrogen receptor,ETV1,ETV5,FOS,FOSL2,FOXO4,GATA4,GSK3B,HMGA1,IRS1,JUN,L-isoleucine,MAP2K1,MAPK1,MAPK3,MAPK7,MAPKAP1,MAPKAPK2,MAPKAPK3,MAPT,MEF2C,MKNK1,MTOR,MYC,MYCN,NCOA2,Nfat (family),NFATC1,NFkB (complex),NFKB1,NOS1,p70 S6k,PI3K (complex),PLA2G4…	AACS,AANAT,AATF,ABCA3,ABCA4,ABCD2,ABCF2,ABCG4,ABLIM1,ABRA,ACACB,ACADS,ACADVL,ACAN,ACE2,ACHE,ACOT1,ACOT11,ACOT7,ACP5,ACSF2,ACSF3,ACSL6,ACSS2,ACTA1,ACTN2,ACVR1B,ACVR2B,ADAM10,ADAM11,ADAM19,ADAMTS9,ADAR,ADARB1,ADCY8,ADGRB1,ADGRB3,ADGRG6,ADIPOR1,ADORA1,ADRA2A,ADRA2C,ADRB2,AEN,AFAP1L1,AGGF1,AGO2,AGRP,AGTR1,AGTRAP,AHI1,AHRR,AK2,AKAP1,AKAP12,AKR1B10,AKT3,ALAS1,ALAS2,ALDH18A1,ALDH1L1,ALDH4A1,ALDH7A1,ALK,…	549 (83)	81				ERK
SPINT2	other		3			-1.314	6.35e-20	0.0003	ADAM17,AMPK,Ap1,ARRB1,ASCL1,ATF2,BCL2L11,CASP8,caspase,CCND1,CCNE1,CEBPB,Creb,CREB1,DDIT3,DUSP1,EDN1,EIF4E,ELK1,ERK,ERK1/2,ESR1,estrogen receptor,ETV1,ETV5,FOS,FOSL2,FOXO4,GATA4,GSK3B,GZMK,HGF,JUN,MAP2K1,MAPK1,MAPK3,MAPK7,MAPKAPK2,MAPKAPK3,MAPT,MEF2C,MKNK1,MTOR,MYC,MYCN,NCOA2,Nfat (family),NFATC1,NFkB (complex),NFKB1,NOS1,NR1I2,P38 MAPK,p70 S6k,PI3K (complex),PLA2G4A,PLG,PPARG,PTK2B,RAC1,RELA,RPS…	AACS,AATF,ABCA3,ABCA4,ABCD2,ABCF2,ABCG4,ABLIM1,ABRA,ACACB,ACADS,ACADVL,ACAN,ACE2,ACHE,ACKR4,ACOT1,ACOT11,ACOT7,ACP5,ACSF2,ACSF3,ACSL6,ACSS2,ACTA1,ACTN2,ACVR1B,ACVR2B,ADAM10,ADAM11,ADAM19,ADAMTS9,ADAR,ADARB1,ADCY8,ADGRB1,ADGRB3,ADGRF5,ADGRG6,ADGRL2,ADIPOR1,ADORA1,ADRA2A,ADRA2C,ADRB2,AEN,AFAP1L1,AGGF1,AGO2,AGRP,AGTR1,AGTRAP,AHI1,AHRR,AIFM1,AIMP2,AK2,AKAP1,AKR1B10,AKT3,ALAS2,ALDH18A1,ALDH1L1,ALDH4A1…	557 (81)	80	geldanamycin,PTP4A1	ERBB2			Ca2+,ERK,PLAU,TGFB1
HDAC7	transcription regulator		3	Inhibited		-2.01	6.4e-20	0.0002	AHR,AKT1,AMPK,Ap1,APC,APP,AR,AXIN1,BRCA1,Calcineurin protein(s),CASP3,CCND1,CFTR,CREB1,CTNNB1,EGF,EGFR,ERK,ESR1,ESR2,ESRRA,EZH2,FN1,FOXO4,GATA1,GATA4,HDAC1,HDAC7,HSD17B4,IFITM1,IFN alpha/beta,IGF1R,JUN,L-type Calcium Channel,LEF1,MAPK1,MAPK3,MEF2D,Mek,MITF,Mmp,MTORC1,MYC,NANOG,NCOA3,NEDD4,NOS3,Nr1h,P38 MAPK,PLAG1,PPARG,PRKCD,PTGS2,PTK2,RAF1,RB1,RBL2,RELA,SCNN1A,SMAD2,SMAD3,SNAI2,SP1,SRC,STAT5A,ST…	AACS,AATF,ABCA3,ABCA4,ABCB1,ABCB11,ABCD2,ABCF2,ABCG2,ABCG4,ABCG5,ABCG8,ABI1,ABL1,ABLIM1,ACADS,ACADVL,ACAN,ACE2,ACER1,ACHE,ACOT1,ACOT7,ACOX1,ACP5,ACSL1,ACTA1,ACTN2,ACVR1B,ACVR2B,ACY1,ADA,ADAM10,ADAM17,ADAM19,ADAMTS2,ADAMTS3,ADAR,ADARB1,ADGRA3,ADGRE1,ADGRG6,ADGRL3,ADGRV1,ADORA1,ADRB2,AEBP2,AFAP1L1,AGGF1,AGO2,AHI1,AHNAK,AK1,AK2,AK7,AKAP1,AKAP13,AKT2,ALAS2,ALCAM,ALDH1A3,ALDOC,ALK,ALOX15B,ALOX5,ALOXE3…	547 (73)	73	Camk,mifepristone,tetrachlorodibenzodioxin	4-phenylbutyric acid,dacinostat,folic acid,glucagon,levodopa,romidepsin,tributyrin		CD44	ESR1,MITF,NFATC1,NR4A1,PLAG1
MSH6	enzyme	0.312	3			-0.129	7.3e-20	0.0008	Akt,AKT1,APEX1,ATM,BCL2L1,CASP1,CASP3,CASP8,caspase,CCND1,CDKN1A,CDKN2A,CEBPA,CTNNB1,E2f,E2F1,EIF2AK3,EIF4E,EP300,ERBB2,ERK1/2,FAS,FOXO3,GLI1,H2AX,Hif1,HIF1A,HNF4A,IGF1R,IL6,IRS1,JUN,MAP2K1,MAP2K1/2,MAPK3,MAPK8,MAPK9,MAPT,Mek,MSH6,MTOR,NANOG,NFkB (complex),NFKB1,NFKBIA,NOTCH1,NPAT,NPM1,NR3C1,P38 MAPK,p70 S6k,PARP1,PCNA,PGR,PI3K (complex),PIK3R1,PPARG,PPIF,PRKAA,PRKAA1,PRKCE,PTK2,RAC1,RB1,RELA,SMA…	A2M,ABCA3,ABCB1,ABCC1,ABCD2,ABCG1,ABCG2,ABCG5,ABCG8,ABL1,ACACB,ACADS,ACADVL,ACHE,ACKR4,ACO1,ACOT1,ACOT11,ACOT7,ACSF2,ACSF3,ACSL1,ACSL3,ACSL6,ACSS1,ACSS2,ACTN2,ACVR2A,ACY1,ADA,ADAM10,ADAM23,ADAMTS9,ADGRB1,ADGRB3,ADGRE1,ADGRV1,ADIPOR1,ADM,ADORA1,ADORA3,ADRA1A,ADRA2A,ADRA2C,ADRB2,AEN,AFAP1L1,AGGF1,AGO2,AGRP,AGTR1,AHI1,AHNAK,AHRR,AIFM1,AIMP2,AK1,AK2,AKAP12,AKAP13,AKT2,AKT3,ALCAM,ALDH18A1,ALDH1A3,ALDH…	539 (72)	70	CSNK2A1,CXCL12	NUPR1,S-nitroso-N-acetyl-DL-penicillamine,TGFB1
PPP2R5C	other		3	Inhibited		-2.005	8.09e-20	0.0004	ADCY5,AHR,AKT1,APEX1,AR,ATF2,ATM,BCL2L1,BLOC1S6,BLVRA,CASP1,CDKN1B,CDKN2A,CHUK,CLOCK,CREB1,CSF2,CTNNB1,DNMT1,E2F1,EGFR,EIF4E,ERBB2,ESR1,ESR2,FAS,FOXO1,GLI1,GSK3B,H2AX,HMOX1,HNF4A,HSF1,Hsp27,HTT,IGF1R,IKBKE,IKK (complex),IL1B,IRF4,IRF7,ITGB1,MAP2K3,MAP3K8,MAPK1,MAPK3,MAPT,MET,MYOD1,NANOG,NFE2L2,NFkB (complex),NFKB1,NFKB2,NFKBIA,NLRP3,NOS2,NOS3,NOTCH1,NPAT,NR4A1,NUAK1,PGR,PI3K (complex),PIK3R1,PIKF…	A2M,AATF,ABCA4,ABCC1,ABCD2,ABCF2,ABCG1,ABCG2,ABHD4,ABL1,ABLIM1,ACACB,ACAD9,ACADS,ACADVL,ACER1,ACKR4,ACO1,ACOD1,ACOT1,ACOT11,ACOT7,ACSF2,ACSF3,ACSL1,ACSL3,ACSL6,ACSS1,ACSS2,ACVR1B,ACY1,ADA,ADAM23,ADAM8,ADAMTS3,ADAMTS9,ADAMTSL1,ADCY2,ADCY6,ADGRA3,ADGRB1,ADGRB3,ADGRL3,ADGRV1,ADIPOR1,ADM,ADORA1,ADORA3,ADRA1A,ADRA1B,ADRA2A,ADRA2C,AEBP2,AEN,AFAP1L1,AGA,AGPS,AGTR1,AGTRAP,AHR,AHSA1,AIFM1,AK1,AK2,AK7,AKAP…	647 (101)	100	ESR1,imatinib,PRKAA				AKT1,Fam13a,NFKB1,NFKBIA,REL,TP53
PLAGL1	transcription regulator		3			-0.706	8.92e-20	0.0006	Akt,AKT1,AMPK,AR,ARNTL,ATF2,ATM,BCL2L1,BCL6,calpain,CASP1,CCND1,CDKN1A,CDKN1B,CDKN2A,CEBPA,CEBPB,Creb,CREB1,CREBBP,CTNNB1,DUSP1,E2f,E2F1,EGFR,EIF2AK3,EPAS1,ERBB2,ERK,ERK1/2,ESR1,estrogen receptor,ETV5,FAS,FOS,FOSL2,FOXO3,GATA2,GATA4,GLI1,H2AX,HDAC1,HDAC2,HDAC3,HDAC4,Hif1,HIF1A,histone deacetylase,HNF4A,HSF1,Hsp27,IGF1R,IL6,IRS1,JUN,KDM1A,KDM5B,MAP2K1,Mapk,MAPK1,MAPK8,MAPK9,MAPKAPK2,Mek,MITF,MKNK1…	A2M,AACS,AATF,ABCA3,ABCA4,ABCB1,ABCC1,ABCF2,ABCG2,ABCG4,ABL1,ABLIM1,ACACB,ACADS,ACADVL,ACKR4,ACO1,ACOT1,ACOT11,ACSF2,ACSF3,ACSL3,ACSL6,ACSS2,ACVR1B,ACVR2B,ACY1,ADA,ADAM10,ADAM23,ADAMTS9,ADAR,ADCY8,ADCYAP1R1,ADGRA3,ADGRB1,ADGRB3,ADGRG6,ADGRV1,ADORA3,ADRA1A,ADRA2A,ADRA2C,AEN,AFAP1L1,AGGF1,AGRP,AGTR1,AGTRAP,AHI1,AHSA1,AIFM1,AIMP2,AK1,AK2,AKAP1,AKAP12,AKR7A2,AKT3,ALDH18A1,ALDH1A3,ALDH1L1,ALDH4A1,ALDH…	650 (111)	111	bucladesine,forskolin,tetrachlorodibenzodioxin	dihydrotestosterone,EGF,tetradecanoylphorbol acetate		TP53	Mapk,RASGRF1
STK17A	kinase		3			-0.215	9e-20	0.0008	Akt,AKT1,APEX1,ATM,BCL2L1,CASP1,CASP3,CASP8,caspase,CCND1,CDKN1A,CDKN2A,CEBPA,CTNNB1,E2f,E2F1,EIF2AK3,EIF4E,EP300,ERBB2,ERK1/2,FAS,FOXO3,GLI1,H2AX,Hif1,HIF1A,HNF4A,IGF1R,IL6,IRS1,JUN,MAP2K1,MAP2K1/2,MAPK3,MAPK8,MAPK9,MAPT,Mek,Mlc,MTOR,NANOG,NFkB (complex),NFKB1,NFKBIA,NOTCH1,NPAT,NPM1,NR3C1,P38 MAPK,p70 S6k,PGR,PI3K (complex),PIK3R1,PPARG,PPIF,PRKAA,PRKAA1,PRKCE,PTK2,RAC1,RB1,RELA,SMAD3,SP1,STAT3…	A2M,ABCA3,ABCB1,ABCC1,ABCD2,ABCG1,ABCG2,ABCG5,ABCG8,ABL1,ACACB,ACADS,ACADVL,ACHE,ACKR4,ACO1,ACOT1,ACOT11,ACOT7,ACSF2,ACSF3,ACSL1,ACSL3,ACSL6,ACSS1,ACSS2,ACTN2,ACVR2A,ACY1,ADA,ADAM10,ADAM23,ADAMTS9,ADGRB1,ADGRB3,ADGRE1,ADGRV1,ADIPOR1,ADM,ADORA1,ADORA3,ADRA1A,ADRA2A,ADRA2C,ADRB2,AEN,AFAP1L1,AGGF1,AGO2,AGRP,AGTR1,AHI1,AHNAK,AHRR,AIFM1,AIMP2,AK1,AK2,AKAP12,AKAP13,AKT2,AKT3,ALCAM,ALDH18A1,ALDH1A3,ALDH…	539 (71)	70				reactive oxygen species
TFAP2C	transcription regulator		3			0.597	9.14e-20	0.0003	ADAM17,AMPK,Ap1,ARRB1,ASCL1,ATF2,BCL2L11,CASP8,caspase,CCND1,CCNE1,CEBPB,Creb,CREB1,DDIT3,DUSP1,EDN1,EIF4E,ELK1,ERK,ERK1/2,ESR1,estrogen receptor,ETV1,ETV5,FOS,FOSL2,FOXO4,GATA4,GSK3B,JUN,MAP2K1,MAPK1,MAPK3,MAPK7,MAPKAPK2,MAPKAPK3,MAPT,MEF2C,MKNK1,MTOR,MYC,MYCN,NCOA2,Nfat (family),NFATC1,NFkB (complex),NFKB1,NOS1,p70 S6k,PI3K (complex),PLA2G4A,PPARG,PRKDC,PTK2B,RAC1,RELA,RPS6KA3,RUNX2,RXRA,SHC1,S…	AACS,AATF,ABCA3,ABCA4,ABCD2,ABCF2,ABCG4,ABLIM1,ABRA,ACACB,ACADS,ACADVL,ACAN,ACE2,ACHE,ACOT1,ACOT11,ACOT7,ACP5,ACSF2,ACSF3,ACSL6,ACSS2,ACTA1,ACTN2,ACVR1B,ACVR2B,ADAM10,ADAM11,ADAM19,ADAMTS9,ADAR,ADARB1,ADCY8,ADGRB1,ADGRB3,ADGRG6,ADIPOR1,ADORA1,ADRA2A,ADRA2C,ADRB2,AEN,AFAP1L1,AGGF1,AGO2,AGRP,AGTR1,AGTRAP,AHI1,AHRR,AIFM1,AIMP2,AK2,AKAP1,AKAP12,AKR1B10,AKT3,ALAS1,ALAS2,ALCAM,ALDH18A1,ALDH1L1,ALDH4A1,…	550 (76)	76	beta-estradiol,dopamine			ERBB2,ERK,ESR1	CD44,F2R,FBXW7,THBS1
[truncated: 4,875 more rows]

## Sheet: Cannonical Pathway
Ingenuity Canonical Pathways	-log(p-value)	zScore	Ratio	Molecules
[truncated: 577 more rows]

## Sheet: Disease and function
Categories	Functions	Diseases or Functions Annotation	p-Value	Predicted Activation State	Activation z-score	Notes	Bias-corrected z-score	Molecules	# Molecules
[truncated: 500 more rows]

[truncated: 1 more sheets: Upstream regulatorAnalysis_x0009_ID_x0009_U]
